# Supplementary material for: Genetics and Expression Profile of the Tubulin Gene Superfamily in Breast Cancer Subtypes and Its Relation to Taxane Resistance
Source: Cancers (Basel). 2018 Aug 18;10(8):274. doi: 10.3390/cancers10080274 (PMC6116153; doi:10.3390/cancers10080274)
Supplement: Supplementary file 1 [file cancers-10-00274-s001.zip]

Archive with 12 entries (12 files):
- S39-S42_mRNA_Expression_Series GSE41313.xlsx
- S43-S46_GEO_datasets.xlsx
- FigureS1_PAM50.jpg
- FigureS2_H3K4me3.jpg
- S1-S7_Phatology_meta-study.xlsx
- S8-S14_Clinical_data_meta-study.xlsx
- S15-S16_Alterations_meta-study.xlsx
- S17-24_Alterations_subtypes.xlsx
- S25-S29_Mutations.xlsx
- S30_mRNA_Expression_Meta-study_3857.xlsx
- S31-34_mRNA_Expression_ُsubtypes.xlsx
- S35-38_H3K4me3_signal_values.xlsx
