# Supplementary material for: Genetics and Expression Profile of the Tubulin Gene Superfamily in Breast Cancer Subtypes and Its Relation to Taxane Resistance
Source: Cancers (Basel). 2018 Aug 18;10(8):274. doi: 10.3390/cancers10080274 (PMC6116153; doi:10.3390/cancers10080274)
Supplement: Supplementary file 1 [file cancers-10-00274-s001.zip › S39-S42_mRNA_Expression_Series GSE41313.xlsx]

## Sheet: Table S39
Table S39. Log2 mRNA expression values (microarray) of the tubulin genes in MCF-7 cell line. Data obtained from GEO dataset GSE41313.
Gene	TUBA1A	TUBA1B	TUBA1C	TUBA3C	TUBA3D	TUBA4A	TUBA4B	TUBA8	TUBAL3	TUBB	TUBB1	TUBB2A	TUBB2B	TUBB3	TUBB4A	TUBB4B	TUBB6	TUBB7P	TUBB8	TUBD1	TUBE1	TUBG1	TUBG2	TUBGCP2	TUBGCP3	TUBGCP4	TUBGCP5	TUBGCP6
Transcript ID	209118_PM_s_at	212639_PM_x_at	211750_PM_x_at	210527_PM_x_at	216323_PM_x_at	212242_PM_at	207491_PM_at	220069_PM_at	220310_PM_at	209026_PM_x_at	230690_PM_at	204141_PM_at	214023_PM_x_at	202154_PM_x_at	212664_PM_at	208977_PM_x_at	209191_PM_at	211915_PM_s_at	222361_PM_at	231853_PM_at	226181_PM_at	201714_PM_at	203894_PM_at	202476_PM_s_at	1554086_PM_at	211337_PM_s_at	227967_PM_at	234308_PM_at
Sample1	9.65983	12.4977	12.5428	5.13387	5.00608	3.64223	3.27212	3.22534	3.26057	11.3602	2.94532	6.6138	2.98733	10.701	2.91123	10.8356	9.8294	2.54128	3.59802	10.4386	6.27668	8.35766	5.65418	5.56184	3.17039	6.72141	5.7411	3.46677
Sample2	9.63079	12.4592	12.4462	5.25985	4.81135	3.73095	3.39183	3.14796	3.13571	11.2855	2.98163	6.88436	3.00162	10.5657	2.96972	10.6982	9.67991	2.62468	3.62553	10.0518	6.49433	8.25855	5.61581	5.79961	3.94653	6.51151	5.6318	3.40147
Sample3	9.66062	12.5601	12.5536	5.42481	4.79911	4.92364	3.12491	3.40915	3.25477	11.3121	2.70265	6.77533	3.12262	10.6845	3.22874	10.7885	9.7212	2.59857	3.48177	10.458	6.69971	8.2499	5.57533	5.54202	3.30348	6.47163	5.79505	3.56666

## Sheet: Table S40
Table S40. Log2 mRNA expression values (microarray) of the tubulin genes in ZR-75-30 cell line. Data obtained from GEO dataset GSE41313.
Gene	TUBA1A	TUBA1B	TUBA1C	TUBA3C	TUBA3D	TUBA4A	TUBA4B	TUBA8	TUBAL3	TUBB	TUBB1	TUBB2A	TUBB2B	TUBB3	TUBB4A	TUBB4B	TUBB6	TUBB7P	TUBB8	TUBD1	TUBE1	TUBG1	TUBG2	TUBGCP2	TUBGCP3	TUBGCP4	TUBGCP5	TUBGCP6
Transcript ID	209118_PM_s_at	212639_PM_x_at	211750_PM_x_at	210527_PM_x_at	216323_PM_x_at	212242_PM_at	207491_PM_at	220069_PM_at	220310_PM_at	209026_PM_x_at	230690_PM_at	204141_PM_at	214023_PM_x_at	202154_PM_x_at	212664_PM_at	208977_PM_x_at	209191_PM_at	211915_PM_s_at	222361_PM_at	231853_PM_at	226181_PM_at	201714_PM_at	203894_PM_at	202476_PM_s_at	1554086_PM_at	211337_PM_s_at	227967_PM_at	234308_PM_at
Sample1	8.09042	12.8496	12.8291	5.61474	4.87835	7.81909	3.33037	2.86977	6.87982	11.735	4.21143	10.8071	2.78337	10.5162	2.99865	10.6687	6.82749	2.18378	5.70183	7.24767	5.92016	7.72939	4.1296	5.50422	2.76176	7.1683	6.92408	3.0632
Sample2	8.25531	12.8016	12.9231	5.76077	4.92304	8.08835	3.38971	2.97754	6.59988	11.7627	4.71059	10.81	2.97922	10.5943	3.10449	10.6558	7.03081	2.7848	5.57643	7.45578	6.08051	7.59006	3.59965	5.87659	2.79419	7.15251	6.72325	3.17739
Sample3	8.33141	12.7696	12.7083	5.52011	5.12399	8.11887	3.16233	3.34774	6.82995	11.7578	4.65197	10.8988	3.15953	10.4167	3.03733	10.7359	7.00513	2.89452	5.59071	7.54891	6.72726	7.40188	4.13041	5.91341	3.72671	6.99262	6.93271	3.6629

## Sheet: Table S41
Table S41. Log2 mRNA expression values (microarray) of the tubulin genes in SKBR-3 cell line. Data obtained from GEO dataset GSE41313.
Gene	TUBA1A	TUBA1B	TUBA1C	TUBA3C	TUBA3D	TUBA4A	TUBA4B	TUBA8	TUBAL3	TUBB	TUBB1	TUBB2A	TUBB2B	TUBB3	TUBB4A	TUBB4B	TUBB6	TUBB7P	TUBB8	TUBD1	TUBE1	TUBG1	TUBG2	TUBGCP2	TUBGCP3	TUBGCP4	TUBGCP5	TUBGCP6
Transcript ID	209118_PM_s_at	212639_PM_x_at	211750_PM_x_at	210527_PM_x_at	216323_PM_x_at	212242_PM_at	207491_PM_at	220069_PM_at	220310_PM_at	209026_PM_x_at	230690_PM_at	204141_PM_at	214023_PM_x_at	202154_PM_x_at	212664_PM_at	208977_PM_x_at	209191_PM_at	211915_PM_s_at	222361_PM_at	231853_PM_at	226181_PM_at	201714_PM_at	203894_PM_at	202476_PM_s_at	1554086_PM_at	211337_PM_s_at	227967_PM_at	234308_PM_at
Sample1	2.55323	12.6729	12.5687	5.48044	4.96346	8.27129	3.63353	3.21509	2.76193	11.9715	2.69882	7.61567	3.11447	9.4597	3.50051	10.0695	8.35169	2.61777	4.95188	5.60456	5.66385	8.40874	6.8351	5.25856	5.68968	3.92319	5.82728	3.92319
Sample2	2.62202	12.8304	12.7085	5.18322	5.05064	8.14001	3.07387	3.01485	2.96585	12.0453	2.85238	7.61567	2.6378	9.57102	2.94768	10.125	8.18022	2.73989	4.58122	5.86431	6.13697	8.47132	7.04796	5.14347	5.35982	3.58556	6.08025	3.58556

## Sheet: Table S42
Table S42. Log2 mRNA expression values (microarray) of the tubulin genes in MDA-MB-231 cell line. Data obtained from GEO dataset GSE41313.
Gene	TUBA1A	TUBA1B	TUBA1C	TUBA3C	TUBA3D	TUBA4A	TUBA4B	TUBA8	TUBAL3	TUBB	TUBB1	TUBB2A	TUBB2B	TUBB3	TUBB4A	TUBB4B	TUBB6	TUBB7P	TUBB8	TUBD1	TUBE1	TUBG1	TUBG2	TUBGCP2	TUBGCP3	TUBGCP4	TUBGCP5	TUBGCP6
Transcript ID	209118_PM_s_at	212639_PM_x_at	211750_PM_x_at	210527_PM_x_at	216323_PM_x_at	212242_PM_at	207491_PM_at	220069_PM_at	220310_PM_at	209026_PM_x_at	230690_PM_at	204141_PM_at	214023_PM_x_at	202154_PM_x_at	212664_PM_at	208977_PM_x_at	209191_PM_at	211915_PM_s_at	222361_PM_at	231853_PM_at	226181_PM_at	201714_PM_at	203894_PM_at	202476_PM_s_at	1554086_PM_at	211337_PM_s_at	227967_PM_at	234308_PM_at
Sample1	10.1598	13.0484	13.1291	5.61731	5.20644	8.03823	2.96985	3.60013	3.57346	12.5107	2.71077	9.69573	3.93976	11.1921	2.98571	11.2006	12.2455	2.66416	2.47039	6.11885	8.20773	8.88545	5.18321	5.59103	3.33539	7.86832	5.07826	3.95682
Sample2	9.95307	13.0881	13.1712	5.49763	5.36145	8.41789	2.96273	2.68429	3.79271	12.562	2.90191	9.60856	3.2032	10.8886	2.86081	11.0054	12.2264	2.70147	1.96784	6.34548	8.28165	8.78807	5.69102	5.60103	3.26063	7.78539	4.99688	3.26808
Sample3	10.0942	13.177	13.1892	5.54743	5.33099	8.21838	2.92441	3.01525	3.16326	12.5696	2.59439	9.82988	3.33728	11.1761	2.82782	11.1042	12.1499	2.95496	2.38742	6.28831	8.47273	8.86596	5.46702	5.95791	3.49884	7.92102	5.09283	3.7495
