# Supplementary material for: Genetics and Expression Profile of the Tubulin Gene Superfamily in Breast Cancer Subtypes and Its Relation to Taxane Resistance
Source: Cancers (Basel). 2018 Aug 18;10(8):274. doi: 10.3390/cancers10080274 (PMC6116153; doi:10.3390/cancers10080274)
Supplement: Supplementary file 1 [file cancers-10-00274-s001.zip › S43-S46_GEO_datasets.xlsx]

## Sheet: Table S43
Table S43. Log2 mRNA expression values of the tubulin genes in 8 normal breast and 16 BC tumors. The data obtained from GEO dataset ID GSE22796
	ILMN_1089	ILMN_20363	ILMN_28729	ILMN_6156	ILMN_30319	ILMN_20363	ILMN_29244	ILMN_11580	ILMN_13951	ILMN_23399	ILMN_1800261	ILMN_8135	ILMN_11689	ILMN_16399	ILMN_23388	ILMN_19776	ILMN_138016	ILMN_3509	ILMN_27641	ILMN_16764	ILMN_7563	ILMN_176354	ILMN_13533	ILMN_138802	ILMN_17210	NA	ILMN_25939	ILMN_25165
	TUBA1A	TUBA1B	TUBA1C	TUBA3C	TUBA3D	TUBA4A	TUBA4B	TUBA8	TUBAL3	TUBB	TUBB1	TUBB2A	TUBB2B	TUBB3	TUBB4A	TUBB4B	TUBB6	TUB7P	TUBB8	TUBD1	TUBE1	TUBG1	TUBG2	TUBGCP2	TUBGCP3	TUBGCP4	TUBGCP5	TUBGCP6
Breast-normal-rep1	12.0862	7.76745	9.59377	5.82388	5.69195	7.76745	5.40498	5.6463	5.63681	10.6486	12.651	9.39854	7.85252	6.52296	5.88133	9.74344	7.9024	8.0828	5.62013	6.24352	5.65402	8.3179	8.87338	8.70283	5.65845	NA	6.52094	6.63456
Breast-normal-rep4a	12.4255	7.70451	10.7459	5.67993	5.60909	7.70451	5.5821	5.76954	5.72357	10.814	13.0651	8.5463	9.31028	6.10713	5.68613	9.61812	8.28801	7.79559	5.69213	6.57284	6.05553	8.03952	8.35078	8.54413	5.55744	NA	6.49385	6.45731
Breast-normal-rep7a	12.316	7.61544	12.0584	5.6964	7.30572	7.61544	5.41276	5.55794	5.7385	11.124	13.0651	7.4551	9.21769	7.25983	5.92331	9.69726	8.01947	7.17759	5.56819	6.38304	6.15342	7.83319	8.04791	8.21122	5.76676	NA	6.6043	6.33571
Breast-normal-rep4b	12.1236	7.91116	11.0478	5.65512	5.51925	7.91116	5.70849	5.6563	5.73137	10.9802	12.9354	8.55581	9.16999	5.91503	5.68538	9.47155	8.5796	7.62795	5.66292	6.46389	6.26655	8.00063	8.39757	8.34815	5.56526	NA	6.71627	6.61638
Breast-normal-rep6a	12.4631	7.83234	12.1859	5.71555	5.6848	7.83234	5.37087	5.36359	5.95918	10.9116	13.4041	7.45808	9.82292	6.54953	5.70977	9.50827	7.71424	7.35851	5.74057	6.41815	6.05469	7.74286	7.37959	8.29685	5.87338	NA	6.36066	6.27447
Breast-normal-rep2	11.9216	7.34872	10.2873	5.62916	5.58356	7.34872	5.81759	5.74956	5.70111	10.4949	12.5694	9.07964	8.05689	6.13942	5.75026	9.45043	8.50724	7.67703	5.55403	6.40126	5.89281	8.04956	8.3825	8.8035	5.66658	NA	6.70336	6.64474
Breast-normal-rep7b	12.3027	7.46118	12.1564	5.891	7.25603	7.46118	5.78422	5.68273	5.99251	11.1388	13.2334	7.28168	9.18817	7.40204	5.80308	9.76853	8.04956	6.93209	5.60674	6.36288	5.87815	7.84054	8.01827	8.30298	5.79441	NA	6.91034	6.29711
Breast-normal-rep6b	12.3376	8.0754	12.2585	5.71748	5.68388	8.0754	5.26612	5.62656	5.84824	11.1734	13.3679	7.33936	9.80442	6.50921	5.63146	9.35054	7.54389	6.97404	5.37934	6.42116	6.07034	7.43198	7.26359	8.23782	5.78021	NA	6.69624	6.32346
Breast-cancer-rep1a	12.5694	7.9134	12.192	5.57803	5.90006	7.9134	5.67966	5.49339	6.12461	11.5984	13.2465	6.95132	8.1959	6.26076	5.67706	10.3262	7.34687	7.15444	5.98801	6.32515	6.11814	8.442	8.65562	8.1576	5.80493	NA	6.5195	6.19014
Breast-cancer-rep2a	12.4704	7.88071	12.2644	5.63417	5.68624	7.88071	5.52903	5.69422	5.73162	11.3724	13.3458	7.07293	6.3322	6.97315	6.03532	10.2176	7.80987	7.2736	5.76539	6.41983	5.90855	7.9134	7.3152	8.13572	5.82182	NA	6.34778	6.35256
Breast-cancer-rep3a	12.6583	6.77639	12.2518	5.49222	5.59572	6.77639	5.54995	5.58037	5.77271	11.5116	13.0429	8.12436	9.3323	9.05752	5.7696	9.20893	8.20284	6.71469	5.65206	6.38327	5.80572	7.85871	8.12939	8.45045	5.63129	NA	6.64763	6.75873
Breast-cancer-rep4a	12.6163	6.94665	12.2302	5.57714	6.48898	6.94665	5.51481	5.63156	5.6695	11.4991	13.2204	6.68507	8.18307	7.81758	5.70569	9.62116	7.47234	6.8083	5.80913	6.10592	5.97325	8.07506	7.86818	7.92382	5.91669	NA	6.58362	6.43727
Breast-cancer-rep1b	12.4495	7.83492	12.1039	5.69057	5.81224	7.83492	5.75494	5.65658	6.04433	11.6283	13.1863	6.89779	8.23831	6.31047	5.75655	10.2047	7.26845	7.10897	5.84464	6.71469	6.04943	8.43115	8.53217	8.04049	5.62496	NA	6.65636	6.2598
Breast-cancer-rep4b	12.5536	6.95714	12.1488	5.92417	6.27176	6.95714	5.59633	5.65608	5.75796	11.3595	13.0189	6.64083	8.2679	7.54202	5.70125	9.45395	7.58423	6.86253	5.9343	6.44745	5.96237	8.04847	7.75291	7.96276	5.6529	NA	6.56083	6.39275
Breast-cancer-rep5a	12.1039	7.72713	11.557	6.34046	8.78462	7.72713	5.5177	5.53934	5.74213	10.8052	13.0189	6.70271	6.18924	7.42503	5.70045	9.78578	6.95233	6.85239	5.61061	7.04831	5.85695	8.19642	7.43581	8.27001	5.60904	NA	6.75909	6.57043
Breast-cancer-rep6a	12.4792	7.3637	12.5536	5.57374	5.62502	7.3637	5.45094	5.65593	5.72444	11.4702	13.2694	6.49033	7.71681	6.88393	5.55786	9.35299	7.78323	6.5262	5.54652	6.46364	5.9012	7.45258	7.22921	8.13224	5.72606	NA	6.58391	6.51152
Breast-cancer-rep7a	12.2518	7.65415	11.8268	5.72836	6.40978	7.65415	5.45635	5.61017	6.34889	11.1839	12.79	7.41193	7.09937	8.15481	5.63115	9.31726	7.2095	6.89449	5.80645	6.29272	5.74616	8.1383	8.0132	8.26691	5.80088	NA	6.61036	6.3472
Breast-cancer-rep2b	12.2849	7.62795	12.3976	5.53271	5.79448	7.62795	5.37745	5.5684	5.73972	11.4291	13.4787	6.88287	6.37435	7.05247	5.97424	9.93424	7.72084	6.92479	5.78699	6.41379	5.93067	7.88303	7.40125	8.27098	5.77198	NA	6.76325	6.2932
Breast-cancer-rep5b	12.0924	7.45808	11.7454	6.24964	8.68978	7.45808	5.50529	5.70105	5.55561	10.9234	13.1863	6.67025	6.23934	7.48143	5.75361	9.70673	6.78235	6.84209	5.73566	6.64139	6.00528	8.30765	7.40742	8.15072	5.66959	NA	6.46542	6.48615
Breast-cancer-rep7b	12.3674	7.55036	11.993	5.76333	6.50268	7.55036	5.55628	5.52685	6.31393	11.2102	12.8186	7.39969	7.30638	8.10676	5.8914	9.35461	7.37462	6.75836	5.59622	6.32745	5.86591	8.18457	7.86818	8.31143	5.67949	NA	6.91973	6.32044
Breast-cancer-rep8a	12.4328	7.97183	11.8268	5.89757	6.31458	7.97183	5.57457	5.5415	5.94399	11.0283	13.0068	7.10545	6.76771	8.67579	6.03806	8.96665	7.62069	6.63456	5.5223	6.14748	5.70279	8.28263	7.67828	8.09979	5.75649	NA	6.3951	6.21768
Breast-cancer-rep3b	12.632	7.03692	12.2062	5.7128	5.91061	7.03692	5.46282	5.57976	5.82144	11.4375	12.9354	8.09655	9.31986	8.93486	5.91484	9.27389	8.06952	7.16766	5.48084	6.34111	5.98172	7.99235	7.84862	8.35924	5.68528	NA	6.53028	6.68095
Breast-cancer-rep6b	12.5612	7.63132	12.6401	5.73919	5.70634	7.63132	5.34462	5.61362	5.858	11.7008	13.3801	6.87664	7.66451	7.13433	5.82036	9.23168	7.60215	6.79773	5.43454	6.49082	6.0817	7.56314	7.08469	7.95116	5.7003	NA	6.15594	6.21957
Breast-cancer-rep8b	12.5694	8.68133	11.9128	5.78638	6.17537	8.68133	5.55257	5.53826	5.79015	10.8976	13.0189	7.22648	6.76101	8.65204	5.72218	9.04454	7.44977	6.82702	5.50848	6.31542	6.0174	8.24931	7.50801	8.06417	5.56	NA	6.34793	6.22544

## Sheet: Table S44
Table S44. Log10 normalized mRNA expression values of the tubulin genes in a taxane-sensitive and a taxan-resistant BC tumors. The data obtained from GEO dataset ID GSE99225.
		NM_006009	NM_006082	BC021088	NM_006001	NM_006001	BC009238	NM_025019	BC074827	BC098247	NM_178014	NM_030773	NM_001069	NM_178012	NM_006086	NM_006087	NM_001069	NM_032525	NM_020040	NM_177987	AB031045	BC031101	NM_001070	NM_016437	BC052368	NM_006322	NM_014444	NM_052903	NM_001008658
		TUBA1A	TUBA1B	TUBA1C	TUBA3C	TUBA3D	TUBA4A	TUBA4B	TUBA8	TUBAL3	TUBB	TUBB1	TUBB2A	TUBB2B	TUBB3	TUBB4A	TUBB4B	TUBB6	TUBB7P	TUBB8	TUBD1	TUBE1	TUBG1	TUBG2	TUBGCP2	TUBGCP3	TUBGCP4	TUBGCP5	TUBGCP6
GSM2636292	BreastCancerBiopsie_Sample1-Sensitive-Rep1	3435.66	26051.8	18652.4	2261.81	2261.81	7777.49	1126.78	509.688	1123.73	14370.7	174.242	3499.98	6973.29	11062.2	2175.37	3499.98	11259.7	1212.13	1425.76	365.877	206.994	2802.32	17246.8	3950.55	1310.42	1755.45	674.116	577.512
GSM2636293	BreastCancerBiopsie_Sample1-Sensitive-Rep2	3356.25	26473.1	20952.9	1898.63	1898.63	7977.23	1156.93	452.423	1116.44	10444.8	149.002	3472.66	6783.61	11017.9	1809.83	3472.66	11142.4	1643.72	1931.63	433.326	177.805	3351.18	20999.4	3438.3	1320.96	1786.27	692.616	649.034
GSM2636288	BreastCancerBiopsie_Sample1-Resistant-Rep1	4107.34	27379.4	9733.25	1331.94	1331.94	7799.92	1478.35	414.201	995.175	7109.32	269.946	1484.61	6209.95	8001.85	1896.37	1484.61	8294.33	1564.49	1897.77	466.776	224.221	2956.97	16780.2	3488.47	517.923	2036.5	1055.72	788.88
GSM2636289	BreastCancerBiopsie_Sample1-Resistant-Rep2	4055.33	24131.5	13182	1126.56	1126.56	9516.86	1630.35	468.901	1093.3	6353.67	246.126	1726.43	6730.06	7854.26	2018.45	1726.43	8539.86	1092.98	1528.02	380.855	191.993	3075.46	17896.2	3249.24	660.352	2520.72	813.836	612.221

## Sheet: Table S45
Table S45. Log2 normalized mRNA expression values of the tubulin genes in tumor biopsies from the patients that achieved a pathologic complete response (pCR) and those with non-PCR. The data obtained from GEO dataset ID GSE22513.
		209118_s_at	211058_x_at	211750_x_at	210527_x_at	216323_x_at	212242_at	207490_at	220069_at	220310_at	209026_x_at	230690_at	209372_x_at	214023_x_at	202154_x_at	212664_at	213726_x_at	209191_at	211915_s_at	217129_at	221326_s_at	226181_at	201714_at	203894_at	213563_s_at	215739_s_at	227907_at	227967_at	234308_at
		TUBA1A	TUBA1B	TUBA1C	TUBA3C	TUBA3D	TUBA4A	TUBA4B	TUBA8	TUBAL3	TUBB	TUBB1	TUBB2A	TUBB2B	TUBB3	TUBB4A	TUBB4B	TUBB6	TUBB7P	TUBB8	TUBD1	TUBE1	TUBG1	TUBG2	TUBGCP2	TUBGCP3	TUBGCP4	TUBGCP5	TUBGCP6
GSM559042	non-pCR breast biopsy, sample 1 rep 1	0.592549	0.14251	0.00505543	0.531111	1.21656	0.06283	0.00599504	0.446364	1.38748	-0.33718	-0.450623	-0.399431	-0.0808907	-0.0687532	0.0802739	0.139839	-0.992621	-0.0515604	0.128528	0.79535	0.468597	0.54622	-0.791859	0.450059	-0.23769	0.0584373	-0.609018	0.436259
GSM559043	non-pCR breast biopsy, sample 1 rep 2	0.555034	-0.31906	-0.761817	0.0186877	0.830733	-0.646463	0.171436	-0.19367	2.63712	-1.48219	0.170288	-0.84774	-0.591592	-0.839949	0.925036	-0.662324	-0.579213	-0.0682299	-0.233135	0.92049	0.55754	0.782226	0.0705585	0.0432963	-0.367895	0.23433	-1.04626	0.217389
GSM559044	non-pCR breast biopsy, sample 2 rep 1	0.0928221	-0.326364	-0.801331	-0.229335	-0.191838	-1.50558	-0.470443	0.177388	3.07411	-0.95353	-0.128394	-0.336394	2.04165	-0.230175	0.0816121	-0.202549	0.749571	0.0981121	-0.217273	-0.377281	0.285841	-0.419144	0.944413	-0.110408	-0.939465	0.276308	-0.462824	0.217389
GSM559045	non-pCR breast biopsy, sample 2 rep 2	0.045927	-0.486045	-0.921629	-0.295847	0.920184	-1.20215	-0.0773733	-0.125048	3.13716	-1.3548	-0.662975	-0.599307	2.98986	-0.439404	-0.0702572	-0.473113	0.338483	0.0150788	0.0385051	-0.069726	0.966106	-0.802059	0.0236006	-0.359152	-0.00307894	0.111566	-0.213749	0.162054
GSM559046	non-pCR breast biopsy, sample 3 rep 1	-0.130738	-0.209896	-0.117989	0.0899448	0.26947	-0.988527	2.91027	0.151111	1.11034	-0.446874	0.230027	0.0719221	-0.647197	-0.962859	0.075552	-0.614449	-1.94532	-0.129775	-0.132379	0.202165	-0.113609	0.870271	0.0392437	0.31046	-0.605102	0.537049	-0.376823	0.135204
GSM559047	non-pCR breast biopsy, sample 3 rep 2	0.261548	0.155466	0.074893	0.255719	0.718702	-0.773727	3.52882	-0.103713	1.03058	-0.38448	-0.0353384	-0.790604	-0.289484	-0.660751	0.0601728	-0.307857	-1.12664	-0.119001	-0.0872963	1.05377	0.664984	1.35226	0.329711	0.0842876	-0.553675	0.608955	-0.162159	-0.219543
GSM559048	non-pCR breast biopsy, sample 4 rep 1	0.117801	0.0775957	-0.00505638	0.495578	0.62447	-1.88522	-0.480577	-0.237045	0.105213	0.260007	-0.205593	-0.185782	-0.272668	0.314034	0.0019002	0.465261	-0.0377188	0.0050714	0.113693	-0.121936	0.170941	0.699291	0.684241	-0.0645623	-0.0759594	-0.0322418	0.554362	0.0673313
GSM559049	non-pCR breast biopsy, sample 4 rep 2	-0.0552654	-0.0721045	-0.152605	0.16811	0.445731	-1.83838	-0.149431	-0.228364	-0.287495	-0.131628	0.0353384	-0.0732234	-1.03878	0.0312777	-0.403525	0.0714579	0.0377188	-0.103014	0.144321	-0.634711	0.0634532	-0.246778	0.0929818	-0.162263	0.77046	-0.301319	0.0988894	-0.261623
GSM559050	non-pCR breast biopsy, sample 5 rep 1	-0.94223	0.0930109	0.0925074	-0.238868	-0.326532	1.34582	0.399767	0.207092	-0.548039	-0.0945196	1.83527	0.184588	-0.831116	0.255139	-0.459956	0.519404	-0.0903807	0.291313	0.105902	-0.325069	-0.125084	0.323632	-0.819441	0.220184	0.293728	0.268734	-0.540419	0.239302
GSM559051	non-pCR breast biopsy, sample 5 rep 2	-0.96397	-0.0104923	-0.031292	-0.0835028	-0.334215	1.04749	0.130837	0.133176	-0.798052	-0.290463	1.75079	0.270737	-0.334523	0.14216	-0.261806	0.414691	-0.414479	0.487242	0.0964694	-0.238729	-0.151578	0.0212803	-1.05689	0.297456	0.00307894	-0.0877428	-0.506413	-0.101352
GSM559052	non-pCR breast biopsy, sample 6 rep 1	-0.416853	0.0658512	0.348122	0.458617	0.493888	1.28199	0.84408	0.080791	1.16579	-0.000294	-0.649771	1.24676	1.24676	0.45095	-0.235248	0.401678	0.0947361	0.31037	0.51599	-0.109441	-1.50297	-1.23286	-1.28644	0.24934	0.658318	-0.194452	-0.251467	0.190793
GSM559053	non-pCR breast biopsy, sample 6 rep 2	-0.235764	0.0196705	0.239896	0.214672	0.326645	0.947231	0.630357	0.156033	0.0183449	0.0841408	-0.243555	1.05276	0.189241	0.374525	-0.145744	0.316983	0.632598	0.229436	0.523035	-0.0437293	-0.457776	-1.24938	-1.18683	0.309197	1.66712	-0.413252	0.212235	-0.0872006
GSM559054	non-pCR breast biopsy, sample 8 rep 1	-0.0227566	-0.335582	-0.550975	-0.446092	-0.457006	-0.607626	-0.205961	0.0980063	-0.210682	-0.272774	-0.231121	0.264888	3.96222	-0.343108	-0.257315	-0.607037	-0.132655	-0.214228	-0.177344	0.0476181	0.248088	-2.17311	-0.0994349	0.0470858	-0.705117	0.0249424	0.0658264	0.110568
GSM559055	non-pCR breast biopsy, sample 8 rep 2	0.483819	-0.108931	-0.253363	-0.0726109	-0.151388	-1.30967	-0.19388	0.00532484	-0.980113	-0.326229	1.27901	-0.0203898	5.37022	0.086586	0.398571	-0.164212	0.327423	0.635732	0.258597	-0.1996	0.937884	-0.452296	0.775602	0.348618	0.768178	-0.794624	0.395704	-0.204989
GSM559056	non-pCR breast biopsy, sample 9 rep 1	-0.386729	-0.0142155	0.0506668	-0.245323	-0.449465	0.186448	-0.292097	0.305006	-0.0183449	0.000652	0.572701	0.154327	0.13578	-0.135059	-0.0103059	-0.389112	-0.225785	-0.347378	-0.0971491	0.29898	-0.301094	-0.271066	-1.44594	-0.296669	2.60355	0.145369	0.0520773	-0.32652
GSM559057	non-pCR breast biopsy, sample 9 rep 2	-0.450448	0.0104923	0.108894	-0.354556	-0.339382	0.167854	0.0369904	-0.0873144	-0.217089	-0.0110598	0.45016	0.100528	-0.10779	-0.0341806	0.231506	-0.453983	-0.0552092	-0.137931	-0.181178	-0.240293	-0.394841	-0.319912	-1.39642	-0.0851307	2.26906	-0.0249424	0.00881767	-0.178112
GSM559058	non-pCR breast biopsy, sample 10 rep 1	0.37551	0.233388	0.216928	-0.211515	-0.518883	-0.621714	-0.381161	-0.0213995	0.890138	0.0228081	-0.164256	-0.704721	0.0808907	-0.2433	0.0155506	-0.0378237	0.65311	-0.378872	-0.368801	0.11157	0.00719595	-0.319605	0.124262	-0.535102	0.394032	-0.117378	-0.301075	0.00850749
GSM559059	non-pCR breast biopsy, sample 10 rep 2	0.502323	0.281252	0.289131	0.114666	0.0385923	-0.198992	-0.148808	-0.00532484	1.03179	-0.0124893	-0.268662	-0.579113	0.30577	-0.0168648	-0.326139	0.309004	0.758046	-0.00507164	0.261447	-0.174892	-0.154672	-0.152318	-0.0236001	-0.323063	0.246127	0.149156	0.144076	0.10027
GSM559060	non-pCR breast biopsy, sample 13 rep 1	0.386569	-0.197157	-0.347744	-0.211847	-0.604098	-1.00148	-0.762352	-0.0825624	-0.309126	0.105253	-0.362872	-0.887365	-0.131012	-0.00279903	0.0799396	-0.033514	-0.492049	-0.111922	0.0188384	1.92833	0.686407	0.0698385	0.39822	-0.202194	-0.336673	-1.17133	1.10377	-0.211548
GSM559061	non-pCR breast biopsy, sample 13 rep 2	0.469344	-0.215772	-0.434893	-0.200431	-0.301701	-1.18769	-0.286101	-0.142724	-0.108725	0.000294	-0.641003	-0.970737	-0.147292	-0.00835323	0.535882	0.00540638	-0.663343	0.311858	-0.0620444	1.56096	0.90293	0.0491385	0.424457	-0.0432963	-0.514262	-1.33935	1.3541	0.00717187
GSM559062	pCR breast biopsy, sample 15 rep 1	-0.0442915	-0.0716639	0.0144072	0.0867057	0.0472274	0.770165	0.285396	0.438872	0.132739	0.345527	0.270032	0.658524	-0.601245	-0.0634394	-0.0261238	-0.0209475	-0.732058	0.208613	-0.0980444	0.129083	-0.579825	-0.269562	-0.913546	0.532872	1.26053	0.72782	-0.449606	0.266737
GSM559063	pCR breast biopsy, sample 15 rep 2	0.0227575	-0.094039	-0.0357494	0.0779033	0.0153146	1.07804	0.424392	0.101904	-0.272985	0.270188	0.597158	0.346741	-0.324501	0.146393	-0.139049	0.111014	-0.69466	0.212109	-0.108681	-0.118237	-0.86213	0.381562	-0.873912	0.196336	0.323907	0.485872	-0.348113	0.137782
GSM559064	pCR breast biopsy, sample 16 rep 1	-1.09575	0.0218086	0.135313	0.294196	0.117913	2.90263	0.424392	0.079663	0.941292	0.559522	1.04874	0.0203898	0.116913	0.161159	1.53111	0.429867	1.4091	0.212109	-0.0204372	-0.160523	0.00353146	1.51263	0.336252	0.138613	1.6031	1.68408	0.339599	-0.177241
GSM559065	pCR breast biopsy, sample 16 rep 2	-0.7752	0.127164	0.251824	0.125453	-0.334594	2.73531	1.14201	-0.104185	0.807117	0.692362	0.502011	-0.493331	-0.360474	0.0710545	1.30507	0.389162	1.29415	0.274589	-0.13908	-0.273488	0.271773	0.732767	-0.243624	-0.132483	0.729989	1.3813	0.507594	-0.127014
GSM559066	pCR breast biopsy, sample 18 rep 1	-0.730075	0.145902	0.205916	-0.10286	0.0313673	0.332629	1.86263	-0.102067	-1.15129	0.980763	1.00412	0.554148	3.25475	0.839933	-0.0019002	0.668684	1.05144	-0.230704	-0.00441623	0.0437293	-0.223621	0.243912	-0.340548	0.22593	-0.3591	-0.578599	-0.00881767	-0.416601
GSM559067	pCR breast biopsy, sample 18 rep 2	-0.609613	0.172299	0.2425	-0.103111	-0.046432	-0.06283	0.0133581	0.201273	-1.23585	0.976281	1.43772	1.50636	3.48214	0.651866	0.285397	0.515449	0.966483	0.10437	0.00441623	0.473697	-0.600559	-0.175288	-0.287388	-0.104852	-0.396844	-0.69518	0.00883675	-0.00717163
GSM559068	pCR breast biopsy, sample 19 rep 1	0.325467	0.0146389	-0.0666513	0.0568037	-0.0153146	0.946199	-0.331935	-0.0954571	-0.679004	0.130772	-0.12367	-0.101117	4.52603	0.31987	-0.225937	-0.00540638	0.579905	0.157813	0.010231	0.0944054	0.500089	0.500089	0.456839	-0.242879	-0.643875	-0.577234	-0.0661559	-0.24356
GSM559069	pCR breast biopsy, sample 19 rep 2	0.299979	-0.0380106	-0.125881	-0.0186877	-0.0869365	0.819531	-0.0848012	-0.12104	-1.33109	0.00436783	-0.205257	0.189257	4.37099	0.00279903	-0.214745	-0.356156	0.517546	-0.119001	0.496496	0.496496	-0.00353146	-0.0212803	0.336246	-0.235894	-0.382587	-0.399514	0.119241	0.119241

## Sheet: Table 46
Table S46. Log10 normalized mRNA expression values of the tubulin genes in parental and acquired taxane-resistant MDA-MB-231 cells. The data obtained from GEO dataset ID GSE12791.
Transcript ID	209118_s_at	211058_x_at	211750_x_at	210527_x_at	216323_x_at	212242_at	207490_at	220069_at	220310_at	209026_x_at	230690_at	209372_x_at	214023_x_at	202154_x_at	212664_at	213726_x_at	209191_at	211915_s_at	217129_at	221326_s_at	NA	201714_at	203894_at	213563_s_at	215739_s_at	227907_at	227967_at
Gene	TUBA1A	TUBA1B	TUBA1C	TUBA3C	TUBA3D	TUBA4A	TUBA4B	TUBA8	TUBAL3	TUBB	TUBB1	TUBB2A	TUBB2B	TUBB3	TUBB4A	TUBB4B	TUBB6	TUBB7P	TUBB8	TUBD1	TUBE1	TUBG1	TUBG2	TUBGCP2	TUBGCP3	TUBGCP4	TUBGCP5
Parental_rep1	3909.77	9040.24	7429.11	337.977	337.977	579.328	95.7502	18.6244	43.2581	7678.44	15.5901	2273.66	267.386	1821.78	49.9297	4115.38	1742.09	4.87296	80.6456	125.398	NA	500.566	140.023	413.232	246.178	220.639	58.0445
Parental_rep2	3543.55	15867.2	11795.6	372.367	372.367	660.657	100.893	45.0301	38.1068	15202.5	44.6788	1735.02	880.832	2474.25	25.9606	7579.85	2608.13	7.48899	107.452	115.432	NA	754.843	112.252	510.682	234.609	223.015	59.6629
Parental_rep3	4100.64	16711	12956.8	409.129	409.129	571.32	174.568	62.2472	4.81464	12995.2	77.0835	1956.78	635.388	2711.53	27.9211	7545.54	2526.69	10.0814	73.8795	120.157	NA	671.853	163.919	464.816	246.251	209.243	44.4247
Parental_rep4	4307.58	12464.6	10511.3	255.989	255.989	493.074	81.8125	59.9438	4.07664	11760.6	10.2472	1563.55	662.291	2249.75	59.0186	6005.1	2323.51	3.66203	139.182	83.9937	NA	761.75	102.676	444.309	254.17	210.105	36.1243
Resistant_rep1	2182.16	8589.71	6331.42	293.1	260.885	818.018	155.372	29.8517	10.4054	10337.2	47.9076	4995.05	527.156	2606.01	42.6181	5178.64	1567.04	7.07475	124.055	131.409	NA	887.839	123.129	291.001	644.782	149.579	62.2731
Resistant_rep2	2887.33	10606.6	8175.16	264.931	272.775	764.633	103.632	39.5051	30.809	12461.3	9.81999	3352.57	650.015	2612.78	39.5253	6040.56	1545.87	4.20767	52.9316	166.29	NA	867.352	147.11	255.39	750.602	188.47	78.2216
Resistant_rep3	2498.54	8834.41	6403.54	191.083	315.686	726.848	119.768	51.9387	16.7109	12051.7	24.2025	2932.15	789.345	2629.45	62.4706	6219.8	1614.78	2.73431	128.512	120.002	NA	801.945	104.573	276.255	725.853	156.455	64.641
Resistant_rep4	2329.41	9373.37	6616.28	240.401	294.181	761.566	144.429	26.3554	43.2902	12043.5	13.4455	3005.87	538.959	2619.19	67.6718	5738.77	1416.73	3.31924	48.7155	162.609	NA	736.528	122.355	281.933	690.223	194.681	38.9694
