# Supplementary material for: Genetics and Expression Profile of the Tubulin Gene Superfamily in Breast Cancer Subtypes and Its Relation to Taxane Resistance
Source: Cancers (Basel). 2018 Aug 18;10(8):274. doi: 10.3390/cancers10080274 (PMC6116153; doi:10.3390/cancers10080274)
Supplement: Supplementary file 1 [file cancers-10-00274-s001.zip › S1-S7_Phatology_meta-study.xlsx]

## Sheet: Table S1
Table S1. Pathological information of BC tumor samples from METABRIC study.
Cancer Type Detailed	Cancer Type	Study ID	Patient ID	Sample ID	Mutated Genes	CNA Genes	With Mutation Data	With CNA Data	Mutation Count	Neoplasm Histologic Grade	Tumor Stage	Sample Type	Tumor Size	ER Status	HER2 Status	Oncotree Code	PR Status	# of Samples Per Patient	Age at Diagnosis	Tumor Other Histologic Subtype	Pam50 + Claudin-low subtype	Overall Survival (Months)	Overall Survival Status	Primary Tumor Laterality	Inferred Menopausal State	Cohort	Chemotherapy	Hormone Therapy	Cellularity	Patient's Vital Status	3-Gene classifier subtype	Radio Therapy	Type of Breast Surgery	ER status measured by IHC	Nottingham prognostic index	HER2 status measured by SNP6	Integrative Cluster
Breast Invasive Ductal Carcinoma	Breast Cancer	brca_metabric	MB-0002	MB-0002	Yes	Yes	YES	YES	2	3	1	Primary	10	+	-	IDC	+	1	43.19	IDC	LumA	84.6333	LIVING	r	pre	1	NO	YES	high	Living	ER+/HER2- High Prolif	YES	BREAST CONSERVING	pos	4.02	NEUT	4ER+
Breast Invasive Ductal Carcinoma	Breast Cancer	brca_metabric	MB-0005	MB-0005	Yes	Yes	YES	YES	2	2	2	Primary	15	+	-	IDC	+	1	48.87	IDC	LumB	163.1	DECEASED	r	pre	1	YES	YES	high	Died of Disease	NA	NO	MASTECTOMY	pos	4.03	NEUT	3
Breast Invasive Ductal Carcinoma	Breast Cancer	brca_metabric	MB-0036	MB-0036	Yes	Yes	YES	YES	1	2	4	Primary	22	+	-	IDC	+	1	85.49	IDC	LumA	132.033	DECEASED	l	post	1	NO	YES	moderate	Died of Disease	ER+/HER2- Low Prolif	YES	MASTECTOMY	pos	3.044	NEUT	3
Invasive Breast Carcinoma	Breast Cancer	brca_metabric	MB-0184	MB-0184	Yes	No	YES	YES	1	2	2	Primary	25	+	-	BRCA	+	1	68.41	IDC-MUC	LumA	109.033	LIVING	l	post	1	NO	YES	moderate	Living	ER+/HER2- Low Prolif	NO	MASTECTOMY	pos	3.05	NEUT	4ER+
Breast Invasive Ductal Carcinoma	Breast Cancer	brca_metabric	MB-2823	MB-2823	Yes	Yes	YES	YES	5	3	1	Primary	11	+	+	IDC	+	1	35.97	IDC	claudin-low	269.9	LIVING	r	pre	2	NO	YES	NA	Living	ER+/HER2- Low Prolif	YES	BREAST CONSERVING	pos	4.022	GAIN	4ER+
Breast Invasive Ductal Carcinoma	Breast Cancer	brca_metabric	MB-2827	MB-2827	Yes	Yes	YES	YES	4	3	2	Primary	11	-	-	IDC	-	1	36.5	IDC	Basal	235.667	LIVING	r	pre	2	YES	NO	moderate	Living	ER-/HER2-	YES	MASTECTOMY	neg	5.022	NEUT	10
Breast Invasive Ductal Carcinoma	Breast Cancer	brca_metabric	MB-2833	MB-2833	Yes	No	YES	YES	5	3	2	Primary	23	-	-	IDC	-	1	42.9	IDC	claudin-low	259.767	LIVING	r	pre	2	YES	NO	high	Living	NA	YES	MASTECTOMY	neg	5.046	NEUT	10
Breast Invasive Ductal Carcinoma	Breast Cancer	brca_metabric	MB-2834	MB-2834	Yes	Yes	YES	YES	8	2	1	Primary	9	-	-	IDC	-	1	56.85	IDC	Her2	153.833	DECEASED	l	post	2	NO	NO	high	Died of Other Causes	ER-/HER2-	YES	BREAST CONSERVING	pos	4.018	NEUT	3
Breast Invasive Ductal Carcinoma	Breast Cancer	brca_metabric	MB-4682	MB-4682	Yes	Yes	YES	YES	2	3	NA	Primary	20	+	-	IDC	+	1	65.5	IDC	LumA	139.533	DECEASED	l	post	3	NO	NO	moderate	Died of Disease	ER+/HER2- High Prolif	NO	MASTECTOMY	pos	4.04	NEUT	9
Breast Mixed Ductal and Lobular Carcinoma	Breast Cancer	brca_metabric	MB-2838	MB-2838	Yes	Yes	YES	YES	12	2	1	Primary	27	+	-	MDLC	+	1	67.12	IDC+ILC	LumA	270.3	LIVING	r	post	2	NO	YES	high	Living	ER+/HER2- High Prolif	NO	MASTECTOMY	pos	3.054	LOSS	8
Breast Invasive Lobular Carcinoma	Breast Cancer	brca_metabric	MB-2840	MB-2840	Yes	Yes	YES	YES	6	2	1	Primary	14	+	-	ILC	-	1	60.48	ILC	LumA	269	LIVING	l	post	2	NO	NO	moderate	Living	ER+/HER2- Low Prolif	NO	MASTECTOMY	pos	3.028	NEUT	3
Breast Invasive Ductal Carcinoma	Breast Cancer	brca_metabric	MB-4687	MB-4687	Yes	Yes	YES	YES	4	3	2	Primary	20	+	-	IDC	-	1	81.98	IDC	LumA	74.1	DECEASED	r	post	3	NO	YES	moderate	Died of Other Causes	ER+/HER2- High Prolif	NO	MASTECTOMY	pos	5.04	NEUT	4ER+
Breast Invasive Ductal Carcinoma	Breast Cancer	brca_metabric	MB-2843	MB-2843	Yes	Yes	YES	YES	4	2	1	Primary	13	+	-	IDC	-	1	61.08	IDC	LumA	231.533	DECEASED	r	post	2	NO	NO	moderate	Died of Other Causes	ER+/HER2- Low Prolif	YES	BREAST CONSERVING	pos	3.026	NEUT	2
Breast Invasive Ductal Carcinoma	Breast Cancer	brca_metabric	MB-2844	MB-2844	Yes	Yes	YES	YES	8	3	1	Primary	19	+	-	IDC	-	1	60.76	IDC	LumB	146.733	LIVING	r	post	2	NO	YES	high	Living	HER2+	NO	MASTECTOMY	pos	4.038	GAIN	9
Invasive Breast Carcinoma	Breast Cancer	brca_metabric	MB-0185	MB-0185	No	Yes	NO	YES	NA	3	2	Primary	50	+	-	BRCA	+	1	76.84	IDC	LumB	43.8333	DECEASED	r	post	1	NO	YES	moderate	Died of Disease	ER+/HER2- High Prolif	YES	MASTECTOMY	pos	5.1	GAIN	9
Invasive Breast Carcinoma	Breast Cancer	brca_metabric	MB-4692	MB-4692	Yes	No	YES	YES	6	1	NA	Primary	25	+	-	BRCA	+	1	58.49	OTHER INVASIVE	LumA	107.267	DECEASED	l	post	3	NO	NO	high	Died of Other Causes	ER+/HER2- Low Prolif	NO	MASTECTOMY	pos	2.05	NEUT	8
Breast Invasive Ductal Carcinoma	Breast Cancer	brca_metabric	MB-2846	MB-2846	Yes	Yes	YES	YES	6	2	1	Primary	5	+	-	IDC	-	1	58.85	IDC	Basal	149.7	DECEASED	l	post	2	NO	NO	NA	Died of Disease	ER-/HER2-	NO	MASTECTOMY	neg	3.01	NEUT	4ER-
Breast Invasive Lobular Carcinoma	Breast Cancer	brca_metabric	MB-4695	MB-4695	Yes	Yes	YES	YES	6	2	2	Primary	50	+	-	ILC	-	1	61.12	ILC	Normal	21.3	DECEASED	l	post	3	NO	YES	low	Died of Other Causes	ER+/HER2- Low Prolif	NO	MASTECTOMY	pos	4.1	NEUT	4ER+
Invasive Breast Carcinoma	Breast Cancer	brca_metabric	MB-2848	MB-2848	Yes	No	YES	YES	6	2	2	Primary	15	+	-	BRCA	+	1	60.11	IDC-TUB	LumA	227.733	DECEASED	r	post	2	NO	YES	moderate	Died of Other Causes	ER+/HER2- Low Prolif	NO	MASTECTOMY	pos	4.03	NEUT	3
Breast Invasive Ductal Carcinoma	Breast Cancer	brca_metabric	MB-2849	MB-2849	Yes	Yes	YES	YES	4	3	1	Primary	26	-	-	IDC	-	1	60.65	IDC	Basal	43.2	DECEASED	r	post	2	NO	YES	moderate	Died of Disease	ER-/HER2-	YES	MASTECTOMY	neg	4.052	NEUT	9
Breast Invasive Ductal Carcinoma	Breast Cancer	brca_metabric	MB-2850	MB-2850	Yes	Yes	YES	YES	5	3	3	Primary	31	-	-	IDC	-	1	31.48	IDC	claudin-low	9.43333	DECEASED	r	pre	2	YES	NO	moderate	Died of Disease	NA	YES	MASTECTOMY	neg	6.062	NEUT	10
Breast Invasive Ductal Carcinoma	Breast Cancer	brca_metabric	MB-2851	MB-2851	Yes	Yes	YES	YES	5	3	1	Primary	16	+	-	IDC	+	1	58.69	IDC	LumA	159	DECEASED	r	post	2	NO	YES	high	Died of Disease	ER+/HER2- Low Prolif	YES	BREAST CONSERVING	pos	4.032	NEUT	4ER+
Breast Invasive Ductal Carcinoma	Breast Cancer	brca_metabric	MB-4702	MB-4702	Yes	Yes	YES	YES	6	3	2	Primary	35	+	-	IDC	-	1	52.13	IDC	LumB	300.867	LIVING	r	post	3	NO	YES	high	Living	ER+/HER2- High Prolif	NO	MASTECTOMY	pos	4.07	NEUT	9
Breast Invasive Lobular Carcinoma	Breast Cancer	brca_metabric	MB-2854	MB-2854	Yes	Yes	YES	YES	5	2	1	Primary	22	+	-	ILC	-	1	61.53	ILC	LumA	270.433	LIVING	l	post	2	NO	YES	high	Living	ER+/HER2- Low Prolif	NO	MASTECTOMY	pos	3.044	NEUT	7
Breast Invasive Ductal Carcinoma	Breast Cancer	brca_metabric	MB-4705	MB-4705	Yes	No	YES	YES	4	2	2	Primary	27	+	-	IDC	+	1	63.58	IDC	LumA	213.1	DECEASED	l	post	3	NO	NO	low	Died of Other Causes	ER+/HER2- Low Prolif	NO	MASTECTOMY	pos	3.054	NEUT	3
Breast Invasive Lobular Carcinoma	Breast Cancer	brca_metabric	MB-0188	MB-0188	Yes	Yes	YES	YES	7	2	2	Primary	45	-	-	ILC	-	1	82.65	ILC	Her2	31.3	DECEASED	r	post	1	YES	NO	high	Died of Disease	NA	YES	MASTECTOMY	pos	4.09	NEUT	3
Invasive Breast Carcinoma	Breast Cancer	brca_metabric	MB-2858	MB-2858	Yes	Yes	YES	YES	2	3	1	Primary	26	+	-	BRCA	+	1	63.94	MIXED NST AND A SPECIAL TYPE	LumB	141.567	DECEASED	r	post	2	NO	YES	moderate	Died of Other Causes	ER+/HER2- High Prolif	NO	MASTECTOMY	pos	4.052	NEUT	1
Invasive Breast Carcinoma	Breast Cancer	brca_metabric	MB-2863	MB-2863	Yes	Yes	YES	YES	6	1	2	Primary	20	+	-	BRCA	-	1	59.58	MIXED NST AND A SPECIAL TYPE	LumA	258.333	LIVING	l	post	2	NO	YES	moderate	Living	ER+/HER2- Low Prolif	NO	MASTECTOMY	pos	3.04	NEUT	4ER+
Invasive Breast Carcinoma	Breast Cancer	brca_metabric	MB-2867	MB-2867	Yes	No	YES	YES	4	1	2	Primary	20	+	-	BRCA	+	1	47.1	IDC-TUB	LumA	269.333	LIVING	r	pre	2	NO	YES	high	Living	ER+/HER2- Low Prolif	NO	MASTECTOMY	pos	3.04	NEUT	4ER+
Breast Invasive Ductal Carcinoma	Breast Cancer	brca_metabric	MB-4709	MB-4709	Yes	Yes	YES	YES	4	2	1	Primary	20	+	-	IDC	+	1	49.02	IDC	LumA	146.767	LIVING	l	pre	3	NO	NO	moderate	Living	ER+/HER2- Low Prolif	YES	BREAST CONSERVING	pos	3.04	NEUT	8
Breast Invasive Ductal Carcinoma	Breast Cancer	brca_metabric	MB-4710	MB-4710	Yes	Yes	YES	YES	12	3	1	Primary	19	+	-	IDC	+	1	77.12	IDC	LumA	57.6667	LIVING	l	post	3	NO	YES	moderate	Living	ER+/HER2- Low Prolif	NO	MASTECTOMY	pos	4.038	NEUT	3
Breast Invasive Ductal Carcinoma	Breast Cancer	brca_metabric	MB-4711	MB-4711	Yes	Yes	YES	YES	4	3	3	Primary	99	-	+	IDC	-	1	56.07	IDC	claudin-low	31.4667	DECEASED	l	post	3	YES	NO	low	Died of Disease	ER-/HER2-	YES	MASTECTOMY	neg	6.198	GAIN	5
Breast Invasive Ductal Carcinoma	Breast Cancer	brca_metabric	MB-4712	MB-4712	Yes	Yes	YES	YES	4	3	2	Primary	50	+	-	IDC	-	1	46.59	IDC	Normal	249.533	DECEASED	r	pre	3	NO	NO	high	Died of Other Causes	ER+/HER2- High Prolif	NO	MASTECTOMY	neg	4.1	NEUT	9
Breast Invasive Ductal Carcinoma	Breast Cancer	brca_metabric	MB-4714	MB-4714	Yes	Yes	YES	YES	7	3	2	Primary	1	-	-	IDC	-	1	64.68	IDC	Basal	83.6667	DECEASED	r	post	3	YES	YES	high	Died of Other Causes	ER-/HER2-	YES	MASTECTOMY	neg	6.002	NEUT	10
Breast Invasive Ductal Carcinoma	Breast Cancer	brca_metabric	MB-4715	MB-4715	Yes	Yes	YES	YES	7	3	2	Primary	45	-	-	IDC	-	1	67.8	IDC	Basal	35.2333	DECEASED	r	post	3	YES	NO	high	Died of Disease	ER-/HER2-	NO	MASTECTOMY	neg	5.09	NEUT	8
Breast Invasive Lobular Carcinoma	Breast Cancer	brca_metabric	MB-4716	MB-4716	Yes	Yes	YES	YES	7	3	2	Primary	28	+	-	ILC	+	1	52.98	ILC	LumA	76.1333	DECEASED	l	post	3	NO	NO	high	Died of Disease	ER+/HER2- Low Prolif	YES	BREAST CONSERVING	pos	4.056	NEUT	3
Breast Invasive Ductal Carcinoma	Breast Cancer	brca_metabric	MB-0189	MB-0189	Yes	Yes	YES	YES	2	3	4	Primary	48	+	-	IDC	-	1	57.79	IDC	Normal	9.06667	DECEASED	r	post	1	YES	YES	moderate	Died of Disease	ER+/HER2- Low Prolif	YES	MASTECTOMY	pos	6.096	NEUT	6
Breast Invasive Ductal Carcinoma	Breast Cancer	brca_metabric	MB-4717	MB-4717	Yes	Yes	YES	YES	3	3	2	Primary	25	-	-	IDC	-	1	43.51	IDC	Basal	42.9	DECEASED	r	pre	3	NO	NO	high	Died of Disease	ER-/HER2-	NO	MASTECTOMY	neg	4.05	LOSS	10
Breast Invasive Lobular Carcinoma	Breast Cancer	brca_metabric	MB-4718	MB-4718	Yes	Yes	YES	YES	4	1	2	Primary	99	+	-	ILC	+	1	44.27	ILC	Normal	198.333	DECEASED	r	pre	3	NO	YES	moderate	Died of Disease	ER+/HER2- Low Prolif	YES	MASTECTOMY	pos	2.198	NEUT	4ER+
Breast Invasive Ductal Carcinoma	Breast Cancer	brca_metabric	MB-4719	MB-4719	Yes	Yes	YES	YES	9	2	2	Primary	22	+	-	IDC	+	1	67.27	IDC	LumA	81.5667	DECEASED	r	post	3	NO	YES	high	Died of Other Causes	ER+/HER2- Low Prolif	NO	MASTECTOMY	pos	5.044	NEUT	8
Breast Invasive Lobular Carcinoma	Breast Cancer	brca_metabric	MB-4721	MB-4721	Yes	Yes	YES	YES	7	1	3	Primary	60	+	-	ILC	-	1	66.39	ILC	LumA	23.7333	DECEASED	l	post	3	NO	YES	moderate	Died of Disease	ER+/HER2- Low Prolif	YES	MASTECTOMY	pos	4.12	NEUT	8
Breast Invasive Ductal Carcinoma	Breast Cancer	brca_metabric	MB-4722	MB-4722	Yes	Yes	YES	YES	6	NA	2	Primary	25	+	-	IDC	+	1	64.02	IDC	LumA	86.1	LIVING	l	post	3	NO	NO	high	Living	ER+/HER2- Low Prolif	NO	MASTECTOMY	NA	3.05	NEUT	8
Breast Invasive Ductal Carcinoma	Breast Cancer	brca_metabric	MB-4723	MB-4723	Yes	Yes	YES	YES	4	3	1	Primary	15	+	-	IDC	-	1	64.76	IDC	LumB	211.967	LIVING	l	post	3	NO	NO	moderate	Living	ER+/HER2- High Prolif	YES	MASTECTOMY	pos	4.03	GAIN	1
Breast Invasive Ductal Carcinoma	Breast Cancer	brca_metabric	MB-4724	MB-4724	Yes	Yes	YES	YES	6	3	1	Primary	20	-	+	IDC	-	1	60.44	IDC	Her2	146.067	LIVING	l	post	3	NO	NO	high	Living	HER2+	YES	BREAST CONSERVING	neg	4.04	GAIN	4ER-
Breast Invasive Ductal Carcinoma	Breast Cancer	brca_metabric	MB-4725	MB-4725	Yes	Yes	YES	YES	7	3	2	Primary	26	+	+	IDC	+	1	65.83	IDC	Her2	98.7667	DECEASED	l	post	3	NO	YES	moderate	Died of Disease	HER2+	NO	MASTECTOMY	pos	5.052	GAIN	5
Breast Invasive Ductal Carcinoma	Breast Cancer	brca_metabric	MB-4729	MB-4729	Yes	Yes	YES	YES	6	3	NA	Primary	25	+	+	IDC	-	1	75.41	IDC	LumA	28	DECEASED	r	post	3	NO	YES	moderate	Died of Other Causes	HER2+	YES	BREAST CONSERVING	pos	5.05	GAIN	5
Breast Invasive Ductal Carcinoma	Breast Cancer	brca_metabric	MB-4730	MB-4730	Yes	Yes	YES	YES	10	3	2	Primary	68	+	-	IDC	+	1	51.29	IDC	LumA	131.3	DECEASED	r	post	3	NO	NO	high	Died of Other Causes	ER+/HER2- Low Prolif	NO	MASTECTOMY	pos	4.136	NEUT	8
Breast Invasive Ductal Carcinoma	Breast Cancer	brca_metabric	MB-0191	MB-0191	Yes	Yes	YES	YES	2	3	2	Primary	25	-	-	IDC	-	1	81.02	IDC	Basal	15.3	DECEASED	r	post	1	NO	NO	high	Died of Other Causes	NA	YES	BREAST CONSERVING	neg	4.05	NEUT	10
Breast Invasive Ductal Carcinoma	Breast Cancer	brca_metabric	MB-4731	MB-4731	Yes	Yes	YES	YES	5	3	NA	Primary	60	-	+	IDC	-	1	49.43	IDC	Her2	44.8667	DECEASED	l	pre	3	YES	NO	high	Died of Disease	HER2+	NO	MASTECTOMY	neg	5.12	GAIN	5
Breast Invasive Ductal Carcinoma	Breast Cancer	brca_metabric	MB-4732	MB-4732	Yes	Yes	YES	YES	3	3	2	Primary	45	-	-	IDC	-	1	26.72	IDC	Basal	149.867	LIVING	l	pre	3	YES	NO	high	Living	ER-/HER2-	YES	BREAST CONSERVING	neg	5.09	NEUT	10
Breast Invasive Ductal Carcinoma	Breast Cancer	brca_metabric	MB-4733	MB-4733	Yes	Yes	YES	YES	6	3	2	Primary	18	-	-	IDC	-	1	56.27	IDC	claudin-low	19.7333	DECEASED	l	post	3	YES	YES	moderate	Died of Disease	ER-/HER2-	YES	BREAST CONSERVING	neg	6.036	NEUT	4ER-
Invasive Breast Carcinoma	Breast Cancer	brca_metabric	MB-2952	MB-2952	Yes	Yes	YES	YES	9	1	1	Primary	12	+	-	BRCA	+	1	52.67	IDC-TUB	LumA	189.1	DECEASED	l	post	2	NO	NO	high	Died of Other Causes	NA	YES	BREAST CONSERVING	pos	2.024	NEUT	8
Breast Invasive Ductal Carcinoma	Breast Cancer	brca_metabric	MB-4737	MB-4737	Yes	Yes	YES	YES	6	3	2	Primary	46	+	-	IDC	-	1	52.29	IDC	LumB	122.2	LIVING	l	post	3	NO	YES	moderate	Living	ER+/HER2- High Prolif	NO	MASTECTOMY	pos	5.092	LOSS	1
Invasive Breast Carcinoma	Breast Cancer	brca_metabric	MB-4738	MB-4738	Yes	No	YES	YES	5	2	1	Primary	20	+	-	BRCA	+	1	42.27	IDC-TUB	Normal	176.067	LIVING	l	pre	3	NO	NO	low	Living	ER+/HER2- Low Prolif	NO	MASTECTOMY	pos	3.04	NEUT	3
Breast Invasive Ductal Carcinoma	Breast Cancer	brca_metabric	MB-4739	MB-4739	Yes	Yes	YES	YES	9	2	1	Primary	15	+	-	IDC	+	1	56.08	IDC	LumA	161.667	DECEASED	r	post	3	NO	NO	high	Died of Other Causes	ER+/HER2- Low Prolif	YES	BREAST CONSERVING	pos	3.03	NEUT	3
Breast Invasive Lobular Carcinoma	Breast Cancer	brca_metabric	MB-4741	MB-4741	Yes	Yes	YES	YES	6	2	2	Primary	20	+	-	ILC	-	1	53.02	ILC	LumB	56.5	DECEASED	l	post	3	NO	YES	high	Died of Disease	ER+/HER2- Low Prolif	NO	MASTECTOMY	pos	4.04	NEUT	8
Invasive Breast Carcinoma	Breast Cancer	brca_metabric	MB-2963	MB-2963	Yes	Yes	YES	YES	5	2	3	Primary	10	-	-	BRCA	-	1	53.99	IDC-TUB	claudin-low	227.833	DECEASED	l	post	2	NO	YES	moderate	Died of Disease	ER-/HER2-	YES	BREAST CONSERVING	pos	5.02	NEUT	4ER+
Breast Invasive Lobular Carcinoma	Breast Cancer	brca_metabric	MB-4743	MB-4743	Yes	Yes	YES	YES	7	2	1	Primary	15	+	-	ILC	-	1	52.61	ILC	Normal	230.167	LIVING	l	post	3	NO	NO	moderate	Living	ER+/HER2- Low Prolif	NO	MASTECTOMY	pos	3.03	NEUT	4ER+
Breast Invasive Ductal Carcinoma	Breast Cancer	brca_metabric	MB-0192	MB-0192	Yes	Yes	YES	YES	2	1	1	Primary	13	+	-	IDC	-	1	62.55	IDC	claudin-low	144.633	LIVING	r	post	1	NO	YES	moderate	Living	ER+/HER2- Low Prolif	YES	BREAST CONSERVING	pos	2.026	NEUT	4ER+
Breast Invasive Ductal Carcinoma	Breast Cancer	brca_metabric	MB-4744	MB-4744	Yes	Yes	YES	YES	7	3	2	Primary	16	+	-	IDC	+	1	64.21	IDC	LumB	153	DECEASED	r	post	3	NO	YES	high	Died of Disease	NA	YES	BREAST CONSERVING	pos	5.032	NEUT	8
Breast Invasive Ductal Carcinoma	Breast Cancer	brca_metabric	MB-4745	MB-4745	Yes	Yes	YES	YES	15	3	2	Primary	37	-	+	IDC	-	1	50.08	IDC	Her2	42.6667	DECEASED	r	post	3	YES	NO	moderate	Died of Disease	HER2+	YES	BREAST CONSERVING	neg	5.074	GAIN	5
Breast Invasive Ductal Carcinoma	Breast Cancer	brca_metabric	MB-4746	MB-4746	Yes	Yes	YES	YES	15	3	NA	Primary	45	+	-	IDC	+	1	38.1	IDC	Normal	244.433	LIVING	r	pre	3	YES	NO	low	Living	ER+/HER2- High Prolif	NO	MASTECTOMY	neg	5.09	NEUT	3
Breast Invasive Ductal Carcinoma	Breast Cancer	brca_metabric	MB-4749	MB-4749	Yes	Yes	YES	YES	14	3	2	Primary	22	+	-	IDC	+	1	70.57	IDC	LumA	51.4667	DECEASED	l	post	3	NO	NO	moderate	Died of Other Causes	ER+/HER2- High Prolif	NO	MASTECTOMY	pos	4.044	NEUT	8
Breast Invasive Ductal Carcinoma	Breast Cancer	brca_metabric	MB-4750	MB-4750	Yes	Yes	YES	YES	6	2	2	Primary	25	+	-	IDC	+	1	73.21	IDC	LumB	37.7333	DECEASED	r	post	3	NO	YES	low	Died of Disease	ER+/HER2- High Prolif	NO	MASTECTOMY	pos	4.05	NEUT	8
Breast Invasive Ductal Carcinoma	Breast Cancer	brca_metabric	MB-4752	MB-4752	Yes	Yes	YES	YES	3	2	3	Primary	60	+	-	IDC	-	1	63.7	IDC	LumA	125.267	DECEASED	r	post	3	NO	YES	high	Died of Disease	ER+/HER2- Low Prolif	NO	MASTECTOMY	pos	4.12	NEUT	6
Breast Invasive Ductal Carcinoma	Breast Cancer	brca_metabric	MB-4757	MB-4757	Yes	Yes	YES	YES	7	3	NA	Primary	10	-	-	IDC	-	1	38.93	IDC	Basal	27.4	DECEASED	l	pre	3	YES	NO	high	Died of Disease	ER-/HER2-	NO	MASTECTOMY	neg	5.02	NEUT	10
Breast Invasive Ductal Carcinoma	Breast Cancer	brca_metabric	MB-4758	MB-4758	Yes	Yes	YES	YES	7	3	NA	Primary	10	-	-	IDC	-	1	45.77	IDC	Basal	211.933	LIVING	r	pre	3	NO	NO	moderate	Living	ER-/HER2-	YES	BREAST CONSERVING	neg	4.02	NEUT	10
Breast Invasive Ductal Carcinoma	Breast Cancer	brca_metabric	MB-4760	MB-4760	Yes	No	YES	YES	4	NA	NA	Primary	15	+	-	IDC	+	1	48.41	IDC	LumA	124.8	DECEASED	r	pre	3	NO	YES	moderate	Died of Disease	ER+/HER2- Low Prolif	NO	MASTECTOMY	pos	2.03	NEUT	4ER+
Invasive Breast Carcinoma	Breast Cancer	brca_metabric	MB-4762	MB-4762	Yes	Yes	YES	YES	6	2	1	Primary	15	+	-	BRCA	+	1	67.82	IDC-TUB	LumA	252.1	LIVING	r	post	3	NO	NO	high	Living	ER+/HER2- Low Prolif	YES	BREAST CONSERVING	pos	3.03	NEUT	7
Breast Invasive Ductal Carcinoma	Breast Cancer	brca_metabric	MB-0193	MB-0193	Yes	No	YES	YES	1	3	NA	Primary	19	+	-	IDC	+	1	51.54	IDC	LumB	19	LIVING	l	post	1	NO	NO	high	Living	ER+/HER2- High Prolif	NO	MASTECTOMY	pos	6.038	GAIN	3
Breast Invasive Ductal Carcinoma	Breast Cancer	brca_metabric	MB-4763	MB-4763	Yes	Yes	YES	YES	4	3	2	Primary	30	-	+	IDC	-	1	44.07	IDC	Her2	102.1	LIVING	r	pre	3	YES	NO	moderate	Living	HER2+	YES	BREAST CONSERVING	neg	5.06	GAIN	5
Breast Invasive Lobular Carcinoma	Breast Cancer	brca_metabric	MB-4764	MB-4764	Yes	Yes	YES	YES	4	3	2	Primary	50	+	-	ILC	+	1	57.95	ILC	LumA	245.5	LIVING	l	post	3	NO	YES	moderate	Living	ER+/HER2- Low Prolif	YES	MASTECTOMY	pos	4.1	NEUT	3
Breast Invasive Ductal Carcinoma	Breast Cancer	brca_metabric	MB-4767	MB-4767	Yes	Yes	YES	YES	4	3	2	Primary	40	+	-	IDC	+	1	74.86	IDC	LumB	47.1333	DECEASED	l	post	3	NO	YES	high	Died of Disease	ER+/HER2- High Prolif	NO	MASTECTOMY	pos	5.08	LOSS	9
Breast Invasive Ductal Carcinoma	Breast Cancer	brca_metabric	MB-4769	MB-4769	Yes	Yes	YES	YES	11	3	2	Primary	35	-	-	IDC	-	1	65.86	IDC	Basal	21.7	DECEASED	l	post	3	NO	NO	high	Died of Disease	ER-/HER2-	YES	BREAST CONSERVING	neg	4.07	NEUT	1
Breast Invasive Ductal Carcinoma	Breast Cancer	brca_metabric	MB-4770	MB-4770	Yes	Yes	YES	YES	10	3	1	Primary	13	-	+	IDC	-	1	70.22	IDC	Her2	152.067	DECEASED	l	post	3	NO	NO	high	Died of Other Causes	ER-/HER2-	NO	MASTECTOMY	neg	4.026	GAIN	10
Breast Invasive Ductal Carcinoma	Breast Cancer	brca_metabric	MB-4771	MB-4771	Yes	Yes	YES	YES	3	2	2	Primary	30	+	-	IDC	+	1	47.86	IDC	LumA	297.233	LIVING	l	pre	3	NO	NO	moderate	Living	ER+/HER2- Low Prolif	YES	BREAST CONSERVING	pos	3.06	NEUT	8
Invasive Breast Carcinoma	Breast Cancer	brca_metabric	MB-4778	MB-4778	Yes	Yes	YES	YES	11	2	2	Primary	25	+	-	BRCA	+	1	78.62	IDC-MUC	LumA	206.133	DECEASED	l	post	3	NO	NO	moderate	Died of Other Causes	ER+/HER2- Low Prolif	NO	MASTECTOMY	pos	3.05	NEUT	4ER+
Breast Invasive Ductal Carcinoma	Breast Cancer	brca_metabric	MB-4779	MB-4779	Yes	No	YES	YES	7	2	2	Primary	13	+	-	IDC	+	1	53.39	IDC	LumA	101.567	LIVING	r	post	3	NO	YES	moderate	Living	ER+/HER2- Low Prolif	YES	BREAST CONSERVING	pos	4.026	NEUT	3
Breast Mixed Ductal and Lobular Carcinoma	Breast Cancer	brca_metabric	MB-4782	MB-4782	Yes	No	YES	YES	4	2	NA	Primary	NA	+	-	MDLC	+	1	43.85	IDC+ILC	Normal	251.067	LIVING	r	pre	3	NO	NO	NA	Living	ER-/HER2-	NO	MASTECTOMY	NA	5	NEUT	4ER+
Breast Invasive Ductal Carcinoma	Breast Cancer	brca_metabric	MB-4784	MB-4784	Yes	Yes	YES	YES	4	3	NA	Primary	20	+	-	IDC	-	1	63.35	IDC	Normal	145.733	DECEASED	r	post	3	NO	YES	moderate	Died of Other Causes	ER+/HER2- Low Prolif	NO	MASTECTOMY	pos	4.04	NEUT	1
Breast Invasive Ductal Carcinoma	Breast Cancer	brca_metabric	MB-0194	MB-0194	Yes	Yes	YES	YES	5	2	2	Primary	21	+	-	IDC	+	1	56.45	IDC	LumA	91.6	LIVING	r	post	1	YES	YES	high	Living	ER+/HER2- Low Prolif	YES	MASTECTOMY	pos	5.042	NEUT	3
Breast Invasive Ductal Carcinoma	Breast Cancer	brca_metabric	MB-4785	MB-4785	Yes	Yes	YES	YES	5	2	2	Primary	28	+	-	IDC	+	1	75.46	IDC	LumA	121.667	DECEASED	l	post	3	NO	NO	high	Died of Disease	ER+/HER2- Low Prolif	YES	BREAST CONSERVING	pos	3.056	LOSS	8
Breast Invasive Ductal Carcinoma	Breast Cancer	brca_metabric	MB-4787	MB-4787	Yes	Yes	YES	YES	8	2	2	Primary	30	+	-	IDC	+	1	68.85	IDC	LumA	81.0667	DECEASED	r	post	3	NO	NO	moderate	Died of Other Causes	ER+/HER2- High Prolif	NO	MASTECTOMY	pos	3.06	GAIN	6
Breast Invasive Ductal Carcinoma	Breast Cancer	brca_metabric	MB-4790	MB-4790	Yes	Yes	YES	YES	6	2	2	Primary	28	+	-	IDC	-	1	43.73	IDC	LumA	70.4667	DECEASED	l	pre	3	NO	NO	moderate	Died of Disease	ER+/HER2- High Prolif	NO	MASTECTOMY	pos	3.056	GAIN	7
Breast Invasive Ductal Carcinoma	Breast Cancer	brca_metabric	MB-4791	MB-4791	Yes	Yes	YES	YES	46	1	1	Primary	20	+	-	IDC	-	1	83.49	IDC	LumB	173.833	DECEASED	l	post	3	NO	NO	moderate	Died of Other Causes	ER+/HER2- High Prolif	NO	MASTECTOMY	pos	2.04	NEUT	4ER+
Breast Invasive Ductal Carcinoma	Breast Cancer	brca_metabric	MB-4792	MB-4792	Yes	Yes	YES	YES	6	3	2	Primary	20	-	-	IDC	-	1	49.92	IDC	Basal	40.6333	DECEASED	r	pre	3	YES	NO	low	Died of Disease	ER-/HER2-	YES	BREAST CONSERVING	neg	5.04	NEUT	10
Breast Invasive Ductal Carcinoma	Breast Cancer	brca_metabric	MB-4793	MB-4793	Yes	Yes	YES	YES	7	3	2	Primary	50	-	-	IDC	-	1	72.49	IDC	Basal	83.3667	DECEASED	l	post	3	NO	NO	high	Died of Other Causes	NA	YES	BREAST CONSERVING	neg	4.1	NEUT	10
Breast Invasive Ductal Carcinoma	Breast Cancer	brca_metabric	MB-4794	MB-4794	Yes	Yes	YES	YES	5	NA	2	Primary	35	+	-	IDC	+	1	89	IDC	LumA	45.5	DECEASED	l	post	3	NO	YES	high	Died of Other Causes	ER+/HER2- High Prolif	NO	MASTECTOMY	pos	2.07	NEUT	7
Breast Invasive Ductal Carcinoma	Breast Cancer	brca_metabric	MB-4796	MB-4796	Yes	Yes	YES	YES	4	2	2	Primary	25	+	+	IDC	-	1	53.18	IDC	LumB	128.267	LIVING	r	post	3	NO	NO	high	Living	HER2+	NO	MASTECTOMY	pos	3.05	GAIN	5
Breast Invasive Lobular Carcinoma	Breast Cancer	brca_metabric	MB-4797	MB-4797	Yes	Yes	YES	YES	2	2	1	Primary	20	+	-	ILC	-	1	81.06	ILC	LumA	99.3667	DECEASED	r	post	3	NO	YES	high	Died of Other Causes	ER+/HER2- High Prolif	YES	MASTECTOMY	pos	3.04	GAIN	2
Breast Invasive Ductal Carcinoma	Breast Cancer	brca_metabric	MB-4798	MB-4798	Yes	Yes	YES	YES	5	2	2	Primary	25	+	-	IDC	+	1	44.51	IDC	Normal	257.167	LIVING	r	pre	3	NO	NO	high	Living	NA	YES	BREAST CONSERVING	pos	3.05	NEUT	3
Breast Invasive Ductal Carcinoma	Breast Cancer	brca_metabric	MB-0195	MB-0195	Yes	Yes	YES	YES	2	3	2	Primary	28	+	-	IDC	-	1	75.18	IDC	LumB	146	LIVING	r	post	1	NO	YES	high	Living	ER+/HER2- High Prolif	YES	MASTECTOMY	pos	6.056	GAIN	6
Breast Invasive Ductal Carcinoma	Breast Cancer	brca_metabric	MB-4800	MB-4800	Yes	Yes	YES	YES	8	3	2	Primary	25	+	-	IDC	+	1	61.3	IDC	LumA	110.933	DECEASED	r	post	3	NO	NO	moderate	Died of Disease	ER+/HER2- High Prolif	NO	MASTECTOMY	pos	4.05	GAIN	6
Breast Invasive Ductal Carcinoma	Breast Cancer	brca_metabric	MB-4801	MB-4801	Yes	Yes	YES	YES	12	3	2	Primary	35	+	-	IDC	+	1	65.83	IDC	LumA	130.367	DECEASED	l	post	3	NO	YES	moderate	Died of Other Causes	ER+/HER2- High Prolif	YES	MASTECTOMY	pos	6.07	NEUT	8
Breast Invasive Lobular Carcinoma	Breast Cancer	brca_metabric	MB-4802	MB-4802	Yes	Yes	YES	YES	7	2	2	Primary	40	+	-	ILC	-	1	71.67	ILC	LumB	43.9	DECEASED	r	post	3	NO	NO	moderate	Died of Disease	ER+/HER2- High Prolif	NO	MASTECTOMY	NA	3.08	NEUT	8
Breast Invasive Ductal Carcinoma	Breast Cancer	brca_metabric	MB-4805	MB-4805	Yes	Yes	YES	YES	6	3	2	Primary	35	+	-	IDC	+	1	45.39	IDC	LumA	129.8	DECEASED	l	pre	3	NO	YES	moderate	Died of Disease	ER+/HER2- High Prolif	NO	MASTECTOMY	pos	4.07	NEUT	7
Breast Invasive Ductal Carcinoma	Breast Cancer	brca_metabric	MB-4806	MB-4806	Yes	No	YES	YES	4	2	2	Primary	10	+	-	IDC	+	1	49.77	IDC	LumA	201.767	DECEASED	l	pre	3	NO	YES	moderate	Died of Other Causes	ER+/HER2- Low Prolif	NO	MASTECTOMY	pos	4.02	NEUT	3
Breast Invasive Ductal Carcinoma	Breast Cancer	brca_metabric	MB-4809	MB-4809	Yes	Yes	YES	YES	4	3	1	Primary	14	+	-	IDC	-	1	43.77	IDC	Basal	286.067	LIVING	l	pre	3	NO	NO	high	Living	ER-/HER2-	NO	MASTECTOMY	neg	4.028	GAIN	10
Breast Invasive Ductal Carcinoma	Breast Cancer	brca_metabric	MB-4814	MB-4814	Yes	Yes	YES	YES	3	2	2	Primary	50	+	-	IDC	+	1	39.92	IDC	Normal	73.4667	DECEASED	r	pre	3	NO	NO	moderate	Died of Disease	ER+/HER2- Low Prolif	NO	MASTECTOMY	pos	3.1	NEUT	4ER+
Breast Invasive Ductal Carcinoma	Breast Cancer	brca_metabric	MB-4818	MB-4818	Yes	No	YES	YES	5	2	3	Primary	57	+	-	IDC	-	1	75.74	IDC	LumB	76.2333	DECEASED	l	post	3	NO	YES	high	Died of Other Causes	ER+/HER2- Low Prolif	YES	MASTECTOMY	pos	4.114	NEUT	3
Breast Invasive Ductal Carcinoma	Breast Cancer	brca_metabric	MB-4820	MB-4820	Yes	Yes	YES	YES	5	NA	NA	Primary	16	+	-	IDC	+	1	67.19	IDC	LumA	57.3	DECEASED	l	post	3	NO	YES	high	Died of Disease	ER+/HER2- Low Prolif	YES	NA	pos	2.032	NEUT	2
Breast Invasive Ductal Carcinoma	Breast Cancer	brca_metabric	MB-4822	MB-4822	Yes	Yes	YES	YES	4	2	1	Primary	10	+	-	IDC	+	1	76.88	IDC	LumA	91.6333	DECEASED	l	post	3	NO	NO	moderate	Died of Disease	ER+/HER2- Low Prolif	NO	MASTECTOMY	pos	3.02	NEUT	4ER+
Breast Invasive Ductal Carcinoma	Breast Cancer	brca_metabric	MB-0197	MB-0197	Yes	Yes	YES	YES	2	3	2	Primary	24	+	-	IDC	+	1	50.48	IDC	LumB	70.7333	LIVING	l	post	1	YES	YES	high	Living	ER+/HER2- High Prolif	YES	MASTECTOMY	pos	5.048	NEUT	9
Invasive Breast Carcinoma	Breast Cancer	brca_metabric	MB-4823	MB-4823	No	Yes	NO	YES	NA	2	1	Primary	1	-	+	BRCA	-	1	64.15	IDC	Her2	282.3	DECEASED	l	post	3	NO	NO	NA	Died of Other Causes	HER2+	NO	MASTECTOMY	pos	3.002	GAIN	5
Breast Invasive Ductal Carcinoma	Breast Cancer	brca_metabric	MB-3083	MB-3083	Yes	Yes	YES	YES	2	3	2	Primary	30	+	-	IDC	+	1	68.5	IDC	LumB	81.1	DECEASED	r	post	2	NO	YES	high	Died of Disease	ER+/HER2- High Prolif	YES	MASTECTOMY	pos	5.06	NEUT	1
Breast Invasive Ductal Carcinoma	Breast Cancer	brca_metabric	MB-4827	MB-4827	Yes	Yes	YES	YES	5	2	2	Primary	22	+	-	IDC	-	1	78.54	IDC	LumA	45.7	DECEASED	l	post	3	NO	YES	high	Died of Other Causes	ER+/HER2- Low Prolif	NO	MASTECTOMY	pos	3.044	NEUT	3
Breast Invasive Ductal Carcinoma	Breast Cancer	brca_metabric	MB-3088	MB-3088	Yes	Yes	YES	YES	3	2	1	Primary	19	+	-	IDC	+	1	65.58	IDC	LumA	256.5	LIVING	l	post	2	NO	NO	high	Living	NA	NO	BREAST CONSERVING	pos	3.038	NEUT	7
Breast Invasive Ductal Carcinoma	Breast Cancer	brca_metabric	MB-4829	MB-4829	Yes	Yes	YES	YES	6	NA	2	Primary	10	+	-	IDC	-	1	83.27	IDC	LumB	176.267	DECEASED	l	post	3	NO	YES	moderate	Died of Other Causes	ER+/HER2- High Prolif	YES	BREAST CONSERVING	pos	2.02	NEUT	7
Breast Invasive Ductal Carcinoma	Breast Cancer	brca_metabric	MB-4832	MB-4832	Yes	Yes	YES	YES	4	1	1	Primary	11	+	-	IDC	+	1	45.44	IDC	LumA	141.733	DECEASED	l	pre	3	NO	NO	moderate	Died of Disease	ER+/HER2- Low Prolif	YES	BREAST CONSERVING	pos	2.022	NEUT	3
Breast Invasive Ductal Carcinoma	Breast Cancer	brca_metabric	MB-4834	MB-4834	Yes	Yes	YES	YES	11	3	NA	Primary	25	+	-	IDC	-	1	49.61	IDC	LumB	36.1667	DECEASED	l	pre	3	NO	YES	high	Died of Disease	ER+/HER2- High Prolif	YES	MASTECTOMY	pos	5.05	LOSS	1
Breast Invasive Ductal Carcinoma	Breast Cancer	brca_metabric	MB-4836	MB-4836	Yes	Yes	YES	YES	11	3	NA	Primary	16	+	-	IDC	+	1	55.66	IDC	Her2	23.4333	DECEASED	l	post	3	NO	NO	moderate	Died of Disease	ER+/HER2- High Prolif	YES	BREAST CONSERVING	pos	4.032	NEUT	4ER+
Breast Invasive Ductal Carcinoma	Breast Cancer	brca_metabric	MB-4838	MB-4838	Yes	Yes	YES	YES	5	2	3	Primary	99	+	-	IDC	-	1	74.39	IDC	LumB	200.767	DECEASED	r	post	3	NO	YES	high	Died of Other Causes	NA	YES	BREAST CONSERVING	pos	3.198	GAIN	8
Breast Invasive Ductal Carcinoma	Breast Cancer	brca_metabric	MB-4839	MB-4839	Yes	No	YES	YES	3	NA	NA	Primary	12	+	-	IDC	+	1	67.26	IDC	LumB	299.4	LIVING	l	post	3	NO	NO	moderate	Living	ER+/HER2- High Prolif	NO	MASTECTOMY	NA	1.024	NEUT	3
Invasive Breast Carcinoma	Breast Cancer	brca_metabric	MB-0039	MB-0039	Yes	Yes	YES	YES	3	1	1	Primary	21	+	-	BRCA	+	1	70.91	OTHER INVASIVE	LumB	163.533	LIVING	l	post	1	NO	YES	high	Living	NA	YES	BREAST CONSERVING	pos	2.042	GAIN	4ER+
Breast Mixed Ductal and Lobular Carcinoma	Breast Cancer	brca_metabric	MB-0198	MB-0198	Yes	Yes	YES	YES	3	3	2	Primary	18	+	-	MDLC	+	1	43.37	IDC+ILC	LumB	144.767	LIVING	r	pre	1	YES	YES	high	Living	ER+/HER2- High Prolif	YES	MASTECTOMY	pos	6.036	NEUT	8
Breast Invasive Ductal Carcinoma	Breast Cancer	brca_metabric	MB-4843	MB-4843	Yes	Yes	YES	YES	12	NA	2	Primary	30	+	-	IDC	+	1	54.35	IDC	LumA	265.133	LIVING	l	post	3	NO	YES	moderate	Living	ER+/HER2- Low Prolif	NO	MASTECTOMY	pos	2.06	NEUT	8
Breast Invasive Lobular Carcinoma	Breast Cancer	brca_metabric	MB-4845	MB-4845	Yes	Yes	YES	YES	2	NA	2	Primary	20	+	-	ILC	+	1	86.75	ILC	LumA	25.4667	DECEASED	l	post	3	NO	YES	moderate	Died of Disease	ER+/HER2- Low Prolif	NO	MASTECTOMY	pos	3.04	NEUT	8
Breast Invasive Ductal Carcinoma	Breast Cancer	brca_metabric	MB-4846	MB-4846	Yes	Yes	YES	YES	6	2	2	Primary	25	+	+	IDC	+	1	63.07	IDC	LumB	101.633	DECEASED	r	post	3	NO	YES	low	Died of Disease	HER2+	YES	BREAST CONSERVING	pos	3.05	GAIN	5
Breast Invasive Ductal Carcinoma	Breast Cancer	brca_metabric	MB-4849	MB-4849	Yes	Yes	YES	YES	5	3	2	Primary	30	+	-	IDC	-	1	81.52	IDC	LumA	45.3333	DECEASED	l	post	3	NO	YES	moderate	Died of Disease	ER+/HER2- High Prolif	NO	MASTECTOMY	pos	4.06	NEUT	8
Breast Invasive Ductal Carcinoma	Breast Cancer	brca_metabric	MB-4851	MB-4851	Yes	Yes	YES	YES	7	2	2	Primary	25	+	-	IDC	+	1	73.95	IDC	LumA	90.2667	DECEASED	r	post	3	NO	YES	moderate	Died of Disease	ER+/HER2- High Prolif	NO	MASTECTOMY	pos	4.05	NEUT	2
Breast Mixed Ductal and Lobular Carcinoma	Breast Cancer	brca_metabric	MB-4853	MB-4853	Yes	Yes	YES	YES	6	NA	1	Primary	16	+	-	MDLC	+	1	62.35	IDC+ILC	LumA	265.933	LIVING	l	post	3	NO	NO	moderate	Living	ER+/HER2- Low Prolif	NO	BREAST CONSERVING	pos	3.032	NEUT	8
Breast Invasive Ductal Carcinoma	Breast Cancer	brca_metabric	MB-4855	MB-4855	Yes	Yes	YES	YES	9	3	NA	Primary	30	+	-	IDC	+	1	74.8	IDC	LumA	41.4667	DECEASED	l	post	3	NO	YES	high	Died of Other Causes	ER+/HER2- Low Prolif	NO	MASTECTOMY	pos	5.06	NEUT	7
Breast Invasive Ductal Carcinoma	Breast Cancer	brca_metabric	MB-4858	MB-4858	Yes	Yes	YES	YES	3	3	NA	Primary	15	+	+	IDC	-	1	74.56	IDC	LumA	129.333	DECEASED	r	post	3	NO	NO	high	Died of Other Causes	HER2+	NO	MASTECTOMY	pos	4.03	GAIN	5
Breast Invasive Ductal Carcinoma	Breast Cancer	brca_metabric	MB-4859	MB-4859	Yes	Yes	YES	YES	4	2	1	Primary	17	-	-	IDC	-	1	74.29	IDC	claudin-low	157.8	DECEASED	r	post	3	NO	NO	low	Died of Other Causes	ER-/HER2-	YES	BREAST CONSERVING	pos	3.034	NEUT	4ER+
Breast Invasive Lobular Carcinoma	Breast Cancer	brca_metabric	MB-4860	MB-4860	Yes	No	YES	YES	6	2	1	Primary	10	+	-	ILC	+	1	44.95	ILC	LumA	234.6	LIVING	r	pre	3	NO	NO	low	Living	ER+/HER2- Low Prolif	YES	BREAST CONSERVING	pos	3.02	NEUT	3
Breast Mixed Ductal and Lobular Carcinoma	Breast Cancer	brca_metabric	MB-0199	MB-0199	Yes	Yes	YES	YES	1	3	2	Primary	19	+	-	MDLC	+	1	57.56	IDC+ILC	LumA	144.4	LIVING	r	post	1	NO	YES	high	Living	ER+/HER2- Low Prolif	YES	BREAST CONSERVING	pos	5.038	NEUT	3
Breast Invasive Ductal Carcinoma	Breast Cancer	brca_metabric	MB-4862	MB-4862	Yes	Yes	YES	YES	10	3	2	Primary	23	+	-	IDC	+	1	64.32	IDC	LumB	187.3	LIVING	l	post	3	NO	YES	high	Living	ER+/HER2- High Prolif	YES	BREAST CONSERVING	pos	4.046	NEUT	1
Breast Invasive Ductal Carcinoma	Breast Cancer	brca_metabric	MB-4865	MB-4865	Yes	Yes	YES	YES	8	3	2	Primary	35	-	-	IDC	-	1	50.7	IDC	claudin-low	229.9	LIVING	r	post	3	NO	NO	low	Living	ER-/HER2-	NO	MASTECTOMY	neg	4.07	NEUT	10
Breast Invasive Ductal Carcinoma	Breast Cancer	brca_metabric	MB-4866	MB-4866	Yes	Yes	YES	YES	2	1	1	Primary	20	+	-	IDC	+	1	43.86	IDC	LumA	224.3	LIVING	r	pre	3	NO	NO	high	Living	HER2+	NO	MASTECTOMY	pos	2.04	GAIN	4ER+
Breast Invasive Ductal Carcinoma	Breast Cancer	brca_metabric	MB-4867	MB-4867	Yes	Yes	YES	YES	5	2	2	Primary	25	+	-	IDC	+	1	47.03	IDC	LumA	221.9	LIVING	l	pre	3	NO	NO	moderate	Living	ER+/HER2- Low Prolif	NO	MASTECTOMY	pos	3.05	NEUT	3
Breast Invasive Ductal Carcinoma	Breast Cancer	brca_metabric	MB-4869	MB-4869	Yes	Yes	YES	YES	6	2	2	Primary	30	+	-	IDC	+	1	67.12	IDC	LumA	29.3	DECEASED	l	post	3	NO	YES	high	Died of Disease	ER+/HER2- Low Prolif	NO	MASTECTOMY	pos	4.06	NEUT	8
Breast Invasive Ductal Carcinoma	Breast Cancer	brca_metabric	MB-4870	MB-4870	Yes	Yes	YES	YES	4	1	2	Primary	25	+	-	IDC	+	1	57.33	IDC	LumA	229.067	LIVING	r	post	3	NO	NO	low	Living	ER+/HER2- Low Prolif	YES	BREAST CONSERVING	pos	2.05	NEUT	3
Breast Invasive Ductal Carcinoma	Breast Cancer	brca_metabric	MB-4871	MB-4871	Yes	Yes	YES	YES	8	2	2	Primary	40	-	+	IDC	-	1	74.53	IDC	Normal	39.8	DECEASED	l	post	3	NO	NO	high	Died of Disease	HER2+	NO	MASTECTOMY	neg	3.08	GAIN	5
Breast Invasive Ductal Carcinoma	Breast Cancer	brca_metabric	MB-4872	MB-4872	Yes	Yes	YES	YES	3	2	NA	Primary	20	+	-	IDC	+	1	58.69	IDC	LumA	157.1	LIVING	r	post	3	NO	YES	moderate	Living	ER+/HER2- Low Prolif	NO	MASTECTOMY	pos	4.04	NEUT	3
Breast Invasive Ductal Carcinoma	Breast Cancer	brca_metabric	MB-4873	MB-4873	Yes	Yes	YES	YES	9	2	3	Primary	30	+	-	IDC	+	1	64.47	IDC	LumB	117.667	DECEASED	r	post	3	NO	YES	moderate	Died of Disease	NA	YES	MASTECTOMY	pos	5.06	NEUT	8
Breast Invasive Ductal Carcinoma	Breast Cancer	brca_metabric	MB-4876	MB-4876	Yes	No	YES	YES	5	2	2	Primary	28	+	-	IDC	-	1	42.45	IDC	claudin-low	150.6	DECEASED	l	pre	3	NO	NO	low	Died of Disease	ER-/HER2-	YES	BREAST CONSERVING	pos	3.056	NEUT	4ER+
Breast Invasive Ductal Carcinoma	Breast Cancer	brca_metabric	MB-0393	MB-0393	Yes	Yes	YES	YES	3	3	3	Primary	53	+	-	IDC	+	1	68.74	IDC	claudin-low	20.8333	DECEASED	l	post	1	YES	YES	low	Died of Disease	ER+/HER2- High Prolif	YES	MASTECTOMY	pos	6.106	NEUT	2
Breast Invasive Ductal Carcinoma	Breast Cancer	brca_metabric	MB-4878	MB-4878	Yes	Yes	YES	YES	5	2	2	Primary	25	+	+	IDC	-	1	79.35	IDC	LumA	22.4667	DECEASED	l	post	3	NO	NO	moderate	Died of Disease	HER2+	NO	MASTECTOMY	pos	3.05	GAIN	5
Breast Invasive Ductal Carcinoma	Breast Cancer	brca_metabric	MB-4879	MB-4879	Yes	Yes	YES	YES	10	3	1	Primary	18	-	+	IDC	-	1	49.34	IDC	Her2	79.9667	DECEASED	r	pre	3	NO	NO	high	Died of Other Causes	HER2+	YES	BREAST CONSERVING	NA	4.036	GAIN	5
Breast Mixed Ductal and Lobular Carcinoma	Breast Cancer	brca_metabric	MB-4880	MB-4880	Yes	Yes	YES	YES	9	3	2	Primary	27	-	-	MDLC	-	1	69.68	IDC+ILC	Basal	210.967	LIVING	r	post	3	NO	NO	high	Living	ER-/HER2-	NO	MASTECTOMY	NA	4.054	NEUT	9
Breast Invasive Ductal Carcinoma	Breast Cancer	brca_metabric	MB-4881	MB-4881	Yes	Yes	YES	YES	11	3	NA	Primary	35	-	-	IDC	-	1	37.05	IDC	Basal	274.2	LIVING	l	pre	3	NO	NO	high	Living	ER-/HER2-	YES	BREAST CONSERVING	neg	4.07	NEUT	10
Invasive Breast Carcinoma	Breast Cancer	brca_metabric	MB-3298	MB-3298	Yes	Yes	YES	YES	6	2	1	Primary	15	+	-	BRCA	+	1	48.75	IDC-TUB	LumA	242.567	LIVING	r	pre	2	NO	NO	high	Living	ER+/HER2- Low Prolif	NO	MASTECTOMY	pos	3.03	NEUT	3
Breast Invasive Ductal Carcinoma	Breast Cancer	brca_metabric	MB-4883	MB-4883	Yes	No	YES	YES	8	2	1	Primary	20	+	-	IDC	+	1	57.93	IDC	LumA	268.9	LIVING	r	post	3	NO	NO	moderate	Living	ER+/HER2- Low Prolif	YES	BREAST CONSERVING	NA	3.04	NEUT	7
Breast Invasive Ductal Carcinoma	Breast Cancer	brca_metabric	MB-4886	MB-4886	Yes	Yes	YES	YES	13	3	2	Primary	45	-	+	IDC	-	1	43.42	IDC	Her2	48.1667	DECEASED	r	pre	3	YES	NO	moderate	Died of Disease	HER2+	NO	MASTECTOMY	neg	5.09	GAIN	5
Breast Invasive Ductal Carcinoma	Breast Cancer	brca_metabric	MB-4887	MB-4887	Yes	Yes	YES	YES	11	3	2	Primary	33	+	-	IDC	-	1	52.09	IDC	Normal	35.4	DECEASED	r	post	3	NO	YES	moderate	Died of Disease	ER+/HER2- Low Prolif	NO	MASTECTOMY	pos	5.066	GAIN	4ER+
Breast Invasive Ductal Carcinoma	Breast Cancer	brca_metabric	MB-4888	MB-4888	Yes	Yes	YES	YES	8	3	1	Primary	16	-	-	IDC	-	1	63.95	IDC	claudin-low	230.5	LIVING	r	post	3	NO	NO	high	Living	ER-/HER2-	YES	BREAST CONSERVING	neg	4.032	NEUT	4ER-
Breast Invasive Ductal Carcinoma	Breast Cancer	brca_metabric	MB-4893	MB-4893	Yes	No	YES	YES	6	3	2	Primary	20	-	-	IDC	-	1	33.04	IDC	claudin-low	176.7	LIVING	l	pre	3	YES	NO	low	Living	ER-/HER2-	NO	MASTECTOMY	neg	5.04	NEUT	10
Invasive Breast Carcinoma	Breast Cancer	brca_metabric	MB-0394	MB-0394	Yes	Yes	YES	YES	5	2	1	Primary	20	+	-	BRCA	+	1	56.48	IDC-MUC	LumA	64.2333	LIVING	l	post	1	NO	YES	moderate	Living	ER+/HER2- High Prolif	YES	BREAST CONSERVING	pos	3.04	NEUT	2
Breast Invasive Ductal Carcinoma	Breast Cancer	brca_metabric	MB-4894	MB-4894	Yes	Yes	YES	YES	4	3	2	Primary	35	+	-	IDC	+	1	47.71	IDC	LumA	232.4	LIVING	l	pre	3	NO	NO	moderate	Living	ER+/HER2- High Prolif	NO	MASTECTOMY	pos	4.07	NEUT	8
Breast Invasive Ductal Carcinoma	Breast Cancer	brca_metabric	MB-4896	MB-4896	Yes	Yes	YES	YES	5	3	2	Primary	30	-	+	IDC	-	1	41.53	IDC	Basal	64.8667	DECEASED	l	pre	3	NO	NO	low	Died of Disease	HER2+	NO	MASTECTOMY	neg	4.06	GAIN	5
Invasive Breast Carcinoma	Breast Cancer	brca_metabric	MB-4897	MB-4897	Yes	No	YES	YES	5	1	1	Primary	1	+	-	BRCA	+	1	40.04	IDC-TUB	Normal	197.433	LIVING	l	pre	3	NO	NO	low	Living	ER+/HER2- Low Prolif	NO	MASTECTOMY	pos	2.002	NEUT	4ER+
Breast Invasive Ductal Carcinoma	Breast Cancer	brca_metabric	MB-4898	MB-4898	Yes	No	YES	YES	5	2	NA	Primary	10	+	-	IDC	+	1	63.63	IDC	LumA	117.9	DECEASED	l	post	3	NO	NO	moderate	Died of Disease	ER+/HER2- Low Prolif	YES	BREAST CONSERVING	pos	3.02	NEUT	7
Breast Invasive Ductal Carcinoma	Breast Cancer	brca_metabric	MB-4899	MB-4899	Yes	Yes	YES	YES	8	2	1	Primary	20	+	-	IDC	+	1	40.25	IDC	LumA	275.733	LIVING	l	pre	3	NO	NO	high	Living	ER+/HER2- Low Prolif	YES	BREAST CONSERVING	pos	3.04	NEUT	3
Breast Invasive Ductal Carcinoma	Breast Cancer	brca_metabric	MB-4900	MB-4900	Yes	Yes	YES	YES	5	2	1	Primary	18	+	-	IDC	-	1	47.61	IDC	LumB	224.6	LIVING	l	pre	3	NO	YES	high	Living	ER+/HER2- High Prolif	NO	MASTECTOMY	pos	3.036	NEUT	6
Breast Invasive Ductal Carcinoma	Breast Cancer	brca_metabric	MB-4904	MB-4904	Yes	Yes	YES	YES	6	3	3	Primary	NA	-	-	IDC	-	1	64.3	IDC	claudin-low	129.233	DECEASED	r	post	3	YES	NO	moderate	Died of Other Causes	HER2+	YES	NA	neg	5	GAIN	5
Breast Invasive Ductal Carcinoma	Breast Cancer	brca_metabric	MB-4906	MB-4906	Yes	Yes	YES	YES	3	1	2	Primary	26	+	-	IDC	+	1	73.03	IDC	LumA	233.867	DECEASED	r	post	3	NO	YES	moderate	Died of Other Causes	ER+/HER2- High Prolif	NO	MASTECTOMY	pos	3.052	NEUT	9
Breast Invasive Ductal Carcinoma	Breast Cancer	brca_metabric	MB-5475	MB-5475	Yes	Yes	YES	YES	4	2	2	Primary	23	+	-	IDC	+	1	73.55	IDC	LumB	2.53333	DECEASED	l	post	3	NO	YES	high	Died of Other Causes	ER+/HER2- Low Prolif	NO	MASTECTOMY	pos	4.046	NEUT	2
Breast Invasive Ductal Carcinoma	Breast Cancer	brca_metabric	MB-5477	MB-5477	Yes	Yes	YES	YES	5	2	2	Primary	35	+	-	IDC	+	1	59.02	IDC	LumB	110.467	LIVING	r	post	3	NO	YES	high	Living	ER+/HER2- High Prolif	NO	MASTECTOMY	pos	3.07	NEUT	3
Breast Invasive Ductal Carcinoma	Breast Cancer	brca_metabric	MB-0395	MB-0395	Yes	Yes	YES	YES	11	3	2	Primary	50	-	+	IDC	-	1	80.38	IDC	Her2	29	DECEASED	l	post	1	NO	NO	high	Died of Disease	HER2+	YES	MASTECTOMY	neg	5.1	GAIN	5
Breast Invasive Ductal Carcinoma	Breast Cancer	brca_metabric	MB-5478	MB-5478	Yes	Yes	YES	YES	3	3	3	Primary	20	+	-	IDC	-	1	72.23	IDC	LumA	34.3	DECEASED	r	post	3	NO	YES	moderate	Died of Other Causes	ER+/HER2- Low Prolif	YES	MASTECTOMY	pos	6.04	NEUT	3
Breast Invasive Ductal Carcinoma	Breast Cancer	brca_metabric	MB-4925	MB-4925	Yes	No	YES	YES	1	2	2	Primary	25	+	-	IDC	+	1	76.54	IDC	LumB	102.767	DECEASED	l	post	3	NO	YES	moderate	Died of Other Causes	NA	NO	MASTECTOMY	pos	4.05	NEUT	7
Breast Invasive Ductal Carcinoma	Breast Cancer	brca_metabric	MB-5482	MB-5482	Yes	Yes	YES	YES	6	3	2	Primary	16	+	-	IDC	-	1	40.75	IDC	Basal	17.6667	DECEASED	r	pre	3	YES	NO	moderate	Died of Disease	ER-/HER2-	YES	BREAST CONSERVING	neg	5.032	LOSS	10
Breast Invasive Ductal Carcinoma	Breast Cancer	brca_metabric	MB-5483	MB-5483	Yes	Yes	YES	YES	13	2	2	Primary	25	-	+	IDC	-	1	44.5	IDC	Her2	42.4333	DECEASED	r	pre	3	YES	NO	high	Died of Disease	HER2+	YES	BREAST CONSERVING	neg	5.05	GAIN	5
Breast Mixed Ductal and Lobular Carcinoma	Breast Cancer	brca_metabric	MB-5484	MB-5484	Yes	Yes	YES	YES	7	2	1	Primary	20	+	-	MDLC	+	1	47.3	IDC+ILC	LumA	238.5	LIVING	r	pre	3	NO	YES	moderate	Living	ER+/HER2- Low Prolif	YES	BREAST CONSERVING	pos	3.04	NEUT	7
Breast Invasive Ductal Carcinoma	Breast Cancer	brca_metabric	MB-4931	MB-4931	Yes	No	YES	YES	10	3	2	Primary	30	-	-	IDC	-	1	58.39	IDC	claudin-low	30.3667	DECEASED	l	post	3	NO	YES	high	Died of Disease	NA	NO	MASTECTOMY	neg	4.06	NEUT	10
Breast Invasive Ductal Carcinoma	Breast Cancer	brca_metabric	MB-5486	MB-5486	Yes	Yes	YES	YES	13	3	2	Primary	25	+	-	IDC	+	1	75.65	IDC	LumB	123.3	DECEASED	l	post	3	NO	YES	high	Died of Disease	ER+/HER2- High Prolif	YES	BREAST CONSERVING	pos	4.05	LOSS	9
Breast Invasive Ductal Carcinoma	Breast Cancer	brca_metabric	MB-5489	MB-5489	Yes	No	YES	YES	3	2	1	Primary	15	+	-	IDC	+	1	53.6	IDC	LumA	216.967	LIVING	r	post	3	NO	NO	high	Living	ER+/HER2- Low Prolif	NO	BREAST CONSERVING	pos	3.03	NEUT	3
Breast Invasive Ductal Carcinoma	Breast Cancer	brca_metabric	MB-5490	MB-5490	Yes	Yes	YES	YES	5	2	2	Primary	40	+	-	IDC	+	1	65.31	IDC	LumA	51.2	DECEASED	l	post	3	NO	NO	high	Died of Disease	ER+/HER2- Low Prolif	NO	MASTECTOMY	pos	3.08	NEUT	8
Breast Invasive Ductal Carcinoma	Breast Cancer	brca_metabric	MB-4937	MB-4937	Yes	Yes	YES	YES	5	3	1	Primary	20	+	-	IDC	+	1	41.09	IDC	LumB	77.2333	DECEASED	r	pre	3	NO	NO	high	Died of Disease	ER+/HER2- High Prolif	NO	MASTECTOMY	pos	4.04	NEUT	6
Breast Invasive Ductal Carcinoma	Breast Cancer	brca_metabric	MB-0220	MB-0220	Yes	Yes	YES	YES	1	3	2	Primary	20	-	-	IDC	-	1	37.24	IDC	claudin-low	39.8333	DECEASED	r	pre	1	NO	NO	high	Died of Disease	HER2+	NO	MASTECTOMY	pos	6.04	GAIN	4ER+
Breast Invasive Lobular Carcinoma	Breast Cancer	brca_metabric	MB-5492	MB-5492	Yes	Yes	YES	YES	8	3	NA	Primary	51	+	-	ILC	-	1	74.28	ILC	LumA	23.3667	DECEASED	r	post	3	NO	YES	low	Died of Disease	ER+/HER2- Low Prolif	NO	MASTECTOMY	pos	6.102	NEUT	3
Breast Invasive Ductal Carcinoma	Breast Cancer	brca_metabric	MB-5493	MB-5493	Yes	Yes	YES	YES	9	3	NA	Primary	51	+	-	IDC	-	1	69.84	IDC	LumB	57.2333	DECEASED	r	post	3	NO	YES	high	Died of Disease	ER+/HER2- High Prolif	NO	MASTECTOMY	pos	4.102	LOSS	2
Breast Invasive Ductal Carcinoma	Breast Cancer	brca_metabric	MB-5495	MB-5495	Yes	Yes	YES	YES	9	2	NA	Primary	20	+	-	IDC	+	1	42.64	IDC	LumA	228.8	LIVING	r	pre	3	NO	YES	high	Living	ER+/HER2- Low Prolif	NO	MASTECTOMY	pos	3.04	NEUT	4ER+
Breast Invasive Ductal Carcinoma	Breast Cancer	brca_metabric	MB-5497	MB-5497	Yes	Yes	YES	YES	6	2	1	Primary	20	+	-	IDC	+	1	69.56	IDC	LumB	237.5	LIVING	r	post	3	NO	NO	moderate	Living	ER+/HER2- High Prolif	YES	BREAST CONSERVING	pos	3.04	LOSS	1
Breast Invasive Ductal Carcinoma	Breast Cancer	brca_metabric	MB-5498	MB-5498	Yes	Yes	YES	YES	6	3	1	Primary	15	+	-	IDC	-	1	64.1	IDC	Her2	225.167	LIVING	l	post	3	NO	NO	moderate	Living	HER2+	YES	BREAST CONSERVING	pos	4.03	GAIN	1
Invasive Breast Carcinoma	Breast Cancer	brca_metabric	MB-5499	MB-5499	Yes	No	YES	YES	5	1	1	Primary	20	+	-	BRCA	+	1	65.5	IDC-TUB	LumA	123.733	LIVING	r	post	3	NO	NO	high	Living	ER+/HER2- Low Prolif	NO	MASTECTOMY	pos	2.04	NEUT	4ER+
Breast Invasive Ductal Carcinoma	Breast Cancer	brca_metabric	MB-5502	MB-5502	Yes	Yes	YES	YES	7	2	2	Primary	28	+	-	IDC	+	1	51.62	IDC	LumB	189.733	LIVING	l	post	3	NO	NO	high	Living	ER+/HER2- High Prolif	YES	BREAST CONSERVING	pos	3.056	NEUT	7
Breast Invasive Ductal Carcinoma	Breast Cancer	brca_metabric	MB-4952	MB-4952	Yes	Yes	YES	YES	10	3	2	Primary	21	-	+	IDC	-	1	67.15	IDC	Her2	184.4	LIVING	l	post	3	NO	NO	moderate	Living	HER2+	YES	BREAST CONSERVING	neg	4.042	GAIN	4ER-
Breast Invasive Ductal Carcinoma	Breast Cancer	brca_metabric	MB-4956	MB-4956	Yes	Yes	YES	YES	2	3	3	Primary	60	+	-	IDC	-	1	69.31	IDC	LumB	69.3	DECEASED	l	post	3	NO	YES	high	Died of Disease	ER+/HER2- High Prolif	YES	MASTECTOMY	pos	6.12	NEUT	1
Breast Invasive Ductal Carcinoma	Breast Cancer	brca_metabric	MB-4957	MB-4957	Yes	Yes	YES	YES	3	2	1	Primary	20	+	-	IDC	-	1	70.38	IDC	LumB	197.667	DECEASED	r	post	3	NO	NO	high	Died of Disease	NA	YES	BREAST CONSERVING	NA	3.04	NEUT	7
Breast Invasive Ductal Carcinoma	Breast Cancer	brca_metabric	MB-0226	MB-0226	Yes	Yes	YES	YES	4	1	2	Primary	20	+	-	IDC	+	1	58.21	IDC	LumA	57.6333	LIVING	r	post	1	NO	YES	low	Living	ER+/HER2- Low Prolif	YES	BREAST CONSERVING	pos	3.04	NEUT	8
Breast Invasive Ductal Carcinoma	Breast Cancer	brca_metabric	MB-3437	MB-3437	Yes	No	YES	YES	2	3	1	Primary	21	+	-	IDC	+	1	70.52	IDC	LumB	108.767	LIVING	l	post	2	NO	YES	moderate	Living	ER+/HER2- High Prolif	YES	MASTECTOMY	pos	4.042	NEUT	4ER+
Breast Invasive Ductal Carcinoma	Breast Cancer	brca_metabric	MB-4961	MB-4961	Yes	Yes	YES	YES	10	2	2	Primary	25	+	-	IDC	+	1	56.94	IDC	LumA	219.467	LIVING	r	post	3	NO	NO	moderate	Living	ER+/HER2- Low Prolif	YES	BREAST CONSERVING	pos	3.05	NEUT	8
Breast Invasive Ductal Carcinoma	Breast Cancer	brca_metabric	MB-4962	MB-4962	Yes	Yes	YES	YES	3	2	NA	Primary	14	+	-	IDC	+	1	72.44	IDC	LumA	197.833	DECEASED	l	post	3	NO	YES	moderate	Died of Disease	ER+/HER2- Low Prolif	YES	BREAST CONSERVING	pos	4.028	NEUT	8
Breast Invasive Ductal Carcinoma	Breast Cancer	brca_metabric	MB-4965	MB-4965	Yes	No	YES	YES	7	2	2	Primary	30	+	-	IDC	+	1	69.93	IDC	LumA	263.6	DECEASED	l	post	3	NO	YES	moderate	Died of Other Causes	ER+/HER2- High Prolif	NO	MASTECTOMY	pos	3.06	NEUT	4ER+
Breast Invasive Lobular Carcinoma	Breast Cancer	brca_metabric	MB-4966	MB-4966	Yes	Yes	YES	YES	5	1	2	Primary	50	+	-	ILC	+	1	55.83	ILC	LumB	49.3	DECEASED	l	post	3	NO	YES	high	Died of Disease	ER+/HER2- Low Prolif	NO	MASTECTOMY	pos	4.1	NEUT	3
Breast Invasive Ductal Carcinoma	Breast Cancer	brca_metabric	MB-4967	MB-4967	Yes	Yes	YES	YES	6	2	2	Primary	15	+	-	IDC	+	1	61.16	IDC	LumA	130.7	DECEASED	r	post	3	NO	YES	moderate	Died of Other Causes	ER+/HER2- Low Prolif	YES	MASTECTOMY	pos	4.03	NEUT	3
Breast Invasive Ductal Carcinoma	Breast Cancer	brca_metabric	MB-5525	MB-5525	Yes	Yes	YES	YES	9	3	2	Primary	28	+	-	IDC	-	1	63.2	IDC	LumB	2	LIVING	r	post	3	NO	YES	moderate	Living	ER+/HER2- High Prolif	YES	BREAST CONSERVING	pos	4.056	NEUT	7
Breast Invasive Ductal Carcinoma	Breast Cancer	brca_metabric	MB-4969	MB-4969	Yes	No	YES	YES	17	2	2	Primary	25	+	-	IDC	+	1	76.81	IDC	LumA	198.1	DECEASED	r	post	3	NO	NO	high	Died of Other Causes	ER+/HER2- High Prolif	YES	BREAST CONSERVING	pos	3.05	NEUT	7
Breast Invasive Ductal Carcinoma	Breast Cancer	brca_metabric	MB-4970	MB-4970	Yes	Yes	YES	YES	6	2	NA	Primary	30	+	-	IDC	+	1	77.45	IDC	LumB	88.8	DECEASED	l	post	3	NO	NO	high	Died of Disease	ER+/HER2- High Prolif	NO	MASTECTOMY	pos	3.06	NEUT	8
Breast Invasive Ductal Carcinoma	Breast Cancer	brca_metabric	MB-5529	MB-5529	Yes	Yes	YES	YES	5	3	2	Primary	35	-	-	IDC	-	1	40.21	IDC	Basal	14.8	DECEASED	l	pre	3	YES	NO	high	Died of Disease	ER-/HER2-	YES	BREAST CONSERVING	neg	5.07	NEUT	10
Breast Invasive Lobular Carcinoma	Breast Cancer	brca_metabric	MB-0228	MB-0228	Yes	No	YES	YES	1	1	2	Primary	17	+	-	ILC	+	1	63.35	ILC	Normal	10.8333	DECEASED	l	post	1	NO	NO	low	Died of Disease	ER+/HER2- Low Prolif	NO	MASTECTOMY	pos	3.034	NEUT	4ER+
Breast Invasive Ductal Carcinoma	Breast Cancer	brca_metabric	MB-5530	MB-5530	Yes	Yes	YES	YES	6	3	2	Primary	25	+	-	IDC	+	1	50.61	IDC	Basal	185.933	LIVING	l	post	3	NO	YES	low	Living	ER+/HER2- High Prolif	NO	MASTECTOMY	pos	5.05	NEUT	7
Breast Invasive Ductal Carcinoma	Breast Cancer	brca_metabric	MB-5531	MB-5531	Yes	No	YES	YES	7	2	1	Primary	15	-	-	IDC	-	1	66.56	IDC	claudin-low	183.967	LIVING	r	post	3	NO	NO	high	Living	ER-/HER2-	YES	BREAST CONSERVING	neg	3.03	NEUT	10
Breast Invasive Ductal Carcinoma	Breast Cancer	brca_metabric	MB-5532	MB-5532	Yes	Yes	YES	YES	3	2	2	Primary	30	+	-	IDC	-	1	69.66	IDC	LumA	79.8667	DECEASED	r	post	3	NO	YES	high	Died of Disease	ER+/HER2- High Prolif	NO	MASTECTOMY	pos	4.06	GAIN	7
Breast Invasive Ductal Carcinoma	Breast Cancer	brca_metabric	MB-4981	MB-4981	Yes	Yes	YES	YES	3	3	NA	Primary	30	+	-	IDC	+	1	69.67	IDC	LumA	180.767	DECEASED	l	post	3	NO	YES	high	Died of Disease	ER+/HER2- Low Prolif	NO	MASTECTOMY	pos	6.06	NEUT	3
Breast Invasive Ductal Carcinoma	Breast Cancer	brca_metabric	MB-5534	MB-5534	Yes	Yes	YES	YES	4	2	3	Primary	25	+	-	IDC	-	1	80.09	IDC	claudin-low	79.1	DECEASED	l	post	3	NO	YES	moderate	Died of Disease	ER-/HER2-	YES	MASTECTOMY	pos	5.05	NEUT	4ER+
Breast Invasive Ductal Carcinoma	Breast Cancer	brca_metabric	MB-4986	MB-4986	Yes	Yes	YES	YES	8	2	2	Primary	50	+	-	IDC	-	1	41	IDC	LumA	79.8	DECEASED	r	pre	3	NO	NO	high	Died of Disease	ER+/HER2- High Prolif	YES	BREAST CONSERVING	pos	3.1	NEUT	9
Breast Invasive Ductal Carcinoma	Breast Cancer	brca_metabric	MB-3497	MB-3497	Yes	Yes	YES	YES	7	3	3	Primary	31	-	+	IDC	-	1	53.5	IDC	Her2	15.5	DECEASED	l	post	2	YES	NO	high	Died of Disease	HER2+	YES	MASTECTOMY	neg	6.062	GAIN	5
Breast Invasive Ductal Carcinoma	Breast Cancer	brca_metabric	MB-5541	MB-5541	Yes	Yes	YES	YES	4	2	1	Primary	20	+	-	IDC	+	1	60.13	IDC	LumA	200.133	LIVING	l	post	3	NO	YES	moderate	Living	ER+/HER2- Low Prolif	YES	BREAST CONSERVING	pos	3.04	GAIN	4ER+
Breast Invasive Lobular Carcinoma	Breast Cancer	brca_metabric	MB-4992	MB-4992	Yes	Yes	YES	YES	9	2	2	Primary	33	-	-	ILC	-	1	66.47	ILC	LumA	165.367	LIVING	l	post	3	NO	NO	high	Living	ER+/HER2- Low Prolif	NO	MASTECTOMY	neg	3.066	NEUT	3
Breast Invasive Ductal Carcinoma	Breast Cancer	brca_metabric	MB-4993	MB-4993	Yes	Yes	YES	YES	15	3	2	Primary	50	-	-	IDC	-	1	33.55	IDC	Her2	75.2333	DECEASED	l	pre	3	YES	NO	high	Died of Disease	ER-/HER2-	YES	BREAST CONSERVING	neg	6.1	NEUT	4ER-
Breast Ductal Carcinoma In Situ	Breast Cancer	brca_metabric	MB-0230	MB-0230	Yes	Yes	YES	YES	2	NA	0	Primary	35	-	+	DCIS	-	1	41.98	DCIS	Her2	200.333	LIVING	l	pre	1	NO	NO	NA	Living	HER2+	NO	MASTECTOMY	NA	1.07	GAIN	5
Breast Invasive Ductal Carcinoma	Breast Cancer	brca_metabric	MB-4994	MB-4994	Yes	Yes	YES	YES	6	2	2	Primary	22	+	-	IDC	+	1	77.54	IDC	LumB	174.133	DECEASED	l	post	3	NO	NO	high	Died of Other Causes	ER+/HER2- High Prolif	YES	BREAST CONSERVING	pos	3.044	NEUT	8
Breast Invasive Ductal Carcinoma	Breast Cancer	brca_metabric	MB-3525	MB-3525	Yes	Yes	YES	YES	26	3	3	Primary	27	+	-	IDC	-	1	65.56	IDC	LumB	236.7	LIVING	l	post	2	NO	YES	high	Living	ER+/HER2- High Prolif	YES	BREAST CONSERVING	pos	6.054	GAIN	1
Breast Invasive Lobular Carcinoma	Breast Cancer	brca_metabric	MB-4998	MB-4998	Yes	Yes	YES	YES	10	3	2	Primary	32	+	-	ILC	-	1	75.27	ILC	LumB	65.5667	DECEASED	l	post	3	NO	YES	high	Died of Disease	ER+/HER2- High Prolif	NO	MASTECTOMY	pos	6.064	NEUT	8
Breast Invasive Ductal Carcinoma	Breast Cancer	brca_metabric	MB-4999	MB-4999	Yes	Yes	YES	YES	6	2	2	Primary	30	+	-	IDC	+	1	44.84	IDC	LumA	187.933	LIVING	r	pre	3	NO	NO	moderate	Living	ER+/HER2- Low Prolif	YES	MASTECTOMY	pos	3.06	NEUT	7
Breast Invasive Ductal Carcinoma	Breast Cancer	brca_metabric	MB-5001	MB-5001	Yes	Yes	YES	YES	9	2	2	Primary	21	+	-	IDC	-	1	71.61	IDC	LumA	81.8	DECEASED	l	post	3	NO	YES	high	Died of Disease	ER+/HER2- High Prolif	NO	MASTECTOMY	pos	4.042	NEUT	4ER+
Breast Invasive Ductal Carcinoma	Breast Cancer	brca_metabric	MB-5004	MB-5004	Yes	Yes	YES	YES	17	3	2	Primary	37	+	-	IDC	-	1	42.84	IDC	Her2	216.733	LIVING	l	pre	3	YES	NO	high	Living	ER+/HER2- Low Prolif	YES	MASTECTOMY	neg	5.074	NEUT	4ER-
Breast Invasive Ductal Carcinoma	Breast Cancer	brca_metabric	MB-5008	MB-5008	Yes	Yes	YES	YES	4	3	3	Primary	60	-	-	IDC	-	1	65.76	IDC	Her2	223.3	LIVING	l	post	3	YES	NO	high	Living	ER-/HER2-	YES	BREAST CONSERVING	neg	5.12	NEUT	10
Invasive Breast Carcinoma	Breast Cancer	brca_metabric	MB-3547	MB-3547	No	Yes	NO	YES	NA	NA	1	Primary	40	+	-	BRCA	+	1	68.13	DCIS	LumA	33	DECEASED	r	post	2	NO	NO	NA	Died of Other Causes	NA	NO	MASTECTOMY	pos	3.08	NEUT	4ER+
Breast Invasive Ductal Carcinoma	Breast Cancer	brca_metabric	MB-5013	MB-5013	Yes	No	YES	YES	3	2	2	Primary	20	+	-	IDC	+	1	68.56	IDC	LumA	251.2	DECEASED	l	post	3	NO	YES	high	Died of Other Causes	ER+/HER2- Low Prolif	YES	BREAST CONSERVING	pos	4.04	NEUT	3
Breast Invasive Ductal Carcinoma	Breast Cancer	brca_metabric	MB-5558	MB-5558	Yes	Yes	YES	YES	9	3	3	Primary	75	-	+	IDC	+	1	35.13	IDC	Basal	25.0333	LIVING	r	pre	3	YES	NO	low	Living	HER2+	NO	MASTECTOMY	neg	5.15	GAIN	5
Invasive Breast Carcinoma	Breast Cancer	brca_metabric	MB-0231	MB-0231	Yes	No	YES	YES	1	NA	NA	Primary	30	+	-	BRCA	-	1	71.57	IDC-MUC	LumA	19.6	LIVING	l	post	1	NO	NO	low	Living	ER+/HER2- Low Prolif	NO	BREAST CONSERVING	NA	1.06	GAIN	3
Breast Invasive Ductal Carcinoma	Breast Cancer	brca_metabric	MB-5559	MB-5559	Yes	No	YES	YES	4	3	2	Primary	48	+	-	IDC	+	1	42.12	IDC	Basal	18.8333	DECEASED	l	pre	3	YES	NO	low	Died of Disease	ER-/HER2-	YES	MASTECTOMY	neg	5.096	NEUT	10
Breast Mixed Ductal and Lobular Carcinoma	Breast Cancer	brca_metabric	MB-3576	MB-3576	Yes	Yes	YES	YES	8	3	1	Primary	37	+	-	MDLC	-	1	53.04	IDC+ILC	Her2	24.8667	DECEASED	l	post	2	NO	YES	high	Died of Disease	ER+/HER2- High Prolif	NO	MASTECTOMY	pos	4.074	NEUT	6
Breast Invasive Ductal Carcinoma	Breast Cancer	brca_metabric	MB-5018	MB-5018	Yes	Yes	YES	YES	3	2	2	Primary	30	+	-	IDC	+	1	72.12	IDC	LumA	108.6	DECEASED	l	post	3	NO	YES	high	Died of Other Causes	ER+/HER2- High Prolif	NO	MASTECTOMY	pos	4.06	NEUT	8
Breast Invasive Ductal Carcinoma	Breast Cancer	brca_metabric	MB-5019	MB-5019	Yes	Yes	YES	YES	4	3	1	Primary	12	-	-	IDC	+	1	49.88	IDC	Normal	37.8	DECEASED	r	pre	3	NO	NO	moderate	Died of Disease	HER2+	YES	BREAST CONSERVING	neg	4.024	GAIN	5
Breast Invasive Ductal Carcinoma	Breast Cancer	brca_metabric	MB-5020	MB-5020	Yes	Yes	YES	YES	8	3	2	Primary	17	+	-	IDC	+	1	62.68	IDC	LumA	84.8333	DECEASED	l	post	3	NO	YES	moderate	Died of Disease	ER+/HER2- Low Prolif	YES	BREAST CONSERVING	pos	6.034	LOSS	8
Breast Invasive Ductal Carcinoma	Breast Cancer	brca_metabric	MB-5566	MB-5566	Yes	Yes	YES	YES	3	3	NA	Primary	32	-	-	IDC	-	1	38.44	IDC	Basal	234.4	LIVING	r	pre	3	YES	YES	high	Living	ER-/HER2-	YES	BREAST CONSERVING	neg	6.064	NEUT	10
Breast Invasive Ductal Carcinoma	Breast Cancer	brca_metabric	MB-5567	MB-5567	Yes	No	YES	YES	5	2	1	Primary	20	+	-	IDC	+	1	74.95	IDC	LumA	178.567	DECEASED	r	post	3	NO	YES	moderate	Died of Other Causes	ER+/HER2- Low Prolif	YES	BREAST CONSERVING	pos	3.04	NEUT	3
Breast Mixed Ductal and Lobular Carcinoma	Breast Cancer	brca_metabric	MB-5571	MB-5571	Yes	Yes	YES	YES	5	2	2	Primary	25	+	-	MDLC	+	1	78.84	IDC+ILC	LumA	153.867	DECEASED	l	post	3	NO	YES	high	Died of Disease	ER+/HER2- Low Prolif	NO	MASTECTOMY	pos	4.05	NEUT	7
Invasive Breast Carcinoma	Breast Cancer	brca_metabric	MB-5572	MB-5572	Yes	No	YES	YES	2	3	1	Primary	15	-	-	BRCA	-	1	47.88	IDC-MED	claudin-low	178.633	LIVING	r	pre	3	NO	NO	NA	Living	ER-/HER2-	YES	BREAST CONSERVING	neg	4.03	NEUT	10
Breast Invasive Ductal Carcinoma	Breast Cancer	brca_metabric	MB-5575	MB-5575	Yes	Yes	YES	YES	3	2	1	Primary	20	+	-	IDC	+	1	52.63	IDC	LumB	117.667	DECEASED	l	post	3	NO	YES	high	Died of Other Causes	ER+/HER2- High Prolif	YES	BREAST CONSERVING	pos	3.04	NEUT	1
Breast Invasive Ductal Carcinoma	Breast Cancer	brca_metabric	MB-0045	MB-0045	No	Yes	NO	YES	NA	3	2	Primary	19	-	-	IDC	+	1	45.27	IDC	claudin-low	164.9	LIVING	r	pre	1	YES	NO	high	Living	NA	YES	MASTECTOMY	neg	5.038	NEUT	4ER-
Breast Invasive Ductal Carcinoma	Breast Cancer	brca_metabric	MB-0232	MB-0232	Yes	Yes	YES	YES	3	2	1	Primary	14	+	-	IDC	+	1	44.73	IDC	LumA	207.633	LIVING	r	pre	1	NO	NO	high	Living	ER+/HER2- Low Prolif	NO	BREAST CONSERVING	pos	3.028	NEUT	8
Breast Invasive Ductal Carcinoma	Breast Cancer	brca_metabric	MB-5576	MB-5576	Yes	Yes	YES	YES	10	3	1	Primary	20	+	-	IDC	+	1	67.79	IDC	LumB	194	LIVING	l	post	3	NO	YES	moderate	Living	ER+/HER2- High Prolif	YES	BREAST CONSERVING	pos	4.04	NEUT	1
Breast Invasive Lobular Carcinoma	Breast Cancer	brca_metabric	MB-5577	MB-5577	Yes	No	YES	YES	9	3	3	Primary	60	-	-	ILC	-	1	68.64	ILC	claudin-low	55.4	DECEASED	r	post	3	NO	YES	high	Died of Disease	ER+/HER2- High Prolif	NO	MASTECTOMY	pos	6.12	NEUT	3
Breast Invasive Ductal Carcinoma	Breast Cancer	brca_metabric	MB-5579	MB-5579	Yes	Yes	YES	YES	5	3	2	Primary	30	+	-	IDC	+	1	68.82	IDC	LumA	90.6	DECEASED	r	post	3	NO	YES	moderate	Died of Disease	ER+/HER2- Low Prolif	YES	BREAST CONSERVING	pos	6.06	NEUT	2
Breast Invasive Ductal Carcinoma	Breast Cancer	brca_metabric	MB-5580	MB-5580	Yes	Yes	YES	YES	9	2	2	Primary	25	+	-	IDC	+	1	75.28	IDC	LumA	71.6333	DECEASED	l	post	3	NO	YES	moderate	Died of Other Causes	ER+/HER2- Low Prolif	NO	MASTECTOMY	pos	3.05	NEUT	4ER+
Breast Invasive Ductal Carcinoma	Breast Cancer	brca_metabric	MB-5582	MB-5582	Yes	Yes	YES	YES	6	2	1	Primary	10	+	-	IDC	+	1	46.43	IDC	LumA	222.333	LIVING	l	pre	3	NO	NO	moderate	Living	ER+/HER2- Low Prolif	YES	BREAST CONSERVING	pos	3.02	NEUT	3
Breast Invasive Ductal Carcinoma	Breast Cancer	brca_metabric	MB-5583	MB-5583	Yes	Yes	YES	YES	3	2	1	Primary	16	+	-	IDC	+	1	50.75	IDC	LumA	111.367	LIVING	l	post	3	NO	NO	moderate	Living	ER+/HER2- Low Prolif	YES	BREAST CONSERVING	pos	3.032	NEUT	7
Breast Invasive Ductal Carcinoma	Breast Cancer	brca_metabric	MB-5584	MB-5584	Yes	Yes	YES	YES	23	3	1	Primary	20	+	-	IDC	-	1	69.55	IDC	Her2	91.1	DECEASED	l	post	3	NO	YES	high	Died of Other Causes	ER+/HER2- High Prolif	NO	BREAST CONSERVING	pos	4.04	NEUT	1
Invasive Breast Carcinoma	Breast Cancer	brca_metabric	MB-5585	MB-5585	No	Yes	NO	YES	NA	2	2	Primary	35	+	-	BRCA	-	1	75.88	IDC	LumA	53.9	DECEASED	r	post	3	NO	YES	NA	Died of Disease	ER+/HER2- Low Prolif	NO	MASTECTOMY	pos	3.07	NEUT	8
Breast Invasive Ductal Carcinoma	Breast Cancer	brca_metabric	MB-5588	MB-5588	Yes	Yes	YES	YES	3	3	2	Primary	18	+	-	IDC	-	1	66.55	IDC	claudin-low	81.1333	DECEASED	r	post	3	NO	YES	moderate	Died of Disease	ER-/HER2-	NO	MASTECTOMY	pos	5.036	NEUT	4ER+
Breast Invasive Ductal Carcinoma	Breast Cancer	brca_metabric	MB-5589	MB-5589	Yes	Yes	YES	YES	5	2	NA	Primary	20	+	-	IDC	+	1	70.86	IDC	LumA	185.133	LIVING	r	post	3	NO	YES	high	Living	ER+/HER2- Low Prolif	YES	BREAST CONSERVING	pos	3.04	NEUT	8
Breast Invasive Ductal Carcinoma	Breast Cancer	brca_metabric	MB-0238	MB-0238	Yes	Yes	YES	YES	1	3	2	Primary	35	-	-	IDC	-	1	52.19	IDC	claudin-low	193.167	LIVING	r	post	1	YES	NO	high	Living	ER-/HER2-	YES	MASTECTOMY	neg	6.07	NEUT	10
Breast Invasive Ductal Carcinoma	Breast Cancer	brca_metabric	MB-5590	MB-5590	Yes	Yes	YES	YES	12	3	2	Primary	26	+	-	IDC	+	1	64.93	IDC	LumB	17.8333	LIVING	r	post	3	NO	YES	moderate	Living	ER+/HER2- High Prolif	NO	BREAST CONSERVING	pos	4.052	NEUT	4ER+
Breast Invasive Ductal Carcinoma	Breast Cancer	brca_metabric	MB-5591	MB-5591	Yes	No	YES	YES	14	2	NA	Primary	15	+	-	IDC	+	1	46.28	IDC	LumA	155.367	DECEASED	l	pre	3	NO	YES	moderate	Died of Other Causes	ER+/HER2- Low Prolif	NO	BREAST CONSERVING	pos	3.03	NEUT	3
Breast Invasive Lobular Carcinoma	Breast Cancer	brca_metabric	MB-5592	MB-5592	Yes	Yes	YES	YES	11	2	NA	Primary	20	+	-	ILC	+	1	66.01	ILC	LumB	26.3333	DECEASED	l	post	3	NO	NO	low	Died of Other Causes	ER+/HER2- High Prolif	YES	BREAST CONSERVING	pos	3.04	NEUT	8
Breast Invasive Ductal Carcinoma	Breast Cancer	brca_metabric	MB-5593	MB-5593	Yes	Yes	YES	YES	11	3	NA	Primary	35	-	+	IDC	-	1	40.53	IDC	Her2	92.5	DECEASED	l	pre	3	YES	NO	low	Died of Disease	HER2+	YES	MASTECTOMY	neg	5.07	GAIN	5
Breast Invasive Ductal Carcinoma	Breast Cancer	brca_metabric	MB-5060	MB-5060	Yes	Yes	YES	YES	6	2	2	Primary	25	+	-	IDC	-	1	75.01	IDC	LumB	150.1	DECEASED	r	post	3	NO	YES	high	Died of Other Causes	ER+/HER2- High Prolif	YES	BREAST CONSERVING	pos	4.05	NEUT	8
Breast Invasive Ductal Carcinoma	Breast Cancer	brca_metabric	MB-5597	MB-5597	Yes	Yes	YES	YES	8	2	2	Primary	30	+	-	IDC	+	1	75.38	IDC	LumA	32.7333	DECEASED	l	post	3	NO	YES	moderate	Died of Other Causes	ER+/HER2- Low Prolif	NO	MASTECTOMY	pos	4.06	GAIN	3
Breast Invasive Ductal Carcinoma	Breast Cancer	brca_metabric	MB-5599	MB-5599	Yes	Yes	YES	YES	5	2	NA	Primary	20	+	-	IDC	+	1	62.88	IDC	LumA	224.867	LIVING	r	post	3	NO	YES	high	Living	ER+/HER2- Low Prolif	YES	BREAST CONSERVING	pos	4.04	NEUT	7
Breast Invasive Ductal Carcinoma	Breast Cancer	brca_metabric	MB-5601	MB-5601	Yes	Yes	YES	YES	5	2	NA	Primary	16	+	-	IDC	-	1	61.73	IDC	LumA	214.8	DECEASED	l	post	3	NO	YES	high	Died of Other Causes	ER+/HER2- Low Prolif	YES	BREAST CONSERVING	pos	4.032	NEUT	3
Breast Invasive Ductal Carcinoma	Breast Cancer	brca_metabric	MB-5602	MB-5602	Yes	Yes	YES	YES	5	3	NA	Primary	40	-	-	IDC	-	1	39.7	IDC	Basal	224.433	LIVING	l	pre	3	YES	NO	high	Living	ER-/HER2-	YES	BREAST CONSERVING	neg	6.08	NEUT	10
Breast Invasive Ductal Carcinoma	Breast Cancer	brca_metabric	MB-5603	MB-5603	Yes	Yes	YES	YES	2	2	NA	Primary	20	+	-	IDC	-	1	70.79	IDC	LumA	171.633	DECEASED	l	post	3	NO	YES	high	Died of Other Causes	ER+/HER2- Low Prolif	YES	MASTECTOMY	pos	4.04	NEUT	2
Breast Mixed Ductal and Lobular Carcinoma	Breast Cancer	brca_metabric	MB-0239	MB-0239	Yes	Yes	YES	YES	2	1	3	Primary	46	+	-	MDLC	+	1	77.85	IDC+ILC	LumA	85.5667	DECEASED	r	post	1	NO	YES	high	Died of Disease	ER+/HER2- Low Prolif	YES	BREAST CONSERVING	pos	2.092	NEUT	3
Breast Invasive Ductal Carcinoma	Breast Cancer	brca_metabric	MB-5604	MB-5604	Yes	Yes	YES	YES	5	2	2	Primary	25	+	-	IDC	+	1	66.88	IDC	LumB	145.633	LIVING	r	post	3	NO	YES	high	Living	ER+/HER2- High Prolif	YES	BREAST CONSERVING	pos	4.05	GAIN	1
Breast Invasive Ductal Carcinoma	Breast Cancer	brca_metabric	MB-5068	MB-5068	Yes	No	YES	YES	5	2	NA	Primary	15	+	-	IDC	+	1	71.19	IDC	LumA	182.5	LIVING	r	post	3	NO	YES	high	Living	ER+/HER2- Low Prolif	YES	BREAST CONSERVING	pos	3.03	NEUT	4ER+
Breast Invasive Ductal Carcinoma	Breast Cancer	brca_metabric	MB-5613	MB-5613	Yes	Yes	YES	YES	7	2	3	Primary	50	+	-	IDC	+	1	80.21	IDC	LumB	212.367	DECEASED	l	post	3	NO	YES	high	Died of Other Causes	ER+/HER2- High Prolif	NO	BREAST CONSERVING	pos	4.1	NEUT	10
Breast Invasive Ductal Carcinoma	Breast Cancer	brca_metabric	MB-5614	MB-5614	Yes	Yes	YES	YES	9	3	1	Primary	17	+	-	IDC	+	1	62.87	IDC	LumA	116.433	DECEASED	l	post	3	NO	NO	low	Died of Disease	ER+/HER2- Low Prolif	YES	BREAST CONSERVING	pos	4.034	GAIN	9
Breast Invasive Ductal Carcinoma	Breast Cancer	brca_metabric	MB-5616	MB-5616	Yes	No	YES	YES	3	3	2	Primary	20	-	-	IDC	-	1	41.53	IDC	claudin-low	180.633	LIVING	l	pre	3	YES	NO	moderate	Living	ER-/HER2-	YES	BREAST CONSERVING	neg	6.04	NEUT	10
Breast Invasive Ductal Carcinoma	Breast Cancer	brca_metabric	MB-5617	MB-5617	Yes	Yes	YES	YES	2	2	2	Primary	32	+	-	IDC	+	1	81.63	IDC	LumA	128.2	DECEASED	r	post	3	NO	YES	high	Died of Other Causes	ER+/HER2- Low Prolif	YES	BREAST CONSERVING	pos	4.064	NEUT	4ER+
Breast Invasive Ductal Carcinoma	Breast Cancer	brca_metabric	MB-5620	MB-5620	Yes	Yes	YES	YES	6	2	NA	Primary	31	+	-	IDC	+	1	79.42	IDC	LumA	42.0667	DECEASED	l	post	3	NO	YES	moderate	Died of Disease	ER+/HER2- Low Prolif	NO	MASTECTOMY	pos	4.062	NEUT	8
Breast Invasive Ductal Carcinoma	Breast Cancer	brca_metabric	MB-5622	MB-5622	Yes	Yes	YES	YES	4	3	2	Primary	23	+	-	IDC	+	1	62.89	IDC	LumB	182.933	LIVING	l	post	3	NO	YES	high	Living	ER+/HER2- High Prolif	YES	BREAST CONSERVING	pos	4.046	NEUT	1
Breast Invasive Ductal Carcinoma	Breast Cancer	brca_metabric	MB-5623	MB-5623	Yes	No	YES	YES	12	2	1	Primary	20	+	-	IDC	+	1	44.99	IDC	LumB	137.8	DECEASED	r	pre	3	NO	YES	high	Died of Other Causes	ER+/HER2- High Prolif	NO	MASTECTOMY	pos	3.04	NEUT	3
Breast Invasive Lobular Carcinoma	Breast Cancer	brca_metabric	MB-5624	MB-5624	Yes	Yes	YES	YES	17	3	NA	Primary	25	-	-	ILC	-	1	55.43	ILC	Basal	136	LIVING	r	post	3	YES	YES	high	Living	NA	YES	BREAST CONSERVING	neg	5.05	NEUT	10
Breast Invasive Ductal Carcinoma	Breast Cancer	brca_metabric	MB-0241	MB-0241	Yes	Yes	YES	YES	6	3	2	Primary	29	+	-	IDC	-	1	55.09	IDC	claudin-low	73.1333	DECEASED	l	post	1	NO	NO	moderate	Died of Disease	NA	NO	MASTECTOMY	pos	4.058	NEUT	4ER+
Invasive Breast Carcinoma	Breast Cancer	brca_metabric	MB-5625	MB-5625	No	Yes	NO	YES	NA	3	NA	Primary	40	-	-	BRCA	-	1	45.51	IDC	Basal	32.3	DECEASED	r	pre	3	YES	NO	moderate	Died of Disease	ER-/HER2-	NO	MASTECTOMY	neg	5.08	NEUT	9
Breast Invasive Ductal Carcinoma	Breast Cancer	brca_metabric	MB-5626	MB-5626	Yes	Yes	YES	YES	4	2	2	Primary	20	+	-	IDC	-	1	73.75	IDC	LumA	82.9667	LIVING	r	post	3	NO	YES	high	Living	ER+/HER2- Low Prolif	YES	MASTECTOMY	pos	5.04	NEUT	8
Breast Invasive Ductal Carcinoma	Breast Cancer	brca_metabric	MB-5628	MB-5628	Yes	Yes	YES	YES	6	3	NA	Primary	NA	+	+	IDC	+	1	65.06	IDC	LumB	42.6	DECEASED	r	post	3	NO	YES	high	Died of Disease	ER+/HER2- High Prolif	YES	BREAST CONSERVING	pos	6	GAIN	5
Breast Invasive Ductal Carcinoma	Breast Cancer	brca_metabric	MB-5092	MB-5092	Yes	Yes	YES	YES	7	3	2	Primary	20	+	-	IDC	+	1	76.37	IDC	LumA	174.567	DECEASED	r	post	3	NO	YES	low	Died of Other Causes	ER+/HER2- Low Prolif	NO	MASTECTOMY	pos	5.04	NEUT	3
Breast Invasive Ductal Carcinoma	Breast Cancer	brca_metabric	MB-5093	MB-5093	Yes	Yes	YES	YES	4	2	2	Primary	30	+	-	IDC	-	1	69.95	IDC	Her2	142.433	DECEASED	l	post	3	NO	YES	high	Died of Other Causes	ER+/HER2- High Prolif	NO	MASTECTOMY	pos	3.06	NEUT	1
Breast Invasive Ductal Carcinoma	Breast Cancer	brca_metabric	MB-5633	MB-5633	Yes	No	YES	YES	2	3	3	Primary	30	-	-	IDC	-	1	62.7	IDC	claudin-low	35.0333	DECEASED	l	post	3	YES	NO	moderate	Died of Disease	ER-/HER2-	YES	MASTECTOMY	neg	6.06	NEUT	4ER-
Breast Invasive Ductal Carcinoma	Breast Cancer	brca_metabric	MB-5634	MB-5634	Yes	Yes	YES	YES	4	3	2	Primary	30	-	-	IDC	-	1	55.53	IDC	Basal	62.9	DECEASED	r	post	3	NO	NO	high	Died of Disease	ER-/HER2-	NO	MASTECTOMY	neg	4.06	NEUT	10
Breast Invasive Ductal Carcinoma	Breast Cancer	brca_metabric	MB-5100	MB-5100	Yes	No	YES	YES	6	3	2	Primary	20	-	-	IDC	-	1	32.74	IDC	claudin-low	19.9	DECEASED	l	pre	3	YES	YES	moderate	Died of Disease	ER-/HER2-	YES	BREAST CONSERVING	neg	6.04	NEUT	10
Breast Invasive Ductal Carcinoma	Breast Cancer	brca_metabric	MB-5636	MB-5636	Yes	Yes	YES	YES	4	NA	NA	Primary	30	+	-	IDC	+	1	68.49	IDC	LumB	108.3	DECEASED	r	post	3	NO	YES	high	Died of Other Causes	ER+/HER2- High Prolif	NO	MASTECTOMY	pos	2.06	GAIN	9
Breast Invasive Ductal Carcinoma	Breast Cancer	brca_metabric	MB-5638	MB-5638	Yes	Yes	YES	YES	3	2	1	Primary	20	+	-	IDC	+	1	65.14	IDC	LumA	195.7	DECEASED	l	post	3	NO	YES	moderate	Died of Other Causes	ER+/HER2- High Prolif	YES	BREAST CONSERVING	pos	3.04	NEUT	7
Breast Invasive Ductal Carcinoma	Breast Cancer	brca_metabric	MB-0243	MB-0243	Yes	Yes	YES	YES	4	2	2	Primary	22	+	-	IDC	+	1	53.72	IDC	LumB	149.767	LIVING	r	post	1	YES	YES	high	Living	ER+/HER2- Low Prolif	YES	BREAST CONSERVING	pos	4.044	NEUT	8
Invasive Breast Carcinoma	Breast Cancer	brca_metabric	MB-5640	MB-5640	Yes	No	YES	YES	5	2	1	Primary	1	+	-	BRCA	+	1	58	IDC-MUC	Normal	172.3	LIVING	l	post	3	NO	NO	low	Living	ER+/HER2- Low Prolif	NO	MASTECTOMY	pos	3.002	NEUT	4ER+
Breast Invasive Ductal Carcinoma	Breast Cancer	brca_metabric	MB-5641	MB-5641	Yes	Yes	YES	YES	3	3	2	Primary	22	+	-	IDC	+	1	78.64	IDC	LumB	181.867	LIVING	l	post	3	NO	YES	low	Living	ER+/HER2- High Prolif	YES	BREAST CONSERVING	pos	4.044	LOSS	2
Breast Invasive Ductal Carcinoma	Breast Cancer	brca_metabric	MB-5642	MB-5642	Yes	Yes	YES	YES	4	2	3	Primary	34	+	-	IDC	+	1	68.13	IDC	LumA	156.8	DECEASED	l	post	3	NO	YES	moderate	Died of Other Causes	ER+/HER2- Low Prolif	YES	MASTECTOMY	pos	4.068	NEUT	4ER+
Breast Invasive Ductal Carcinoma	Breast Cancer	brca_metabric	MB-5645	MB-5645	Yes	No	YES	YES	6	2	1	Primary	20	+	-	IDC	+	1	71.31	IDC	LumA	22.2333	DECEASED	r	post	3	NO	YES	high	Died of Other Causes	ER+/HER2- Low Prolif	YES	BREAST CONSERVING	pos	3.04	NEUT	7
Breast Invasive Ductal Carcinoma	Breast Cancer	brca_metabric	MB-5646	MB-5646	Yes	Yes	YES	YES	7	3	2	Primary	30	+	-	IDC	-	1	58.4	IDC	LumB	167.1	DECEASED	r	post	3	NO	YES	moderate	Died of Other Causes	ER+/HER2- High Prolif	YES	BREAST CONSERVING	pos	4.06	NEUT	1
Breast Invasive Ductal Carcinoma	Breast Cancer	brca_metabric	MB-5647	MB-5647	Yes	Yes	YES	YES	5	3	2	Primary	35	+	-	IDC	-	1	65.43	IDC	LumA	30.8	DECEASED	r	post	3	NO	YES	high	Died of Other Causes	ER+/HER2- High Prolif	YES	MASTECTOMY	pos	6.07	NEUT	6
Invasive Breast Carcinoma	Breast Cancer	brca_metabric	MB-5648	MB-5648	No	Yes	NO	YES	NA	2	2	Primary	40	+	-	BRCA	+	1	74.92	IDC	LumA	199.967	DECEASED	r	post	3	NO	YES	low	Died of Other Causes	ER+/HER2- Low Prolif	YES	BREAST CONSERVING	pos	4.08	NEUT	8
Breast Invasive Ductal Carcinoma	Breast Cancer	brca_metabric	MB-5651	MB-5651	Yes	No	YES	YES	7	3	2	Primary	26	-	-	IDC	-	1	51.98	IDC	claudin-low	21	DECEASED	r	post	3	YES	YES	moderate	Died of Disease	ER-/HER2-	YES	BREAST CONSERVING	neg	5.052	NEUT	3
Breast Invasive Ductal Carcinoma	Breast Cancer	brca_metabric	MB-5652	MB-5652	Yes	Yes	YES	YES	7	3	1	Primary	15	+	-	IDC	-	1	68.75	IDC	Normal	104.667	DECEASED	l	post	3	NO	YES	moderate	Died of Other Causes	ER-/HER2-	YES	BREAST CONSERVING	neg	4.03	GAIN	4ER-
Breast Invasive Ductal Carcinoma	Breast Cancer	brca_metabric	MB-5653	MB-5653	Yes	Yes	YES	YES	6	3	2	Primary	25	+	-	IDC	-	1	60.72	IDC	LumB	194.6	LIVING	l	post	3	NO	YES	high	Living	ER+/HER2- High Prolif	NO	MASTECTOMY	pos	4.05	NEUT	9
Breast Invasive Ductal Carcinoma	Breast Cancer	brca_metabric	MB-0244	MB-0244	Yes	No	YES	YES	1	1	1	Primary	11	+	-	IDC	+	1	67.83	IDC	Normal	149.733	LIVING	l	post	1	NO	YES	low	Living	NA	NO	BREAST CONSERVING	pos	2.022	NEUT	4ER+
Breast Invasive Ductal Carcinoma	Breast Cancer	brca_metabric	MB-5654	MB-5654	Yes	Yes	YES	YES	6	2	NA	Primary	55	+	-	IDC	+	1	82.94	IDC	LumB	173.033	DECEASED	l	post	3	NO	YES	high	Died of Other Causes	ER+/HER2- High Prolif	NO	MASTECTOMY	pos	4.11	NEUT	8
Breast Invasive Ductal Carcinoma	Breast Cancer	brca_metabric	MB-5655	MB-5655	Yes	Yes	YES	YES	9	3	2	Primary	25	-	-	IDC	-	1	67.57	IDC	Basal	191.8	LIVING	r	post	3	NO	YES	high	Living	ER-/HER2-	NO	MASTECTOMY	neg	4.05	NEUT	10
Breast Invasive Ductal Carcinoma	Breast Cancer	brca_metabric	MB-5656	MB-5656	Yes	No	YES	YES	11	2	1	Primary	16	+	-	IDC	+	1	74.76	IDC	Normal	126.4	DECEASED	l	post	3	NO	NO	low	Died of Other Causes	ER+/HER2- Low Prolif	NO	MASTECTOMY	pos	3.032	NEUT	3
Breast Mixed Ductal and Lobular Carcinoma	Breast Cancer	brca_metabric	MB-6001	MB-6001	Yes	Yes	YES	YES	4	2	NA	Primary	15	+	-	MDLC	-	1	68.7	IDC+ILC	LumA	135.3	DECEASED	l	post	5	NO	YES	moderate	Died of Other Causes	ER+/HER2- Low Prolif	NO	MASTECTOMY	pos	3.03	NEUT	3
Breast Invasive Ductal Carcinoma	Breast Cancer	brca_metabric	MB-6006	MB-6006	Yes	Yes	YES	YES	10	1	1	Primary	16	+	-	IDC	+	1	86.61	IDC	LumA	63.5667	DECEASED	l	post	5	NO	YES	moderate	Died of Other Causes	ER+/HER2- Low Prolif	NO	MASTECTOMY	pos	2.032	NEUT	3
Breast Invasive Ductal Carcinoma	Breast Cancer	brca_metabric	MB-6007	MB-6007	Yes	Yes	YES	YES	20	2	2	Primary	25	+	-	IDC	-	1	70.65	IDC	Her2	70.5333	DECEASED	r	post	5	NO	YES	high	Died of Other Causes	ER+/HER2- High Prolif	NO	MASTECTOMY	pos	3.05	NEUT	3
Breast Mixed Ductal and Lobular Carcinoma	Breast Cancer	brca_metabric	MB-6008	MB-6008	Yes	Yes	YES	YES	8	3	NA	Primary	25	+	-	MDLC	+	1	80.33	IDC+ILC	LumB	69.1	DECEASED	l	post	5	NO	NO	high	Died of Disease	ER+/HER2- High Prolif	NO	MASTECTOMY	pos	4.05	NEUT	9
Invasive Breast Carcinoma	Breast Cancer	brca_metabric	MB-6010	MB-6010	Yes	Yes	YES	YES	7	3	NA	Primary	15	+	-	BRCA	-	1	70.28	INVASIVE TUMOUR	LumB	218.233	LIVING	l	post	5	NO	YES	high	Living	ER+/HER2- High Prolif	NO	MASTECTOMY	pos	4.03	NEUT	10
Breast Invasive Ductal Carcinoma	Breast Cancer	brca_metabric	MB-6011	MB-6011	Yes	Yes	YES	YES	7	NA	NA	Primary	25	+	-	IDC	-	1	59.22	IDC	LumB	211.133	DECEASED	l	post	5	NO	NO	high	Died of Disease	ER+/HER2- High Prolif	NO	MASTECTOMY	pos	1.05	GAIN	1
Breast Invasive Ductal Carcinoma	Breast Cancer	brca_metabric	MB-6012	MB-6012	Yes	Yes	YES	YES	8	2	NA	Primary	33	+	-	IDC	+	1	67.46	IDC	LumA	144.433	DECEASED	l	post	5	NO	NO	moderate	Died of Other Causes	NA	NO	MASTECTOMY	pos	3.066	NEUT	8
Breast Invasive Lobular Carcinoma	Breast Cancer	brca_metabric	MB-0245	MB-0245	Yes	No	YES	YES	13	NA	1	Primary	14	+	-	ILC	-	1	54.76	ILC	LumA	164.7	LIVING	r	post	1	NO	YES	high	Living	ER+/HER2- Low Prolif	NO	BREAST CONSERVING	pos	1.028	NEUT	3
Breast Mixed Ductal and Lobular Carcinoma	Breast Cancer	brca_metabric	MB-6014	MB-6014	Yes	Yes	YES	YES	2	1	NA	Primary	57	+	-	MDLC	+	1	44.48	IDC+ILC	Normal	191.933	DECEASED	r	pre	5	NO	NO	low	Died of Other Causes	ER+/HER2- Low Prolif	NO	MASTECTOMY	neg	2.114	NEUT	4ER-
Breast Invasive Ductal Carcinoma	Breast Cancer	brca_metabric	MB-6016	MB-6016	Yes	No	YES	YES	4	2	NA	Primary	23	+	-	IDC	+	1	87.32	IDC	LumA	143.533	DECEASED	r	post	5	NO	NO	moderate	Died of Other Causes	ER+/HER2- Low Prolif	NO	BREAST CONSERVING	pos	3.046	NEUT	4ER+
Breast Invasive Ductal Carcinoma	Breast Cancer	brca_metabric	MB-6017	MB-6017	Yes	No	YES	YES	5	1	NA	Primary	30	+	-	IDC	+	1	72.19	IDC	LumA	70.9	DECEASED	l	post	5	NO	YES	moderate	Died of Other Causes	ER+/HER2- Low Prolif	NO	MASTECTOMY	pos	2.06	NEUT	3
Breast Invasive Ductal Carcinoma	Breast Cancer	brca_metabric	MB-6018	MB-6018	Yes	Yes	YES	YES	5	2	NA	Primary	25	+	-	IDC	+	1	65.03	IDC	LumA	143.167	DECEASED	r	post	5	NO	NO	low	Died of Disease	ER+/HER2- Low Prolif	NO	MASTECTOMY	pos	3.05	NEUT	8
Breast Invasive Ductal Carcinoma	Breast Cancer	brca_metabric	MB-6019	MB-6019	Yes	Yes	YES	YES	9	2	NA	Primary	70	+	-	IDC	-	1	67	IDC	Normal	13.5333	DECEASED	l	post	5	NO	NO	high	Died of Other Causes	ER+/HER2- Low Prolif	NO	MASTECTOMY	pos	3.14	NEUT	4ER+
Invasive Breast Carcinoma	Breast Cancer	brca_metabric	MB-6020	MB-6020	No	Yes	NO	YES	NA	2	NA	Primary	20	+	+	BRCA	-	1	75.63	IDC	LumB	48.2667	DECEASED	l	post	5	NO	NO	low	Died of Other Causes	HER2+	NO	MASTECTOMY	pos	3.04	GAIN	1
Breast Invasive Lobular Carcinoma	Breast Cancer	brca_metabric	MB-6021	MB-6021	Yes	No	YES	YES	4	2	NA	Primary	NA	+	-	ILC	+	1	51.94	ILC	LumA	301.233	LIVING	r	post	5	NO	NO	high	Living	ER+/HER2- Low Prolif	NO	MASTECTOMY	pos	3	NEUT	3
Breast Mixed Ductal and Lobular Carcinoma	Breast Cancer	brca_metabric	MB-6022	MB-6022	Yes	Yes	YES	YES	6	2	NA	Primary	50	+	-	MDLC	+	1	90	IDC+ILC	LumB	52.0667	DECEASED	r	post	5	NO	YES	high	Died of Disease	ER+/HER2- High Prolif	NO	MASTECTOMY	pos	4.1	NEUT	8
Breast Invasive Lobular Carcinoma	Breast Cancer	brca_metabric	MB-6023	MB-6023	Yes	Yes	YES	YES	5	2	NA	Primary	34	+	-	ILC	-	1	60.28	ILC	Normal	232.967	LIVING	r	post	5	NO	NO	moderate	Living	ER+/HER2- High Prolif	NO	MASTECTOMY	pos	3.068	NEUT	8
Breast Invasive Ductal Carcinoma	Breast Cancer	brca_metabric	MB-6024	MB-6024	Yes	Yes	YES	YES	3	2	NA	Primary	20	+	-	IDC	+	1	65.63	IDC	LumA	252.267	DECEASED	r	post	5	NO	NO	moderate	Died of Disease	ER+/HER2- Low Prolif	NO	MASTECTOMY	pos	4.04	NEUT	8
Breast Invasive Ductal Carcinoma	Breast Cancer	brca_metabric	MB-0247	MB-0247	Yes	Yes	YES	YES	4	2	2	Primary	15	+	-	IDC	+	1	66.75	IDC	LumA	185.6	LIVING	l	post	1	NO	YES	moderate	Living	ER+/HER2- Low Prolif	YES	BREAST CONSERVING	pos	4.03	NEUT	4ER+
Breast Invasive Ductal Carcinoma	Breast Cancer	brca_metabric	MB-6026	MB-6026	Yes	Yes	YES	YES	10	2	NA	Primary	25	+	-	IDC	-	1	87.75	IDC	LumB	49.7333	DECEASED	r	post	5	NO	NO	moderate	Died of Other Causes	ER+/HER2- High Prolif	NO	MASTECTOMY	pos	3.05	NEUT	1
Breast Invasive Ductal Carcinoma	Breast Cancer	brca_metabric	MB-6029	MB-6029	Yes	Yes	YES	YES	13	3	NA	Primary	10	+	-	IDC	+	1	63.35	IDC	LumA	278.367	DECEASED	l	post	5	NO	YES	high	Died of Disease	ER+/HER2- Low Prolif	YES	BREAST CONSERVING	pos	6.02	NEUT	7
Breast Invasive Ductal Carcinoma	Breast Cancer	brca_metabric	MB-5147	MB-5147	Yes	Yes	YES	YES	11	3	2	Primary	25	+	+	IDC	-	1	54.61	IDC	LumA	20.2667	LIVING	r	post	3	NO	YES	high	Living	HER2+	NO	MASTECTOMY	pos	4.05	GAIN	5
Breast Invasive Ductal Carcinoma	Breast Cancer	brca_metabric	MB-5148	MB-5148	Yes	No	YES	YES	4	3	1	Primary	20	-	-	IDC	-	1	76.72	IDC	Her2	245.233	DECEASED	r	post	3	NO	NO	low	Died of Other Causes	ER-/HER2-	YES	BREAST CONSERVING	pos	4.04	NEUT	4ER+
Breast Invasive Ductal Carcinoma	Breast Cancer	brca_metabric	MB-5150	MB-5150	Yes	Yes	YES	YES	1	2	1	Primary	1	+	-	IDC	+	1	69.29	IDC	Normal	110.833	DECEASED	l	post	3	NO	NO	low	Died of Disease	ER+/HER2- Low Prolif	NO	MASTECTOMY	pos	3.002	NEUT	4ER+
Breast Invasive Ductal Carcinoma	Breast Cancer	brca_metabric	MB-5152	MB-5152	Yes	No	YES	YES	16	2	2	Primary	17	+	-	IDC	+	1	76.19	IDC	LumA	115.933	DECEASED	r	post	3	NO	YES	high	Died of Other Causes	ER+/HER2- High Prolif	NO	MASTECTOMY	pos	4.034	NEUT	7
Breast Invasive Ductal Carcinoma	Breast Cancer	brca_metabric	MB-6044	MB-6044	Yes	Yes	YES	YES	6	2	NA	Primary	30	+	-	IDC	-	1	70.64	IDC	Her2	219.1	DECEASED	r	post	5	NO	NO	moderate	Died of Other Causes	ER+/HER2- High Prolif	NO	MASTECTOMY	pos	3.06	NEUT	6
Breast Invasive Lobular Carcinoma	Breast Cancer	brca_metabric	MB-5155	MB-5155	Yes	Yes	YES	YES	7	NA	2	Primary	30	-	-	ILC	-	1	51.08	ILC	Normal	259.933	LIVING	r	post	3	YES	YES	moderate	Living	NA	YES	BREAST CONSERVING	neg	2.06	NEUT	4ER-
Breast Invasive Ductal Carcinoma	Breast Cancer	brca_metabric	MB-6048	MB-6048	Yes	Yes	YES	YES	3	2	NA	Primary	25	+	+	IDC	+	1	58.84	IDC	Her2	168.2	DECEASED	l	post	5	NO	YES	high	Died of Other Causes	HER2+	NO	MASTECTOMY	pos	3.05	GAIN	9
Breast Invasive Ductal Carcinoma	Breast Cancer	brca_metabric	MB-6049	MB-6049	Yes	Yes	YES	YES	20	2	NA	Primary	40	+	+	IDC	+	1	62.29	IDC	Her2	264.233	LIVING	l	post	5	NO	NO	high	Living	HER2+	NO	MASTECTOMY	pos	3.08	GAIN	5
Breast Invasive Ductal Carcinoma	Breast Cancer	brca_metabric	MB-0248	MB-0248	No	Yes	NO	YES	NA	3	2	Primary	21	+	-	IDC	+	1	45.76	IDC	LumA	71	LIVING	r	pre	1	YES	YES	high	Living	ER+/HER2- Low Prolif	YES	MASTECTOMY	pos	4.042	NEUT	8
Breast Invasive Ductal Carcinoma	Breast Cancer	brca_metabric	MB-5160	MB-5160	Yes	Yes	YES	YES	8	2	2	Primary	25	+	-	IDC	+	1	68.52	IDC	LumB	87.7333	DECEASED	r	post	3	NO	YES	high	Died of Disease	ER+/HER2- High Prolif	YES	BREAST CONSERVING	pos	3.05	NEUT	8
Breast Invasive Lobular Carcinoma	Breast Cancer	brca_metabric	MB-6051	MB-6051	Yes	Yes	YES	YES	5	2	NA	Primary	36	+	-	ILC	-	1	65.39	ILC	LumA	186.833	DECEASED	r	post	5	NO	YES	moderate	Died of Disease	ER+/HER2- Low Prolif	NO	MASTECTOMY	pos	4.072	NEUT	3
Invasive Breast Carcinoma	Breast Cancer	brca_metabric	MB-6052	MB-6052	Yes	No	YES	YES	6	3	NA	Primary	15	-	-	BRCA	-	1	36.47	INVASIVE TUMOUR	claudin-low	255.367	LIVING	l	pre	5	NO	NO	low	Living	ER-/HER2-	NO	MASTECTOMY	neg	4.03	NEUT	4ER-
Breast Invasive Ductal Carcinoma	Breast Cancer	brca_metabric	MB-5163	MB-5163	Yes	Yes	YES	YES	7	3	1	Primary	18	+	-	IDC	-	1	69.04	IDC	LumA	212.2	DECEASED	r	post	3	NO	YES	high	Died of Other Causes	ER+/HER2- Low Prolif	YES	BREAST CONSERVING	pos	4.036	NEUT	3
Breast Invasive Ductal Carcinoma	Breast Cancer	brca_metabric	MB-5164	MB-5164	Yes	Yes	YES	YES	9	3	1	Primary	13	+	+	IDC	+	1	48.76	IDC	Normal	80.5	LIVING	r	pre	3	NO	NO	low	Living	HER2+	YES	BREAST CONSERVING	pos	4.026	GAIN	5
Breast Invasive Ductal Carcinoma	Breast Cancer	brca_metabric	MB-6058	MB-6058	Yes	Yes	YES	YES	10	2	NA	Primary	18	-	-	IDC	-	1	41.79	IDC	Basal	22.6667	DECEASED	r	pre	5	YES	NO	high	Died of Disease	ER-/HER2-	NO	MASTECTOMY	neg	4.036	NEUT	10
Breast Invasive Lobular Carcinoma	Breast Cancer	brca_metabric	MB-5167	MB-5167	Yes	Yes	YES	YES	6	NA	2	Primary	30	+	-	ILC	+	1	60.46	ILC	LumB	208.4	LIVING	l	post	3	NO	YES	moderate	Living	ER+/HER2- High Prolif	NO	MASTECTOMY	pos	1.06	NEUT	8
Breast Invasive Ductal Carcinoma	Breast Cancer	brca_metabric	MB-6060	MB-6060	Yes	Yes	YES	YES	12	3	NA	Primary	30	+	-	IDC	+	1	53.79	IDC	LumB	38.0333	DECEASED	l	post	5	NO	NO	high	Died of Other Causes	ER+/HER2- High Prolif	NO	MASTECTOMY	pos	4.06	GAIN	5
Invasive Breast Carcinoma	Breast Cancer	brca_metabric	MB-6062	MB-6062	Yes	No	YES	YES	7	3	NA	Primary	22	-	-	BRCA	-	1	31.6	IDC-MED	claudin-low	282.367	LIVING	l	pre	5	NO	NO	high	Living	ER-/HER2-	YES	BREAST CONSERVING	neg	4.044	NEUT	10
Breast Invasive Ductal Carcinoma	Breast Cancer	brca_metabric	MB-5172	MB-5172	Yes	Yes	YES	YES	11	3	3	Primary	40	-	+	IDC	-	1	49.57	IDC	Her2	184.267	LIVING	r	pre	3	YES	YES	moderate	Living	HER2+	YES	MASTECTOMY	neg	6.08	GAIN	5
Breast Invasive Ductal Carcinoma	Breast Cancer	brca_metabric	MB-0253	MB-0253	Yes	No	YES	YES	1	2	1	Primary	12	+	-	IDC	+	1	69.19	IDC	Normal	152.3	LIVING	l	post	1	NO	YES	NA	Living	ER+/HER2- Low Prolif	NO	BREAST CONSERVING	pos	3.024	NEUT	4ER+
Invasive Breast Carcinoma	Breast Cancer	brca_metabric	MB-6065	MB-6065	Yes	Yes	YES	YES	10	1	NA	Primary	48	+	-	BRCA	+	1	76.69	IDC-MUC	LumA	188.533	DECEASED	r	post	5	NO	YES	high	Died of Other Causes	ER+/HER2- Low Prolif	NO	MASTECTOMY	pos	3.096	NEUT	8
Breast Invasive Ductal Carcinoma	Breast Cancer	brca_metabric	MB-6068	MB-6068	Yes	Yes	YES	YES	5	2	NA	Primary	NA	-	-	IDC	+	1	43.75	IDC	Basal	182.6	DECEASED	r	pre	5	NO	NO	moderate	Died of Other Causes	NA	NO	MASTECTOMY	neg	3	NEUT	4ER-
Breast Invasive Ductal Carcinoma	Breast Cancer	brca_metabric	MB-6069	MB-6069	Yes	Yes	YES	YES	5	2	NA	Primary	20	+	-	IDC	+	1	75.55	IDC	LumA	258.133	DECEASED	r	post	5	NO	YES	moderate	Died of Other Causes	ER+/HER2- Low Prolif	YES	BREAST CONSERVING	pos	5.04	NEUT	7
Breast Invasive Ductal Carcinoma	Breast Cancer	brca_metabric	MB-6071	MB-6071	Yes	Yes	YES	YES	9	2	NA	Primary	34	+	-	IDC	+	1	72.81	IDC	LumA	57.4	DECEASED	l	post	5	NO	YES	high	Died of Disease	ER+/HER2- High Prolif	NO	MASTECTOMY	pos	5.068	NEUT	7
Breast Invasive Ductal Carcinoma	Breast Cancer	brca_metabric	MB-5177	MB-5177	Yes	No	YES	YES	3	3	NA	Primary	NA	+	-	IDC	-	1	68.53	IDC	claudin-low	65.2333	DECEASED	r	post	3	NO	YES	NA	Died of Other Causes	ER+/HER2- High Prolif	NO	NA	pos	5	LOSS	4ER+
Breast Invasive Ductal Carcinoma	Breast Cancer	brca_metabric	MB-5178	MB-5178	Yes	Yes	YES	YES	6	3	1	Primary	20	+	-	IDC	-	1	65.26	IDC	Normal	184.333	LIVING	r	post	3	NO	YES	low	Living	ER+/HER2- Low Prolif	NO	MASTECTOMY	pos	4.04	NEUT	6
Breast Invasive Ductal Carcinoma	Breast Cancer	brca_metabric	MB-5179	MB-5179	Yes	Yes	YES	YES	9	3	1	Primary	15	+	-	IDC	-	1	68.6	IDC	LumA	246.6	DECEASED	r	post	3	NO	YES	moderate	Died of Other Causes	ER+/HER2- Low Prolif	NO	MASTECTOMY	pos	4.03	NEUT	3
Breast Invasive Ductal Carcinoma	Breast Cancer	brca_metabric	MB-5182	MB-5182	Yes	No	YES	YES	5	3	NA	Primary	30	+	-	IDC	+	1	78.04	IDC	LumA	134.267	DECEASED	r	post	3	NO	YES	moderate	Died of Other Causes	ER+/HER2- Low Prolif	YES	BREAST CONSERVING	pos	4.06	NEUT	3
Breast Invasive Ductal Carcinoma	Breast Cancer	brca_metabric	MB-5183	MB-5183	Yes	Yes	YES	YES	8	2	1	Primary	15	+	-	IDC	+	1	74.34	IDC	LumA	118.533	DECEASED	l	post	3	NO	YES	moderate	Died of Other Causes	ER+/HER2- Low Prolif	YES	BREAST CONSERVING	pos	3.03	NEUT	8
Breast Invasive Lobular Carcinoma	Breast Cancer	brca_metabric	MB-5184	MB-5184	Yes	Yes	YES	YES	7	2	1	Primary	20	+	-	ILC	+	1	79.76	ILC	LumA	89.3333	DECEASED	r	post	3	NO	NO	moderate	Died of Other Causes	ER+/HER2- Low Prolif	NO	MASTECTOMY	pos	3.04	NEUT	4ER+
Breast Invasive Ductal Carcinoma	Breast Cancer	brca_metabric	MB-0046	MB-0046	Yes	Yes	YES	YES	2	3	2	Primary	36	+	+	IDC	+	1	83.02	IDC	LumA	14.1333	DECEASED	l	post	1	NO	YES	high	Died of Other Causes	NA	YES	MASTECTOMY	pos	6.072	GAIN	5
Breast Invasive Ductal Carcinoma	Breast Cancer	brca_metabric	MB-0256	MB-0256	Yes	Yes	YES	YES	3	1	1	Primary	17	+	-	IDC	+	1	53.1	IDC	LumA	200.7	LIVING	r	post	1	NO	YES	high	Living	NA	NO	BREAST CONSERVING	pos	2.034	NEUT	3
Breast Invasive Ductal Carcinoma	Breast Cancer	brca_metabric	MB-5185	MB-5185	Yes	No	YES	YES	7	3	2	Primary	35	+	-	IDC	+	1	61.88	IDC	LumA	77.4667	DECEASED	l	post	3	NO	YES	moderate	Died of Disease	ER+/HER2- Low Prolif	NO	MASTECTOMY	pos	4.07	NEUT	4ER+
Breast Invasive Ductal Carcinoma	Breast Cancer	brca_metabric	MB-4362	MB-4362	Yes	Yes	YES	YES	11	3	1	Primary	20	+	-	IDC	+	1	50.08	IDC	Normal	267.267	LIVING	r	post	3	NO	NO	low	Living	NA	YES	BREAST CONSERVING	pos	4.04	LOSS	4ER+
Breast Invasive Ductal Carcinoma	Breast Cancer	brca_metabric	MB-5188	MB-5188	Yes	Yes	YES	YES	2	3	2	Primary	25	+	-	IDC	-	1	65.44	IDC	Basal	19.4	DECEASED	l	post	3	NO	YES	high	Died of Disease	ER-/HER2-	NO	MASTECTOMY	pos	5.05	NEUT	10
Breast Invasive Ductal Carcinoma	Breast Cancer	brca_metabric	MB-5189	MB-5189	Yes	Yes	YES	YES	4	3	2	Primary	50	+	-	IDC	+	1	69.24	IDC	LumA	111.967	DECEASED	r	post	3	NO	YES	moderate	Died of Disease	ER+/HER2- Low Prolif	NO	BREAST CONSERVING	pos	6.1	NEUT	4ER+
Breast Invasive Ductal Carcinoma	Breast Cancer	brca_metabric	MB-5190	MB-5190	Yes	Yes	YES	YES	5	3	1	Primary	15	-	+	IDC	-	1	53.07	IDC	Basal	242.567	LIVING	r	post	3	NO	NO	low	Living	NA	YES	BREAST CONSERVING	neg	4.03	GAIN	4ER-
Breast Invasive Ductal Carcinoma	Breast Cancer	brca_metabric	MB-4381	MB-4381	Yes	No	YES	YES	8	1	2	Primary	20	+	-	IDC	+	1	59.75	IDC	Normal	61.4667	DECEASED	r	post	3	NO	YES	high	Died of Disease	NA	YES	MASTECTOMY	pos	3.04	NEUT	7
Invasive Breast Carcinoma	Breast Cancer	brca_metabric	MB-5193	MB-5193	Yes	Yes	YES	YES	6	1	2	Primary	30	+	-	BRCA	+	1	88.8	OTHER	LumA	54.2667	DECEASED	l	post	3	NO	YES	moderate	Died of Other Causes	ER+/HER2- High Prolif	NO	MASTECTOMY	pos	3.06	NEUT	7
Breast Invasive Ductal Carcinoma	Breast Cancer	brca_metabric	MB-5195	MB-5195	Yes	Yes	YES	YES	5	3	1	Primary	15	+	+	IDC	+	1	72.16	IDC	LumA	196.867	DECEASED	l	post	3	NO	YES	moderate	Died of Disease	HER2+	YES	BREAST CONSERVING	pos	4.03	GAIN	5
Breast Invasive Ductal Carcinoma	Breast Cancer	brca_metabric	MB-5196	MB-5196	Yes	Yes	YES	YES	13	2	1	Primary	15	+	-	IDC	-	1	52.98	IDC	LumA	94.0333	DECEASED	l	post	3	NO	NO	high	Died of Disease	ER+/HER2- High Prolif	NO	MASTECTOMY	pos	3.03	NEUT	7
Breast Invasive Ductal Carcinoma	Breast Cancer	brca_metabric	MB-5197	MB-5197	Yes	Yes	YES	YES	1	2	2	Primary	25	+	-	IDC	-	1	62.11	IDC	LumA	223.833	DECEASED	l	post	3	NO	YES	high	Died of Disease	ER+/HER2- High Prolif	NO	MASTECTOMY	pos	4.05	NEUT	9
Breast Invasive Ductal Carcinoma	Breast Cancer	brca_metabric	MB-0257	MB-0257	Yes	Yes	YES	YES	1	2	2	Primary	25	+	-	IDC	-	1	57.61	IDC	LumA	91.7333	DECEASED	r	post	1	YES	YES	moderate	Died of Disease	ER+/HER2- High Prolif	YES	BREAST CONSERVING	pos	3.05	GAIN	8
Invasive Breast Carcinoma	Breast Cancer	brca_metabric	MB-4416	MB-4416	Yes	No	YES	YES	4	3	2	Primary	25	-	-	BRCA	-	1	44.89	IDC-MED	claudin-low	241.6	DECEASED	r	pre	3	YES	NO	moderate	Died of Disease	NA	YES	BREAST CONSERVING	neg	5.05	NEUT	4ER-
Breast Invasive Ductal Carcinoma	Breast Cancer	brca_metabric	MB-5200	MB-5200	Yes	Yes	YES	YES	5	3	1	Primary	15	+	-	IDC	-	1	70.23	IDC	LumB	52.3	DECEASED	r	post	3	NO	YES	moderate	Died of Disease	ER+/HER2- High Prolif	YES	BREAST CONSERVING	pos	4.03	GAIN	1
Breast Invasive Ductal Carcinoma	Breast Cancer	brca_metabric	MB-5201	MB-5201	Yes	Yes	YES	YES	2	2	1	Primary	20	+	-	IDC	+	1	73.17	IDC	LumA	96.9667	DECEASED	r	post	3	NO	YES	moderate	Died of Other Causes	ER+/HER2- Low Prolif	YES	BREAST CONSERVING	pos	3.04	NEUT	8
Breast Invasive Ductal Carcinoma	Breast Cancer	brca_metabric	MB-4421	MB-4421	Yes	Yes	YES	YES	10	2	1	Primary	10	+	-	IDC	+	1	69.01	IDC	LumA	264.767	DECEASED	l	post	3	NO	NO	high	Died of Other Causes	ER+/HER2- High Prolif	YES	MASTECTOMY	pos	3.02	GAIN	7
Breast Invasive Ductal Carcinoma	Breast Cancer	brca_metabric	MB-5205	MB-5205	Yes	Yes	YES	YES	9	3	2	Primary	35	+	-	IDC	-	1	50.24	IDC	Basal	185.3	LIVING	l	post	3	YES	YES	high	Living	ER-/HER2-	YES	BREAST CONSERVING	neg	5.07	NEUT	9
Invasive Breast Carcinoma	Breast Cancer	brca_metabric	MB-5206	MB-5206	Yes	Yes	YES	YES	3	2	1	Primary	15	+	-	BRCA	-	1	67.45	IDC-MUC	LumA	205.733	LIVING	r	post	3	NO	NO	moderate	Living	ER+/HER2- Low Prolif	NO	MASTECTOMY	pos	3.03	NEUT	2
Breast Invasive Ductal Carcinoma	Breast Cancer	brca_metabric	MB-5208	MB-5208	Yes	Yes	YES	YES	7	3	2	Primary	27	-	-	IDC	-	1	52.43	IDC	Basal	151.9	LIVING	l	post	3	NO	NO	moderate	Living	ER-/HER2-	NO	MASTECTOMY	neg	4.054	NEUT	10
Breast Invasive Ductal Carcinoma	Breast Cancer	brca_metabric	MB-5209	MB-5209	Yes	Yes	YES	YES	6	3	2	Primary	60	-	-	IDC	-	1	79.17	IDC	Basal	175.1	DECEASED	r	post	3	NO	YES	moderate	Died of Other Causes	ER-/HER2-	YES	MASTECTOMY	neg	4.12	NEUT	4ER-
Breast Invasive Ductal Carcinoma	Breast Cancer	brca_metabric	MB-5211	MB-5211	Yes	No	YES	YES	7	3	2	Primary	30	+	-	IDC	+	1	68.42	IDC	LumB	247.833	DECEASED	r	post	3	NO	YES	high	Died of Other Causes	ER+/HER2- High Prolif	NO	MASTECTOMY	pos	4.06	NEUT	7
Breast Invasive Ductal Carcinoma	Breast Cancer	brca_metabric	MB-5212	MB-5212	Yes	Yes	YES	YES	4	3	2	Primary	35	+	+	IDC	-	1	80.17	IDC	LumB	179.1	DECEASED	r	post	3	NO	YES	high	Died of Other Causes	HER2+	NO	MASTECTOMY	pos	4.07	GAIN	5
Breast Invasive Ductal Carcinoma	Breast Cancer	brca_metabric	MB-0259	MB-0259	Yes	Yes	YES	YES	2	3	3	Primary	NA	-	-	IDC	-	1	38.99	IDC	Basal	11.8667	DECEASED	NA	pre	1	YES	NO	high	Died of Disease	ER-/HER2-	NO	NA	neg	6	GAIN	9
Breast Invasive Ductal Carcinoma	Breast Cancer	brca_metabric	MB-5213	MB-5213	Yes	Yes	YES	YES	9	3	3	Primary	25	-	-	IDC	-	1	74.98	IDC	Her2	43.4	DECEASED	l	post	3	YES	YES	high	Died of Disease	HER2+	YES	MASTECTOMY	neg	6.05	GAIN	5
Breast Invasive Ductal Carcinoma	Breast Cancer	brca_metabric	MB-4564	MB-4564	Yes	Yes	YES	YES	5	3	NA	Primary	18	+	-	IDC	+	1	74.67	IDC	LumA	210.433	DECEASED	r	post	3	NO	YES	high	Died of Other Causes	NA	YES	MASTECTOMY	pos	6.036	NEUT	7
Breast Invasive Ductal Carcinoma	Breast Cancer	brca_metabric	MB-5215	MB-5215	Yes	No	YES	YES	3	3	NA	Primary	28	+	-	IDC	-	1	74.11	IDC	LumB	118.7	DECEASED	r	post	3	NO	YES	high	Died of Disease	ER+/HER2- High Prolif	YES	MASTECTOMY	pos	6.056	NEUT	8
Breast Invasive Ductal Carcinoma	Breast Cancer	brca_metabric	MB-5218	MB-5218	Yes	Yes	YES	YES	5	3	1	Primary	10	+	-	IDC	-	1	42.11	IDC	LumB	254.967	LIVING	l	pre	3	NO	NO	high	Living	ER+/HER2- High Prolif	YES	BREAST CONSERVING	pos	4.02	NEUT	1
Invasive Breast Carcinoma	Breast Cancer	brca_metabric	MB-5219	MB-5219	No	No	NO	YES	NA	2	1	Primary	20	+	-	BRCA	+	1	55.77	IDC	LumA	252.9	LIVING	l	post	3	NO	YES	moderate	Living	ER+/HER2- Low Prolif	NO	MASTECTOMY	pos	3.04	NEUT	4ER+
Breast Invasive Ductal Carcinoma	Breast Cancer	brca_metabric	MB-4598	MB-4598	Yes	Yes	YES	YES	3	2	2	Primary	25	+	-	IDC	+	1	67.92	IDC	LumB	119.367	DECEASED	r	post	3	NO	YES	moderate	Died of Disease	NA	YES	BREAST CONSERVING	pos	5.05	NEUT	8
Breast Invasive Ductal Carcinoma	Breast Cancer	brca_metabric	MB-5222	MB-5222	Yes	No	YES	YES	3	3	1	Primary	15	-	-	IDC	-	1	76.2	IDC	claudin-low	111.833	DECEASED	r	post	3	NO	YES	moderate	Died of Other Causes	ER-/HER2-	YES	BREAST CONSERVING	neg	4.03	GAIN	10
Breast Invasive Ductal Carcinoma	Breast Cancer	brca_metabric	MB-5223	MB-5223	Yes	Yes	YES	YES	2	2	2	Primary	22	-	-	IDC	-	1	42.05	IDC	claudin-low	144.667	DECEASED	r	pre	3	YES	NO	moderate	Died of Disease	ER-/HER2-	YES	BREAST CONSERVING	neg	4.044	NEUT	4ER-
Breast Invasive Ductal Carcinoma	Breast Cancer	brca_metabric	MB-5224	MB-5224	Yes	Yes	YES	YES	9	3	2	Primary	20	+	-	IDC	+	1	90.23	IDC	LumA	99.4	DECEASED	l	post	3	NO	YES	high	Died of Disease	ER+/HER2- Low Prolif	NO	MASTECTOMY	pos	5.04	NEUT	7
Breast Invasive Ductal Carcinoma	Breast Cancer	brca_metabric	MB-4603	MB-4603	Yes	Yes	YES	YES	10	2	1	Primary	15	+	-	IDC	+	1	42.79	IDC	Normal	239.233	LIVING	l	pre	3	NO	NO	moderate	Living	NA	YES	BREAST CONSERVING	pos	3.03	NEUT	8
Breast Invasive Lobular Carcinoma	Breast Cancer	brca_metabric	MB-0260	MB-0260	Yes	No	YES	YES	1	NA	1	Primary	12	+	-	ILC	+	1	78.26	ILC	LumA	169.833	DECEASED	l	post	1	NO	YES	high	Died of Other Causes	ER+/HER2- Low Prolif	YES	MASTECTOMY	pos	1.024	NEUT	3
Breast Invasive Ductal Carcinoma	Breast Cancer	brca_metabric	MB-5226	MB-5226	Yes	Yes	YES	YES	5	3	1	Primary	15	+	-	IDC	-	1	75.53	IDC	LumB	200.6	LIVING	l	post	3	NO	NO	moderate	Living	ER+/HER2- High Prolif	YES	BREAST CONSERVING	pos	4.03	LOSS	4ER+
Breast Invasive Ductal Carcinoma	Breast Cancer	brca_metabric	MB-5227	MB-5227	Yes	Yes	YES	YES	5	2	2	Primary	15	+	-	IDC	+	1	74.46	IDC	LumA	187.033	DECEASED	r	post	3	NO	YES	high	Died of Other Causes	ER+/HER2- High Prolif	NO	MASTECTOMY	pos	4.03	NEUT	4ER+
Breast Invasive Ductal Carcinoma	Breast Cancer	brca_metabric	MB-5228	MB-5228	Yes	Yes	YES	YES	7	3	2	Primary	30	+	-	IDC	+	1	72.56	IDC	LumB	180.733	DECEASED	l	post	3	NO	YES	moderate	Died of Other Causes	ER+/HER2- High Prolif	YES	BREAST CONSERVING	pos	4.06	NEUT	7
Breast Invasive Ductal Carcinoma	Breast Cancer	brca_metabric	MB-5229	MB-5229	Yes	Yes	YES	YES	8	3	2	Primary	25	-	+	IDC	-	1	39.99	IDC	Basal	33.9667	DECEASED	r	pre	3	YES	NO	high	Died of Disease	HER2+	NO	MASTECTOMY	neg	5.05	GAIN	5
Invasive Breast Carcinoma	Breast Cancer	brca_metabric	MB-5230	MB-5230	Yes	No	YES	YES	6	2	1	Primary	15	+	-	BRCA	+	1	48.17	IDC-MUC	LumA	176.5	LIVING	r	pre	3	NO	NO	moderate	Living	ER+/HER2- Low Prolif	YES	BREAST CONSERVING	pos	3.03	NEUT	3
Breast Invasive Ductal Carcinoma	Breast Cancer	brca_metabric	MB-5231	MB-5231	Yes	Yes	YES	YES	5	NA	2	Primary	25	-	+	IDC	-	1	61.28	IDC	Her2	16.5667	DECEASED	l	post	3	NO	YES	moderate	Died of Disease	HER2+	NO	MASTECTOMY	neg	3.05	GAIN	5
Breast Invasive Ductal Carcinoma	Breast Cancer	brca_metabric	MB-4626	MB-4626	Yes	Yes	YES	YES	5	3	1	Primary	15	+	+	IDC	-	1	64.61	IDC	Her2	143	DECEASED	l	post	3	NO	NO	high	Died of Disease	NA	YES	BREAST CONSERVING	pos	4.03	GAIN	1
Breast Invasive Ductal Carcinoma	Breast Cancer	brca_metabric	MB-5233	MB-5233	Yes	Yes	YES	YES	4	2	2	Primary	30	+	-	IDC	+	1	79.59	IDC	LumB	209.033	DECEASED	r	post	3	NO	YES	moderate	Died of Other Causes	ER+/HER2- High Prolif	YES	BREAST CONSERVING	pos	3.06	NEUT	8
Breast Invasive Ductal Carcinoma	Breast Cancer	brca_metabric	MB-5235	MB-5235	Yes	No	YES	YES	13	2	1	Primary	6	-	-	IDC	-	1	59.04	IDC	Basal	204.2	DECEASED	r	post	3	NO	NO	moderate	Died of Disease	ER-/HER2-	YES	BREAST CONSERVING	pos	3.012	NEUT	9
Breast Invasive Ductal Carcinoma	Breast Cancer	brca_metabric	MB-5236	MB-5236	Yes	Yes	YES	YES	5	3	3	Primary	65	-	-	IDC	-	1	63.02	IDC	Basal	166.667	LIVING	r	post	3	YES	YES	high	Living	ER-/HER2-	YES	BREAST CONSERVING	neg	5.13	NEUT	10
Breast Invasive Ductal Carcinoma	Breast Cancer	brca_metabric	MB-0261	MB-0261	Yes	Yes	YES	YES	3	1	2	Primary	26	+	-	IDC	+	1	63.93	IDC	LumB	90.2333	DECEASED	l	post	1	NO	YES	high	Died of Disease	ER+/HER2- High Prolif	YES	BREAST CONSERVING	pos	4.052	NEUT	8
Breast Invasive Ductal Carcinoma	Breast Cancer	brca_metabric	MB-5238	MB-5238	Yes	Yes	YES	YES	4	3	2	Primary	20	+	+	IDC	-	1	46.03	IDC	Normal	44.1333	DECEASED	r	pre	3	YES	NO	moderate	Died of Disease	HER2+	YES	BREAST CONSERVING	neg	5.04	GAIN	5
Breast Invasive Ductal Carcinoma	Breast Cancer	brca_metabric	MB-4639	MB-4639	Yes	Yes	YES	YES	3	3	2	Primary	30	+	-	IDC	+	1	71.17	IDC	LumB	119	DECEASED	l	post	3	NO	NO	high	Died of Disease	ER+/HER2- High Prolif	YES	BREAST CONSERVING	pos	4.06	LOSS	9
Breast Invasive Ductal Carcinoma	Breast Cancer	brca_metabric	MB-5240	MB-5240	Yes	Yes	YES	YES	5	2	1	Primary	12	+	-	IDC	+	1	56.92	IDC	LumA	103.833	DECEASED	r	post	3	NO	NO	high	Died of Other Causes	ER+/HER2- Low Prolif	YES	BREAST CONSERVING	pos	3.024	NEUT	7
Breast Invasive Ductal Carcinoma	Breast Cancer	brca_metabric	MB-5243	MB-5243	Yes	Yes	YES	YES	7	1	NA	Primary	55	+	-	IDC	-	1	62.79	IDC	LumB	38.4333	DECEASED	r	post	3	NO	YES	high	Died of Other Causes	ER+/HER2- High Prolif	NO	MASTECTOMY	pos	3.11	GAIN	1
Breast Invasive Ductal Carcinoma	Breast Cancer	brca_metabric	MB-5244	MB-5244	Yes	Yes	YES	YES	5	3	2	Primary	40	+	-	IDC	+	1	69.2	IDC	LumB	216.867	DECEASED	l	post	3	NO	YES	high	Died of Disease	ER+/HER2- High Prolif	NO	MASTECTOMY	pos	4.08	NEUT	6
Breast Invasive Ductal Carcinoma	Breast Cancer	brca_metabric	MB-4643	MB-4643	Yes	Yes	YES	YES	6	3	1	Primary	15	-	+	IDC	-	1	78.21	IDC	Her2	41.4667	DECEASED	l	post	3	NO	NO	low	Died of Disease	HER2+	NO	MASTECTOMY	neg	4.03	GAIN	5
Breast Invasive Lobular Carcinoma	Breast Cancer	brca_metabric	MB-5253	MB-5253	Yes	Yes	YES	YES	4	2	2	Primary	30	+	-	ILC	+	1	69.59	ILC	LumA	102.067	DECEASED	l	post	3	NO	YES	moderate	Died of Other Causes	ER+/HER2- Low Prolif	NO	MASTECTOMY	pos	3.06	NEUT	3
Breast Invasive Ductal Carcinoma	Breast Cancer	brca_metabric	MB-4648	MB-4648	Yes	Yes	YES	YES	1	3	1	Primary	20	+	-	IDC	+	1	75.19	IDC	LumB	168.533	DECEASED	l	post	3	NO	NO	high	Died of Other Causes	ER+/HER2- High Prolif	NO	MASTECTOMY	pos	4.04	GAIN	1
Breast Invasive Ductal Carcinoma	Breast Cancer	brca_metabric	MB-5256	MB-5256	Yes	Yes	YES	YES	4	2	2	Primary	23	+	-	IDC	+	1	70.31	IDC	LumA	108.067	DECEASED	r	post	3	NO	YES	moderate	Died of Disease	ER+/HER2- High Prolif	YES	MASTECTOMY	pos	4.046	NEUT	8
Breast Invasive Ductal Carcinoma	Breast Cancer	brca_metabric	MB-5258	MB-5258	Yes	Yes	YES	YES	5	3	2	Primary	30	-	-	IDC	-	1	72.77	IDC	Basal	101.067	DECEASED	l	post	3	NO	YES	high	Died of Other Causes	ER-/HER2-	NO	MASTECTOMY	neg	4.06	NEUT	10
Breast Invasive Lobular Carcinoma	Breast Cancer	brca_metabric	MB-0263	MB-0263	Yes	Yes	YES	YES	1	NA	1	Primary	27	+	-	ILC	+	1	76.49	ILC	LumA	176.033	DECEASED	l	post	1	NO	YES	moderate	Died of Other Causes	ER+/HER2- Low Prolif	NO	MASTECTOMY	pos	1.054	NEUT	7
Breast Invasive Ductal Carcinoma	Breast Cancer	brca_metabric	MB-5259	MB-5259	Yes	Yes	YES	YES	10	3	2	Primary	35	-	+	IDC	-	1	41.28	IDC	Her2	46.1667	DECEASED	r	pre	3	YES	NO	high	Died of Disease	HER2+	YES	MASTECTOMY	neg	5.07	GAIN	5
Breast Invasive Ductal Carcinoma	Breast Cancer	brca_metabric	MB-4654	MB-4654	Yes	Yes	YES	YES	8	3	1	Primary	20	+	-	IDC	+	1	80.82	IDC	LumB	64.3	DECEASED	r	post	3	NO	YES	NA	Died of Other Causes	ER+/HER2- High Prolif	YES	BREAST CONSERVING	pos	4.04	NEUT	8
Breast Invasive Ductal Carcinoma	Breast Cancer	brca_metabric	MB-5261	MB-5261	Yes	Yes	YES	YES	3	2	1	Primary	15	+	-	IDC	+	1	66.12	IDC	LumB	116.467	DECEASED	r	post	3	NO	NO	high	Died of Other Causes	ER+/HER2- High Prolif	YES	BREAST CONSERVING	pos	3.03	NEUT	4ER+
Breast Invasive Ductal Carcinoma	Breast Cancer	brca_metabric	MB-4660	MB-4660	Yes	Yes	YES	YES	9	3	2	Primary	28	-	-	IDC	-	1	37.53	IDC	Basal	39.8667	DECEASED	r	pre	3	YES	NO	high	Died of Disease	NA	YES	BREAST CONSERVING	neg	6.056	NEUT	9
Breast Invasive Ductal Carcinoma	Breast Cancer	brca_metabric	MB-4661	MB-4661	Yes	Yes	YES	YES	9	2	2	Primary	25	+	-	IDC	+	1	81.11	IDC	LumA	234.233	LIVING	r	post	3	NO	NO	moderate	Living	ER+/HER2- Low Prolif	NO	MASTECTOMY	pos	3.05	NEUT	7
Breast Invasive Ductal Carcinoma	Breast Cancer	brca_metabric	MB-4663	MB-4663	Yes	Yes	YES	YES	5	3	2	Primary	40	-	+	IDC	-	1	61.97	IDC	Basal	239.333	LIVING	l	post	3	NO	NO	moderate	Living	HER2+	YES	MASTECTOMY	neg	4.08	GAIN	10
Breast Invasive Ductal Carcinoma	Breast Cancer	brca_metabric	MB-4665	MB-4665	Yes	No	YES	YES	3	3	1	Primary	18	+	-	IDC	+	1	54.27	IDC	LumA	260.2	LIVING	r	post	3	NO	NO	high	Living	ER+/HER2- Low Prolif	NO	MASTECTOMY	pos	4.036	NEUT	4ER+
Breast Invasive Ductal Carcinoma	Breast Cancer	brca_metabric	MB-4666	MB-4666	Yes	Yes	YES	YES	5	3	2	Primary	15	+	-	IDC	-	1	57.98	IDC	LumA	111.567	DECEASED	r	post	3	NO	YES	moderate	Died of Disease	ER+/HER2- High Prolif	NO	MASTECTOMY	pos	6.03	LOSS	7
Breast Invasive Lobular Carcinoma	Breast Cancer	brca_metabric	MB-4667	MB-4667	Yes	Yes	YES	YES	40	3	1	Primary	20	-	-	ILC	-	1	65.58	ILC	Her2	295.333	DECEASED	l	post	3	NO	NO	high	Died of Other Causes	ER-/HER2-	YES	BREAST CONSERVING	neg	4.04	NEUT	4ER-
Invasive Breast Carcinoma	Breast Cancer	brca_metabric	MB-5272	MB-5272	Yes	No	YES	YES	10	3	1	Primary	20	+	-	BRCA	-	1	40.71	IDC-MED	claudin-low	201.933	DECEASED	l	pre	3	NO	NO	moderate	Died of Disease	ER+/HER2- High Prolif	YES	BREAST CONSERVING	pos	4.04	NEUT	4ER+
Breast Invasive Ductal Carcinoma	Breast Cancer	brca_metabric	MB-0264	MB-0264	Yes	Yes	YES	YES	4	3	NA	Primary	31	+	-	IDC	-	1	83.93	IDC	Her2	43.1	DECEASED	l	post	1	NO	NO	high	Died of Disease	ER+/HER2- Low Prolif	NO	MASTECTOMY	NA	5.062	NEUT	9
Breast Invasive Ductal Carcinoma	Breast Cancer	brca_metabric	MB-4670	MB-4670	Yes	No	YES	YES	7	2	1	Primary	20	+	-	IDC	+	1	61	IDC	LumA	67.8	DECEASED	r	post	3	NO	NO	moderate	Died of Disease	ER+/HER2- Low Prolif	NO	MASTECTOMY	pos	3.04	NEUT	7
Breast Invasive Ductal Carcinoma	Breast Cancer	brca_metabric	MB-4671	MB-4671	Yes	Yes	YES	YES	2	3	2	Primary	30	+	-	IDC	+	1	72.48	IDC	LumB	34.7	DECEASED	l	post	3	NO	NO	high	Died of Disease	ER+/HER2- High Prolif	YES	BREAST CONSERVING	pos	4.06	NEUT	2
Breast Invasive Ductal Carcinoma	Breast Cancer	brca_metabric	MB-4672	MB-4672	Yes	Yes	YES	YES	7	3	NA	Primary	25	+	-	IDC	+	1	58.78	IDC	LumA	220.933	DECEASED	l	post	3	NO	NO	moderate	Died of Other Causes	ER+/HER2- High Prolif	NO	MASTECTOMY	pos	4.05	GAIN	7
Breast Invasive Ductal Carcinoma	Breast Cancer	brca_metabric	MB-4673	MB-4673	Yes	Yes	YES	YES	1	2	3	Primary	20	+	-	IDC	-	1	63.27	IDC	LumB	87	DECEASED	r	post	3	NO	YES	moderate	Died of Disease	ER+/HER2- High Prolif	NO	MASTECTOMY	pos	4.04	GAIN	9
Breast Invasive Ductal Carcinoma	Breast Cancer	brca_metabric	MB-4674	MB-4674	Yes	Yes	YES	YES	9	2	2	Primary	40	+	-	IDC	+	1	75.26	IDC	LumA	81.0667	DECEASED	r	post	3	NO	YES	high	Died of Disease	ER+/HER2- Low Prolif	NO	MASTECTOMY	pos	4.08	LOSS	7
Breast Invasive Ductal Carcinoma	Breast Cancer	brca_metabric	MB-4675	MB-4675	Yes	No	YES	YES	7	3	1	Primary	18	+	-	IDC	+	1	59.23	IDC	LumA	263.033	LIVING	l	post	3	NO	NO	moderate	Living	ER+/HER2- Low Prolif	YES	BREAST CONSERVING	pos	4.036	NEUT	8
Invasive Breast Carcinoma	Breast Cancer	brca_metabric	MB-4679	MB-4679	Yes	Yes	YES	YES	4	3	1	Primary	15	-	-	BRCA	-	1	64.11	IDC-MED	Basal	292.667	DECEASED	l	post	3	NO	NO	low	Died of Other Causes	ER-/HER2-	NO	MASTECTOMY	neg	4.03	NEUT	10
Breast Invasive Lobular Carcinoma	Breast Cancer	brca_metabric	MB-4681	MB-4681	Yes	Yes	YES	YES	8	NA	1	Primary	17	+	-	ILC	-	1	60.66	ILC	LumA	251.8	DECEASED	l	post	3	NO	NO	moderate	Died of Disease	ER+/HER2- Low Prolif	NO	MASTECTOMY	pos	1.034	LOSS	3
Breast Invasive Ductal Carcinoma	Breast Cancer	brca_metabric	MB-5287	MB-5287	Yes	No	YES	YES	5	2	1	Primary	20	+	-	IDC	+	1	69.46	IDC	LumA	124	DECEASED	l	post	3	NO	NO	moderate	Died of Other Causes	ER+/HER2- Low Prolif	YES	BREAST CONSERVING	pos	3.04	NEUT	3
Breast Invasive Ductal Carcinoma	Breast Cancer	brca_metabric	MB-4685	MB-4685	Yes	Yes	YES	YES	2	3	2	Primary	50	+	-	IDC	-	1	73.6	IDC	LumB	43.3	DECEASED	r	post	3	NO	YES	high	Died of Other Causes	ER+/HER2- High Prolif	YES	MASTECTOMY	pos	6.1	NEUT	6
Breast Invasive Ductal Carcinoma	Breast Cancer	brca_metabric	MB-0265	MB-0265	Yes	No	YES	YES	2	2	2	Primary	21	-	-	IDC	-	1	46.44	IDC	claudin-low	189.133	LIVING	r	pre	1	NO	YES	moderate	Living	ER-/HER2-	YES	BREAST CONSERVING	pos	4.042	NEUT	4ER+
Breast Invasive Ductal Carcinoma	Breast Cancer	brca_metabric	MB-4686	MB-4686	Yes	Yes	YES	YES	2	3	2	Primary	35	+	-	IDC	-	1	53.03	IDC	LumA	48.4333	DECEASED	l	post	3	NO	YES	moderate	Died of Disease	ER+/HER2- Low Prolif	YES	MASTECTOMY	pos	5.07	NEUT	3
Breast Invasive Ductal Carcinoma	Breast Cancer	brca_metabric	MB-5290	MB-5290	Yes	Yes	YES	YES	7	2	2	Primary	22	+	-	IDC	+	1	69.42	IDC	LumA	36.9333	DECEASED	l	post	3	NO	NO	high	Died of Other Causes	ER+/HER2- Low Prolif	NO	MASTECTOMY	pos	3.044	NEUT	8
Breast Invasive Ductal Carcinoma	Breast Cancer	brca_metabric	MB-4688	MB-4688	Yes	Yes	YES	YES	7	2	3	Primary	45	+	+	IDC	+	1	71.17	IDC	LumB	85.3	DECEASED	l	post	3	NO	YES	high	Died of Disease	HER2+	YES	MASTECTOMY	pos	5.09	GAIN	5
Breast Invasive Ductal Carcinoma	Breast Cancer	brca_metabric	MB-4691	MB-4691	Yes	Yes	YES	YES	16	3	1	Primary	10	+	-	IDC	-	1	49.76	IDC	LumA	282.567	DECEASED	l	pre	3	NO	NO	moderate	Died of Disease	ER+/HER2- Low Prolif	NO	MASTECTOMY	pos	4.02	NEUT	7
Breast Invasive Ductal Carcinoma	Breast Cancer	brca_metabric	MB-5293	MB-5293	Yes	Yes	YES	YES	10	2	2	Primary	30	+	-	IDC	+	1	70.86	IDC	LumA	208.967	DECEASED	l	post	3	NO	NO	high	Died of Disease	ER+/HER2- Low Prolif	YES	BREAST CONSERVING	pos	3.06	NEUT	3
Breast Invasive Ductal Carcinoma	Breast Cancer	brca_metabric	MB-4694	MB-4694	Yes	Yes	YES	YES	5	3	1	Primary	20	+	-	IDC	-	1	76.06	IDC	Basal	198.3	LIVING	r	post	3	NO	NO	high	Living	ER-/HER2-	YES	BREAST CONSERVING	pos	4.04	NEUT	10
Breast Invasive Ductal Carcinoma	Breast Cancer	brca_metabric	MB-5295	MB-5295	Yes	Yes	YES	YES	10	2	2	Primary	25	-	-	IDC	-	1	60.51	IDC	Basal	75.7	DECEASED	l	post	3	NO	NO	low	Died of Other Causes	ER-/HER2-	YES	BREAST CONSERVING	neg	3.05	NEUT	10
Breast Invasive Ductal Carcinoma	Breast Cancer	brca_metabric	MB-4696	MB-4696	Yes	Yes	YES	YES	8	3	NA	Primary	45	-	-	IDC	-	1	49.98	IDC	claudin-low	255.267	LIVING	l	pre	3	NO	NO	low	Living	ER-/HER2-	NO	MASTECTOMY	neg	4.09	LOSS	10
Breast Invasive Lobular Carcinoma	Breast Cancer	brca_metabric	MB-4697	MB-4697	Yes	Yes	YES	YES	12	NA	NA	Primary	30	+	-	ILC	-	1	79.01	ILC	NC	118	DECEASED	l	post	3	NO	NO	high	Died of Other Causes	ER+/HER2- Low Prolif	NO	MASTECTOMY	pos	1.06	NEUT	3
Breast Invasive Lobular Carcinoma	Breast Cancer	brca_metabric	MB-4698	MB-4698	Yes	Yes	YES	YES	6	3	2	Primary	20	+	-	ILC	+	1	59.18	ILC	LumA	170.667	DECEASED	l	post	3	NO	YES	high	Died of Disease	ER+/HER2- Low Prolif	NO	MASTECTOMY	pos	5.04	NEUT	3
Breast Invasive Lobular Carcinoma	Breast Cancer	brca_metabric	MB-0266	MB-0266	Yes	Yes	YES	YES	7	NA	2	Primary	30	+	-	ILC	+	1	84.88	ILC	LumA	90.6667	DECEASED	l	post	1	NO	YES	moderate	Died of Other Causes	NA	YES	MASTECTOMY	NA	1.06	GAIN	8
Breast Invasive Ductal Carcinoma	Breast Cancer	brca_metabric	MB-4701	MB-4701	Yes	Yes	YES	YES	8	3	2	Primary	25	+	-	IDC	+	1	47.62	IDC	LumA	127.533	LIVING	l	pre	3	NO	NO	high	Living	ER+/HER2- Low Prolif	YES	BREAST CONSERVING	pos	4.05	NEUT	8
Invasive Breast Carcinoma	Breast Cancer	brca_metabric	MB-5301	MB-5301	No	Yes	NO	YES	NA	2	1	Primary	18	+	-	BRCA	-	1	64.46	IDC	Her2	241.233	LIVING	l	post	3	NO	NO	moderate	Living	ER-/HER2-	YES	BREAST CONSERVING	neg	3.036	NEUT	8
Breast Invasive Ductal Carcinoma	Breast Cancer	brca_metabric	MB-4704	MB-4704	Yes	Yes	YES	YES	3	3	2	Primary	49	+	-	IDC	-	1	67.79	IDC	LumA	64	DECEASED	r	post	3	NO	NO	moderate	Died of Disease	ER+/HER2- Low Prolif	NO	MASTECTOMY	pos	4.098	GAIN	4ER+
Breast Invasive Ductal Carcinoma	Breast Cancer	brca_metabric	MB-5305	MB-5305	Yes	Yes	YES	YES	4	2	2	Primary	30	+	-	IDC	+	1	61.88	IDC	LumA	149.433	DECEASED	r	post	3	NO	YES	high	Died of Disease	ER+/HER2- High Prolif	NO	MASTECTOMY	pos	4.06	NEUT	8
Breast Invasive Ductal Carcinoma	Breast Cancer	brca_metabric	MB-4706	MB-4706	Yes	Yes	YES	YES	3	3	1	Primary	15	+	-	IDC	+	1	75.48	IDC	LumA	55.6667	DECEASED	l	post	3	NO	NO	high	Died of Other Causes	ER+/HER2- Low Prolif	YES	BREAST CONSERVING	pos	4.03	NEUT	3
Breast Invasive Ductal Carcinoma	Breast Cancer	brca_metabric	MB-4707	MB-4707	Yes	Yes	YES	YES	12	3	2	Primary	27	-	-	IDC	-	1	59.85	IDC	Basal	221.2	LIVING	r	post	3	NO	NO	moderate	Living	ER-/HER2-	YES	BREAST CONSERVING	neg	4.054	NEUT	10
Breast Mixed Ductal and Lobular Carcinoma	Breast Cancer	brca_metabric	MB-4708	MB-4708	Yes	Yes	YES	YES	11	3	1	Primary	18	+	-	MDLC	-	1	63.03	IDC+ILC	LumA	227.9	DECEASED	r	post	3	NO	NO	moderate	Died of Other Causes	ER+/HER2- Low Prolif	NO	MASTECTOMY	pos	4.036	NEUT	3
Breast Invasive Ductal Carcinoma	Breast Cancer	brca_metabric	MB-5311	MB-5311	Yes	No	YES	YES	8	2	2	Primary	27	+	-	IDC	+	1	73.01	IDC	claudin-low	57.6667	DECEASED	r	post	3	NO	YES	high	Died of Disease	ER-/HER2-	YES	BREAST CONSERVING	pos	3.054	NEUT	4ER+
Breast Invasive Ductal Carcinoma	Breast Cancer	brca_metabric	MB-5312	MB-5312	Yes	Yes	YES	YES	2	3	3	Primary	60	-	+	IDC	-	1	50.6	IDC	Her2	37.9	DECEASED	r	post	3	YES	NO	high	Died of Disease	HER2+	NO	MASTECTOMY	neg	6.12	GAIN	5
Breast Invasive Ductal Carcinoma	Breast Cancer	brca_metabric	MB-5313	MB-5313	Yes	Yes	YES	YES	5	NA	2	Primary	30	+	-	IDC	+	1	79.12	IDC	Her2	46.5333	DECEASED	r	post	3	NO	YES	moderate	Died of Disease	ER+/HER2- High Prolif	NO	MASTECTOMY	pos	3.06	NEUT	1
Breast Invasive Ductal Carcinoma	Breast Cancer	brca_metabric	MB-0269	MB-0269	Yes	Yes	YES	YES	1	3	2	Primary	26	-	-	IDC	-	1	45.39	IDC	claudin-low	22.2333	LIVING	r	pre	1	YES	NO	low	Living	ER-/HER2-	YES	MASTECTOMY	neg	5.052	NEUT	4ER-
Breast Invasive Ductal Carcinoma	Breast Cancer	brca_metabric	MB-5315	MB-5315	Yes	Yes	YES	YES	6	3	3	Primary	80	-	+	IDC	-	1	52.13	IDC	Her2	43.0333	DECEASED	l	post	3	YES	YES	high	Died of Disease	HER2+	YES	MASTECTOMY	neg	6.16	GAIN	4ER-
Breast Invasive Lobular Carcinoma	Breast Cancer	brca_metabric	MB-5317	MB-5317	Yes	Yes	YES	YES	6	2	2	Primary	15	+	-	ILC	+	1	69.7	ILC	LumB	53.6333	DECEASED	l	post	3	NO	YES	high	Died of Disease	ER+/HER2- High Prolif	YES	BREAST CONSERVING	pos	4.03	NEUT	8
Breast Invasive Ductal Carcinoma	Breast Cancer	brca_metabric	MB-5318	MB-5318	Yes	Yes	YES	YES	2	3	1	Primary	18	+	-	IDC	-	1	60.96	IDC	LumB	14.1667	DECEASED	l	post	3	NO	NO	moderate	Died of Disease	HER2+	YES	BREAST CONSERVING	pos	4.036	GAIN	5
Breast Invasive Ductal Carcinoma	Breast Cancer	brca_metabric	MB-5322	MB-5322	Yes	Yes	YES	YES	7	2	2	Primary	23	+	-	IDC	-	1	66.58	IDC	LumA	102.3	DECEASED	r	post	3	NO	YES	moderate	Died of Disease	ER+/HER2- High Prolif	YES	BREAST CONSERVING	pos	4.046	NEUT	2
Breast Invasive Ductal Carcinoma	Breast Cancer	brca_metabric	MB-5323	MB-5323	Yes	No	YES	YES	3	3	1	Primary	15	-	-	IDC	-	1	31.26	IDC	claudin-low	226.067	LIVING	l	pre	3	NO	NO	moderate	Living	ER-/HER2-	NO	MASTECTOMY	neg	4.03	LOSS	4ER-
Breast Invasive Ductal Carcinoma	Breast Cancer	brca_metabric	MB-5324	MB-5324	Yes	No	YES	YES	14	2	1	Primary	10	+	-	IDC	+	1	64.01	IDC	LumA	190.1	DECEASED	l	post	3	NO	NO	moderate	Died of Other Causes	ER+/HER2- Low Prolif	NO	MASTECTOMY	pos	3.02	NEUT	3
Invasive Breast Carcinoma	Breast Cancer	brca_metabric	MB-5325	MB-5325	No	Yes	NO	YES	NA	3	NA	Primary	80	-	-	BRCA	-	1	43.04	IDC	claudin-low	204.233	LIVING	l	pre	3	YES	YES	moderate	Living	ER-/HER2-	YES	MASTECTOMY	neg	5.16	NEUT	10
Breast Invasive Lobular Carcinoma	Breast Cancer	brca_metabric	MB-5326	MB-5326	Yes	No	YES	YES	8	1	2	Primary	48	+	-	ILC	-	1	79.26	ILC	Normal	96.2	DECEASED	l	post	3	NO	YES	moderate	Died of Other Causes	NA	YES	MASTECTOMY	pos	2.096	NEUT	4ER+
Breast Invasive Ductal Carcinoma	Breast Cancer	brca_metabric	MB-5327	MB-5327	Yes	Yes	YES	YES	7	2	2	Primary	25	-	+	IDC	-	1	66.94	IDC	Her2	163.533	LIVING	l	post	3	NO	YES	high	Living	HER2+	YES	BREAST CONSERVING	neg	3.05	GAIN	5
Breast Invasive Ductal Carcinoma	Breast Cancer	brca_metabric	MB-5328	MB-5328	Yes	Yes	YES	YES	3	2	2	Primary	50	+	-	IDC	-	1	74.57	IDC	LumB	14.2	DECEASED	l	post	3	NO	YES	high	Died of Other Causes	ER+/HER2- High Prolif	NO	BREAST CONSERVING	pos	4.1	NEUT	1
Breast Mixed Ductal and Lobular Carcinoma	Breast Cancer	brca_metabric	MB-0048	MB-0048	No	Yes	NO	YES	NA	2	2	Primary	25	+	+	MDLC	+	1	51.46	IDC+ILC	claudin-low	103.833	LIVING	l	post	1	YES	YES	low	Living	NA	YES	BREAST CONSERVING	pos	4.05	GAIN	4ER+
Breast Invasive Ductal Carcinoma	Breast Cancer	brca_metabric	MB-0270	MB-0270	Yes	Yes	YES	YES	4	3	2	Primary	14	+	-	IDC	+	1	29.98	IDC	LumB	337.033	LIVING	l	pre	1	NO	NO	high	Living	ER+/HER2- High Prolif	NO	MASTECTOMY	pos	4.028	NEUT	10
Breast Invasive Lobular Carcinoma	Breast Cancer	brca_metabric	MB-5329	MB-5329	Yes	Yes	YES	YES	14	3	3	Primary	65	+	-	ILC	-	1	64.64	ILC	LumA	45.7333	DECEASED	r	post	3	YES	NO	high	Died of Disease	ER+/HER2- Low Prolif	YES	MASTECTOMY	neg	6.13	NEUT	2
Breast Invasive Ductal Carcinoma	Breast Cancer	brca_metabric	MB-5330	MB-5330	Yes	Yes	YES	YES	12	2	NA	Primary	25	+	-	IDC	+	1	70.49	IDC	LumA	114.533	DECEASED	l	post	3	NO	YES	high	Died of Other Causes	ER+/HER2- Low Prolif	NO	MASTECTOMY	pos	3.05	NEUT	8
Breast Invasive Ductal Carcinoma	Breast Cancer	brca_metabric	MB-5331	MB-5331	Yes	Yes	YES	YES	6	2	2	Primary	23	+	+	IDC	-	1	54.69	IDC	LumA	124.133	DECEASED	r	post	3	NO	NO	moderate	Died of Disease	HER2+	NO	MASTECTOMY	pos	3.046	GAIN	2
Breast Invasive Ductal Carcinoma	Breast Cancer	brca_metabric	MB-5332	MB-5332	Yes	Yes	YES	YES	8	2	2	Primary	18	+	+	IDC	+	1	68.93	IDC	Her2	98.8333	DECEASED	l	post	3	NO	YES	high	Died of Disease	ER+/HER2- High Prolif	NO	MASTECTOMY	pos	4.036	GAIN	5
Breast Invasive Ductal Carcinoma	Breast Cancer	brca_metabric	MB-5334	MB-5334	Yes	Yes	YES	YES	1	3	1	Primary	20	+	-	IDC	+	1	78.44	IDC	LumA	85.4	DECEASED	r	post	3	NO	YES	high	Died of Other Causes	ER+/HER2- High Prolif	YES	BREAST CONSERVING	pos	4.04	NEUT	9
Breast Invasive Ductal Carcinoma	Breast Cancer	brca_metabric	MB-5335	MB-5335	Yes	Yes	YES	YES	4	3	2	Primary	27	-	-	IDC	-	1	41.81	IDC	Basal	25.2333	DECEASED	r	pre	3	NO	NO	high	Died of Disease	ER-/HER2-	NO	MASTECTOMY	neg	4.054	NEUT	10
Breast Invasive Ductal Carcinoma	Breast Cancer	brca_metabric	MB-5338	MB-5338	Yes	Yes	YES	YES	11	2	2	Primary	20	+	-	IDC	-	1	61.24	IDC	LumB	51.6667	DECEASED	r	post	3	NO	YES	high	Died of Disease	ER+/HER2- High Prolif	YES	BREAST CONSERVING	pos	4.04	NEUT	1
Breast Invasive Ductal Carcinoma	Breast Cancer	brca_metabric	MB-4735	MB-4735	Yes	Yes	YES	YES	3	2	2	Primary	40	+	-	IDC	+	1	54.18	IDC	LumA	297.8	LIVING	l	post	3	NO	NO	moderate	Living	ER+/HER2- Low Prolif	NO	MASTECTOMY	pos	3.08	NEUT	8
Breast Invasive Ductal Carcinoma	Breast Cancer	brca_metabric	MB-5341	MB-5341	Yes	Yes	YES	YES	8	2	1	Primary	20	+	-	IDC	+	1	56.37	IDC	LumB	250.833	LIVING	r	post	3	NO	NO	high	Living	ER+/HER2- High Prolif	YES	BREAST CONSERVING	pos	3.04	NEUT	2
Breast Invasive Ductal Carcinoma	Breast Cancer	brca_metabric	MB-5345	MB-5345	Yes	Yes	YES	YES	4	1	2	Primary	15	+	-	IDC	+	1	76.87	IDC	Normal	216.033	DECEASED	r	post	3	NO	YES	moderate	Died of Disease	ER+/HER2- Low Prolif	YES	BREAST CONSERVING	pos	4.03	NEUT	4ER+
Breast Mixed Ductal and Lobular Carcinoma	Breast Cancer	brca_metabric	MB-0273	MB-0273	Yes	Yes	YES	YES	6	2	2	Primary	25	+	-	MDLC	-	1	68.66	IDC+ILC	LumA	186.533	LIVING	r	post	1	NO	YES	moderate	Living	ER+/HER2- Low Prolif	YES	MASTECTOMY	pos	4.05	NEUT	8
Breast Invasive Ductal Carcinoma	Breast Cancer	brca_metabric	MB-5346	MB-5346	Yes	Yes	YES	YES	9	3	NA	Primary	80	-	-	IDC	-	1	52.09	IDC	Basal	194.3	LIVING	l	post	3	YES	NO	high	Living	NA	YES	MASTECTOMY	neg	5.16	NEUT	10
Breast Invasive Ductal Carcinoma	Breast Cancer	brca_metabric	MB-5347	MB-5347	Yes	No	YES	YES	6	3	2	Primary	25	+	-	IDC	+	1	56.89	IDC	LumB	211.9	DECEASED	l	post	3	NO	YES	high	Died of Disease	ER+/HER2- High Prolif	YES	BREAST CONSERVING	pos	5.05	NEUT	3
Breast Invasive Ductal Carcinoma	Breast Cancer	brca_metabric	MB-4742	MB-4742	Yes	Yes	YES	YES	6	NA	2	Primary	35	+	-	IDC	+	1	76.42	IDC	LumA	83.1333	DECEASED	l	post	3	NO	YES	moderate	Died of Other Causes	ER+/HER2- Low Prolif	NO	MASTECTOMY	pos	3.07	NEUT	8
Invasive Breast Carcinoma	Breast Cancer	brca_metabric	MB-5349	MB-5349	No	Yes	NO	YES	NA	2	1	Primary	15	+	-	BRCA	+	1	72.88	IDC	LumA	191	DECEASED	r	post	3	NO	NO	high	Died of Disease	ER+/HER2- Low Prolif	NO	MASTECTOMY	pos	3.03	NEUT	4ER+
Breast Invasive Ductal Carcinoma	Breast Cancer	brca_metabric	MB-5350	MB-5350	Yes	Yes	YES	YES	3	3	2	Primary	25	+	-	IDC	-	1	66.7	IDC	claudin-low	53.6333	DECEASED	r	post	3	NO	YES	high	Died of Disease	ER-/HER2-	YES	BREAST CONSERVING	pos	5.05	NEUT	4ER+
Breast Invasive Ductal Carcinoma	Breast Cancer	brca_metabric	MB-5351	MB-5351	Yes	Yes	YES	YES	10	3	1	Primary	2	-	+	IDC	-	1	47.35	IDC	Normal	202.1	LIVING	l	pre	3	NO	NO	moderate	Living	HER2+	NO	MASTECTOMY	pos	4.004	GAIN	4ER+
Breast Mixed Ductal and Lobular Carcinoma	Breast Cancer	brca_metabric	MB-5358	MB-5358	Yes	Yes	YES	YES	3	2	3	Primary	57	+	-	MDLC	-	1	72.88	IDC+ILC	LumA	28.8333	DECEASED	r	post	3	NO	YES	moderate	Died of Disease	ER+/HER2- Low Prolif	YES	MASTECTOMY	pos	4.114	NEUT	3
Breast Invasive Ductal Carcinoma	Breast Cancer	brca_metabric	MB-5360	MB-5360	Yes	Yes	YES	YES	10	2	3	Primary	70	+	-	IDC	-	1	66.39	IDC	LumA	161.133	DECEASED	l	post	3	NO	YES	high	Died of Other Causes	ER+/HER2- Low Prolif	YES	MASTECTOMY	pos	3.14	NEUT	8
Breast Invasive Ductal Carcinoma	Breast Cancer	brca_metabric	MB-5361	MB-5361	Yes	Yes	YES	YES	4	2	2	Primary	40	+	-	IDC	+	1	76.01	IDC	LumA	15.3667	DECEASED	l	post	3	NO	YES	high	Died of Disease	ER+/HER2- High Prolif	NO	MASTECTOMY	pos	4.08	GAIN	8
Breast Invasive Ductal Carcinoma	Breast Cancer	brca_metabric	MB-5364	MB-5364	Yes	Yes	YES	YES	5	3	1	Primary	15	+	-	IDC	+	1	56.89	IDC	Normal	125.767	DECEASED	l	post	3	NO	YES	moderate	Died of Disease	ER+/HER2- Low Prolif	YES	BREAST CONSERVING	pos	4.03	NEUT	3
Invasive Breast Carcinoma	Breast Cancer	brca_metabric	MB-0275	MB-0275	No	Yes	NO	YES	NA	1	1	Primary	9	+	-	BRCA	-	1	61.94	IDC-MUC	claudin-low	186.1	LIVING	r	post	1	NO	YES	NA	Living	ER+/HER2- Low Prolif	YES	BREAST CONSERVING	pos	2.018	NEUT	4ER+
Breast Invasive Ductal Carcinoma	Breast Cancer	brca_metabric	MB-5365	MB-5365	Yes	Yes	YES	YES	8	2	2	Primary	25	+	-	IDC	+	1	79.29	IDC	LumA	23.0333	DECEASED	l	post	3	NO	YES	high	Died of Disease	ER+/HER2- Low Prolif	NO	MASTECTOMY	pos	4.05	NEUT	7
Breast Invasive Ductal Carcinoma	Breast Cancer	brca_metabric	MB-5366	MB-5366	Yes	Yes	YES	YES	2	3	2	Primary	40	+	-	IDC	-	1	75.56	IDC	Her2	243.167	LIVING	l	post	3	NO	YES	high	Living	HER2+	NO	MASTECTOMY	pos	5.08	GAIN	5
Breast Invasive Ductal Carcinoma	Breast Cancer	brca_metabric	MB-5368	MB-5368	Yes	No	YES	YES	8	3	2	Primary	15	+	-	IDC	+	1	77.15	IDC	Normal	100.133	DECEASED	r	post	3	NO	YES	low	Died of Other Causes	ER+/HER2- Low Prolif	NO	MASTECTOMY	pos	5.03	GAIN	4ER+
Breast Invasive Ductal Carcinoma	Breast Cancer	brca_metabric	MB-5369	MB-5369	Yes	Yes	YES	YES	2	2	2	Primary	25	+	-	IDC	+	1	66.18	IDC	LumA	39.3	DECEASED	l	post	3	NO	YES	high	Died of Disease	ER+/HER2- Low Prolif	YES	BREAST CONSERVING	pos	3.05	NEUT	8
Breast Invasive Lobular Carcinoma	Breast Cancer	brca_metabric	MB-5370	MB-5370	Yes	Yes	YES	YES	5	3	2	Primary	22	+	-	ILC	+	1	62.55	ILC	LumB	119.3	DECEASED	l	post	3	NO	YES	moderate	Died of Other Causes	ER+/HER2- High Prolif	YES	BREAST CONSERVING	pos	4.044	NEUT	8
Breast Invasive Ductal Carcinoma	Breast Cancer	brca_metabric	MB-5373	MB-5373	Yes	No	YES	YES	4	3	2	Primary	25	+	-	IDC	-	1	67.13	IDC	LumB	2.53333	LIVING	r	post	3	NO	YES	low	Living	ER+/HER2- Low Prolif	YES	BREAST CONSERVING	pos	5.05	NEUT	4ER+
Breast Invasive Ductal Carcinoma	Breast Cancer	brca_metabric	MB-5377	MB-5377	Yes	No	YES	YES	9	3	2	Primary	45	+	-	IDC	+	1	35.14	IDC	LumB	102	DECEASED	r	pre	3	YES	YES	high	Died of Disease	ER+/HER2- Low Prolif	YES	MASTECTOMY	neg	6.09	NEUT	8
Breast Invasive Ductal Carcinoma	Breast Cancer	brca_metabric	MB-5378	MB-5378	Yes	Yes	YES	YES	6	3	3	Primary	45	+	-	IDC	-	1	57.99	IDC	Basal	12.2667	DECEASED	r	post	3	YES	NO	high	Died of Disease	ER-/HER2-	YES	MASTECTOMY	neg	5.09	NEUT	10
Breast Invasive Ductal Carcinoma	Breast Cancer	brca_metabric	MB-5381	MB-5381	Yes	Yes	YES	YES	8	3	2	Primary	50	-	+	IDC	-	1	44	IDC	Her2	201.833	DECEASED	r	pre	3	YES	YES	moderate	Died of Disease	HER2+	YES	MASTECTOMY	neg	5.1	GAIN	5
Breast Invasive Ductal Carcinoma	Breast Cancer	brca_metabric	MB-5382	MB-5382	Yes	No	YES	YES	7	2	2	Primary	30	+	-	IDC	+	1	69.27	IDC	LumA	116.233	DECEASED	r	post	3	NO	YES	high	Died of Other Causes	ER+/HER2- Low Prolif	YES	BREAST CONSERVING	pos	5.06	NEUT	7
Breast Invasive Ductal Carcinoma	Breast Cancer	brca_metabric	MB-0278	MB-0278	Yes	Yes	YES	YES	2	3	3	Primary	53	-	-	IDC	-	1	34.3	IDC	Basal	5.83333	DECEASED	NA	pre	1	YES	NO	moderate	Died of Disease	ER-/HER2-	NO	NA	pos	5.106	NEUT	10
Breast Invasive Ductal Carcinoma	Breast Cancer	brca_metabric	MB-5383	MB-5383	Yes	Yes	YES	YES	5	2	NA	Primary	75	+	-	IDC	+	1	83.9	IDC	LumA	113.667	DECEASED	l	post	3	NO	YES	moderate	Died of Disease	ER+/HER2- Low Prolif	NO	MASTECTOMY	pos	4.15	NEUT	8
Breast Invasive Ductal Carcinoma	Breast Cancer	brca_metabric	MB-5384	MB-5384	Yes	Yes	YES	YES	6	2	NA	Primary	13	+	-	IDC	+	1	61.05	IDC	LumA	71.1667	DECEASED	l	post	3	NO	YES	high	Died of Other Causes	ER+/HER2- High Prolif	NO	MASTECTOMY	pos	3.026	GAIN	1
Invasive Breast Carcinoma	Breast Cancer	brca_metabric	MB-5385	MB-5385	No	Yes	NO	YES	NA	1	1	Primary	20	+	-	BRCA	+	1	83.32	IDC-MUC	LumA	148.8	DECEASED	l	post	3	NO	YES	moderate	Died of Other Causes	ER+/HER2- Low Prolif	YES	BREAST CONSERVING	pos	2.04	GAIN	4ER+
Breast Invasive Ductal Carcinoma	Breast Cancer	brca_metabric	MB-5386	MB-5386	Yes	Yes	YES	YES	5	2	1	Primary	20	+	-	IDC	+	1	65.86	IDC	LumB	192.2	LIVING	l	post	3	NO	YES	low	Living	ER+/HER2- High Prolif	YES	MASTECTOMY	pos	3.04	GAIN	7
Invasive Breast Carcinoma	Breast Cancer	brca_metabric	MB-5387	MB-5387	No	Yes	NO	YES	NA	3	2	Primary	13	-	-	BRCA	-	1	45.33	IDC-MED	Basal	45.6333	DECEASED	r	pre	3	YES	NO	high	Died of Disease	ER-/HER2-	YES	BREAST CONSERVING	neg	5.026	NEUT	10
Breast Invasive Ductal Carcinoma	Breast Cancer	brca_metabric	MB-5388	MB-5388	Yes	Yes	YES	YES	3	2	1	Primary	15	+	-	IDC	+	1	69.8	IDC	LumA	146.933	DECEASED	r	post	3	NO	NO	high	Died of Other Causes	ER+/HER2- Low Prolif	YES	BREAST CONSERVING	pos	3.03	NEUT	7
Breast Invasive Ductal Carcinoma	Breast Cancer	brca_metabric	MB-5389	MB-5389	Yes	Yes	YES	YES	8	2	2	Primary	31	+	-	IDC	+	1	64.76	IDC	LumA	124.767	DECEASED	l	post	3	NO	YES	high	Died of Other Causes	ER+/HER2- High Prolif	YES	BREAST CONSERVING	pos	3.062	NEUT	7
Breast Invasive Ductal Carcinoma	Breast Cancer	brca_metabric	MB-5390	MB-5390	Yes	Yes	YES	YES	5	3	3	Primary	13	-	-	IDC	-	1	37.27	IDC	Basal	30.9333	DECEASED	l	pre	3	YES	YES	high	Died of Disease	ER-/HER2-	YES	BREAST CONSERVING	neg	6.026	NEUT	10
Breast Invasive Ductal Carcinoma	Breast Cancer	brca_metabric	MB-5392	MB-5392	Yes	No	YES	YES	10	3	1	Primary	14	-	-	IDC	-	1	57.34	IDC	claudin-low	237.267	LIVING	r	post	3	NO	YES	high	Living	ER-/HER2-	NO	MASTECTOMY	neg	4.028	NEUT	4ER-
Breast Invasive Ductal Carcinoma	Breast Cancer	brca_metabric	MB-5393	MB-5393	Yes	No	YES	YES	5	2	2	Primary	22	+	-	IDC	+	1	82.72	IDC	LumB	154	DECEASED	r	post	3	NO	NO	moderate	Died of Other Causes	ER+/HER2- Low Prolif	NO	MASTECTOMY	pos	3.044	NEUT	7
Breast Invasive Lobular Carcinoma	Breast Cancer	brca_metabric	MB-0279	MB-0279	Yes	No	YES	YES	1	1	2	Primary	21	+	-	ILC	+	1	69.52	ILC	claudin-low	168.333	DECEASED	r	post	1	NO	YES	NA	Died of Other Causes	ER+/HER2- Low Prolif	YES	BREAST CONSERVING	pos	2.042	LOSS	4ER+
Invasive Breast Carcinoma	Breast Cancer	brca_metabric	MB-5394	MB-5394	No	Yes	NO	YES	NA	2	3	Primary	28	-	+	BRCA	-	1	72.18	IDC	Her2	193.6	LIVING	r	post	3	NO	YES	moderate	Living	NA	YES	MASTECTOMY	pos	4.056	GAIN	1
Breast Invasive Ductal Carcinoma	Breast Cancer	brca_metabric	MB-5395	MB-5395	Yes	Yes	YES	YES	6	3	1	Primary	14	+	-	IDC	+	1	71.51	IDC	LumA	165.167	LIVING	r	post	3	NO	NO	high	Living	ER+/HER2- Low Prolif	YES	BREAST CONSERVING	pos	4.028	NEUT	3
Breast Invasive Ductal Carcinoma	Breast Cancer	brca_metabric	MB-5396	MB-5396	Yes	Yes	YES	YES	9	3	1	Primary	14	+	-	IDC	-	1	61.84	IDC	LumB	165.667	LIVING	l	post	3	NO	YES	moderate	Living	ER+/HER2- High Prolif	YES	BREAST CONSERVING	pos	4.028	NEUT	9
Breast Invasive Ductal Carcinoma	Breast Cancer	brca_metabric	MB-5397	MB-5397	Yes	Yes	YES	YES	5	3	NA	Primary	50	+	-	IDC	+	1	61.16	IDC	LumA	172.867	DECEASED	l	post	3	NO	YES	high	Died of Disease	ER+/HER2- High Prolif	NO	MASTECTOMY	pos	4.1	NEUT	3
Breast Invasive Ductal Carcinoma	Breast Cancer	brca_metabric	MB-5398	MB-5398	Yes	No	YES	YES	3	2	2	Primary	20	+	-	IDC	+	1	71.01	IDC	LumA	213	LIVING	l	post	3	NO	YES	high	Living	ER+/HER2- Low Prolif	YES	MASTECTOMY	pos	5.04	NEUT	4ER+
Breast Invasive Ductal Carcinoma	Breast Cancer	brca_metabric	MB-5399	MB-5399	Yes	No	YES	YES	6	NA	2	Primary	22	+	-	IDC	-	1	73.1	IDC	LumA	106.8	DECEASED	l	post	3	NO	YES	low	Died of Disease	ER+/HER2- Low Prolif	NO	MASTECTOMY	pos	2.044	NEUT	3
Breast Invasive Ductal Carcinoma	Breast Cancer	brca_metabric	MB-5401	MB-5401	Yes	Yes	YES	YES	3	2	1	Primary	12	+	-	IDC	+	1	75.42	IDC	LumA	70.1667	LIVING	r	post	3	NO	YES	moderate	Living	ER+/HER2- Low Prolif	NO	MASTECTOMY	pos	3.024	NEUT	7
Breast Invasive Ductal Carcinoma	Breast Cancer	brca_metabric	MB-5402	MB-5402	Yes	Yes	YES	YES	5	2	1	Primary	16	+	-	IDC	+	1	81.76	IDC	LumA	107.767	DECEASED	r	post	3	NO	NO	high	Died of Other Causes	ER+/HER2- High Prolif	NO	MASTECTOMY	pos	3.032	GAIN	7
Breast Invasive Ductal Carcinoma	Breast Cancer	brca_metabric	MB-5403	MB-5403	Yes	Yes	YES	YES	1	2	2	Primary	25	+	-	IDC	+	1	85.94	IDC	LumA	95.7333	DECEASED	r	post	3	NO	YES	high	Died of Other Causes	ER+/HER2- Low Prolif	NO	BREAST CONSERVING	pos	5.05	NEUT	8
Breast Invasive Ductal Carcinoma	Breast Cancer	brca_metabric	MB-5404	MB-5404	Yes	Yes	YES	YES	11	2	2	Primary	35	+	-	IDC	+	1	81.57	IDC	LumA	74.7333	DECEASED	r	post	3	NO	YES	high	Died of Disease	ER+/HER2- High Prolif	NO	MASTECTOMY	pos	4.07	NEUT	8
Breast Mixed Ductal and Lobular Carcinoma	Breast Cancer	brca_metabric	MB-0280	MB-0280	No	Yes	NO	YES	NA	2	2	Primary	21	+	-	MDLC	+	1	47.64	IDC+ILC	Normal	172.9	DECEASED	r	pre	1	NO	YES	NA	Died of Disease	ER+/HER2- Low Prolif	YES	MASTECTOMY	pos	3.042	NEUT	7
Breast Invasive Ductal Carcinoma	Breast Cancer	brca_metabric	MB-5405	MB-5405	Yes	No	YES	YES	6	3	2	Primary	25	+	-	IDC	-	1	64.43	IDC	claudin-low	117.6	LIVING	r	post	3	NO	YES	high	Living	ER+/HER2- High Prolif	YES	BREAST CONSERVING	pos	5.05	NEUT	3
Breast Invasive Ductal Carcinoma	Breast Cancer	brca_metabric	MB-5406	MB-5406	Yes	Yes	YES	YES	6	NA	2	Primary	30	+	-	IDC	+	1	80.48	IDC	LumB	97.4333	DECEASED	r	post	3	NO	YES	high	Died of Disease	NA	YES	BREAST CONSERVING	pos	3.06	NEUT	9
Breast Invasive Ductal Carcinoma	Breast Cancer	brca_metabric	MB-5407	MB-5407	Yes	Yes	YES	YES	9	3	1	Primary	1	+	-	IDC	+	1	36.03	IDC	LumA	205.6	LIVING	r	pre	3	NO	NO	low	Living	ER+/HER2- Low Prolif	YES	BREAST CONSERVING	pos	4.002	GAIN	8
Breast Invasive Ductal Carcinoma	Breast Cancer	brca_metabric	MB-5408	MB-5408	Yes	Yes	YES	YES	6	2	1	Primary	16	-	-	IDC	-	1	65.48	IDC	claudin-low	101.4	LIVING	r	post	3	NO	NO	moderate	Living	ER-/HER2-	YES	BREAST CONSERVING	pos	3.032	GAIN	4ER+
Breast Invasive Ductal Carcinoma	Breast Cancer	brca_metabric	MB-5409	MB-5409	Yes	Yes	YES	YES	9	3	2	Primary	22	-	+	IDC	-	1	51.62	IDC	Her2	198.133	LIVING	l	post	3	YES	YES	high	Living	HER2+	YES	MASTECTOMY	neg	6.044	GAIN	5
Breast Invasive Ductal Carcinoma	Breast Cancer	brca_metabric	MB-4825	MB-4825	Yes	Yes	YES	YES	6	2	1	Primary	10	+	-	IDC	+	1	65.93	IDC	LumA	214.433	DECEASED	l	post	3	NO	NO	moderate	Died of Other Causes	ER+/HER2- Low Prolif	NO	MASTECTOMY	pos	3.02	NEUT	8
Breast Invasive Ductal Carcinoma	Breast Cancer	brca_metabric	MB-5411	MB-5411	Yes	Yes	YES	YES	6	3	2	Primary	18	-	+	IDC	-	1	43.61	IDC	Her2	26	DECEASED	l	pre	3	YES	NO	high	Died of Disease	HER2+	NO	MASTECTOMY	neg	5.036	GAIN	5
Breast Invasive Lobular Carcinoma	Breast Cancer	brca_metabric	MB-4828	MB-4828	Yes	Yes	YES	YES	8	3	3	Primary	80	+	-	ILC	-	1	78.87	ILC	LumB	42.5	DECEASED	l	post	3	NO	YES	high	Died of Disease	ER-/HER2-	YES	MASTECTOMY	pos	5.16	NEUT	1
Invasive Breast Carcinoma	Breast Cancer	brca_metabric	MB-5413	MB-5413	No	Yes	NO	YES	NA	2	1	Primary	15	+	-	BRCA	+	1	71.38	IDC	LumA	157.833	DECEASED	r	post	3	NO	YES	moderate	Died of Other Causes	ER+/HER2- Low Prolif	YES	BREAST CONSERVING	pos	3.03	GAIN	7
Breast Invasive Ductal Carcinoma	Breast Cancer	brca_metabric	MB-5414	MB-5414	Yes	Yes	YES	YES	2	3	2	Primary	25	+	+	IDC	-	1	61.14	IDC	LumB	140.6	DECEASED	l	post	3	NO	YES	high	Died of Other Causes	HER2+	YES	BREAST CONSERVING	pos	5.05	GAIN	9
Breast	Breast Sarcoma	brca_metabric	MB-0281	MB-0281	No	Yes	NO	YES	NA	NA	0	Primary	0	+	-	BREAST	-	1	52.79	BENIGN	claudin-low	72.8	LIVING	l	post	1	NO	NO	NA	Living	NA	NO	MASTECTOMY	NA	1	NEUT	4ER+
Breast Invasive Ductal Carcinoma	Breast Cancer	brca_metabric	MB-5417	MB-5417	Yes	Yes	YES	YES	10	3	3	Primary	60	-	+	IDC	-	1	45.8	IDC	Her2	107.067	LIVING	l	pre	3	YES	NO	high	Living	HER2+	YES	MASTECTOMY	neg	6.12	GAIN	5
Breast Invasive Ductal Carcinoma	Breast Cancer	brca_metabric	MB-5418	MB-5418	Yes	Yes	YES	YES	4	3	2	Primary	25	+	+	IDC	+	1	64.15	IDC	LumB	207.167	LIVING	l	post	3	NO	YES	high	Living	HER2+	NO	MASTECTOMY	pos	5.05	GAIN	5
Breast Invasive Ductal Carcinoma	Breast Cancer	brca_metabric	MB-5420	MB-5420	No	Yes	YES	YES	NA	3	1	Primary	20	+	+	IDC	-	1	71.49	IDC	Basal	193.9	LIVING	l	post	3	NO	NO	low	Living	HER2+	YES	BREAST CONSERVING	pos	4.04	GAIN	5
Breast Invasive Ductal Carcinoma	Breast Cancer	brca_metabric	MB-5421	MB-5421	Yes	Yes	YES	YES	4	3	1	Primary	20	-	-	IDC	-	1	68	IDC	Basal	194.567	LIVING	l	post	3	NO	NO	high	Living	ER-/HER2-	YES	BREAST CONSERVING	neg	4.04	NEUT	10
Breast Invasive Ductal Carcinoma	Breast Cancer	brca_metabric	MB-5422	MB-5422	Yes	Yes	YES	YES	6	1	2	Primary	32	+	-	IDC	+	1	47.14	IDC	LumA	46.0667	DECEASED	r	pre	3	NO	NO	moderate	Died of Disease	ER+/HER2- Low Prolif	NO	MASTECTOMY	pos	2.064	NEUT	6
Breast Invasive Ductal Carcinoma	Breast Cancer	brca_metabric	MB-5424	MB-5424	Yes	Yes	YES	YES	4	2	1	Primary	13	+	-	IDC	+	1	66.42	IDC	LumA	83.5333	DECEASED	r	post	3	NO	NO	moderate	Died of Disease	ER+/HER2- Low Prolif	NO	MASTECTOMY	pos	3.026	NEUT	2
Breast Invasive Ductal Carcinoma	Breast Cancer	brca_metabric	MB-5425	MB-5425	Yes	No	YES	YES	7	2	2	Primary	40	+	-	IDC	+	1	67.59	IDC	LumA	49.4667	DECEASED	l	post	3	NO	YES	high	Died of Disease	ER+/HER2- Low Prolif	NO	MASTECTOMY	pos	4.08	NEUT	7
Breast Invasive Ductal Carcinoma	Breast Cancer	brca_metabric	MB-5426	MB-5426	Yes	Yes	YES	YES	4	3	2	Primary	25	-	+	IDC	+	1	53.69	IDC	Basal	34.6333	DECEASED	l	post	3	YES	YES	low	Died of Disease	HER2+	YES	BREAST CONSERVING	neg	6.05	GAIN	10
Breast Invasive Ductal Carcinoma	Breast Cancer	brca_metabric	MB-5427	MB-5427	Yes	Yes	YES	YES	6	2	2	Primary	25	-	-	IDC	-	1	83.68	IDC	Basal	155.733	DECEASED	r	post	3	NO	YES	moderate	Died of Other Causes	ER-/HER2-	YES	BREAST CONSERVING	neg	3.05	NEUT	9
Breast Invasive Ductal Carcinoma	Breast Cancer	brca_metabric	MB-5428	MB-5428	Yes	Yes	YES	YES	5	2	1	Primary	15	+	-	IDC	+	1	55.36	IDC	LumA	150.467	LIVING	l	post	3	NO	YES	low	Living	ER+/HER2- Low Prolif	YES	BREAST CONSERVING	pos	3.03	NEUT	4ER+
Invasive Breast Carcinoma	Breast Cancer	brca_metabric	MB-0282	MB-0282	Yes	No	YES	YES	1	3	2	Primary	18	+	-	BRCA	+	1	51.81	IDC-MUC	claudin-low	194.233	LIVING	r	post	1	YES	YES	low	Living	ER+/HER2- Low Prolif	YES	BREAST CONSERVING	pos	6.036	NEUT	4ER+
Breast Invasive Ductal Carcinoma	Breast Cancer	brca_metabric	MB-5429	MB-5429	Yes	Yes	YES	YES	4	2	1	Primary	20	+	-	IDC	-	1	86.04	IDC	LumA	30.7	DECEASED	l	post	3	NO	NO	high	Died of Other Causes	ER+/HER2- Low Prolif	NO	MASTECTOMY	pos	3.04	NEUT	4ER+
Breast Invasive Ductal Carcinoma	Breast Cancer	brca_metabric	MB-5431	MB-5431	Yes	Yes	YES	YES	9	2	1	Primary	15	+	-	IDC	+	1	49.91	IDC	claudin-low	15.8667	DECEASED	l	pre	3	NO	NO	low	Died of Disease	ER-/HER2-	YES	BREAST CONSERVING	pos	3.03	NEUT	4ER+
Breast Invasive Ductal Carcinoma	Breast Cancer	brca_metabric	MB-5432	MB-5432	Yes	Yes	YES	YES	3	2	2	Primary	22	+	-	IDC	+	1	61	IDC	LumA	98.5	DECEASED	l	post	3	NO	YES	high	Died of Other Causes	ER+/HER2- High Prolif	YES	BREAST CONSERVING	pos	4.044	NEUT	7
Breast Invasive Ductal Carcinoma	Breast Cancer	brca_metabric	MB-5433	MB-5433	Yes	Yes	YES	YES	4	2	2	Primary	30	+	-	IDC	+	1	69.37	IDC	LumA	176.367	DECEASED	r	post	3	NO	YES	high	Died of Disease	ER+/HER2- High Prolif	NO	MASTECTOMY	pos	3.06	GAIN	7
Breast Invasive Ductal Carcinoma	Breast Cancer	brca_metabric	MB-5434	MB-5434	Yes	Yes	YES	YES	18	3	3	Primary	55	+	-	IDC	+	1	71.07	IDC	LumB	45.1667	DECEASED	l	post	3	NO	YES	low	Died of Disease	ER+/HER2- High Prolif	NO	MASTECTOMY	pos	5.11	NEUT	9
Breast Invasive Ductal Carcinoma	Breast Cancer	brca_metabric	MB-5435	MB-5435	Yes	Yes	YES	YES	2	NA	2	Primary	25	+	-	IDC	+	1	77.09	IDC	LumB	104	DECEASED	l	post	3	NO	YES	moderate	Died of Other Causes	ER+/HER2- High Prolif	NO	MASTECTOMY	pos	1.05	NEUT	9
Invasive Breast Carcinoma	Breast Cancer	brca_metabric	MB-5440	MB-5440	Yes	Yes	YES	YES	8	3	2	Primary	18	-	-	BRCA	-	1	49.05	IDC-MED	claudin-low	196.633	LIVING	l	pre	3	YES	NO	high	Living	ER-/HER2-	YES	BREAST CONSERVING	neg	5.036	NEUT	10
Breast Invasive Ductal Carcinoma	Breast Cancer	brca_metabric	MB-5441	MB-5441	Yes	Yes	YES	YES	12	3	3	Primary	35	-	+	IDC	-	1	90.08	IDC	Her2	9.7	DECEASED	r	post	3	NO	YES	moderate	Died of Other Causes	ER+/HER2- Low Prolif	NO	MASTECTOMY	neg	4.07	GAIN	4ER-
Breast Invasive Ductal Carcinoma	Breast Cancer	brca_metabric	MB-5442	MB-5442	Yes	Yes	YES	YES	4	3	2	Primary	35	-	-	IDC	+	1	44.93	IDC	Basal	205.8	LIVING	r	pre	3	YES	NO	high	Living	ER-/HER2-	YES	BREAST CONSERVING	neg	5.07	NEUT	10
Breast Invasive Ductal Carcinoma	Breast Cancer	brca_metabric	MB-5444	MB-5444	Yes	Yes	YES	YES	6	1	NA	Primary	15	+	-	IDC	+	1	49.58	IDC	LumA	240.433	LIVING	l	pre	3	NO	NO	low	Living	ER+/HER2- Low Prolif	YES	BREAST CONSERVING	pos	2.03	NEUT	7
Breast	Breast Sarcoma	brca_metabric	MB-0284	MB-0284	Yes	Yes	YES	YES	2	NA	NA	Primary	0	-	-	BREAST	-	1	51.42	BENIGN	claudin-low	0	LIVING	NA	post	1	NO	NO	moderate	Living	ER-/HER2-	NO	NA	NA	1	NEUT	10
Breast Invasive Ductal Carcinoma	Breast Cancer	brca_metabric	MB-5446	MB-5446	Yes	No	YES	YES	7	3	2	Primary	25	-	-	IDC	-	1	51.25	IDC	Her2	162.833	DECEASED	l	post	3	YES	YES	moderate	Died of Disease	ER-/HER2-	YES	MASTECTOMY	neg	5.05	NEUT	4ER-
Breast Invasive Ductal Carcinoma	Breast Cancer	brca_metabric	MB-5447	MB-5447	Yes	Yes	YES	YES	6	NA	3	Primary	12	+	-	IDC	+	1	68.1	IDC	LumB	148.867	DECEASED	l	post	3	NO	YES	low	Died of Disease	ER+/HER2- High Prolif	YES	BREAST CONSERVING	pos	3.024	NEUT	6
Breast Invasive Ductal Carcinoma	Breast Cancer	brca_metabric	MB-5450	MB-5450	Yes	Yes	YES	YES	6	3	1	Primary	12	-	-	IDC	-	1	38.92	IDC	claudin-low	190.2	LIVING	r	pre	3	NO	NO	low	Living	ER-/HER2-	YES	BREAST CONSERVING	neg	4.024	NEUT	10
Breast Invasive Ductal Carcinoma	Breast Cancer	brca_metabric	MB-5451	MB-5451	Yes	Yes	YES	YES	11	2	1	Primary	15	+	-	IDC	+	1	43.44	IDC	LumA	189.9	LIVING	r	pre	3	NO	NO	moderate	Living	ER+/HER2- Low Prolif	YES	BREAST CONSERVING	pos	3.03	NEUT	8
Breast Invasive Ductal Carcinoma	Breast Cancer	brca_metabric	MB-5452	MB-5452	Yes	No	YES	YES	6	2	2	Primary	18	+	-	IDC	+	1	66.2	IDC	LumA	16.1667	DECEASED	r	post	3	NO	YES	moderate	Died of Other Causes	NA	YES	BREAST CONSERVING	pos	4.036	NEUT	2
Breast Invasive Ductal Carcinoma	Breast Cancer	brca_metabric	MB-5453	MB-5453	Yes	Yes	YES	YES	9	3	2	Primary	30	-	-	IDC	+	1	36.99	IDC	Normal	57.3	DECEASED	l	pre	3	YES	NO	low	Died of Disease	ER-/HER2-	YES	BREAST CONSERVING	neg	5.06	NEUT	4ER-
Breast Invasive Ductal Carcinoma	Breast Cancer	brca_metabric	MB-5454	MB-5454	Yes	Yes	YES	YES	6	3	2	Primary	30	+	-	IDC	-	1	55.57	IDC	LumB	50.6667	DECEASED	l	post	3	NO	YES	moderate	Died of Disease	ER+/HER2- High Prolif	YES	BREAST CONSERVING	pos	6.06	NEUT	10
Breast Invasive Ductal Carcinoma	Breast Cancer	brca_metabric	MB-5455	MB-5455	Yes	Yes	YES	YES	9	2	2	Primary	10	+	-	IDC	-	1	73.24	IDC	LumA	61.8	DECEASED	r	post	3	NO	YES	moderate	Died of Other Causes	ER+/HER2- Low Prolif	NO	MASTECTOMY	pos	4.02	NEUT	4ER+
Breast Invasive Ductal Carcinoma	Breast Cancer	brca_metabric	MB-4882	MB-4882	Yes	Yes	YES	YES	4	1	1	Primary	7	+	-	IDC	+	1	76.71	IDC	LumA	266.1	DECEASED	r	post	3	NO	NO	low	Died of Other Causes	ER+/HER2- Low Prolif	NO	MASTECTOMY	NA	2.014	NEUT	3
Breast Invasive Ductal Carcinoma	Breast Cancer	brca_metabric	MB-5458	MB-5458	Yes	Yes	YES	YES	7	3	2	Primary	25	-	+	IDC	-	1	54.96	IDC	Basal	183.433	LIVING	r	post	3	YES	NO	low	Living	HER2+	NO	MASTECTOMY	neg	5.05	GAIN	5
Breast Mixed Ductal and Lobular Carcinoma	Breast Cancer	brca_metabric	MB-0285	MB-0285	Yes	No	YES	YES	4	2	2	Primary	28	+	-	MDLC	+	1	48.07	IDC+ILC	claudin-low	3.36667	LIVING	NA	pre	1	NO	NO	high	Living	ER-/HER2-	NO	NA	pos	5.056	NEUT	4ER+
Breast Invasive Ductal Carcinoma	Breast Cancer	brca_metabric	MB-5459	MB-5459	Yes	Yes	YES	YES	3	3	2	Primary	20	+	+	IDC	-	1	64.07	IDC	LumB	90.8	DECEASED	r	post	3	NO	YES	moderate	Died of Disease	HER2+	YES	BREAST CONSERVING	pos	5.04	GAIN	5
Invasive Breast Carcinoma	Breast Cancer	brca_metabric	MB-5460	MB-5460	No	Yes	NO	YES	NA	3	1	Primary	5	+	-	BRCA	+	1	55.59	IDC	Basal	218.633	LIVING	l	post	3	NO	NO	low	Living	ER+/HER2- High Prolif	YES	BREAST CONSERVING	pos	4.01	NEUT	9
Breast Invasive Lobular Carcinoma	Breast Cancer	brca_metabric	MB-5463	MB-5463	Yes	Yes	YES	YES	3	NA	2	Primary	48	+	-	ILC	+	1	71.91	ILC	LumB	58.1333	DECEASED	r	post	3	NO	YES	high	Died of Other Causes	ER+/HER2- High Prolif	YES	MASTECTOMY	pos	3.096	NEUT	9
Breast Invasive Ductal Carcinoma	Breast Cancer	brca_metabric	MB-5464	MB-5464	Yes	No	YES	YES	3	NA	2	Primary	18	+	-	IDC	+	1	65.58	IDC	LumA	116.533	DECEASED	l	post	3	NO	YES	moderate	Died of Other Causes	ER+/HER2- Low Prolif	YES	BREAST CONSERVING	pos	2.036	NEUT	4ER+
Breast Invasive Ductal Carcinoma	Breast Cancer	brca_metabric	MB-5465	MB-5465	Yes	Yes	YES	YES	7	3	2	Primary	25	-	-	IDC	-	1	69.83	IDC	Basal	18.8	DECEASED	r	post	3	NO	YES	low	Died of Disease	ER-/HER2-	YES	BREAST CONSERVING	neg	4.05	LOSS	10
Invasive Breast Carcinoma	Breast Cancer	brca_metabric	MB-5467	MB-5467	No	Yes	NO	YES	NA	3	1	Primary	10	+	-	BRCA	+	1	36.01	IDC	Normal	186.1	LIVING	r	pre	3	NO	NO	NA	Living	ER+/HER2- High Prolif	NO	MASTECTOMY	pos	4.02	NEUT	7
Invasive Breast Carcinoma	Breast Cancer	brca_metabric	MB-5468	MB-5468	Yes	Yes	YES	YES	5	3	2	Primary	25	-	+	BRCA	-	1	48.1	IDC-MED	Basal	99.3667	LIVING	r	pre	3	YES	NO	high	Living	ER-/HER2-	YES	BREAST CONSERVING	neg	5.05	GAIN	10
Breast Invasive Ductal Carcinoma	Breast Cancer	brca_metabric	MB-5470	MB-5470	Yes	Yes	YES	YES	6	1	NA	Primary	NA	+	-	IDC	+	1	48.07	IDC	Basal	42.0667	DECEASED	r	pre	3	NO	NO	moderate	Died of Disease	ER+/HER2- High Prolif	NO	MASTECTOMY	pos	2	NEUT	9
Breast Invasive Ductal Carcinoma	Breast Cancer	brca_metabric	MB-5471	MB-5471	Yes	Yes	YES	YES	10	3	1	Primary	13	+	-	IDC	-	1	67.54	IDC	LumA	185.767	LIVING	r	post	3	NO	NO	moderate	Living	ER+/HER2- High Prolif	NO	MASTECTOMY	pos	4.026	NEUT	3
Breast Invasive Ductal Carcinoma	Breast Cancer	brca_metabric	MB-5472	MB-5472	Yes	Yes	YES	YES	3	2	NA	Primary	25	+	-	IDC	+	1	74.78	IDC	LumA	19.5667	DECEASED	r	post	3	NO	YES	high	Died of Disease	ER+/HER2- Low Prolif	YES	BREAST CONSERVING	pos	3.05	NEUT	8
Breast Invasive Lobular Carcinoma	Breast Cancer	brca_metabric	MB-0050	MB-0050	No	Yes	NO	YES	NA	2	2	Primary	33	+	-	ILC	+	1	44.64	ILC	Normal	75.3333	LIVING	r	pre	1	YES	YES	moderate	Living	ER+/HER2- Low Prolif	YES	BREAST CONSERVING	pos	4.066	NEUT	8
Breast Invasive Ductal Carcinoma	Breast Cancer	brca_metabric	MB-0286	MB-0286	Yes	Yes	YES	YES	1	3	2	Primary	23	+	-	IDC	-	1	62.92	IDC	claudin-low	192.6	LIVING	NA	post	1	NO	NO	moderate	Living	ER-/HER2-	NO	BREAST CONSERVING	pos	4.046	NEUT	4ER+
Breast Invasive Ductal Carcinoma	Breast Cancer	brca_metabric	MB-5473	MB-5473	Yes	Yes	YES	YES	3	3	2	Primary	35	+	-	IDC	+	1	72.61	IDC	LumA	125.9	DECEASED	r	post	3	NO	YES	high	Died of Other Causes	ER+/HER2- Low Prolif	YES	MASTECTOMY	pos	6.07	NEUT	3
Breast Invasive Ductal Carcinoma	Breast Cancer	brca_metabric	MB-5474	MB-5474	Yes	Yes	YES	YES	9	3	2	Primary	35	-	+	IDC	-	1	46.26	IDC	claudin-low	226.7	LIVING	l	pre	3	YES	NO	moderate	Living	HER2+	NO	MASTECTOMY	neg	5.07	GAIN	5
Breast Invasive Ductal Carcinoma	Breast Cancer	brca_metabric	MB-7084	MB-7084	Yes	Yes	YES	YES	4	3	NA	Primary	60	-	+	IDC	-	1	74.07	IDC	Basal	116.533	LIVING	r	post	4	NO	YES	high	Living	ER-/HER2-	NO	MASTECTOMY	neg	4.12	GAIN	10
Breast Invasive Lobular Carcinoma	Breast Cancer	brca_metabric	MB-7085	MB-7085	Yes	Yes	YES	YES	3	2	NA	Primary	30	+	-	ILC	+	1	60.5	ILC	Normal	110.1	LIVING	l	post	4	NO	YES	low	Living	ER+/HER2- Low Prolif	YES	MASTECTOMY	pos	4.06	NEUT	7
Breast Invasive Ductal Carcinoma	Breast Cancer	brca_metabric	MB-7086	MB-7086	Yes	Yes	YES	YES	2	2	NA	Primary	18	+	-	IDC	+	1	70.52	IDC	LumB	123.533	LIVING	NA	post	4	NO	YES	high	Living	ER+/HER2- High Prolif	YES	BREAST CONSERVING	pos	4.036	NEUT	9
Breast Invasive Ductal Carcinoma	Breast Cancer	brca_metabric	MB-5481	MB-5481	Yes	Yes	YES	YES	4	3	2	Primary	30	+	-	IDC	-	1	57.62	IDC	LumB	46.3667	DECEASED	l	post	3	NO	YES	high	Died of Disease	ER+/HER2- High Prolif	YES	BREAST CONSERVING	pos	5.06	UNDEF	6
Breast Invasive Ductal Carcinoma	Breast Cancer	brca_metabric	MB-7088	MB-7088	Yes	Yes	YES	YES	9	3	NA	Primary	25	+	+	IDC	-	1	72.05	IDC	Her2	123.533	LIVING	NA	post	4	NO	YES	moderate	Living	HER2+	NO	MASTECTOMY	pos	5.05	GAIN	5
Breast Invasive Ductal Carcinoma	Breast Cancer	brca_metabric	MB-7089	MB-7089	Yes	Yes	YES	YES	10	3	NA	Primary	18	-	-	IDC	-	1	47.7	IDC	claudin-low	118.9	LIVING	r	pre	4	YES	NO	moderate	Living	ER-/HER2-	YES	BREAST CONSERVING	neg	5.036	GAIN	10
Breast Invasive Ductal Carcinoma	Breast Cancer	brca_metabric	MB-7090	MB-7090	Yes	Yes	YES	YES	4	3	NA	Primary	17	-	-	IDC	-	1	48.52	IDC	Basal	109.767	LIVING	l	pre	4	YES	NO	high	Living	ER-/HER2-	YES	BREAST CONSERVING	neg	5.034	NEUT	10
Breast Invasive Ductal Carcinoma	Breast Cancer	brca_metabric	MB-5485	MB-5485	Yes	Yes	YES	YES	2	3	2	Primary	30	+	-	IDC	-	1	80.08	IDC	LumB	31.8	DECEASED	l	post	3	NO	YES	moderate	Died of Other Causes	ER+/HER2- High Prolif	YES	MASTECTOMY	pos	5.06	NEUT	9
Breast Invasive Lobular Carcinoma	Breast Cancer	brca_metabric	MB-0288	MB-0288	Yes	Yes	YES	YES	2	2	2	Primary	30	+	+	ILC	-	1	55.22	ILC	Normal	63.8	DECEASED	l	post	1	YES	YES	low	Died of Disease	ER+/HER2- Low Prolif	NO	MASTECTOMY	pos	5.06	GAIN	1
Breast Invasive Ductal Carcinoma	Breast Cancer	brca_metabric	MB-7092	MB-7092	Yes	Yes	YES	YES	10	1	NA	Primary	20	+	-	IDC	+	1	55.67	IDC	Her2	122.4	LIVING	NA	post	4	NO	YES	high	Living	ER+/HER2- High Prolif	YES	BREAST CONSERVING	neg	2.04	NEUT	1
Breast Invasive Ductal Carcinoma	Breast Cancer	brca_metabric	MB-7093	MB-7093	Yes	Yes	YES	YES	3	1	NA	Primary	16.9	+	-	IDC	+	1	76.25	IDC	LumA	125.833	DECEASED	r	post	4	YES	YES	moderate	Died of Other Causes	ER+/HER2- Low Prolif	NO	MASTECTOMY	pos	3.0338	NEUT	3
Breast Invasive Ductal Carcinoma	Breast Cancer	brca_metabric	MB-7094	MB-7094	Yes	Yes	YES	YES	3	3	NA	Primary	24.4	+	-	IDC	+	1	60.75	IDC	LumB	113.367	LIVING	NA	post	4	NO	YES	moderate	Living	ER+/HER2- High Prolif	YES	BREAST CONSERVING	pos	4.0488	NEUT	9
Breast Invasive Ductal Carcinoma	Breast Cancer	brca_metabric	MB-5491	MB-5491	Yes	Yes	YES	YES	10	3	2	Primary	65	+	-	IDC	+	1	72.25	IDC	LumB	65.8333	DECEASED	r	post	3	NO	NO	moderate	Died of Disease	ER+/HER2- High Prolif	NO	MASTECTOMY	pos	4.13	NEUT	8
Breast Invasive Ductal Carcinoma	Breast Cancer	brca_metabric	MB-7096	MB-7096	Yes	Yes	YES	YES	6	2	NA	Primary	12.5	+	-	IDC	+	1	48.27	IDC	LumA	124	LIVING	NA	pre	4	NO	YES	high	Living	NA	YES	BREAST CONSERVING	pos	4.025	NEUT	3
Breast Invasive Lobular Carcinoma	Breast Cancer	brca_metabric	MB-7097	MB-7097	Yes	Yes	YES	YES	10	NA	NA	Primary	40.3	+	-	ILC	-	1	60.09	ILC	LumB	65.1667	DECEASED	l	post	4	YES	YES	high	Died of Disease	ER+/HER2- High Prolif	NO	MASTECTOMY	pos	2.0806	NEUT	8
Breast Invasive Ductal Carcinoma	Breast Cancer	brca_metabric	MB-7099	MB-7099	Yes	Yes	YES	YES	5	2	NA	Primary	38	+	-	IDC	+	1	80.31	IDC	LumB	163.167	DECEASED	r	post	4	NO	YES	high	Died of Other Causes	ER+/HER2- High Prolif	YES	MASTECTOMY	pos	4.076	NEUT	9
Breast Invasive Ductal Carcinoma	Breast Cancer	brca_metabric	MB-7100	MB-7100	Yes	No	YES	YES	3	3	NA	Primary	28	+	-	IDC	+	1	70.56	IDC	LumB	156.333	DECEASED	l	post	4	NO	YES	high	Died of Other Causes	ER+/HER2- High Prolif	YES	BREAST CONSERVING	pos	5.056	NEUT	8
Breast Invasive Ductal Carcinoma	Breast Cancer	brca_metabric	MB-7101	MB-7101	Yes	No	YES	YES	5	2	NA	Primary	15.5	+	-	IDC	+	1	49.16	IDC	LumA	124.267	LIVING	r	pre	4	NO	YES	low	Living	ER+/HER2- Low Prolif	YES	BREAST CONSERVING	pos	3.031	NEUT	3
Invasive Breast Carcinoma	Breast Cancer	brca_metabric	MB-7102	MB-7102	Yes	Yes	YES	YES	6	1	NA	Primary	20	+	-	BRCA	+	1	73.16	IDC-MUC	LumB	104.1	DECEASED	l	post	4	NO	YES	moderate	Died of Other Causes	ER+/HER2- High Prolif	NO	MASTECTOMY	pos	3.04	NEUT	3
Breast Invasive Ductal Carcinoma	Breast Cancer	brca_metabric	MB-0289	MB-0289	No	No	NO	YES	NA	3	2	Primary	20	-	-	IDC	-	1	75.91	IDC	claudin-low	71.6	DECEASED	r	post	1	NO	YES	NA	Died of Other Causes	ER-/HER2-	YES	MASTECTOMY	pos	4.04	NEUT	4ER+
Breast Invasive Ductal Carcinoma	Breast Cancer	brca_metabric	MB-7104	MB-7104	Yes	Yes	YES	YES	3	3	NA	Primary	19	+	-	IDC	-	1	59.93	IDC	claudin-low	122.833	DECEASED	r	post	4	NO	YES	moderate	Died of Other Causes	ER-/HER2-	YES	BREAST CONSERVING	pos	5.038	NEUT	6
Breast Invasive Ductal Carcinoma	Breast Cancer	brca_metabric	MB-5505	MB-5505	Yes	No	YES	YES	7	2	1	Primary	15	+	-	IDC	+	1	74.26	IDC	LumB	164.6	DECEASED	l	post	3	NO	NO	moderate	Died of Disease	ER+/HER2- High Prolif	YES	BREAST CONSERVING	pos	3.03	NEUT	3
Breast Invasive Ductal Carcinoma	Breast Cancer	brca_metabric	MB-5510	MB-5510	Yes	No	YES	YES	10	3	NA	Primary	35	+	-	IDC	+	1	75.73	IDC	LumA	103.1	DECEASED	l	post	3	NO	YES	moderate	Died of Disease	ER+/HER2- Low Prolif	NO	MASTECTOMY	pos	4.07	NEUT	3
Breast Invasive Ductal Carcinoma	Breast Cancer	brca_metabric	MB-5511	MB-5511	Yes	Yes	YES	YES	13	3	1	Primary	20	-	-	IDC	+	1	54.18	IDC	Her2	158.967	LIVING	l	post	3	NO	NO	high	Living	ER-/HER2-	NO	BREAST CONSERVING	neg	4.04	NEUT	10
Breast Invasive Ductal Carcinoma	Breast Cancer	brca_metabric	MB-4959	MB-4959	Yes	No	YES	YES	8	1	1	Primary	13	+	-	IDC	+	1	76.93	IDC	LumA	117.567	DECEASED	l	post	3	NO	YES	moderate	Died of Disease	ER+/HER2- Low Prolif	NO	BREAST CONSERVING	pos	2.026	NEUT	3
Breast Invasive Ductal Carcinoma	Breast Cancer	brca_metabric	MB-5514	MB-5514	Yes	No	YES	YES	1	2	2	Primary	20	+	-	IDC	+	1	63.45	IDC	LumA	182.9	LIVING	r	post	3	NO	YES	high	Living	ER+/HER2- Low Prolif	YES	BREAST CONSERVING	pos	4.04	NEUT	4ER+
Breast Invasive Ductal Carcinoma	Breast Cancer	brca_metabric	MB-5518	MB-5518	Yes	Yes	YES	YES	4	3	2	Primary	20	+	-	IDC	+	1	72.39	IDC	LumB	30.8667	DECEASED	l	post	3	NO	YES	high	Died of Disease	ER+/HER2- High Prolif	YES	BREAST CONSERVING	pos	5.04	NEUT	4ER+
Breast Invasive Ductal Carcinoma	Breast Cancer	brca_metabric	MB-5519	MB-5519	Yes	Yes	YES	YES	7	2	NA	Primary	45	+	-	IDC	+	1	72.61	IDC	LumA	169.233	DECEASED	l	post	3	NO	YES	high	Died of Other Causes	ER+/HER2- High Prolif	NO	MASTECTOMY	pos	4.09	NEUT	8
Breast Invasive Ductal Carcinoma	Breast Cancer	brca_metabric	MB-5520	MB-5520	Yes	Yes	YES	YES	5	3	2	Primary	25	+	-	IDC	-	1	38.49	IDC	LumA	16.3	DECEASED	l	pre	3	NO	YES	high	Died of Disease	ER+/HER2- High Prolif	NO	MASTECTOMY	pos	6.05	NEUT	7
Invasive Breast Carcinoma	Breast Cancer	brca_metabric	MB-5521	MB-5521	Yes	No	YES	YES	10	3	2	Primary	45	+	-	BRCA	-	1	69.27	IDC-MED	LumB	124.8	LIVING	l	post	3	NO	YES	high	Living	ER+/HER2- High Prolif	YES	BREAST CONSERVING	pos	4.09	NEUT	4ER+
Breast Invasive Ductal Carcinoma	Breast Cancer	brca_metabric	MB-0292	MB-0292	Yes	Yes	YES	YES	5	3	2	Primary	55	-	-	IDC	-	1	80.34	IDC	Her2	49.4333	DECEASED	l	post	1	NO	NO	high	Died of Other Causes	ER-/HER2-	NO	MASTECTOMY	neg	5.11	NEUT	9
Breast Invasive Ductal Carcinoma	Breast Cancer	brca_metabric	MB-7118	MB-7118	Yes	Yes	YES	YES	2	2	NA	Primary	20	+	-	IDC	+	1	70.15	IDC	LumA	140.567	LIVING	l	post	4	NO	YES	moderate	Living	ER+/HER2- Low Prolif	NO	MASTECTOMY	NA	3.04	NEUT	8
Invasive Breast Carcinoma	Breast Cancer	brca_metabric	MB-5526	MB-5526	Yes	Yes	YES	YES	10	3	1	Primary	20	-	-	BRCA	-	1	45.42	IDC-MED	Basal	151.067	LIVING	r	pre	3	NO	NO	high	Living	ER-/HER2-	YES	BREAST CONSERVING	neg	4.04	NEUT	10
Breast Invasive Ductal Carcinoma	Breast Cancer	brca_metabric	MB-5527	MB-5527	Yes	No	YES	YES	3	2	2	Primary	11	-	+	IDC	-	1	53.48	IDC	claudin-low	180.567	LIVING	l	post	3	YES	YES	NA	Living	ER-/HER2-	YES	MASTECTOMY	neg	5.022	GAIN	4ER-
Breast Invasive Ductal Carcinoma	Breast Cancer	brca_metabric	MB-7122	MB-7122	Yes	Yes	YES	YES	5	3	NA	Primary	30	+	-	IDC	-	1	83.39	IDC	Basal	29.9	DECEASED	NA	post	4	NO	YES	moderate	Died of Other Causes	ER+/HER2- High Prolif	NO	MASTECTOMY	pos	5.06	NEUT	4ER+
Invasive Breast Carcinoma	Breast Cancer	brca_metabric	MB-7123	MB-7123	Yes	Yes	YES	YES	7	1	NA	Primary	36	+	-	BRCA	+	1	56.97	IDC-MUC	LumA	137.667	LIVING	NA	post	4	NO	YES	moderate	Living	ER+/HER2- Low Prolif	NO	MASTECTOMY	NA	2.072	GAIN	1
Breast Invasive Ductal Carcinoma	Breast Cancer	brca_metabric	MB-7124	MB-7124	Yes	Yes	YES	YES	3	2	NA	Primary	20	+	-	IDC	+	1	71.16	IDC	LumA	139.6	LIVING	NA	post	4	NO	YES	high	Living	ER+/HER2- High Prolif	NO	MASTECTOMY	NA	4.04	NEUT	7
Invasive Breast Carcinoma	Breast Cancer	brca_metabric	MB-7127	MB-7127	Yes	Yes	YES	YES	2	NA	NA	Primary	19	+	-	BRCA	+	1	52.43	IDC-MUC	Normal	135.333	LIVING	l	post	4	NO	YES	moderate	Living	ER+/HER2- High Prolif	YES	BREAST CONSERVING	pos	3.038	NEUT	9
Breast Invasive Ductal Carcinoma	Breast Cancer	brca_metabric	MB-5533	MB-5533	Yes	Yes	YES	YES	7	3	2	Primary	20	+	-	IDC	+	1	71.64	IDC	Normal	158.033	LIVING	l	post	3	NO	YES	low	Living	ER+/HER2- Low Prolif	YES	BREAST CONSERVING	pos	5.04	NEUT	1
Breast Invasive Ductal Carcinoma	Breast Cancer	brca_metabric	MB-7130	MB-7130	Yes	Yes	YES	YES	5	3	NA	Primary	31	+	-	IDC	-	1	72.28	IDC	LumB	102.967	DECEASED	l	post	4	NO	YES	high	Died of Disease	NA	YES	BREAST CONSERVING	pos	5.062	GAIN	9
Breast Invasive Ductal Carcinoma	Breast Cancer	brca_metabric	MB-5535	MB-5535	Yes	Yes	YES	YES	5	3	2	Primary	22	-	+	IDC	-	1	49.87	IDC	Her2	120.133	DECEASED	l	pre	3	YES	YES	high	Died of Disease	HER2+	YES	MASTECTOMY	neg	6.044	GAIN	5
Invasive Breast Carcinoma	Breast Cancer	brca_metabric	MB-0293	MB-0293	No	No	NO	YES	NA	1	1	Primary	13	+	-	BRCA	-	1	51.62	IDC-MUC	claudin-low	64.3667	LIVING	r	post	1	NO	YES	NA	Living	ER-/HER2-	NO	MASTECTOMY	pos	2.026	NEUT	4ER+
Breast Invasive Lobular Carcinoma	Breast Cancer	brca_metabric	MB-4987	MB-4987	Yes	Yes	YES	YES	7	2	1	Primary	20	+	-	ILC	-	1	76.37	ILC	LumA	221.767	DECEASED	r	post	3	NO	NO	low	Died of Other Causes	ER+/HER2- Low Prolif	NO	MASTECTOMY	neg	3.04	NEUT	8
Breast Invasive Ductal Carcinoma	Breast Cancer	brca_metabric	MB-7133	MB-7133	Yes	Yes	YES	YES	8	3	NA	Primary	18	+	-	IDC	-	1	71.41	IDC	LumB	23.8333	DECEASED	r	post	4	NO	YES	high	Died of Disease	ER+/HER2- High Prolif	YES	BREAST CONSERVING	pos	5.036	NEUT	1
Breast Invasive Ductal Carcinoma	Breast Cancer	brca_metabric	MB-5543	MB-5543	Yes	Yes	YES	YES	8	3	2	Primary	40	+	-	IDC	+	1	79.11	IDC	LumA	34.4333	DECEASED	l	post	3	NO	YES	low	Died of Other Causes	ER+/HER2- Low Prolif	NO	BREAST CONSERVING	pos	4.08	LOSS	3
Invasive Breast Carcinoma	Breast Cancer	brca_metabric	MB-5546	MB-5546	No	Yes	NO	YES	NA	2	1	Primary	5	+	-	BRCA	+	1	40.96	IDC-MUC	Normal	233.267	LIVING	r	pre	3	NO	NO	NA	Living	ER+/HER2- Low Prolif	NO	MASTECTOMY	pos	3.01	NEUT	7
Breast Invasive Ductal Carcinoma	Breast Cancer	brca_metabric	MB-5547	MB-5547	Yes	Yes	YES	YES	5	3	2	Primary	30	-	-	IDC	-	1	43.08	IDC	Basal	98.5667	LIVING	r	pre	3	YES	NO	moderate	Living	ER-/HER2-	YES	BREAST CONSERVING	neg	5.06	NEUT	10
Breast Invasive Ductal Carcinoma	Breast Cancer	brca_metabric	MB-4996	MB-4996	Yes	No	YES	YES	11	1	2	Primary	18	+	-	IDC	+	1	69.65	IDC	LumA	99.7667	DECEASED	r	post	3	NO	YES	low	Died of Other Causes	ER+/HER2- Low Prolif	NO	MASTECTOMY	pos	3.036	NEUT	7
Breast Invasive Ductal Carcinoma	Breast Cancer	brca_metabric	MB-5549	MB-5549	Yes	Yes	YES	YES	6	2	2	Primary	20	-	+	IDC	-	1	54.83	IDC	Her2	88.9333	DECEASED	l	post	3	YES	NO	moderate	Died of Disease	ER-/HER2-	YES	BREAST CONSERVING	neg	4.04	GAIN	1
Breast Invasive Ductal Carcinoma	Breast Cancer	brca_metabric	MB-5550	MB-5550	Yes	No	YES	YES	3	2	2	Primary	26	+	-	IDC	+	1	84.3	IDC	LumA	171.3	DECEASED	l	post	3	NO	YES	moderate	Died of Other Causes	ER+/HER2- High Prolif	NO	MASTECTOMY	pos	3.052	NEUT	3
Breast Invasive Ductal Carcinoma	Breast Cancer	brca_metabric	MB-5551	MB-5551	Yes	Yes	YES	YES	8	3	2	Primary	27	-	-	IDC	-	1	67.24	IDC	Basal	182.233	LIVING	r	post	3	NO	YES	moderate	Living	ER-/HER2-	YES	BREAST CONSERVING	neg	4.054	NEUT	10
Breast Invasive Ductal Carcinoma	Breast Cancer	brca_metabric	MB-5552	MB-5552	Yes	Yes	YES	YES	4	NA	NA	Primary	40	+	-	IDC	+	1	69.77	IDC	LumB	34.7	DECEASED	l	post	3	NO	YES	moderate	Died of Disease	ER+/HER2- High Prolif	NO	BREAST CONSERVING	pos	2.08	NEUT	6
Breast Invasive Ductal Carcinoma	Breast Cancer	brca_metabric	MB-0294	MB-0294	Yes	Yes	YES	YES	2	2	2	Primary	14	-	-	IDC	-	1	46.17	IDC	Normal	72.9	LIVING	l	pre	1	YES	YES	moderate	Living	HER2+	YES	MASTECTOMY	pos	3.028	GAIN	4ER+
Breast Invasive Ductal Carcinoma	Breast Cancer	brca_metabric	MB-5553	MB-5553	Yes	Yes	YES	YES	5	2	2	Primary	30	+	-	IDC	+	1	70.52	IDC	LumB	154.5	DECEASED	r	post	3	NO	YES	low	Died of Other Causes	ER+/HER2- High Prolif	NO	MASTECTOMY	pos	3.06	NEUT	2
Breast Invasive Ductal Carcinoma	Breast Cancer	brca_metabric	MB-5011	MB-5011	Yes	Yes	YES	YES	4	2	2	Primary	23	+	-	IDC	+	1	67.68	IDC	LumA	80.5	DECEASED	r	post	3	NO	NO	high	Died of Other Causes	ER+/HER2- Low Prolif	YES	BREAST CONSERVING	pos	3.046	NEUT	3
Breast Invasive Ductal Carcinoma	Breast Cancer	brca_metabric	MB-5556	MB-5556	Yes	Yes	YES	YES	9	3	1	Primary	20	+	-	IDC	-	1	53.56	IDC	LumB	225.4	LIVING	r	post	3	NO	YES	high	Living	ER+/HER2- High Prolif	YES	BREAST CONSERVING	pos	4.04	NEUT	1
Breast Invasive Ductal Carcinoma	Breast Cancer	brca_metabric	MB-7149	MB-7149	Yes	Yes	YES	YES	5	3	NA	Primary	50	+	-	IDC	-	1	66.52	IDC	LumB	44.6333	DECEASED	NA	post	4	NO	YES	moderate	Died of Other Causes	ER+/HER2- High Prolif	YES	MASTECTOMY	pos	6.1	NEUT	9
Breast Invasive Ductal Carcinoma	Breast Cancer	brca_metabric	MB-7150	MB-7150	Yes	Yes	YES	YES	5	3	NA	Primary	37	+	-	IDC	-	1	70.88	IDC	LumB	128.967	LIVING	r	post	4	NO	NO	high	Living	ER+/HER2- High Prolif	NO	MASTECTOMY	pos	4.074	NEUT	3
Breast Invasive Ductal Carcinoma	Breast Cancer	brca_metabric	MB-5017	MB-5017	Yes	Yes	YES	YES	4	3	2	Primary	14	+	-	IDC	-	1	65.86	IDC	claudin-low	144.933	LIVING	l	post	3	NO	YES	moderate	Living	ER+/HER2- High Prolif	YES	MASTECTOMY	pos	6.028	NEUT	4ER+
Breast Invasive Ductal Carcinoma	Breast Cancer	brca_metabric	MB-5562	MB-5562	Yes	Yes	YES	YES	2	2	1	Primary	15	+	-	IDC	+	1	73.93	IDC	LumB	102.967	DECEASED	l	post	3	NO	NO	moderate	Died of Other Causes	ER+/HER2- High Prolif	YES	BREAST CONSERVING	pos	3.03	NEUT	2
Breast Invasive Lobular Carcinoma	Breast Cancer	brca_metabric	MB-5563	MB-5563	Yes	Yes	YES	YES	7	2	1	Primary	15	+	-	ILC	-	1	76.3	ILC	LumA	117.667	DECEASED	r	post	3	NO	NO	low	Died of Other Causes	ER+/HER2- Low Prolif	NO	MASTECTOMY	pos	3.03	GAIN	3
Invasive Breast Carcinoma	Breast Cancer	brca_metabric	MB-5565	MB-5565	Yes	Yes	YES	YES	3	3	2	Primary	30	-	-	BRCA	+	1	64.27	IDC-MED	claudin-low	194.1	DECEASED	l	post	3	YES	YES	high	Died of Other Causes	ER-/HER2-	YES	BREAST CONSERVING	neg	5.06	NEUT	10
Breast Invasive Ductal Carcinoma	Breast Cancer	brca_metabric	MB-7155	MB-7155	Yes	Yes	YES	YES	5	3	NA	Primary	17.2	-	-	IDC	-	1	41.14	IDC	Basal	149.767	LIVING	l	pre	4	YES	NO	high	Living	ER-/HER2-	YES	BREAST CONSERVING	neg	5.0344	NEUT	10
Invasive Breast Carcinoma	Breast Cancer	brca_metabric	MB-0299	MB-0299	No	Yes	NO	YES	NA	NA	0	Primary	25	-	-	BRCA	-	1	68.83	DCIS	Basal	188.133	LIVING	l	post	1	NO	NO	high	Living	ER-/HER2-	YES	BREAST CONSERVING	NA	1.05	NEUT	10
Breast Invasive Ductal Carcinoma	Breast Cancer	brca_metabric	MB-7157	MB-7157	Yes	Yes	YES	YES	7	2	NA	Primary	19	+	-	IDC	+	1	56.86	IDC	LumB	219.633	LIVING	r	post	4	NO	YES	high	Living	ER+/HER2- High Prolif	YES	MASTECTOMY	pos	4.038	NEUT	8
Breast Invasive Ductal Carcinoma	Breast Cancer	brca_metabric	MB-7158	MB-7158	Yes	No	YES	YES	6	3	NA	Primary	29	-	-	IDC	-	1	50.73	IDC	claudin-low	46.4333	DECEASED	NA	post	4	YES	NO	high	Died of Disease	ER-/HER2-	NO	MASTECTOMY	neg	6.058	NEUT	4ER-
Breast Invasive Ductal Carcinoma	Breast Cancer	brca_metabric	MB-7159	MB-7159	Yes	Yes	YES	YES	3	3	NA	Primary	34	-	-	IDC	-	1	60.45	IDC	Basal	21.9333	DECEASED	NA	post	4	YES	YES	high	Died of Disease	NA	YES	BREAST CONSERVING	neg	4.068	NEUT	10
Breast Invasive Ductal Carcinoma	Breast Cancer	brca_metabric	MB-7160	MB-7160	Yes	Yes	YES	YES	11	3	NA	Primary	23	+	-	IDC	+	1	51.34	IDC	Her2	148.067	LIVING	l	post	4	NO	YES	high	Living	ER+/HER2- High Prolif	YES	BREAST CONSERVING	pos	4.046	GAIN	9
Breast Invasive Ductal Carcinoma	Breast Cancer	brca_metabric	MB-7161	MB-7161	Yes	Yes	YES	YES	3	2	NA	Primary	46	+	-	IDC	+	1	47.67	IDC	LumA	121.533	LIVING	l	pre	4	NO	NO	low	Living	ER+/HER2- High Prolif	YES	BREAST CONSERVING	pos	5.092	GAIN	6
Breast Invasive Ductal Carcinoma	Breast Cancer	brca_metabric	MB-7162	MB-7162	Yes	No	YES	YES	2	1	NA	Primary	13.8	+	-	IDC	+	1	59.84	IDC	LumA	140.2	LIVING	r	post	4	NO	YES	moderate	Living	ER+/HER2- Low Prolif	YES	BREAST CONSERVING	pos	2.0276	NEUT	3
Breast Invasive Lobular Carcinoma	Breast Cancer	brca_metabric	MB-7163	MB-7163	Yes	No	YES	YES	3	2	NA	Primary	30	+	-	ILC	+	1	43.81	ILC	LumA	52.6333	DECEASED	NA	pre	4	YES	YES	moderate	Died of Disease	ER+/HER2- Low Prolif	NO	MASTECTOMY	neg	5.06	NEUT	3
Breast Invasive Ductal Carcinoma	Breast Cancer	brca_metabric	MB-7164	MB-7164	Yes	No	YES	YES	5	1	NA	Primary	15.7	+	-	IDC	+	1	49.13	IDC	LumA	211.4	LIVING	NA	pre	4	NO	YES	high	Living	ER+/HER2- Low Prolif	YES	BREAST CONSERVING	pos	3.0314	NEUT	3
Breast Invasive Ductal Carcinoma	Breast Cancer	brca_metabric	MB-7165	MB-7165	Yes	Yes	YES	YES	7	3	NA	Primary	182	-	-	IDC	-	1	28.78	IDC	Basal	147.167	LIVING	l	pre	4	YES	NO	high	Living	ER-/HER2-	YES	BREAST CONSERVING	neg	5.364	NEUT	10
Breast Mixed Ductal and Lobular Carcinoma	Breast Cancer	brca_metabric	MB-7167	MB-7167	Yes	Yes	YES	YES	5	2	NA	Primary	85	+	-	MDLC	+	1	43.26	IDC+ILC	Her2	141.033	LIVING	l	pre	4	NO	YES	high	Living	ER+/HER2- Low Prolif	YES	MASTECTOMY	pos	3.17	NEUT	8
Breast Invasive Ductal Carcinoma	Breast Cancer	brca_metabric	MB-0301	MB-0301	Yes	No	YES	YES	3	3	2	Primary	23	+	-	IDC	+	1	82.46	IDC	LumA	122.7	DECEASED	l	post	1	NO	YES	moderate	Died of Other Causes	ER+/HER2- Low Prolif	YES	MASTECTOMY	pos	5.046	NEUT	7
Breast Invasive Ductal Carcinoma	Breast Cancer	brca_metabric	MB-7168	MB-7168	Yes	Yes	YES	YES	9	3	NA	Primary	25	+	-	IDC	+	1	60.33	IDC	LumA	150.5	LIVING	r	post	4	NO	YES	low	Living	ER+/HER2- Low Prolif	NO	MASTECTOMY	pos	4.05	NEUT	7
Breast Invasive Ductal Carcinoma	Breast Cancer	brca_metabric	MB-7170	MB-7170	Yes	Yes	YES	YES	15	2	NA	Primary	20	+	-	IDC	-	1	58.56	IDC	LumA	155.4	LIVING	l	post	4	NO	YES	high	Living	NA	YES	BREAST CONSERVING	pos	3.04	NEUT	4ER+
Breast Invasive Ductal Carcinoma	Breast Cancer	brca_metabric	MB-7171	MB-7171	Yes	Yes	YES	YES	7	3	NA	Primary	31	+	-	IDC	+	1	71.82	IDC	LumB	160.4	DECEASED	r	post	4	NO	YES	high	Died of Other Causes	ER+/HER2- High Prolif	YES	BREAST CONSERVING	pos	5.062	NEUT	9
Breast Invasive Lobular Carcinoma	Breast Cancer	brca_metabric	MB-7172	MB-7172	Yes	Yes	YES	YES	3	2	NA	Primary	18.3	+	-	ILC	+	1	62.7	ILC	LumB	149.3	LIVING	r	post	4	NO	YES	high	Living	ER+/HER2- High Prolif	NO	MASTECTOMY	pos	4.0366	NEUT	8
Breast Invasive Lobular Carcinoma	Breast Cancer	brca_metabric	MB-7173	MB-7173	Yes	Yes	YES	YES	5	2	NA	Primary	21.6	+	-	ILC	-	1	67.4	ILC	LumA	63.5333	DECEASED	r	post	4	NO	YES	high	Died of Other Causes	ER+/HER2- High Prolif	NO	MASTECTOMY	pos	3.0432	NEUT	8
Breast Invasive Ductal Carcinoma	Breast Cancer	brca_metabric	MB-7174	MB-7174	Yes	Yes	YES	YES	6	3	NA	Primary	20	+	-	IDC	-	1	60.63	IDC	LumB	140.767	LIVING	r	post	4	NO	YES	high	Living	ER+/HER2- High Prolif	YES	BREAST CONSERVING	NA	4.04	NEUT	6
Breast Invasive Ductal Carcinoma	Breast Cancer	brca_metabric	MB-7176	MB-7176	Yes	Yes	YES	YES	2	2	NA	Primary	28.5	+	-	IDC	+	1	50.51	IDC	LumA	194.4	DECEASED	r	post	4	NO	YES	high	Died of Other Causes	ER+/HER2- High Prolif	YES	BREAST CONSERVING	pos	4.057	NEUT	8
Breast Invasive Ductal Carcinoma	Breast Cancer	brca_metabric	MB-7181	MB-7181	Yes	Yes	YES	YES	6	3	NA	Primary	21	+	-	IDC	-	1	63.09	IDC	LumB	157.533	LIVING	l	post	4	NO	YES	high	Living	ER+/HER2- High Prolif	YES	BREAST CONSERVING	pos	5.042	GAIN	1
Breast Mixed Ductal and Lobular Carcinoma	Breast Cancer	brca_metabric	MB-5596	MB-5596	Yes	No	YES	YES	11	2	NA	Primary	30	+	-	MDLC	+	1	54.27	IDC+ILC	LumA	167.933	DECEASED	r	post	3	NO	YES	moderate	Died of Disease	ER+/HER2- Low Prolif	NO	MASTECTOMY	pos	5.06	NEUT	3
Breast Invasive Ductal Carcinoma	Breast Cancer	brca_metabric	MB-7185	MB-7185	Yes	Yes	YES	YES	9	2	NA	Primary	16.2	+	-	IDC	+	1	70.76	IDC	LumA	125.033	DECEASED	l	post	4	NO	YES	high	Died of Disease	ER+/HER2- Low Prolif	YES	BREAST CONSERVING	pos	5.0324	NEUT	8
Breast Invasive Ductal Carcinoma	Breast Cancer	brca_metabric	MB-0303	MB-0303	Yes	Yes	YES	YES	3	3	1	Primary	11	-	-	IDC	-	1	47.71	IDC	claudin-low	60.1333	LIVING	l	pre	1	NO	YES	low	Living	ER-/HER2-	NO	MASTECTOMY	neg	4.022	NEUT	10
Breast Invasive Ductal Carcinoma	Breast Cancer	brca_metabric	MB-7186	MB-7186	Yes	Yes	YES	YES	15	2	NA	Primary	33	+	-	IDC	+	1	48.92	IDC	LumB	4.86667	LIVING	NA	pre	4	NO	NO	high	Living	ER+/HER2- High Prolif	NO	MASTECTOMY	pos	5.066	NEUT	7
Breast Invasive Ductal Carcinoma	Breast Cancer	brca_metabric	MB-7187	MB-7187	Yes	Yes	YES	YES	7	2	NA	Primary	2.3	-	+	IDC	-	1	49.35	IDC	Normal	146.833	DECEASED	l	pre	4	YES	YES	moderate	Died of Disease	HER2+	YES	BREAST CONSERVING	neg	3.0046	GAIN	5
Invasive Breast Carcinoma	Breast Cancer	brca_metabric	MB-7188	MB-7188	No	Yes	NO	YES	NA	NA	NA	Primary	25	+	-	BRCA	+	1	68.45	OTHER INVASIVE	LumB	188.167	DECEASED	l	post	4	NO	YES	high	Died of Other Causes	ER+/HER2- Low Prolif	YES	BREAST CONSERVING	pos	1.05	NEUT	7
Breast Invasive Ductal Carcinoma	Breast Cancer	brca_metabric	MB-7189	MB-7189	Yes	Yes	YES	YES	1	2	NA	Primary	21	+	-	IDC	-	1	58.75	IDC	LumB	143.6	DECEASED	r	post	4	YES	YES	high	Died of Disease	NA	YES	BREAST CONSERVING	pos	4.042	LOSS	1
Breast Invasive Ductal Carcinoma	Breast Cancer	brca_metabric	MB-7193	MB-7193	Yes	Yes	YES	YES	3	3	NA	Primary	15.2	+	-	IDC	+	1	76.65	IDC	LumB	87.4667	DECEASED	NA	post	4	NO	YES	moderate	Died of Other Causes	ER+/HER2- High Prolif	NO	MASTECTOMY	pos	4.0304	GAIN	6
Breast Invasive Ductal Carcinoma	Breast Cancer	brca_metabric	MB-5605	MB-5605	Yes	No	YES	YES	4	2	2	Primary	25	+	-	IDC	+	1	40.37	IDC	LumB	123.7	LIVING	r	pre	3	NO	NO	high	Living	ER+/HER2- High Prolif	YES	BREAST CONSERVING	pos	3.05	LOSS	3
Breast Invasive Ductal Carcinoma	Breast Cancer	brca_metabric	MB-7195	MB-7195	Yes	Yes	YES	YES	3	2	NA	Primary	25	+	-	IDC	+	1	72.99	IDC	LumA	80.4333	DECEASED	NA	post	4	NO	YES	moderate	Died of Other Causes	ER+/HER2- Low Prolif	NO	MASTECTOMY	pos	3.05	NEUT	8
Breast Invasive Ductal Carcinoma	Breast Cancer	brca_metabric	MB-7196	MB-7196	Yes	Yes	YES	YES	5	3	NA	Primary	75	+	-	IDC	+	1	67.99	IDC	Her2	107.1	DECEASED	r	post	4	NO	YES	high	Died of Disease	ER+/HER2- High Prolif	YES	MASTECTOMY	pos	6.15	NEUT	9
Breast Invasive Ductal Carcinoma	Breast Cancer	brca_metabric	MB-7197	MB-7197	Yes	Yes	YES	YES	7	2	NA	Primary	20	+	-	IDC	+	1	70.58	IDC	LumB	187.867	DECEASED	r	post	4	NO	YES	high	Died of Other Causes	ER+/HER2- High Prolif	NO	MASTECTOMY	pos	4.04	NEUT	8
Breast Invasive Ductal Carcinoma	Breast Cancer	brca_metabric	MB-7198	MB-7198	Yes	Yes	YES	YES	4	3	NA	Primary	40	+	-	IDC	+	1	67.89	IDC	Basal	16.7333	DECEASED	NA	post	4	NO	YES	high	Died of Disease	ER+/HER2- High Prolif	NO	MASTECTOMY	pos	4.08	NEUT	6
Breast Invasive Ductal Carcinoma	Breast Cancer	brca_metabric	MB-0304	MB-0304	Yes	Yes	YES	YES	1	3	NA	Primary	14	+	-	IDC	+	1	84.85	IDC	LumB	111.533	DECEASED	r	post	1	NO	YES	high	Died of Disease	NA	YES	MASTECTOMY	pos	5.028	NEUT	6
Breast Invasive Ductal Carcinoma	Breast Cancer	brca_metabric	MB-7199	MB-7199	Yes	No	YES	YES	4	2	NA	Primary	20	+	-	IDC	-	1	81.14	IDC	LumB	76	DECEASED	NA	post	4	NO	YES	high	Died of Other Causes	ER+/HER2- High Prolif	NO	MASTECTOMY	pos	4.04	NEUT	8
Breast Invasive Ductal Carcinoma	Breast Cancer	brca_metabric	MB-7200	MB-7200	Yes	Yes	YES	YES	7	3	NA	Primary	23	+	-	IDC	+	1	71.69	IDC	LumB	97.6	DECEASED	l	post	4	NO	YES	moderate	Died of Other Causes	ER+/HER2- High Prolif	YES	BREAST CONSERVING	pos	4.046	NEUT	8
Breast Mixed Ductal and Lobular Carcinoma	Breast Cancer	brca_metabric	MB-7201	MB-7201	Yes	No	YES	YES	4	2	NA	Primary	16	-	-	MDLC	+	1	62.07	IDC+ILC	claudin-low	163.433	LIVING	r	post	4	NO	YES	high	Living	ER-/HER2-	YES	BREAST CONSERVING	pos	3.032	NEUT	3
Breast Invasive Ductal Carcinoma	Breast Cancer	brca_metabric	MB-7205	MB-7205	Yes	Yes	YES	YES	15	3	NA	Primary	25	-	-	IDC	-	1	38.17	IDC	Basal	166.033	LIVING	NA	pre	4	YES	YES	moderate	Living	ER-/HER2-	YES	BREAST CONSERVING	neg	5.05	NEUT	10
Breast Invasive Ductal Carcinoma	Breast Cancer	brca_metabric	MB-7207	MB-7207	Yes	Yes	YES	YES	4	NA	NA	Primary	30	-	+	IDC	-	1	43.28	IDC	Her2	55.7333	DECEASED	r	pre	4	YES	YES	NA	Died of Disease	ER-/HER2-	YES	MASTECTOMY	neg	2.06	GAIN	1
Breast Invasive Ductal Carcinoma	Breast Cancer	brca_metabric	MB-7208	MB-7208	Yes	Yes	YES	YES	4	3	NA	Primary	31.1	-	-	IDC	-	1	48.83	IDC	Basal	45.9333	DECEASED	NA	pre	4	YES	YES	high	Died of Disease	ER-/HER2-	YES	MASTECTOMY	neg	6.0622	NEUT	10
Breast Invasive Lobular Carcinoma	Breast Cancer	brca_metabric	MB-7212	MB-7212	Yes	Yes	YES	YES	3	3	NA	Primary	14.3	+	-	ILC	+	1	62.26	ILC	LumA	52.5	DECEASED	NA	post	4	NO	YES	high	Died of Other Causes	ER+/HER2- Low Prolif	NO	MASTECTOMY	pos	4.0286	GAIN	3
Breast Invasive Ductal Carcinoma	Breast Cancer	brca_metabric	MB-5629	MB-5629	Yes	No	YES	YES	6	2	NA	Primary	30	+	-	IDC	+	1	71.36	IDC	LumA	103.8	DECEASED	l	post	3	NO	YES	moderate	Died of Other Causes	ER+/HER2- High Prolif	YES	BREAST CONSERVING	pos	3.06	NEUT	3
Breast Invasive Ductal Carcinoma	Breast Cancer	brca_metabric	MB-5632	MB-5632	Yes	Yes	YES	YES	5	2	2	Primary	35	+	-	IDC	-	1	78.55	IDC	LumB	38.1667	DECEASED	l	post	3	NO	YES	high	Died of Disease	ER+/HER2- High Prolif	YES	MASTECTOMY	pos	5.07	GAIN	9
Breast Invasive Lobular Carcinoma	Breast Cancer	brca_metabric	MB-7217	MB-7217	Yes	Yes	YES	YES	5	NA	NA	Primary	10	+	-	ILC	+	1	62.61	ILC	LumA	90.4	DECEASED	r	post	4	NO	NO	low	Died of Other Causes	ER+/HER2- Low Prolif	YES	BREAST CONSERVING	pos	1.02	NEUT	3
Breast Invasive Ductal Carcinoma	Breast Cancer	brca_metabric	MB-0053	MB-0053	No	Yes	NO	YES	NA	2	2	Primary	23	+	-	IDC	-	1	70.02	IDC	LumB	161.067	LIVING	r	post	1	NO	YES	high	Living	NA	YES	BREAST CONSERVING	pos	3.046	NEUT	7
Breast Mixed Ductal and Lobular Carcinoma	Breast Cancer	brca_metabric	MB-0305	MB-0305	Yes	Yes	YES	YES	5	3	2	Primary	35	+	-	MDLC	+	1	60.62	IDC+ILC	Normal	63.5	DECEASED	r	post	1	YES	YES	low	Died of Disease	ER+/HER2- Low Prolif	NO	MASTECTOMY	pos	6.07	NEUT	8
Breast Invasive Ductal Carcinoma	Breast Cancer	brca_metabric	MB-7218	MB-7218	Yes	No	YES	YES	5	1	NA	Primary	12.6	+	-	IDC	+	1	57.87	IDC	LumA	165.433	LIVING	NA	post	4	NO	YES	moderate	Living	ER+/HER2- Low Prolif	YES	BREAST CONSERVING	pos	3.0252	NEUT	3
Breast Invasive Ductal Carcinoma	Breast Cancer	brca_metabric	MB-5635	MB-5635	Yes	Yes	YES	YES	8	2	1	Primary	15	+	-	IDC	-	1	57.2	IDC	LumA	21.0667	DECEASED	r	post	3	NO	YES	high	Died of Disease	ER+/HER2- Low Prolif	YES	BREAST CONSERVING	pos	3.03	GAIN	4ER+
Breast Invasive Lobular Carcinoma	Breast Cancer	brca_metabric	MB-7220	MB-7220	Yes	Yes	YES	YES	8	2	NA	Primary	25.1	+	-	ILC	+	1	70.97	ILC	LumB	183.2	DECEASED	l	post	4	NO	YES	moderate	Died of Other Causes	ER+/HER2- Low Prolif	YES	BREAST CONSERVING	pos	3.0502	NEUT	8
Breast Invasive Ductal Carcinoma	Breast Cancer	brca_metabric	MB-7225	MB-7225	Yes	Yes	YES	YES	5	3	NA	Primary	38	-	-	IDC	-	1	49.61	IDC	Basal	55	DECEASED	NA	pre	4	YES	YES	high	Died of Disease	NA	YES	MASTECTOMY	neg	5.076	GAIN	10
Breast Invasive Ductal Carcinoma	Breast Cancer	brca_metabric	MB-7226	MB-7226	Yes	Yes	YES	YES	4	3	NA	Primary	17.6	+	-	IDC	-	1	67.88	IDC	LumB	53.3667	DECEASED	NA	post	4	YES	YES	high	Died of Disease	ER+/HER2- High Prolif	NO	MASTECTOMY	pos	5.0352	GAIN	6
Breast Invasive Ductal Carcinoma	Breast Cancer	brca_metabric	MB-7227	MB-7227	Yes	Yes	YES	YES	2	2	NA	Primary	17	+	-	IDC	-	1	72.66	IDC	Normal	63.2	DECEASED	NA	post	4	NO	YES	moderate	Died of Other Causes	ER+/HER2- High Prolif	NO	MASTECTOMY	pos	3.034	NEUT	3
Breast Invasive Ductal Carcinoma	Breast Cancer	brca_metabric	MB-7228	MB-7228	Yes	Yes	YES	YES	7	2	NA	Primary	35	+	-	IDC	+	1	58.92	IDC	Normal	239.167	LIVING	l	post	4	NO	YES	low	Living	ER+/HER2- Low Prolif	NO	MASTECTOMY	pos	5.07	GAIN	7
Breast Invasive Ductal Carcinoma	Breast Cancer	brca_metabric	MB-7229	MB-7229	Yes	Yes	YES	YES	7	3	NA	Primary	29	+	-	IDC	+	1	73.52	IDC	LumA	111.6	DECEASED	r	post	4	NO	YES	high	Died of Other Causes	ER+/HER2- High Prolif	NO	MASTECTOMY	pos	5.058	NEUT	8
Breast Invasive Ductal Carcinoma	Breast Cancer	brca_metabric	MB-7230	MB-7230	Yes	Yes	YES	YES	8	2	NA	Primary	15	+	-	IDC	+	1	51.45	IDC	LumA	182.6	LIVING	l	post	4	NO	YES	moderate	Living	ER+/HER2- High Prolif	YES	BREAST CONSERVING	pos	3.03	NEUT	3
Invasive Breast Carcinoma	Breast Cancer	brca_metabric	MB-7231	MB-7231	Yes	Yes	YES	YES	8	NA	NA	Primary	38	+	-	BRCA	+	1	68.41	IDC-MUC	LumA	199.033	DECEASED	l	post	4	NO	NO	moderate	Died of Other Causes	ER+/HER2- Low Prolif	NO	MASTECTOMY	pos	1.076	NEUT	4ER+
Breast Invasive Lobular Carcinoma	Breast Cancer	brca_metabric	MB-0306	MB-0306	Yes	Yes	YES	YES	21	3	2	Primary	35	+	-	ILC	+	1	82.53	ILC	LumA	42.9667	DECEASED	l	post	1	NO	YES	high	Died of Disease	ER+/HER2- High Prolif	YES	MASTECTOMY	pos	5.07	NEUT	3
Breast Invasive Ductal Carcinoma	Breast Cancer	brca_metabric	MB-7232	MB-7232	Yes	Yes	YES	YES	4	2	NA	Primary	2.12	+	-	IDC	+	1	58.37	IDC	LumA	177.6	LIVING	r	post	4	NO	NO	high	Living	ER+/HER2- Low Prolif	NO	MASTECTOMY	pos	3.00424	NEUT	8
Breast Invasive Ductal Carcinoma	Breast Cancer	brca_metabric	MB-7233	MB-7233	Yes	Yes	YES	YES	6	2	NA	Primary	21.3	+	-	IDC	+	1	74.76	IDC	Her2	222.033	DECEASED	l	post	4	NO	YES	moderate	Died of Other Causes	ER+/HER2- Low Prolif	NO	MASTECTOMY	pos	3.0426	NEUT	8
Breast Invasive Ductal Carcinoma	Breast Cancer	brca_metabric	MB-7234	MB-7234	Yes	Yes	YES	YES	4	3	NA	Primary	8	+	-	IDC	-	1	63.43	IDC	LumB	222.2	LIVING	l	post	4	NO	YES	high	Living	ER+/HER2- High Prolif	YES	BREAST CONSERVING	pos	4.016	NEUT	6
Breast Invasive Ductal Carcinoma	Breast Cancer	brca_metabric	MB-7235	MB-7235	Yes	Yes	YES	YES	12	2	NA	Primary	20	+	-	IDC	+	1	62.45	IDC	LumA	170.8	LIVING	NA	post	4	NO	YES	high	Living	ER+/HER2- Low Prolif	NO	MASTECTOMY	pos	4.04	GAIN	8
Breast Invasive Ductal Carcinoma	Breast Cancer	brca_metabric	MB-7236	MB-7236	Yes	Yes	YES	YES	1	2	NA	Primary	22.32	+	-	IDC	+	1	51.46	IDC	LumB	201.467	DECEASED	l	post	4	NO	YES	moderate	Died of Other Causes	ER+/HER2- Low Prolif	YES	BREAST CONSERVING	pos	5.04464	GAIN	8
Breast Invasive Ductal Carcinoma	Breast Cancer	brca_metabric	MB-7237	MB-7237	Yes	Yes	YES	YES	10	2	NA	Primary	18	+	-	IDC	+	1	77.37	IDC	NC	23.9333	DECEASED	NA	post	4	NO	YES	moderate	Died of Disease	ER+/HER2- High Prolif	NO	MASTECTOMY	pos	5.036	GAIN	9
Breast Invasive Ductal Carcinoma	Breast Cancer	brca_metabric	MB-7238	MB-7238	Yes	Yes	YES	YES	7	3	NA	Primary	27	+	-	IDC	-	1	71.11	IDC	Her2	23.2667	DECEASED	NA	post	4	NO	YES	high	Died of Disease	ER+/HER2- High Prolif	NO	MASTECTOMY	pos	4.054	NEUT	8
Breast Invasive Ductal Carcinoma	Breast Cancer	brca_metabric	MB-7241	MB-7241	Yes	Yes	YES	YES	9	2	NA	Primary	23	+	-	IDC	+	1	47.85	IDC	LumB	171.1	LIVING	NA	pre	4	NO	NO	moderate	Living	ER+/HER2- Low Prolif	NO	MASTECTOMY	pos	4.046	NEUT	7
Breast Invasive Ductal Carcinoma	Breast Cancer	brca_metabric	MB-7243	MB-7243	Yes	Yes	YES	YES	5	1	NA	Primary	17	+	-	IDC	-	1	78.89	IDC	LumA	148.8	DECEASED	NA	post	4	NO	YES	moderate	Died of Other Causes	ER+/HER2- Low Prolif	NO	MASTECTOMY	pos	2.034	NEUT	8
Breast Invasive Ductal Carcinoma	Breast Cancer	brca_metabric	MB-7244	MB-7244	Yes	No	YES	YES	10	1	NA	Primary	12	+	-	IDC	+	1	54.81	IDC	LumA	184.167	LIVING	r	post	4	NO	NO	moderate	Living	ER+/HER2- Low Prolif	YES	BREAST CONSERVING	pos	3.024	NEUT	8
Breast Invasive Ductal Carcinoma	Breast Cancer	brca_metabric	MB-0307	MB-0307	No	Yes	NO	YES	NA	3	2	Primary	10	+	+	IDC	-	1	41.63	IDC	claudin-low	177.333	LIVING	r	pre	1	YES	YES	moderate	Living	HER2+	YES	BREAST CONSERVING	pos	6.02	GAIN	5
Invasive Breast Carcinoma	Breast Cancer	brca_metabric	MB-7249	MB-7249	Yes	Yes	YES	YES	4	NA	NA	Primary	21	+	-	BRCA	+	1	75.13	IDC-MUC	LumA	58.6667	DECEASED	NA	post	4	NO	YES	low	Died of Other Causes	ER+/HER2- Low Prolif	YES	BREAST CONSERVING	pos	1.042	GAIN	8
Breast Invasive Ductal Carcinoma	Breast Cancer	brca_metabric	MB-7250	MB-7250	Yes	Yes	YES	YES	10	3	NA	Primary	17.7	-	+	IDC	-	1	48.45	IDC	Her2	51	DECEASED	NA	pre	4	NO	NO	moderate	Died of Disease	HER2+	YES	BREAST CONSERVING	neg	4.0354	GAIN	5
Breast Invasive Ductal Carcinoma	Breast Cancer	brca_metabric	MB-7251	MB-7251	Yes	Yes	YES	YES	1	3	NA	Primary	15.47	-	+	IDC	-	1	54.66	IDC	Her2	21.5667	DECEASED	NA	post	4	NO	YES	moderate	Died of Disease	HER2+	NO	MASTECTOMY	pos	6.03094	GAIN	5
Breast Invasive Ductal Carcinoma	Breast Cancer	brca_metabric	MB-7252	MB-7252	Yes	No	YES	YES	9	3	NA	Primary	35	-	-	IDC	-	1	74.8	IDC	Her2	35.7	DECEASED	NA	post	4	NO	YES	high	Died of Other Causes	ER-/HER2-	NO	MASTECTOMY	pos	6.07	GAIN	4ER+
Invasive Breast Carcinoma	Breast Cancer	brca_metabric	MB-7253	MB-7253	Yes	Yes	YES	YES	3	2	NA	Primary	25	+	-	BRCA	-	1	69.72	IDC-MUC	LumB	59.9667	DECEASED	NA	post	4	NO	YES	high	Died of Disease	ER+/HER2- High Prolif	NO	MASTECTOMY	pos	3.05	NEUT	3
Breast Invasive Ductal Carcinoma	Breast Cancer	brca_metabric	MB-7254	MB-7254	Yes	Yes	YES	YES	8	2	NA	Primary	23	+	-	IDC	+	1	62.46	IDC	LumA	192.2	LIVING	NA	post	4	NO	YES	moderate	Living	ER+/HER2- High Prolif	NO	MASTECTOMY	pos	4.046	NEUT	8
Breast Invasive Ductal Carcinoma	Breast Cancer	brca_metabric	MB-7256	MB-7256	Yes	Yes	YES	YES	4	2	NA	Primary	40	-	+	IDC	-	1	50.92	IDC	Her2	34.7	DECEASED	NA	post	4	YES	YES	high	Died of Disease	HER2+	YES	BREAST CONSERVING	neg	5.08	GAIN	5
Breast Invasive Ductal Carcinoma	Breast Cancer	brca_metabric	MB-7258	MB-7258	Yes	Yes	YES	YES	12	3	NA	Primary	30	-	-	IDC	-	1	45.11	IDC	Basal	15.0667	DECEASED	NA	pre	4	YES	YES	high	Died of Disease	NA	YES	BREAST CONSERVING	neg	6.06	NEUT	10
Breast Invasive Ductal Carcinoma	Breast Cancer	brca_metabric	MB-7260	MB-7260	Yes	Yes	YES	YES	9	3	NA	Primary	24.15	+	+	IDC	-	1	52.41	IDC	Her2	31.1667	LIVING	r	post	4	YES	NO	moderate	Living	HER2+	YES	BREAST CONSERVING	neg	6.0483	GAIN	5
Breast Invasive Ductal Carcinoma	Breast Cancer	brca_metabric	MB-7262	MB-7262	Yes	Yes	YES	YES	10	3	NA	Primary	40	+	-	IDC	-	1	83.8	IDC	Her2	104.033	DECEASED	l	post	4	NO	YES	moderate	Died of Other Causes	ER+/HER2- High Prolif	NO	BREAST CONSERVING	pos	5.08	NEUT	9
Invasive Breast Carcinoma	Breast Cancer	brca_metabric	MB-0308	MB-0308	Yes	Yes	YES	YES	2	1	1	Primary	19	+	-	BRCA	-	1	51.21	IDC-TUB	LumA	183.267	LIVING	NA	post	1	NO	NO	low	Living	ER+/HER2- Low Prolif	NO	NA	pos	2.038	NEUT	3
Breast Invasive Ductal Carcinoma	Breast Cancer	brca_metabric	MB-7263	MB-7263	Yes	Yes	YES	YES	6	2	NA	Primary	30	+	-	IDC	+	1	63.89	IDC	LumB	164.967	DECEASED	l	post	4	NO	YES	high	Died of Other Causes	ER+/HER2- High Prolif	YES	BREAST CONSERVING	pos	4.06	GAIN	9
Breast Invasive Ductal Carcinoma	Breast Cancer	brca_metabric	MB-7264	MB-7264	Yes	Yes	YES	YES	3	3	NA	Primary	35	+	-	IDC	-	1	60.57	IDC	Normal	42.9667	DECEASED	NA	post	4	NO	YES	moderate	Died of Disease	ER+/HER2- Low Prolif	YES	BREAST CONSERVING	pos	6.07	NEUT	4ER+
Breast Invasive Ductal Carcinoma	Breast Cancer	brca_metabric	MB-7266	MB-7266	Yes	Yes	YES	YES	4	1	NA	Primary	40	+	-	IDC	+	1	59.82	IDC	LumB	68.1667	DECEASED	NA	post	4	NO	YES	moderate	Died of Disease	NA	YES	BREAST CONSERVING	pos	3.08	NEUT	9
Breast Invasive Ductal Carcinoma	Breast Cancer	brca_metabric	MB-7267	MB-7267	Yes	Yes	YES	YES	7	3	NA	Primary	20.5	-	-	IDC	-	1	28.37	IDC	Basal	195.367	DECEASED	l	pre	4	YES	NO	moderate	Died of Other Causes	NA	YES	MASTECTOMY	neg	5.041	GAIN	10
Breast Invasive Lobular Carcinoma	Breast Cancer	brca_metabric	MB-7268	MB-7268	Yes	Yes	YES	YES	6	3	NA	Primary	50	+	-	ILC	+	1	34.64	ILC	LumA	227.467	LIVING	NA	pre	4	NO	YES	moderate	Living	ER+/HER2- High Prolif	YES	MASTECTOMY	pos	5.1	LOSS	8
Breast Invasive Ductal Carcinoma	Breast Cancer	brca_metabric	MB-7269	MB-7269	Yes	Yes	YES	YES	4	3	NA	Primary	25	-	-	IDC	-	1	36.6	IDC	Basal	21.1667	DECEASED	NA	pre	4	YES	YES	moderate	Died of Disease	ER-/HER2-	YES	BREAST CONSERVING	neg	5.05	GAIN	10
Breast Invasive Ductal Carcinoma	Breast Cancer	brca_metabric	MB-6030	MB-6030	Yes	Yes	YES	YES	6	1	NA	Primary	20	+	-	IDC	+	1	66.76	IDC	LumA	145.367	DECEASED	l	post	5	NO	YES	high	Died of Other Causes	ER+/HER2- Low Prolif	NO	MASTECTOMY	pos	2.04	NEUT	7
Invasive Breast Carcinoma	Breast Cancer	brca_metabric	MB-6036	MB-6036	Yes	Yes	YES	YES	7	3	NA	Primary	20	-	+	BRCA	-	1	44.65	IDC-MED	claudin-low	287.933	LIVING	l	pre	5	NO	NO	moderate	Living	ER-/HER2-	NO	MASTECTOMY	neg	4.04	GAIN	10
Breast Invasive Ductal Carcinoma	Breast Cancer	brca_metabric	MB-6039	MB-6039	Yes	Yes	YES	YES	5	3	NA	Primary	35	+	-	IDC	+	1	65.96	IDC	Her2	73.1333	DECEASED	r	post	5	NO	YES	high	Died of Other Causes	ER+/HER2- High Prolif	NO	MASTECTOMY	pos	5.07	GAIN	9
Breast Invasive Ductal Carcinoma	Breast Cancer	brca_metabric	MB-6042	MB-6042	Yes	No	YES	YES	9	2	NA	Primary	30	+	-	IDC	+	1	70.12	IDC	Normal	263.433	LIVING	r	post	5	NO	NO	high	Living	ER+/HER2- Low Prolif	NO	MASTECTOMY	pos	3.06	NEUT	3
Breast Invasive Ductal Carcinoma	Breast Cancer	brca_metabric	MB-0309	MB-0309	Yes	Yes	YES	YES	3	1	2	Primary	21	+	-	IDC	+	1	89.43	IDC	LumA	42.3333	DECEASED	l	post	1	NO	YES	low	Died of Other Causes	ER+/HER2- Low Prolif	NO	MASTECTOMY	pos	3.042	NEUT	8
Breast Invasive Ductal Carcinoma	Breast Cancer	brca_metabric	MB-7277	MB-7277	Yes	Yes	YES	YES	3	2	NA	Primary	30	+	-	IDC	+	1	56.78	IDC	LumA	187.033	LIVING	NA	post	4	NO	YES	high	Living	ER+/HER2- Low Prolif	NO	MASTECTOMY	pos	4.06	NEUT	8
Breast Invasive Ductal Carcinoma	Breast Cancer	brca_metabric	MB-6047	MB-6047	Yes	Yes	YES	YES	14	2	NA	Primary	15	+	-	IDC	+	1	72.94	IDC	Her2	37.8667	DECEASED	r	post	5	NO	YES	high	Died of Disease	ER+/HER2- High Prolif	NO	MASTECTOMY	pos	5.03	NEUT	9
Breast Invasive Ductal Carcinoma	Breast Cancer	brca_metabric	MB-7279	MB-7279	Yes	Yes	YES	YES	4	2	NA	Primary	50	+	-	IDC	+	1	86.14	IDC	Her2	21.3	DECEASED	NA	post	4	NO	YES	high	Died of Disease	HER2+	NO	MASTECTOMY	pos	4.1	GAIN	9
Invasive Breast Carcinoma	Breast Cancer	brca_metabric	MB-7280	MB-7280	Yes	Yes	YES	YES	6	2	NA	Primary	40	+	-	BRCA	+	1	63.5	IDC-MUC	LumA	195.533	LIVING	l	post	4	NO	YES	high	Living	ER+/HER2- High Prolif	NO	MASTECTOMY	pos	5.08	NEUT	7
Breast Invasive Ductal Carcinoma	Breast Cancer	brca_metabric	MB-6050	MB-6050	Yes	Yes	YES	YES	3	2	NA	Primary	20	+	-	IDC	+	1	51.07	IDC	LumA	192.2	LIVING	r	post	5	NO	NO	high	Living	ER+/HER2- Low Prolif	NO	MASTECTOMY	pos	3.04	NEUT	8
Breast Invasive Lobular Carcinoma	Breast Cancer	brca_metabric	MB-7283	MB-7283	Yes	Yes	YES	YES	10	2	NA	Primary	30	+	-	ILC	-	1	54.42	ILC	LumB	28.8667	DECEASED	NA	post	4	YES	YES	moderate	Died of Disease	ER+/HER2- High Prolif	YES	BREAST CONSERVING	pos	5.06	LOSS	6
Breast Invasive Lobular Carcinoma	Breast Cancer	brca_metabric	MB-7284	MB-7284	Yes	Yes	YES	YES	5	3	NA	Primary	15	+	-	ILC	-	1	61.23	ILC	LumA	203	DECEASED	r	post	4	NO	YES	high	Died of Other Causes	ER+/HER2- Low Prolif	NO	MASTECTOMY	pos	5.03	NEUT	6
Breast Invasive Ductal Carcinoma	Breast Cancer	brca_metabric	MB-6053	MB-6053	Yes	Yes	YES	YES	4	1	NA	Primary	26	+	-	IDC	-	1	69.39	IDC	LumB	250.8	LIVING	l	post	5	NO	YES	moderate	Living	ER+/HER2- High Prolif	NO	MASTECTOMY	pos	3.052	NEUT	1
Breast Invasive Ductal Carcinoma	Breast Cancer	brca_metabric	MB-6055	MB-6055	Yes	No	YES	YES	12	3	NA	Primary	25	-	-	IDC	-	1	33.08	IDC	claudin-low	200.433	LIVING	l	pre	5	YES	NO	high	Living	ER-/HER2-	YES	BREAST CONSERVING	neg	5.05	NEUT	10
Breast Invasive Ductal Carcinoma	Breast Cancer	brca_metabric	MB-7287	MB-7287	Yes	Yes	YES	YES	9	3	NA	Primary	30	+	+	IDC	+	1	63.09	IDC	LumB	96.9667	DECEASED	NA	post	4	NO	YES	moderate	Died of Disease	ER+/HER2- High Prolif	NO	MASTECTOMY	pos	6.06	GAIN	5
Breast Invasive Ductal Carcinoma	Breast Cancer	brca_metabric	MB-0310	MB-0310	Yes	Yes	YES	YES	5	2	2	Primary	16	+	-	IDC	+	1	67.38	IDC	LumA	185.167	LIVING	r	post	1	NO	YES	moderate	Living	ER+/HER2- Low Prolif	YES	MASTECTOMY	pos	4.032	NEUT	3
Breast Invasive Ductal Carcinoma	Breast Cancer	brca_metabric	MB-6059	MB-6059	Yes	Yes	YES	YES	6	2	NA	Primary	48	+	-	IDC	+	1	50.88	IDC	Normal	278.467	LIVING	r	post	5	YES	NO	high	Living	ER+/HER2- High Prolif	NO	MASTECTOMY	neg	4.096	NEUT	7
Breast Invasive Lobular Carcinoma	Breast Cancer	brca_metabric	MB-7289	MB-7289	Yes	Yes	YES	YES	5	2	NA	Primary	65	+	-	ILC	+	1	51.87	ILC	Normal	126.667	DECEASED	NA	post	4	NO	YES	moderate	Died of Disease	ER+/HER2- Low Prolif	NO	MASTECTOMY	pos	5.13	GAIN	4ER+
Breast Mixed Ductal and Lobular Carcinoma	Breast Cancer	brca_metabric	MB-7291	MB-7291	Yes	Yes	YES	YES	4	3	NA	Primary	50	-	+	MDLC	-	1	53.87	IDC+ILC	claudin-low	6.83333	DECEASED	NA	post	4	NO	YES	high	Died of Disease	HER2+	NO	MASTECTOMY	pos	6.1	GAIN	1
Breast Invasive Ductal Carcinoma	Breast Cancer	brca_metabric	MB-6063	MB-6063	Yes	Yes	YES	YES	2	3	NA	Primary	120	-	+	IDC	-	1	58.9	IDC	Normal	15.6	DECEASED	l	post	5	YES	NO	high	Died of Disease	HER2+	NO	MASTECTOMY	neg	6.24	GAIN	5
Breast Invasive Ductal Carcinoma	Breast Cancer	brca_metabric	MB-7293	MB-7293	Yes	Yes	YES	YES	5	3	NA	Primary	45	+	-	IDC	+	1	56.9	IDC	LumA	199.233	LIVING	NA	post	4	NO	YES	high	Living	ER+/HER2- Low Prolif	NO	MASTECTOMY	pos	5.09	NEUT	3
Breast Invasive Ductal Carcinoma	Breast Cancer	brca_metabric	MB-7294	MB-7294	Yes	Yes	YES	YES	2	2	NA	Primary	15	+	-	IDC	+	1	59.2	IDC	LumB	82.7333	DECEASED	NA	post	4	NO	YES	high	Died of Disease	ER+/HER2- High Prolif	NO	MASTECTOMY	pos	4.03	GAIN	1
Breast Invasive Ductal Carcinoma	Breast Cancer	brca_metabric	MB-7295	MB-7295	Yes	No	YES	YES	4	3	NA	Primary	25	+	-	IDC	+	1	43.1	IDC	LumA	196.867	LIVING	r	pre	4	NO	YES	high	Living	ER+/HER2- Low Prolif	YES	BREAST CONSERVING	pos	5.05	NEUT	3
Breast Invasive Ductal Carcinoma	Breast Cancer	brca_metabric	MB-7296	MB-7296	Yes	Yes	YES	YES	6	3	NA	Primary	20	+	+	IDC	-	1	42.88	IDC	LumB	44.7333	DECEASED	NA	pre	4	NO	NO	high	Died of Disease	NA	YES	MASTECTOMY	pos	5.04	GAIN	5
Breast Invasive Ductal Carcinoma	Breast Cancer	brca_metabric	MB-6075	MB-6075	Yes	Yes	YES	YES	3	2	NA	Primary	25	+	-	IDC	+	1	84.04	IDC	LumB	182.333	DECEASED	l	post	5	NO	NO	high	Died of Disease	ER+/HER2- High Prolif	NO	MASTECTOMY	pos	3.05	NEUT	7
Breast Invasive Ductal Carcinoma	Breast Cancer	brca_metabric	MB-6077	MB-6077	Yes	Yes	YES	YES	6	2	NA	Primary	16	+	-	IDC	+	1	70.92	IDC	NC	170.267	DECEASED	l	post	5	NO	NO	low	Died of Other Causes	ER+/HER2- High Prolif	NO	MASTECTOMY	pos	3.032	NEUT	7
Breast Mixed Ductal and Lobular Carcinoma	Breast Cancer	brca_metabric	MB-0312	MB-0312	No	Yes	NO	YES	NA	2	2	Primary	33	+	-	MDLC	+	1	70.49	IDC+ILC	LumB	169	DECEASED	r	post	1	NO	YES	moderate	Died of Disease	ER+/HER2- High Prolif	NO	MASTECTOMY	pos	3.066	NEUT	2
Breast Invasive Ductal Carcinoma	Breast Cancer	brca_metabric	MB-6079	MB-6079	Yes	Yes	YES	YES	5	2	NA	Primary	NA	+	-	IDC	-	1	68.91	IDC	LumB	239.167	DECEASED	r	post	5	NO	YES	moderate	Died of Disease	ER+/HER2- High Prolif	YES	BREAST CONSERVING	pos	3	NEUT	9
Breast Invasive Ductal Carcinoma	Breast Cancer	brca_metabric	MB-6080	MB-6080	Yes	Yes	YES	YES	4	3	3	Primary	30	+	-	IDC	+	1	79.04	IDC	LumB	54.1	DECEASED	r	post	5	NO	YES	high	Died of Disease	ER+/HER2- High Prolif	YES	MASTECTOMY	pos	6.06	NEUT	4ER+
Breast Invasive Ductal Carcinoma	Breast Cancer	brca_metabric	MB-6082	MB-6082	Yes	Yes	YES	YES	15	2	NA	Primary	70	+	+	IDC	-	1	46.47	IDC	Normal	102.5	DECEASED	r	pre	5	YES	NO	low	Died of Disease	ER+/HER2- Low Prolif	NO	MASTECTOMY	neg	5.14	NEUT	7
Breast Invasive Ductal Carcinoma	Breast Cancer	brca_metabric	MB-6083	MB-6083	Yes	Yes	YES	YES	11	2	NA	Primary	21	+	-	IDC	+	1	73.03	IDC	LumA	164.033	DECEASED	l	post	5	NO	YES	high	Died of Other Causes	ER+/HER2- Low Prolif	NO	MASTECTOMY	pos	3.042	NEUT	8
Breast Invasive Ductal Carcinoma	Breast Cancer	brca_metabric	MB-6085	MB-6085	Yes	Yes	YES	YES	12	2	NA	Primary	26	-	+	IDC	-	1	58.38	IDC	Her2	23.9	LIVING	r	post	5	YES	YES	high	Living	ER-/HER2-	NO	MASTECTOMY	neg	5.052	GAIN	4ER-
Breast Invasive Ductal Carcinoma	Breast Cancer	brca_metabric	MB-5186	MB-5186	Yes	Yes	YES	YES	13	NA	1	Primary	10	+	+	IDC	+	1	42.84	IDC	LumA	203.267	LIVING	l	pre	3	NO	NO	low	Living	ER+/HER2- High Prolif	YES	BREAST CONSERVING	pos	1.02	GAIN	6
Breast Invasive Ductal Carcinoma	Breast Cancer	brca_metabric	MB-6097	MB-6097	Yes	Yes	YES	YES	6	2	NA	Primary	8	+	-	IDC	-	1	68.59	IDC	LumA	159.7	DECEASED	r	post	5	NO	YES	high	Died of Other Causes	ER+/HER2- High Prolif	YES	BREAST CONSERVING	pos	4.016	NEUT	8
Breast Invasive Ductal Carcinoma	Breast Cancer	brca_metabric	MB-6098	MB-6098	Yes	Yes	YES	YES	6	3	NA	Primary	80	-	-	IDC	-	1	28.29	IDC	Basal	10.6333	DECEASED	l	pre	5	YES	NO	high	Died of Disease	NA	NO	MASTECTOMY	neg	5.16	NEUT	10
Breast Invasive Ductal Carcinoma	Breast Cancer	brca_metabric	MB-6100	MB-6100	Yes	Yes	YES	YES	4	2	3	Primary	30	-	+	IDC	-	1	53.45	IDC	Her2	10.0667	DECEASED	l	post	5	YES	NO	high	Died of Disease	NA	YES	BREAST CONSERVING	neg	4.06	GAIN	5
Breast Invasive Ductal Carcinoma	Breast Cancer	brca_metabric	MB-5191	MB-5191	Yes	Yes	YES	YES	8	3	1	Primary	20	+	-	IDC	+	1	54.75	IDC	LumA	142.167	DECEASED	l	post	3	NO	YES	moderate	Died of Other Causes	NA	NO	MASTECTOMY	pos	4.04	NEUT	8
Breast Invasive Ductal Carcinoma	Breast Cancer	brca_metabric	MB-0314	MB-0314	Yes	Yes	YES	YES	4	3	2	Primary	50	-	+	IDC	-	1	73.48	IDC	Her2	4.43333	DECEASED	l	post	1	NO	NO	moderate	Died of Disease	HER2+	NO	MASTECTOMY	neg	6.1	GAIN	5
Invasive Breast Carcinoma	Breast Cancer	brca_metabric	MB-6103	MB-6103	Yes	No	YES	YES	4	2	NA	Primary	NA	+	-	BRCA	-	1	66.28	INVASIVE TUMOUR	Normal	239.4	LIVING	l	post	5	NO	YES	low	Living	ER+/HER2- Low Prolif	NO	MASTECTOMY	pos	3	NEUT	3
Breast Invasive Ductal Carcinoma	Breast Cancer	brca_metabric	MB-6105	MB-6105	Yes	No	YES	YES	6	1	NA	Primary	13	+	+	IDC	+	1	78.93	IDC	Her2	192.2	DECEASED	l	post	5	NO	NO	moderate	Died of Other Causes	ER+/HER2- High Prolif	NO	MASTECTOMY	pos	2.026	NEUT	7
Breast Invasive Lobular Carcinoma	Breast Cancer	brca_metabric	MB-6107	MB-6107	Yes	No	YES	YES	13	3	NA	Primary	NA	+	-	ILC	+	1	71.38	ILC	Normal	123.333	DECEASED	l	post	5	NO	YES	moderate	Died of Other Causes	ER+/HER2- Low Prolif	NO	MASTECTOMY	pos	4	NEUT	3
Breast Invasive Ductal Carcinoma	Breast Cancer	brca_metabric	MB-6108	MB-6108	Yes	Yes	YES	YES	2	2	1	Primary	18	+	-	IDC	+	1	38.01	IDC	LumA	193.967	LIVING	r	pre	5	NO	YES	high	Living	ER+/HER2- Low Prolif	NO	MASTECTOMY	pos	3.036	LOSS	4ER+
Breast Invasive Ductal Carcinoma	Breast Cancer	brca_metabric	MB-5199	MB-5199	Yes	Yes	YES	YES	2	3	1	Primary	15	-	+	IDC	-	1	65.35	IDC	Basal	204.4	LIVING	r	post	3	NO	YES	low	Living	HER2+	NO	MASTECTOMY	neg	4.03	GAIN	5
Breast Invasive Ductal Carcinoma	Breast Cancer	brca_metabric	MB-6114	MB-6114	Yes	Yes	YES	YES	6	2	NA	Primary	28	+	+	IDC	+	1	70.76	IDC	Her2	66.8333	LIVING	r	post	5	YES	NO	high	Living	ER+/HER2- High Prolif	NO	MASTECTOMY	neg	5.056	GAIN	5
Breast Invasive Ductal Carcinoma	Breast Cancer	brca_metabric	MB-6116	MB-6116	Yes	Yes	YES	YES	11	2	NA	Primary	30	+	+	IDC	+	1	66.13	IDC	Her2	193.133	LIVING	r	post	5	NO	NO	high	Living	HER2+	NO	MASTECTOMY	neg	3.06	GAIN	5
Breast Invasive Ductal Carcinoma	Breast Cancer	brca_metabric	MB-5204	MB-5204	Yes	No	YES	YES	6	NA	2	Primary	24	+	-	IDC	+	1	76.91	IDC	LumA	191.933	DECEASED	r	post	3	NO	YES	moderate	Died of Other Causes	ER+/HER2- Low Prolif	NO	BREAST CONSERVING	pos	2.048	NEUT	3
Breast Invasive Ductal Carcinoma	Breast Cancer	brca_metabric	MB-6122	MB-6122	Yes	Yes	YES	YES	7	2	NA	Primary	35	+	-	IDC	+	1	54.74	IDC	Basal	260.2	LIVING	l	post	5	YES	NO	moderate	Living	ER-/HER2-	NO	MASTECTOMY	neg	4.07	LOSS	4ER-
Breast Invasive Ductal Carcinoma	Breast Cancer	brca_metabric	MB-6124	MB-6124	Yes	No	YES	YES	7	3	NA	Primary	15	+	-	IDC	+	1	76.99	IDC	LumA	115.633	DECEASED	r	post	5	NO	YES	high	Died of Other Causes	ER+/HER2- High Prolif	NO	MASTECTOMY	pos	6.03	NEUT	3
Breast Invasive Ductal Carcinoma	Breast Cancer	brca_metabric	MB-0315	MB-0315	Yes	Yes	YES	YES	5	2	2	Primary	50	+	-	IDC	-	1	56.32	IDC	LumA	186.2	LIVING	r	post	1	YES	YES	moderate	Living	ER+/HER2- Low Prolif	YES	MASTECTOMY	pos	4.1	GAIN	6
Breast Invasive Ductal Carcinoma	Breast Cancer	brca_metabric	MB-6125	MB-6125	Yes	Yes	YES	YES	7	2	NA	Primary	15	+	-	IDC	+	1	63.27	IDC	Normal	153.9	DECEASED	l	post	5	NO	YES	moderate	Died of Other Causes	ER+/HER2- Low Prolif	NO	MASTECTOMY	pos	3.03	NEUT	4ER+
Breast Invasive Ductal Carcinoma	Breast Cancer	brca_metabric	MB-6131	MB-6131	Yes	Yes	YES	YES	10	2	NA	Primary	61	-	+	IDC	-	1	57.27	IDC	Her2	257.667	LIVING	l	post	5	NO	NO	high	Living	HER2+	NO	MASTECTOMY	pos	3.122	GAIN	5
Breast Invasive Lobular Carcinoma	Breast Cancer	brca_metabric	MB-6133	MB-6133	Yes	Yes	YES	YES	7	2	NA	Primary	39	+	-	ILC	-	1	74.6	ILC	LumA	61.8	DECEASED	r	post	5	NO	NO	high	Died of Disease	ER+/HER2- High Prolif	NO	MASTECTOMY	pos	3.078	NEUT	3
Breast Invasive Ductal Carcinoma	Breast Cancer	brca_metabric	MB-6135	MB-6135	Yes	Yes	YES	YES	7	2	NA	Primary	15	+	-	IDC	+	1	69.38	IDC	LumB	78.6	DECEASED	r	post	5	NO	YES	high	Died of Other Causes	ER+/HER2- High Prolif	NO	MASTECTOMY	pos	4.03	NEUT	9
Breast Invasive Lobular Carcinoma	Breast Cancer	brca_metabric	MB-6138	MB-6138	Yes	Yes	YES	YES	6	3	2	Primary	37	+	-	ILC	-	1	85.85	ILC	LumB	25.6333	DECEASED	l	post	5	NO	YES	moderate	Died of Disease	ER+/HER2- Low Prolif	NO	MASTECTOMY	pos	6.074	NEUT	3
Breast Invasive Ductal Carcinoma	Breast Cancer	brca_metabric	MB-5214	MB-5214	Yes	Yes	YES	YES	1	2	1	Primary	20	+	-	IDC	+	1	66.57	IDC	Normal	107.367	DECEASED	l	post	3	NO	YES	low	Died of Other Causes	ER+/HER2- Low Prolif	YES	BREAST CONSERVING	pos	3.04	NEUT	2
Invasive Breast Carcinoma	Breast Cancer	brca_metabric	MB-6143	MB-6143	Yes	Yes	YES	YES	6	3	2	Primary	46	-	-	BRCA	-	1	60.6	INVASIVE TUMOUR	claudin-low	255.6	LIVING	r	post	5	NO	NO	moderate	Living	ER-/HER2-	YES	BREAST CONSERVING	neg	4.092	NEUT	9
Invasive Breast Carcinoma	Breast Cancer	brca_metabric	MB-6144	MB-6144	Yes	Yes	YES	YES	1	2	NA	Primary	20	-	-	BRCA	-	1	64.55	IDC-MED	claudin-low	254.933	LIVING	l	post	5	NO	NO	high	Living	ER-/HER2-	NO	MASTECTOMY	pos	3.04	NEUT	10
Breast Invasive Ductal Carcinoma	Breast Cancer	brca_metabric	MB-6145	MB-6145	Yes	Yes	YES	YES	3	2	NA	Primary	45	+	-	IDC	-	1	60.41	IDC	LumB	34.3333	DECEASED	l	post	5	NO	YES	high	Died of Disease	ER+/HER2- High Prolif	NO	MASTECTOMY	pos	4.09	LOSS	7
Invasive Breast Carcinoma	Breast Cancer	brca_metabric	MB-5221	MB-5221	Yes	Yes	YES	YES	6	1	1	Primary	20	+	-	BRCA	+	1	63.53	IDC-TUB	LumA	131.3	DECEASED	l	post	3	NO	NO	high	Died of Other Causes	ER+/HER2- Low Prolif	NO	MASTECTOMY	pos	2.04	NEUT	8
Breast Invasive Ductal Carcinoma	Breast Cancer	brca_metabric	MB-0316	MB-0316	Yes	Yes	YES	YES	4	3	2	Primary	30	-	-	IDC	-	1	50.82	IDC	Basal	182.9	LIVING	l	post	1	NO	NO	high	Living	ER-/HER2-	YES	BREAST CONSERVING	neg	4.06	NEUT	10
Breast Invasive Lobular Carcinoma	Breast Cancer	brca_metabric	MB-6147	MB-6147	Yes	No	YES	YES	6	1	NA	Primary	15	+	-	ILC	+	1	76.01	ILC	claudin-low	238.067	DECEASED	r	post	5	NO	YES	low	Died of Other Causes	ER+/HER2- Low Prolif	NO	MASTECTOMY	pos	2.03	NEUT	4ER+
Breast Invasive Ductal Carcinoma	Breast Cancer	brca_metabric	MB-6149	MB-6149	Yes	Yes	YES	YES	4	1	NA	Primary	26	+	-	IDC	+	1	70.9	IDC	LumA	74.9333	DECEASED	r	post	5	NO	NO	high	Died of Other Causes	ER+/HER2- High Prolif	NO	MASTECTOMY	pos	2.052	GAIN	7
Breast Invasive Ductal Carcinoma	Breast Cancer	brca_metabric	MB-6150	MB-6150	Yes	Yes	YES	YES	7	2	NA	Primary	21	+	-	IDC	-	1	59.47	IDC	LumB	77.6667	DECEASED	l	post	5	NO	NO	high	Died of Other Causes	ER+/HER2- High Prolif	NO	MASTECTOMY	pos	3.042	NEUT	4ER+
Breast Invasive Ductal Carcinoma	Breast Cancer	brca_metabric	MB-5225	MB-5225	Yes	Yes	YES	YES	10	3	2	Primary	30	-	-	IDC	-	1	68.01	IDC	Basal	43.2667	DECEASED	l	post	3	NO	YES	high	Died of Disease	ER-/HER2-	YES	BREAST CONSERVING	neg	4.06	NEUT	10
Breast Invasive Ductal Carcinoma	Breast Cancer	brca_metabric	MB-6154	MB-6154	Yes	Yes	YES	YES	4	2	NA	Primary	25	+	-	IDC	+	1	71.74	IDC	LumB	195.3	LIVING	r	post	5	NO	NO	moderate	Living	ER+/HER2- High Prolif	NO	MASTECTOMY	pos	3.05	NEUT	8
Invasive Breast Carcinoma	Breast Cancer	brca_metabric	MB-6156	MB-6156	Yes	Yes	YES	YES	4	3	NA	Primary	25	-	+	BRCA	+	1	49.5	INVASIVE TUMOUR	Her2	58.9333	DECEASED	l	pre	5	NO	NO	high	Died of Disease	HER2+	NO	MASTECTOMY	pos	4.05	GAIN	5
Breast Invasive Ductal Carcinoma	Breast Cancer	brca_metabric	MB-6157	MB-6157	Yes	Yes	YES	YES	4	3	NA	Primary	35	+	+	IDC	-	1	86.29	IDC	Basal	15.8667	DECEASED	l	post	5	NO	YES	moderate	Died of Disease	HER2+	YES	MASTECTOMY	pos	6.07	GAIN	5
Invasive Breast Carcinoma	Breast Cancer	brca_metabric	MB-6160	MB-6160	Yes	Yes	YES	YES	4	2	NA	Primary	NA	-	+	BRCA	-	1	46.23	INVASIVE TUMOUR	Her2	247.367	LIVING	r	pre	5	YES	NO	moderate	Living	HER2+	NO	MASTECTOMY	neg	4	GAIN	9
Breast Invasive Ductal Carcinoma	Breast Cancer	brca_metabric	MB-6163	MB-6163	Yes	Yes	YES	YES	5	2	NA	Primary	35	+	-	IDC	+	1	71.62	IDC	LumA	88.6667	DECEASED	r	post	5	NO	YES	high	Died of Other Causes	ER+/HER2- High Prolif	NO	MASTECTOMY	pos	5.07	NEUT	8
Breast Invasive Ductal Carcinoma	Breast Cancer	brca_metabric	MB-6164	MB-6164	Yes	No	YES	YES	8	2	NA	Primary	13	+	-	IDC	+	1	77.45	IDC	LumB	205.9	LIVING	l	post	5	NO	YES	high	Living	ER+/HER2- High Prolif	NO	MASTECTOMY	pos	5.026	NEUT	3
Breast Invasive Ductal Carcinoma	Breast Cancer	brca_metabric	MB-0054	MB-0054	Yes	Yes	YES	YES	3	3	2	Primary	36	+	-	IDC	+	1	66.91	IDC	LumB	160.3	LIVING	r	post	1	NO	YES	moderate	Living	NA	YES	MASTECTOMY	pos	4.072	GAIN	10
Invasive Breast Carcinoma	Breast Cancer	brca_metabric	MB-0318	MB-0318	Yes	No	YES	YES	1	NA	1	Primary	18	-	-	BRCA	-	1	58.01	OTHER INVASIVE	Normal	168.7	LIVING	l	post	1	NO	NO	high	Living	ER-/HER2-	NO	MASTECTOMY	neg	1.036	NEUT	4ER-
Breast Invasive Ductal Carcinoma	Breast Cancer	brca_metabric	MB-5232	MB-5232	Yes	Yes	YES	YES	5	2	1	Primary	14	-	-	IDC	-	1	74.53	IDC	Basal	211.2	DECEASED	l	post	3	NO	NO	moderate	Died of Other Causes	ER-/HER2-	YES	BREAST CONSERVING	neg	3.028	NEUT	10
Breast Invasive Ductal Carcinoma	Breast Cancer	brca_metabric	MB-6168	MB-6168	Yes	Yes	YES	YES	8	2	NA	Primary	20	+	-	IDC	+	1	64.95	IDC	LumA	225.7	DECEASED	l	post	5	NO	NO	high	Died of Other Causes	ER+/HER2- Low Prolif	NO	MASTECTOMY	pos	3.04	NEUT	7
Breast Invasive Ductal Carcinoma	Breast Cancer	brca_metabric	MB-6169	MB-6169	Yes	Yes	YES	YES	7	3	NA	Primary	25	-	+	IDC	-	1	39.17	IDC	Basal	84.7333	DECEASED	l	pre	5	NO	NO	moderate	Died of Other Causes	ER-/HER2-	NO	MASTECTOMY	pos	4.05	GAIN	4ER+
Breast Invasive Ductal Carcinoma	Breast Cancer	brca_metabric	MB-6171	MB-6171	Yes	Yes	YES	YES	4	2	NA	Primary	40	+	-	IDC	+	1	70.91	IDC	LumA	220.3	LIVING	l	post	5	NO	YES	high	Living	ER+/HER2- Low Prolif	NO	MASTECTOMY	pos	3.08	NEUT	3
Breast Invasive Ductal Carcinoma	Breast Cancer	brca_metabric	MB-6178	MB-6178	Yes	Yes	YES	YES	6	3	NA	Primary	32	-	-	IDC	-	1	38.58	IDC	Basal	33.1333	DECEASED	l	pre	5	NO	NO	moderate	Died of Disease	ER-/HER2-	NO	BREAST CONSERVING	neg	6.064	NEUT	10
Breast Invasive Ductal Carcinoma	Breast Cancer	brca_metabric	MB-5239	MB-5239	Yes	Yes	YES	YES	1	2	1	Primary	15	+	-	IDC	+	1	69.5	IDC	LumB	192.133	LIVING	r	post	3	NO	NO	high	Living	ER+/HER2- High Prolif	NO	MASTECTOMY	NA	3.03	NEUT	9
Breast Invasive Ductal Carcinoma	Breast Cancer	brca_metabric	MB-6181	MB-6181	Yes	Yes	YES	YES	5	1	NA	Primary	15	+	-	IDC	+	1	83.09	IDC	LumA	54.9333	DECEASED	l	post	5	NO	YES	high	Died of Other Causes	ER+/HER2- High Prolif	NO	MASTECTOMY	pos	3.03	NEUT	8
Breast Invasive Ductal Carcinoma	Breast Cancer	brca_metabric	MB-6182	MB-6182	Yes	Yes	YES	YES	14	3	NA	Primary	21	-	+	IDC	-	1	56.47	IDC	Her2	208.8	LIVING	l	post	5	NO	NO	high	Living	HER2+	YES	BREAST CONSERVING	pos	4.042	GAIN	1
Breast Invasive Ductal Carcinoma	Breast Cancer	brca_metabric	MB-6183	MB-6183	Yes	No	YES	YES	8	2	1	Primary	18	+	-	IDC	+	1	66.24	IDC	LumB	79.1333	DECEASED	l	post	5	NO	NO	high	Died of Other Causes	ER+/HER2- High Prolif	NO	MASTECTOMY	pos	3.036	NEUT	8
Breast Invasive Ductal Carcinoma	Breast Cancer	brca_metabric	MB-5251	MB-5251	Yes	No	YES	YES	2	NA	2	Primary	20	+	-	IDC	+	1	76.77	IDC	LumA	112.467	DECEASED	l	post	3	NO	YES	moderate	Died of Disease	ER+/HER2- Low Prolif	NO	MASTECTOMY	pos	2.04	NEUT	3
Invasive Breast Carcinoma	Breast Cancer	brca_metabric	MB-0365	MB-0365	Yes	Yes	YES	YES	6	2	1	Primary	15	+	+	BRCA	-	1	76.84	IDC-MUC	claudin-low	87.2333	DECEASED	r	post	1	NO	YES	low	Died of Disease	ER-/HER2-	YES	BREAST CONSERVING	pos	3.03	GAIN	4ER+
Breast Invasive Ductal Carcinoma	Breast Cancer	brca_metabric	MB-6185	MB-6185	Yes	No	YES	YES	6	1	NA	Primary	16	+	-	IDC	+	1	75.44	IDC	LumA	197.733	DECEASED	r	post	5	NO	NO	low	Died of Other Causes	ER+/HER2- Low Prolif	NO	MASTECTOMY	pos	2.032	NEUT	3
Invasive Breast Carcinoma	Breast Cancer	brca_metabric	MB-5255	MB-5255	No	Yes	NO	YES	NA	3	1	Primary	15	-	-	BRCA	-	1	58.7	IDC	claudin-low	53.5667	LIVING	l	post	3	NO	NO	low	Living	ER-/HER2-	YES	BREAST CONSERVING	neg	4.03	GAIN	4ER-
Breast Invasive Ductal Carcinoma	Breast Cancer	brca_metabric	MB-6188	MB-6188	Yes	Yes	YES	YES	7	3	NA	Primary	28	-	-	IDC	-	1	41.92	IDC	claudin-low	23.7667	LIVING	r	pre	5	NO	NO	high	Living	ER-/HER2-	NO	MASTECTOMY	neg	6.056	GAIN	10
Breast Invasive Ductal Carcinoma	Breast Cancer	brca_metabric	MB-6189	MB-6189	Yes	Yes	YES	YES	4	2	2	Primary	42	+	-	IDC	+	1	56.25	IDC	LumB	240.2	LIVING	r	post	5	NO	YES	moderate	Living	ER+/HER2- High Prolif	YES	BREAST CONSERVING	pos	3.084	NEUT	7
Breast Invasive Ductal Carcinoma	Breast Cancer	brca_metabric	MB-6190	MB-6190	Yes	Yes	YES	YES	7	2	NA	Primary	28	+	-	IDC	-	1	79.24	IDC	LumA	24.6333	DECEASED	r	post	5	NO	YES	high	Died of Other Causes	ER+/HER2- Low Prolif	NO	MASTECTOMY	pos	4.056	NEUT	4ER+
Breast Invasive Ductal Carcinoma	Breast Cancer	brca_metabric	MB-5260	MB-5260	Yes	Yes	YES	YES	5	3	1	Primary	15	+	-	IDC	+	1	72.23	IDC	LumB	202.1	DECEASED	r	post	3	NO	NO	moderate	Died of Other Causes	ER+/HER2- High Prolif	YES	BREAST CONSERVING	pos	4.03	NEUT	7
Breast Invasive Ductal Carcinoma	Breast Cancer	brca_metabric	MB-6194	MB-6194	Yes	Yes	YES	YES	8	2	2	Primary	25	-	-	IDC	+	1	44.51	IDC	Normal	52.4667	DECEASED	l	pre	5	YES	NO	high	Died of Disease	ER+/HER2- Low Prolif	YES	MASTECTOMY	neg	5.05	NEUT	4ER-
Breast Invasive Ductal Carcinoma	Breast Cancer	brca_metabric	MB-5264	MB-5264	Yes	Yes	YES	YES	7	3	1	Primary	18	+	-	IDC	+	1	46.4	IDC	LumA	199.3	LIVING	l	pre	3	NO	NO	high	Living	ER+/HER2- Low Prolif	YES	BREAST CONSERVING	pos	4.036	NEUT	8
Breast Invasive Ductal Carcinoma	Breast Cancer	brca_metabric	MB-5266	MB-5266	Yes	Yes	YES	YES	10	3	2	Primary	30	+	+	IDC	-	1	76.83	IDC	LumB	83.6333	DECEASED	l	post	3	NO	YES	high	Died of Other Causes	ER+/HER2- High Prolif	NO	MASTECTOMY	pos	4.06	GAIN	1
Breast Invasive Ductal Carcinoma	Breast Cancer	brca_metabric	MB-5267	MB-5267	Yes	Yes	YES	YES	6	2	1	Primary	15	+	-	IDC	+	1	52.77	IDC	LumA	71.0667	DECEASED	r	post	3	NO	NO	moderate	Died of Disease	ER+/HER2- Low Prolif	YES	BREAST CONSERVING	pos	3.03	NEUT	2
Breast Invasive Ductal Carcinoma	Breast Cancer	brca_metabric	MB-0366	MB-0366	Yes	Yes	YES	YES	4	2	2	Primary	22	+	-	IDC	+	1	51.74	IDC	LumA	64.2333	LIVING	l	post	1	NO	YES	moderate	Living	ER+/HER2- High Prolif	NO	MASTECTOMY	pos	3.044	NEUT	8
Invasive Breast Carcinoma	Breast Cancer	brca_metabric	MB-5268	MB-5268	Yes	No	YES	YES	4	2	2	Primary	30	+	-	BRCA	+	1	47.98	OTHER	LumA	186.133	LIVING	r	pre	3	NO	NO	moderate	Living	ER+/HER2- Low Prolif	YES	BREAST CONSERVING	pos	3.06	NEUT	3
Breast Invasive Ductal Carcinoma	Breast Cancer	brca_metabric	MB-5270	MB-5270	Yes	Yes	YES	YES	7	3	2	Primary	35	+	-	IDC	+	1	67.1	IDC	LumA	187.833	DECEASED	l	post	3	NO	YES	high	Died of Other Causes	ER+/HER2- High Prolif	NO	MASTECTOMY	pos	5.07	NEUT	8
Breast Invasive Ductal Carcinoma	Breast Cancer	brca_metabric	MB-5271	MB-5271	Yes	Yes	YES	YES	10	2	2	Primary	40	+	-	IDC	-	1	58.25	IDC	LumB	167.5	LIVING	l	post	3	NO	YES	high	Living	ER+/HER2- High Prolif	NO	MASTECTOMY	pos	3.08	GAIN	9
Breast Invasive Ductal Carcinoma	Breast Cancer	brca_metabric	MB-6211	MB-6211	Yes	Yes	YES	YES	4	2	NA	Primary	23	+	-	IDC	+	1	82.1	IDC	LumA	42.3	DECEASED	l	post	5	NO	NO	high	Died of Other Causes	ER+/HER2- Low Prolif	NO	MASTECTOMY	pos	3.046	NEUT	8
Breast Invasive Ductal Carcinoma	Breast Cancer	brca_metabric	MB-5273	MB-5273	Yes	Yes	YES	YES	2	3	1	Primary	20	+	-	IDC	+	1	60.33	IDC	LumB	60.8667	DECEASED	l	post	3	NO	YES	high	Died of Disease	ER+/HER2- High Prolif	NO	MASTECTOMY	pos	4.04	NEUT	6
Breast Invasive Ductal Carcinoma	Breast Cancer	brca_metabric	MB-5275	MB-5275	Yes	No	YES	YES	81	2	NA	Primary	NA	+	-	IDC	-	1	72.19	IDC	Her2	75.9667	DECEASED	l	post	3	NO	NO	moderate	Died of Other Causes	ER+/HER2- High Prolif	NO	MASTECTOMY	pos	3	NEUT	3
Breast Mixed Ductal and Lobular Carcinoma	Breast Cancer	brca_metabric	MB-5277	MB-5277	Yes	Yes	YES	YES	5	2	NA	Primary	18	+	-	MDLC	+	1	35.78	IDC+ILC	Normal	221.067	DECEASED	r	pre	3	NO	NO	low	Died of Disease	ER+/HER2- Low Prolif	NO	MASTECTOMY	pos	3.036	NEUT	8
Breast Invasive Lobular Carcinoma	Breast Cancer	brca_metabric	MB-5278	MB-5278	Yes	Yes	YES	YES	2	NA	1	Primary	20	+	-	ILC	+	1	47.92	ILC	Normal	99.9667	DECEASED	l	pre	3	NO	NO	moderate	Died of Disease	ER+/HER2- Low Prolif	NO	MASTECTOMY	pos	1.04	NEUT	4ER+
Breast Invasive Lobular Carcinoma	Breast Cancer	brca_metabric	MB-5279	MB-5279	Yes	Yes	YES	YES	6	3	2	Primary	40	+	-	ILC	-	1	66.55	ILC	LumA	68.7667	DECEASED	r	post	3	NO	NO	high	Died of Other Causes	ER+/HER2- High Prolif	NO	MASTECTOMY	pos	4.08	NEUT	8
Breast Invasive Ductal Carcinoma	Breast Cancer	brca_metabric	MB-5280	MB-5280	Yes	Yes	YES	YES	9	3	NA	Primary	2	+	-	IDC	+	1	45.85	IDC	Normal	77.8667	DECEASED	l	pre	3	NO	NO	low	Died of Disease	ER+/HER2- High Prolif	NO	MASTECTOMY	pos	4.004	LOSS	1
Breast Invasive Ductal Carcinoma	Breast Cancer	brca_metabric	MB-0367	MB-0367	Yes	Yes	YES	YES	2	2	1	Primary	9	+	-	IDC	-	1	70.98	IDC	claudin-low	142.433	LIVING	r	post	1	NO	YES	moderate	Living	NA	YES	BREAST CONSERVING	pos	3.018	NEUT	4ER+
Breast Invasive Ductal Carcinoma	Breast Cancer	brca_metabric	MB-5281	MB-5281	Yes	Yes	YES	YES	7	3	1	Primary	15	-	-	IDC	-	1	55.72	IDC	LumA	79.3	LIVING	l	post	3	NO	NO	moderate	Living	ER+/HER2- Low Prolif	YES	BREAST CONSERVING	neg	4.03	NEUT	4ER-
Breast Invasive Ductal Carcinoma	Breast Cancer	brca_metabric	MB-5284	MB-5284	Yes	Yes	YES	YES	9	3	2	Primary	40	+	-	IDC	+	1	68.18	IDC	LumA	65.3333	DECEASED	l	post	3	NO	YES	moderate	Died of Other Causes	ER+/HER2- Low Prolif	YES	MASTECTOMY	pos	6.08	NEUT	3
Breast Mixed Ductal and Lobular Carcinoma	Breast Cancer	brca_metabric	MB-6226	MB-6226	Yes	Yes	YES	YES	5	2	NA	Primary	37	+	-	MDLC	+	1	73.37	IDC+ILC	Normal	35.3667	DECEASED	l	post	5	NO	YES	moderate	Died of Other Causes	ER+/HER2- High Prolif	NO	MASTECTOMY	pos	3.074	NEUT	8
Breast Invasive Ductal Carcinoma	Breast Cancer	brca_metabric	MB-5288	MB-5288	Yes	No	YES	YES	22	2	2	Primary	35	+	-	IDC	-	1	70.1	IDC	LumB	128.4	DECEASED	r	post	3	NO	YES	high	Died of Other Causes	ER+/HER2- High Prolif	YES	BREAST CONSERVING	pos	4.07	NEUT	3
Invasive Breast Carcinoma	Breast Cancer	brca_metabric	MB-5289	MB-5289	No	No	NO	YES	NA	3	2	Primary	26	+	-	BRCA	+	1	65.45	IDC	LumA	87	DECEASED	l	post	3	NO	YES	high	Died of Other Causes	ER+/HER2- Low Prolif	YES	BREAST CONSERVING	pos	5.052	NEUT	8
Invasive Breast Carcinoma	Breast Cancer	brca_metabric	MB-6230	MB-6230	No	Yes	NO	YES	NA	2	NA	Primary	21	+	-	BRCA	+	1	52.95	IDC	LumA	74.8	DECEASED	l	post	5	NO	YES	high	Died of Disease	NA	NO	MASTECTOMY	pos	5.042	NEUT	3
Breast Invasive Ductal Carcinoma	Breast Cancer	brca_metabric	MB-5291	MB-5291	Yes	Yes	YES	YES	4	2	1	Primary	15	+	-	IDC	+	1	67.25	IDC	LumB	153.533	LIVING	r	post	3	NO	YES	high	Living	ER+/HER2- High Prolif	YES	BREAST CONSERVING	pos	3.03	GAIN	9
Breast Invasive Ductal Carcinoma	Breast Cancer	brca_metabric	MB-5292	MB-5292	Yes	Yes	YES	YES	5	2	NA	Primary	5	+	+	IDC	-	1	82.06	IDC	LumB	48.4333	DECEASED	l	post	3	NO	NO	moderate	Died of Disease	ER+/HER2- High Prolif	NO	MASTECTOMY	pos	3.01	GAIN	5
Breast Invasive Ductal Carcinoma	Breast Cancer	brca_metabric	MB-6233	MB-6233	Yes	Yes	YES	YES	9	1	1	Primary	20	+	-	IDC	+	1	70.65	IDC	LumB	201.167	LIVING	l	post	5	NO	NO	high	Living	ER+/HER2- Low Prolif	YES	BREAST CONSERVING	pos	2.04	NEUT	8
Breast Invasive Ductal Carcinoma	Breast Cancer	brca_metabric	MB-5294	MB-5294	Yes	Yes	YES	YES	5	3	3	Primary	99	-	-	IDC	+	1	31.71	IDC	Basal	195.933	LIVING	r	pre	3	YES	YES	moderate	Living	ER-/HER2-	YES	MASTECTOMY	neg	6.198	NEUT	10
Breast Invasive Ductal Carcinoma	Breast Cancer	brca_metabric	MB-0368	MB-0368	Yes	Yes	YES	YES	3	3	2	Primary	31	+	-	IDC	+	1	74.79	IDC	LumB	61.9	DECEASED	l	post	1	YES	YES	high	Died of Disease	ER+/HER2- High Prolif	YES	MASTECTOMY	pos	6.062	NEUT	2
Breast Invasive Ductal Carcinoma	Breast Cancer	brca_metabric	MB-6237	MB-6237	Yes	Yes	YES	YES	4	3	1	Primary	20	-	-	IDC	-	1	75.62	IDC	Basal	105.2	DECEASED	r	post	5	NO	NO	high	Died of Other Causes	ER-/HER2-	NO	MASTECTOMY	neg	4.04	GAIN	10
Breast Invasive Ductal Carcinoma	Breast Cancer	brca_metabric	MB-5296	MB-5296	Yes	Yes	YES	YES	7	3	3	Primary	40	-	+	IDC	-	1	78.93	IDC	claudin-low	13.8	DECEASED	r	post	3	NO	YES	moderate	Died of Disease	HER2+	YES	MASTECTOMY	pos	6.08	GAIN	5
Breast Invasive Ductal Carcinoma	Breast Cancer	brca_metabric	MB-5298	MB-5298	Yes	Yes	YES	YES	3	3	2	Primary	23	-	-	IDC	-	1	49.63	IDC	Basal	84.9	DECEASED	r	pre	3	YES	NO	high	Died of Disease	ER-/HER2-	NO	BREAST CONSERVING	neg	6.046	NEUT	10
Breast Invasive Ductal Carcinoma	Breast Cancer	brca_metabric	MB-5299	MB-5299	Yes	Yes	YES	YES	8	3	2	Primary	40	-	-	IDC	-	1	53.35	IDC	Basal	16.7	DECEASED	l	post	3	YES	YES	high	Died of Disease	ER-/HER2-	NO	BREAST CONSERVING	neg	5.08	NEUT	10
Breast Invasive Ductal Carcinoma	Breast Cancer	brca_metabric	MB-5300	MB-5300	Yes	Yes	YES	YES	7	1	1	Primary	15	+	-	IDC	+	1	55.53	IDC	LumA	190.167	LIVING	r	post	3	NO	NO	moderate	Living	ER+/HER2- Low Prolif	YES	BREAST CONSERVING	pos	2.03	NEUT	8
Breast Invasive Ductal Carcinoma	Breast Cancer	brca_metabric	MB-6246	MB-6246	Yes	Yes	YES	YES	9	3	NA	Primary	30	-	+	IDC	-	1	58.39	IDC	Her2	52.9	DECEASED	l	post	5	YES	NO	high	Died of Other Causes	HER2+	NO	MASTECTOMY	neg	5.06	GAIN	5
Invasive Breast Carcinoma	Breast Cancer	brca_metabric	MB-5302	MB-5302	No	Yes	NO	YES	NA	1	2	Primary	60	+	-	BRCA	-	1	52.81	ILC	Normal	191.1	LIVING	l	post	3	NO	YES	high	Living	ER+/HER2- High Prolif	YES	MASTECTOMY	pos	2.12	NEUT	3
Breast Invasive Ductal Carcinoma	Breast Cancer	brca_metabric	MB-6251	MB-6251	Yes	Yes	YES	YES	6	3	2	Primary	30	-	-	IDC	-	1	48.59	IDC	Basal	14.7	DECEASED	r	pre	5	YES	NO	high	Died of Disease	NA	YES	MASTECTOMY	neg	5.06	LOSS	10
Breast Invasive Ductal Carcinoma	Breast Cancer	brca_metabric	MB-5306	MB-5306	Yes	Yes	YES	YES	7	3	1	Primary	15	+	-	IDC	-	1	58.26	IDC	LumA	159.733	LIVING	l	post	3	NO	NO	high	Living	ER+/HER2- High Prolif	NO	MASTECTOMY	pos	4.03	GAIN	7
Breast Invasive Ductal Carcinoma	Breast Cancer	brca_metabric	MB-5308	MB-5308	Yes	Yes	YES	YES	5	3	2	Primary	25	+	-	IDC	+	1	67.62	IDC	Normal	104.767	DECEASED	r	post	3	NO	YES	low	Died of Disease	ER+/HER2- Low Prolif	YES	BREAST CONSERVING	pos	4.05	NEUT	4ER+
Breast Mixed Ductal and Lobular Carcinoma	Breast Cancer	brca_metabric	MB-0369	MB-0369	Yes	Yes	YES	YES	2	3	2	Primary	27	+	-	MDLC	-	1	65.47	IDC+ILC	LumB	144.333	LIVING	l	post	1	YES	YES	high	Living	NA	YES	MASTECTOMY	pos	6.054	GAIN	1
Breast Invasive Ductal Carcinoma	Breast Cancer	brca_metabric	MB-5310	MB-5310	Yes	No	YES	YES	5	2	2	Primary	30	+	-	IDC	-	1	71.4	IDC	LumA	153.3	DECEASED	l	post	3	NO	YES	high	Died of Other Causes	ER+/HER2- Low Prolif	NO	MASTECTOMY	pos	3.06	NEUT	3
Breast Invasive Ductal Carcinoma	Breast Cancer	brca_metabric	MB-6257	MB-6257	Yes	Yes	YES	YES	3	3	NA	Primary	16	+	-	IDC	+	1	49.38	IDC	LumB	91	LIVING	l	pre	5	NO	YES	high	Living	ER+/HER2- High Prolif	YES	BREAST CONSERVING	pos	4.032	NEUT	8
Breast Invasive Ductal Carcinoma	Breast Cancer	brca_metabric	MB-6263	MB-6263	Yes	Yes	YES	YES	5	2	NA	Primary	24	+	-	IDC	-	1	79.42	IDC	LumA	75.8667	LIVING	l	post	5	NO	YES	moderate	Living	NA	NO	MASTECTOMY	pos	5.048	NEUT	4ER+
Breast Invasive Lobular Carcinoma	Breast Cancer	brca_metabric	MB-6271	MB-6271	Yes	Yes	YES	YES	11	2	NA	Primary	25	+	-	ILC	-	1	64.4	ILC	LumA	157.733	LIVING	r	post	5	NO	NO	high	Living	NA	NO	BREAST CONSERVING	pos	3.05	LOSS	7
Breast Invasive Ductal Carcinoma	Breast Cancer	brca_metabric	MB-6272	MB-6272	Yes	Yes	YES	YES	6	3	NA	Primary	NA	-	-	IDC	-	1	36.93	IDC	claudin-low	22.4	DECEASED	r	pre	5	YES	NO	low	Died of Disease	NA	YES	BREAST CONSERVING	neg	5	NEUT	10
Breast Invasive Ductal Carcinoma	Breast Cancer	brca_metabric	MB-6273	MB-6273	Yes	Yes	YES	YES	9	2	NA	Primary	16	+	-	IDC	+	1	43.08	IDC	LumA	189.433	LIVING	r	pre	5	YES	NO	high	Living	NA	NO	MASTECTOMY	neg	4.032	NEUT	3
Breast Invasive Ductal Carcinoma	Breast Cancer	brca_metabric	MB-6280	MB-6280	Yes	Yes	YES	YES	6	3	NA	Primary	44	-	-	IDC	-	1	53.68	IDC	Basal	27.8667	DECEASED	l	post	5	YES	NO	high	Died of Disease	NA	YES	MASTECTOMY	neg	5.088	NEUT	10
Breast Invasive Ductal Carcinoma	Breast Cancer	brca_metabric	MB-6281	MB-6281	Yes	Yes	YES	YES	6	2	NA	Primary	5	+	-	IDC	+	1	75.1	IDC	LumB	3.5	DECEASED	l	post	5	NO	YES	high	Died of Other Causes	NA	NO	BREAST CONSERVING	pos	5.01	NEUT	6
Breast Mixed Ductal and Lobular Carcinoma	Breast Cancer	brca_metabric	MB-6283	MB-6283	Yes	Yes	YES	YES	10	3	NA	Primary	25	+	-	MDLC	+	1	73.07	IDC+ILC	LumA	92.4	DECEASED	l	post	5	NO	YES	low	Died of Other Causes	NA	NO	MASTECTOMY	pos	5.05	NEUT	7
Breast Invasive Ductal Carcinoma	Breast Cancer	brca_metabric	MB-6284	MB-6284	Yes	Yes	YES	YES	3	2	NA	Primary	30	+	-	IDC	+	1	67.81	IDC	LumB	88.3333	DECEASED	r	post	5	NO	YES	moderate	Died of Other Causes	NA	YES	BREAST CONSERVING	pos	3.06	LOSS	9
Breast Invasive Ductal Carcinoma	Breast Cancer	brca_metabric	MB-0370	MB-0370	Yes	Yes	YES	YES	1	3	2	Primary	47	+	-	IDC	-	1	64.01	IDC	LumB	93.5	DECEASED	l	post	1	YES	YES	moderate	Died of Other Causes	ER+/HER2- High Prolif	YES	MASTECTOMY	pos	6.094	NEUT	9
Breast Invasive Lobular Carcinoma	Breast Cancer	brca_metabric	MB-6286	MB-6286	Yes	Yes	YES	YES	4	2	NA	Primary	20	+	-	ILC	+	1	85.17	ILC	LumA	49.5333	DECEASED	l	post	5	NO	NO	moderate	Died of Other Causes	NA	NO	MASTECTOMY	pos	3.04	NEUT	3
Breast Invasive Ductal Carcinoma	Breast Cancer	brca_metabric	MB-6287	MB-6287	Yes	Yes	YES	YES	5	3	NA	Primary	35	+	-	IDC	+	1	58.08	IDC	LumB	35.2	DECEASED	r	post	5	YES	NO	moderate	Died of Disease	NA	YES	MASTECTOMY	neg	5.07	LOSS	1
Breast Invasive Ductal Carcinoma	Breast Cancer	brca_metabric	MB-6288	MB-6288	Yes	Yes	YES	YES	5	3	NA	Primary	23	+	-	IDC	+	1	74.33	IDC	LumB	100.3	DECEASED	l	post	5	NO	YES	high	Died of Disease	NA	YES	BREAST CONSERVING	pos	4.046	NEUT	6
Breast Invasive Ductal Carcinoma	Breast Cancer	brca_metabric	MB-6297	MB-6297	Yes	Yes	YES	YES	6	2	NA	Primary	30	+	-	IDC	-	1	52.55	IDC	LumA	170.867	LIVING	r	post	5	NO	YES	high	Living	NA	YES	BREAST CONSERVING	pos	3.06	GAIN	8
Breast Invasive Lobular Carcinoma	Breast Cancer	brca_metabric	MB-6300	MB-6300	Yes	No	YES	YES	6	2	NA	Primary	15	+	-	ILC	+	1	62.92	ILC	LumB	63.8333	DECEASED	l	post	5	NO	YES	high	Died of Other Causes	NA	NO	MASTECTOMY	pos	4.03	NEUT	3
Breast Invasive Ductal Carcinoma	Breast Cancer	brca_metabric	MB-6302	MB-6302	Yes	Yes	YES	YES	4	3	NA	Primary	27	+	-	IDC	-	1	67.78	IDC	LumB	125.867	DECEASED	l	post	5	NO	YES	high	Died of Other Causes	ER+/HER2- High Prolif	YES	MASTECTOMY	pos	6.054	NEUT	9
Breast Invasive Ductal Carcinoma	Breast Cancer	brca_metabric	MB-6305	MB-6305	Yes	Yes	YES	YES	9	3	NA	Primary	30	-	-	IDC	-	1	52.85	IDC	claudin-low	89.5333	DECEASED	l	post	5	YES	NO	high	Died of Disease	ER-/HER2-	YES	MASTECTOMY	neg	5.06	GAIN	10
Breast Invasive Ductal Carcinoma	Breast Cancer	brca_metabric	MB-6306	MB-6306	Yes	Yes	YES	YES	5	3	NA	Primary	29	+	-	IDC	+	1	78.22	IDC	LumB	64.6	DECEASED	l	post	5	NO	YES	high	Died of Other Causes	ER+/HER2- High Prolif	YES	BREAST CONSERVING	pos	4.058	GAIN	1
Breast Invasive Ductal Carcinoma	Breast Cancer	brca_metabric	MB-6308	MB-6308	Yes	Yes	YES	YES	7	2	NA	Primary	23	+	-	IDC	+	1	81.75	IDC	LumA	151.933	DECEASED	r	post	5	NO	YES	high	Died of Other Causes	ER+/HER2- Low Prolif	YES	BREAST CONSERVING	pos	5.046	NEUT	8
Breast Invasive Ductal Carcinoma	Breast Cancer	brca_metabric	MB-6312	MB-6312	Yes	Yes	YES	YES	7	3	NA	Primary	39	+	-	IDC	-	1	85.02	IDC	LumB	162.767	LIVING	r	post	5	NO	YES	high	Living	ER+/HER2- High Prolif	NO	MASTECTOMY	pos	4.078	NEUT	9
Breast Invasive Ductal Carcinoma	Breast Cancer	brca_metabric	MB-0371	MB-0371	Yes	Yes	YES	YES	1	3	2	Primary	22	+	+	IDC	-	1	78.41	IDC	LumB	131.133	LIVING	r	post	1	NO	YES	moderate	Living	HER2+	YES	MASTECTOMY	pos	6.044	GAIN	5
Breast Invasive Ductal Carcinoma	Breast Cancer	brca_metabric	MB-6314	MB-6314	Yes	Yes	YES	YES	5	2	NA	Primary	14	+	+	IDC	-	1	68.57	IDC	Her2	134.833	LIVING	l	post	5	NO	NO	high	Living	HER2+	NO	BREAST CONSERVING	pos	3.028	GAIN	1
Breast Invasive Ductal Carcinoma	Breast Cancer	brca_metabric	MB-5339	MB-5339	Yes	Yes	YES	YES	4	3	2	Primary	15	+	-	IDC	-	1	71.78	IDC	NC	195.867	LIVING	r	post	3	NO	YES	high	Living	ER+/HER2- High Prolif	YES	BREAST CONSERVING	pos	5.03	NEUT	3
Breast Invasive Ductal Carcinoma	Breast Cancer	brca_metabric	MB-6318	MB-6318	Yes	Yes	YES	YES	14	3	NA	Primary	35	-	-	IDC	-	1	81.37	IDC	Her2	109.233	DECEASED	r	post	5	NO	NO	high	Died of Other Causes	ER-/HER2-	NO	MASTECTOMY	pos	4.07	NEUT	10
Breast Mixed Ductal and Lobular Carcinoma	Breast Cancer	brca_metabric	MB-6319	MB-6319	Yes	No	YES	YES	2	2	NA	Primary	62	+	-	MDLC	+	1	57.9	IDC+ILC	Normal	154.7	LIVING	r	post	5	YES	YES	high	Living	ER+/HER2- Low Prolif	YES	BREAST CONSERVING	neg	5.124	NEUT	3
Breast Invasive Ductal Carcinoma	Breast Cancer	brca_metabric	MB-6322	MB-6322	Yes	No	YES	YES	11	2	NA	Primary	25	+	-	IDC	-	1	80.93	IDC	LumB	80.3667	DECEASED	l	post	5	NO	YES	high	Died of Other Causes	ER+/HER2- High Prolif	YES	BREAST CONSERVING	pos	5.05	NEUT	4ER+
Invasive Breast Carcinoma	Breast Cancer	brca_metabric	MB-6327	MB-6327	Yes	Yes	YES	YES	6	1	NA	Primary	60	+	-	BRCA	-	1	76.56	IDC-MUC	LumB	18.2667	DECEASED	l	post	5	NO	YES	high	Died of Disease	ER+/HER2- High Prolif	YES	MASTECTOMY	pos	4.12	NEUT	7
Breast Invasive Ductal Carcinoma	Breast Cancer	brca_metabric	MB-5348	MB-5348	Yes	No	YES	YES	3	3	2	Primary	15	-	-	IDC	-	1	41.27	IDC	claudin-low	169.667	LIVING	l	pre	3	YES	NO	high	Living	ER-/HER2-	NO	MASTECTOMY	neg	5.03	NEUT	10
Breast Invasive Ductal Carcinoma	Breast Cancer	brca_metabric	MB-6329	MB-6329	Yes	Yes	YES	YES	7	3	NA	Primary	23	+	-	IDC	+	1	68.48	IDC	LumB	81.5	DECEASED	r	post	5	NO	YES	high	Died of Other Causes	ER+/HER2- High Prolif	NO	BREAST CONSERVING	neg	4.046	NEUT	9
Breast Invasive Ductal Carcinoma	Breast Cancer	brca_metabric	MB-6330	MB-6330	Yes	Yes	YES	YES	4	2	NA	Primary	20	-	+	IDC	-	1	36.81	IDC	Her2	140.333	LIVING	r	pre	5	YES	YES	high	Living	HER2+	YES	MASTECTOMY	neg	4.04	GAIN	4ER-
Breast Invasive Ductal Carcinoma	Breast Cancer	brca_metabric	MB-6334	MB-6334	Yes	Yes	YES	YES	6	3	NA	Primary	21	+	+	IDC	+	1	60.12	IDC	Her2	128.1	LIVING	r	post	5	NO	YES	high	Living	HER2+	NO	MASTECTOMY	neg	4.042	GAIN	9
Breast Invasive Ductal Carcinoma	Breast Cancer	brca_metabric	MB-0372	MB-0372	Yes	Yes	YES	YES	1	3	1	Primary	18	-	-	IDC	-	1	39.86	IDC	Basal	62.7667	DECEASED	r	pre	1	YES	YES	high	Died of Disease	ER-/HER2-	YES	BREAST CONSERVING	neg	4.036	NEUT	10
Invasive Breast Carcinoma	Breast Cancer	brca_metabric	MB-6336	MB-6336	Yes	Yes	YES	YES	2	3	NA	Primary	25	-	-	BRCA	-	1	63.22	INVASIVE TUMOUR	Basal	17.2	DECEASED	r	post	5	YES	NO	moderate	Died of Disease	ER-/HER2-	YES	MASTECTOMY	neg	6.05	NEUT	2
Breast Invasive Ductal Carcinoma	Breast Cancer	brca_metabric	MB-6337	MB-6337	Yes	Yes	YES	YES	7	3	NA	Primary	55	-	+	IDC	-	1	58.25	IDC	Basal	110.867	DECEASED	r	post	5	YES	NO	high	Died of Other Causes	HER2+	YES	MASTECTOMY	neg	6.11	GAIN	5
Breast Invasive Ductal Carcinoma	Breast Cancer	brca_metabric	MB-6344	MB-6344	Yes	Yes	YES	YES	9	2	NA	Primary	60	+	-	IDC	-	1	82	IDC	LumB	152.933	DECEASED	r	post	5	NO	NO	moderate	Died of Disease	ER+/HER2- High Prolif	NO	MASTECTOMY	pos	3.12	NEUT	1
Breast Invasive Ductal Carcinoma	Breast Cancer	brca_metabric	MB-6346	MB-6346	Yes	Yes	YES	YES	3	2	2	Primary	22	+	-	IDC	+	1	63.2	IDC	LumB	281.5	LIVING	r	post	5	NO	NO	high	Living	ER+/HER2- High Prolif	YES	BREAST CONSERVING	pos	3.044	NEUT	8
Breast Invasive Ductal Carcinoma	Breast Cancer	brca_metabric	MB-6358	MB-6358	Yes	Yes	YES	YES	4	2	NA	Primary	25	-	+	IDC	-	1	57.77	IDC	Her2	37.8667	DECEASED	r	post	5	NO	NO	high	Died of Disease	HER2+	NO	MASTECTOMY	pos	3.05	GAIN	5
Breast Invasive Ductal Carcinoma	Breast Cancer	brca_metabric	MB-6359	MB-6359	Yes	Yes	YES	YES	8	2	NA	Primary	22	+	-	IDC	-	1	73.42	IDC	Her2	85.0333	DECEASED	l	post	5	NO	NO	NA	Died of Disease	ER+/HER2- High Prolif	NO	MASTECTOMY	pos	3.044	NEUT	6
Breast Invasive Ductal Carcinoma	Breast Cancer	brca_metabric	MB-6363	MB-6363	Yes	Yes	YES	YES	7	3	NA	Primary	25	-	+	IDC	-	1	60.77	IDC	Basal	16.7	DECEASED	r	post	5	YES	NO	moderate	Died of Disease	HER2+	YES	MASTECTOMY	neg	6.05	GAIN	5
Invasive Breast Carcinoma	Breast Cancer	brca_metabric	MB-7000	MB-7000	Yes	Yes	YES	YES	9	2	NA	Primary	11	+	-	BRCA	+	1	69.28	OTHER INVASIVE	LumB	97.4	LIVING	l	post	4	NO	YES	moderate	Living	ER+/HER2- High Prolif	NO	MASTECTOMY	pos	4.022	GAIN	1
Breast Mixed Ductal and Lobular Carcinoma	Breast Cancer	brca_metabric	MB-7001	MB-7001	Yes	Yes	YES	YES	9	2	NA	Primary	10	+	+	MDLC	-	1	72.71	IDC+ILC	LumA	102.7	LIVING	l	post	4	NO	YES	high	Living	HER2+	YES	BREAST CONSERVING	pos	3.02	GAIN	5
Breast Invasive Ductal Carcinoma	Breast Cancer	brca_metabric	MB-7002	MB-7002	Yes	Yes	YES	YES	7	2	NA	Primary	16	+	-	IDC	+	1	74.52	IDC	LumB	57.9333	LIVING	l	post	4	NO	YES	moderate	Living	ER+/HER2- High Prolif	NO	MASTECTOMY	pos	3.032	LOSS	4ER+
Breast Invasive Ductal Carcinoma	Breast Cancer	brca_metabric	MB-0373	MB-0373	Yes	Yes	YES	YES	2	3	2	Primary	24	+	+	IDC	+	1	63.31	IDC	LumB	27	DECEASED	l	post	1	NO	YES	high	Died of Disease	HER2+	YES	BREAST CONSERVING	pos	5.048	GAIN	5
Breast Invasive Ductal Carcinoma	Breast Cancer	brca_metabric	MB-7003	MB-7003	Yes	No	YES	YES	5	2	NA	Primary	27	+	-	IDC	+	1	50.44	IDC	Normal	91.2333	DECEASED	r	post	4	NO	YES	low	Died of Other Causes	ER+/HER2- Low Prolif	NO	MASTECTOMY	pos	4.054	NEUT	3
Breast Invasive Ductal Carcinoma	Breast Cancer	brca_metabric	MB-7004	MB-7004	Yes	Yes	YES	YES	9	2	NA	Primary	30	+	-	IDC	-	1	74.2	IDC	LumA	50.4667	LIVING	r	post	4	NO	YES	moderate	Living	ER+/HER2- Low Prolif	YES	MASTECTOMY	pos	5.06	NEUT	8
Breast Invasive Ductal Carcinoma	Breast Cancer	brca_metabric	MB-7005	MB-7005	Yes	Yes	YES	YES	2	1	NA	Primary	26	+	-	IDC	-	1	70.84	IDC	LumB	45.3333	LIVING	r	post	4	NO	YES	high	Living	ER+/HER2- Low Prolif	YES	BREAST CONSERVING	pos	3.052	NEUT	8
Invasive Breast Carcinoma	Breast Cancer	brca_metabric	MB-7006	MB-7006	Yes	Yes	YES	YES	11	1	NA	Primary	19	+	-	BRCA	+	1	58.8	IDC-TUB	LumA	109.933	LIVING	l	post	4	NO	YES	low	Living	ER+/HER2- Low Prolif	YES	BREAST CONSERVING	pos	3.038	NEUT	3
Breast Invasive Ductal Carcinoma	Breast Cancer	brca_metabric	MB-7007	MB-7007	Yes	Yes	YES	YES	7	3	NA	Primary	17	-	-	IDC	-	1	54.44	IDC	Basal	58.6	LIVING	l	post	4	YES	NO	high	Living	ER-/HER2-	YES	MASTECTOMY	neg	5.034	GAIN	10
Breast Invasive Ductal Carcinoma	Breast Cancer	brca_metabric	MB-7008	MB-7008	Yes	No	YES	YES	2	3	NA	Primary	24	-	-	IDC	-	1	69.94	IDC	claudin-low	50.9	DECEASED	r	post	4	NO	NO	high	Died of Other Causes	ER-/HER2-	NO	MASTECTOMY	neg	4.048	NEUT	4ER-
Breast Invasive Ductal Carcinoma	Breast Cancer	brca_metabric	MB-7009	MB-7009	Yes	Yes	YES	YES	3	3	NA	Primary	27	-	-	IDC	-	1	68.28	IDC	Basal	54.7667	DECEASED	r	post	4	YES	NO	high	Died of Disease	ER-/HER2-	YES	BREAST CONSERVING	neg	5.054	NEUT	10
Breast Invasive Ductal Carcinoma	Breast Cancer	brca_metabric	MB-7010	MB-7010	Yes	No	YES	YES	7	1	NA	Primary	23	+	-	IDC	+	1	70.25	IDC	LumA	74.0333	LIVING	r	post	4	NO	YES	moderate	Living	ER+/HER2- Low Prolif	NO	MASTECTOMY	pos	2.046	NEUT	7
Breast Invasive Ductal Carcinoma	Breast Cancer	brca_metabric	MB-7011	MB-7011	Yes	Yes	YES	YES	3	3	NA	Primary	40	+	-	IDC	+	1	68.9	IDC	LumB	70.0667	DECEASED	l	post	4	NO	YES	moderate	Died of Other Causes	ER+/HER2- High Prolif	YES	MASTECTOMY	pos	4.08	GAIN	9
Breast Invasive Ductal Carcinoma	Breast Cancer	brca_metabric	MB-7012	MB-7012	Yes	Yes	YES	YES	5	3	NA	Primary	20	-	-	IDC	-	1	60.96	IDC	Basal	19.8333	DECEASED	l	post	4	YES	NO	high	Died of Disease	ER-/HER2-	YES	BREAST CONSERVING	neg	4.04	NEUT	10
Breast Mixed Ductal and Lobular Carcinoma	Breast Cancer	brca_metabric	MB-0056	MB-0056	Yes	Yes	YES	YES	4	2	1	Primary	29	+	-	MDLC	+	1	62.62	IDC+ILC	LumB	62.8667	LIVING	r	post	1	NO	YES	high	Living	NA	NO	MASTECTOMY	pos	3.058	NEUT	1
Breast Invasive Ductal Carcinoma	Breast Cancer	brca_metabric	MB-0374	MB-0374	Yes	Yes	YES	YES	2	3	2	Primary	25	+	-	IDC	-	1	34.68	IDC	LumB	1.43333	LIVING	r	pre	1	NO	YES	moderate	Living	ER+/HER2- High Prolif	NO	BREAST CONSERVING	pos	6.05	LOSS	1
Breast Invasive Ductal Carcinoma	Breast Cancer	brca_metabric	MB-7013	MB-7013	Yes	Yes	YES	YES	5	1	NA	Primary	18	+	-	IDC	+	1	30.53	IDC	LumA	46.4333	LIVING	r	pre	4	NO	YES	high	Living	ER+/HER2- Low Prolif	YES	BREAST CONSERVING	pos	2.036	NEUT	8
Breast Invasive Ductal Carcinoma	Breast Cancer	brca_metabric	MB-7014	MB-7014	Yes	Yes	YES	YES	16	3	NA	Primary	19	+	-	IDC	+	1	67.57	IDC	Basal	68.7	LIVING	l	post	4	NO	YES	high	Living	ER+/HER2- High Prolif	YES	BREAST CONSERVING	pos	5.038	NEUT	1
Breast Invasive Ductal Carcinoma	Breast Cancer	brca_metabric	MB-7015	MB-7015	Yes	Yes	YES	YES	3	3	NA	Primary	25	+	-	IDC	+	1	63.79	IDC	LumB	78.1667	LIVING	r	post	4	NO	YES	high	Living	ER+/HER2- High Prolif	YES	BREAST CONSERVING	pos	4.05	NEUT	8
Breast Invasive Ductal Carcinoma	Breast Cancer	brca_metabric	MB-7017	MB-7017	Yes	Yes	YES	YES	5	3	NA	Primary	27	-	-	IDC	-	1	36.63	IDC	claudin-low	135.333	LIVING	r	pre	4	YES	NO	high	Living	ER-/HER2-	YES	BREAST CONSERVING	neg	5.054	NEUT	10
Breast Invasive Ductal Carcinoma	Breast Cancer	brca_metabric	MB-7018	MB-7018	Yes	Yes	YES	YES	5	2	NA	Primary	40	+	-	IDC	-	1	72.12	IDC	Her2	86.5333	DECEASED	r	post	4	YES	NO	moderate	Died of Disease	ER+/HER2- High Prolif	YES	MASTECTOMY	neg	4.08	NEUT	9
Breast Invasive Ductal Carcinoma	Breast Cancer	brca_metabric	MB-7019	MB-7019	Yes	Yes	YES	YES	8	2	NA	Primary	21	+	-	IDC	+	1	68.44	IDC	LumB	80.7333	DECEASED	l	post	4	NO	YES	moderate	Died of Other Causes	ER+/HER2- Low Prolif	NO	MASTECTOMY	pos	3.042	NEUT	3
Breast Invasive Ductal Carcinoma	Breast Cancer	brca_metabric	MB-7020	MB-7020	Yes	Yes	YES	YES	10	3	NA	Primary	27	-	+	IDC	-	1	44.47	IDC	Her2	71.6333	DECEASED	l	pre	4	YES	NO	moderate	Died of Disease	HER2+	NO	MASTECTOMY	neg	5.054	GAIN	5
Breast Invasive Ductal Carcinoma	Breast Cancer	brca_metabric	MB-7022	MB-7022	Yes	Yes	YES	YES	7	2	NA	Primary	34	+	-	IDC	+	1	70.61	IDC	LumB	85.5	LIVING	l	post	4	NO	YES	high	Living	ER+/HER2- High Prolif	NO	MASTECTOMY	pos	3.068	NEUT	8
Breast Invasive Ductal Carcinoma	Breast Cancer	brca_metabric	MB-7023	MB-7023	Yes	Yes	YES	YES	6	3	NA	Primary	40	-	-	IDC	-	1	66.66	IDC	claudin-low	27.9667	DECEASED	r	post	4	YES	NO	high	Died of Disease	ER-/HER2-	YES	MASTECTOMY	neg	5.08	NEUT	10
Breast Invasive Ductal Carcinoma	Breast Cancer	brca_metabric	MB-7024	MB-7024	Yes	Yes	YES	YES	9	3	NA	Primary	18	+	-	IDC	-	1	54.92	IDC	LumB	70.2667	LIVING	l	post	4	NO	YES	high	Living	ER+/HER2- High Prolif	NO	MASTECTOMY	pos	4.036	NEUT	1
Breast Invasive Ductal Carcinoma	Breast Cancer	brca_metabric	MB-0375	MB-0375	Yes	Yes	YES	YES	3	3	2	Primary	23	+	-	IDC	+	1	72.69	IDC	Normal	143.167	LIVING	r	post	1	NO	NO	high	Living	ER-/HER2-	YES	MASTECTOMY	neg	5.046	NEUT	10
Breast Invasive Ductal Carcinoma	Breast Cancer	brca_metabric	MB-7025	MB-7025	Yes	No	YES	YES	2	3	NA	Primary	13	-	-	IDC	-	1	65.22	IDC	claudin-low	80.2333	LIVING	NA	post	4	NO	NO	high	Living	ER-/HER2-	YES	BREAST CONSERVING	neg	4.026	NEUT	4ER-
Breast Invasive Ductal Carcinoma	Breast Cancer	brca_metabric	MB-7026	MB-7026	Yes	Yes	YES	YES	6	2	NA	Primary	26	+	-	IDC	+	1	35.27	IDC	LumB	111.7	DECEASED	l	pre	4	NO	YES	moderate	Died of Other Causes	ER+/HER2- Low Prolif	YES	BREAST CONSERVING	pos	4.052	GAIN	3
Breast Invasive Ductal Carcinoma	Breast Cancer	brca_metabric	MB-7027	MB-7027	Yes	Yes	YES	YES	6	3	NA	Primary	15	-	+	IDC	-	1	60.56	IDC	Her2	36.9667	DECEASED	r	post	4	YES	NO	moderate	Died of Disease	HER2+	YES	MASTECTOMY	neg	6.03	GAIN	5
Breast Invasive Ductal Carcinoma	Breast Cancer	brca_metabric	MB-7028	MB-7028	Yes	Yes	YES	YES	8	2	NA	Primary	28	+	-	IDC	-	1	65.94	IDC	LumB	89.8	LIVING	l	post	4	NO	YES	high	Living	ER+/HER2- High Prolif	YES	BREAST CONSERVING	pos	4.056	NEUT	1
Breast Invasive Ductal Carcinoma	Breast Cancer	brca_metabric	MB-7029	MB-7029	Yes	Yes	YES	YES	7	1	NA	Primary	23	+	-	IDC	+	1	43.45	IDC	LumA	76.8667	LIVING	l	pre	4	NO	YES	moderate	Living	ER+/HER2- Low Prolif	YES	BREAST CONSERVING	pos	2.046	LOSS	4ER+
Breast Mixed Ductal and Lobular Carcinoma	Breast Cancer	brca_metabric	MB-7030	MB-7030	Yes	Yes	YES	YES	5	2	NA	Primary	50	-	-	MDLC	-	1	74.21	IDC+ILC	Basal	31.3333	DECEASED	r	post	4	NO	YES	low	Died of Other Causes	ER-/HER2-	YES	MASTECTOMY	pos	4.1	NEUT	4ER+
Breast Invasive Ductal Carcinoma	Breast Cancer	brca_metabric	MB-7031	MB-7031	Yes	Yes	YES	YES	5	3	NA	Primary	40	-	-	IDC	-	1	60.58	IDC	Basal	85.3667	LIVING	r	post	4	YES	NO	high	Living	NA	YES	MASTECTOMY	neg	5.08	NEUT	10
Breast Invasive Ductal Carcinoma	Breast Cancer	brca_metabric	MB-7032	MB-7032	Yes	No	YES	YES	4	1	NA	Primary	23	+	-	IDC	+	1	79.36	IDC	LumA	71.4667	LIVING	r	post	4	NO	YES	moderate	Living	ER+/HER2- Low Prolif	NO	MASTECTOMY	pos	2.046	NEUT	3
Invasive Breast Carcinoma	Breast Cancer	brca_metabric	MB-7034	MB-7034	Yes	No	YES	YES	3	2	NA	Primary	43	+	-	BRCA	+	1	78.73	IDC-MUC	LumA	75.1	LIVING	r	post	4	NO	YES	moderate	Living	ER+/HER2- Low Prolif	NO	MASTECTOMY	pos	3.086	NEUT	3
Breast Invasive Ductal Carcinoma	Breast Cancer	brca_metabric	MB-5410	MB-5410	Yes	No	YES	YES	7	3	2	Primary	30	+	-	IDC	+	1	66.45	IDC	LumA	202.767	LIVING	r	post	3	NO	YES	high	Living	ER+/HER2- Low Prolif	YES	BREAST CONSERVING	pos	4.06	NEUT	8
Breast Invasive Ductal Carcinoma	Breast Cancer	brca_metabric	MB-0377	MB-0377	Yes	Yes	YES	YES	2	2	1	Primary	12	+	-	IDC	+	1	63.25	IDC	LumA	134.367	LIVING	r	post	1	NO	YES	moderate	Living	ER+/HER2- Low Prolif	YES	BREAST CONSERVING	pos	3.024	NEUT	4ER+
Breast Invasive Ductal Carcinoma	Breast Cancer	brca_metabric	MB-7036	MB-7036	Yes	Yes	YES	YES	4	3	NA	Primary	18	-	-	IDC	-	1	54.48	IDC	Basal	120.433	LIVING	NA	post	4	YES	NO	high	Living	ER-/HER2-	YES	MASTECTOMY	neg	5.036	NEUT	10
Breast Mixed Ductal and Lobular Carcinoma	Breast Cancer	brca_metabric	MB-5412	MB-5412	Yes	Yes	YES	YES	10	2	1	Primary	14	+	-	MDLC	+	1	51.87	IDC+ILC	LumA	220.233	LIVING	r	post	3	NO	NO	high	Living	ER+/HER2- Low Prolif	YES	BREAST CONSERVING	pos	3.028	NEUT	3
Breast Invasive Ductal Carcinoma	Breast Cancer	brca_metabric	MB-7038	MB-7038	Yes	Yes	YES	YES	16	3	NA	Primary	22	-	-	IDC	-	1	57.62	IDC	Basal	81.0333	LIVING	r	post	4	YES	NO	high	Living	ER-/HER2-	YES	BREAST CONSERVING	neg	5.044	NEUT	10
Breast Mixed Ductal and Lobular Carcinoma	Breast Cancer	brca_metabric	MB-7039	MB-7039	Yes	Yes	YES	YES	2	2	NA	Primary	62	-	-	MDLC	-	1	78.19	IDC+ILC	Basal	49.2	DECEASED	l	post	4	NO	YES	moderate	Died of Disease	ER-/HER2-	NO	MASTECTOMY	pos	4.124	NEUT	4ER+
Breast Invasive Ductal Carcinoma	Breast Cancer	brca_metabric	MB-7040	MB-7040	Yes	Yes	YES	YES	6	2	NA	Primary	22	+	-	IDC	-	1	81.32	IDC	LumA	71.8333	LIVING	l	post	4	NO	YES	moderate	Living	ER+/HER2- Low Prolif	NO	BREAST CONSERVING	pos	4.044	NEUT	4ER+
Breast Invasive Lobular Carcinoma	Breast Cancer	brca_metabric	MB-7041	MB-7041	Yes	Yes	YES	YES	16	NA	NA	Primary	25	+	-	ILC	+	1	79.48	ILC	LumA	101.967	DECEASED	r	post	4	NO	YES	moderate	Died of Other Causes	ER+/HER2- Low Prolif	NO	MASTECTOMY	pos	1.05	NEUT	3
Breast Invasive Ductal Carcinoma	Breast Cancer	brca_metabric	MB-7042	MB-7042	Yes	Yes	YES	YES	11	1	NA	Primary	26	+	-	IDC	+	1	61.72	IDC	LumB	88.5	LIVING	l	post	4	NO	YES	moderate	Living	ER+/HER2- High Prolif	YES	BREAST CONSERVING	pos	3.052	NEUT	8
Breast Invasive Ductal Carcinoma	Breast Cancer	brca_metabric	MB-7043	MB-7043	Yes	Yes	YES	YES	7	3	NA	Primary	18	+	-	IDC	+	1	72.65	IDC	claudin-low	91.5333	LIVING	r	post	4	NO	YES	high	Living	ER+/HER2- Low Prolif	YES	MASTECTOMY	pos	4.036	NEUT	4ER+
Breast Invasive Ductal Carcinoma	Breast Cancer	brca_metabric	MB-7044	MB-7044	Yes	No	YES	YES	4	2	NA	Primary	15	+	-	IDC	+	1	67.24	IDC	claudin-low	86.8333	LIVING	r	post	4	NO	YES	low	Living	ER+/HER2- Low Prolif	YES	BREAST CONSERVING	pos	3.03	NEUT	4ER+
Breast Invasive Ductal Carcinoma	Breast Cancer	brca_metabric	MB-7045	MB-7045	Yes	Yes	YES	YES	3	2	NA	Primary	20	-	-	IDC	-	1	61.39	IDC	Her2	94.9333	DECEASED	r	post	4	NO	YES	high	Died of Disease	ER-/HER2-	YES	BREAST CONSERVING	neg	3.04	NEUT	4ER-
Breast Invasive Ductal Carcinoma	Breast Cancer	brca_metabric	MB-0378	MB-0378	Yes	Yes	YES	YES	13	3	2	Primary	28	-	+	IDC	-	1	57.15	IDC	Her2	97.3	DECEASED	r	post	1	YES	NO	moderate	Died of Disease	HER2+	YES	MASTECTOMY	neg	5.056	GAIN	5
Breast Invasive Ductal Carcinoma	Breast Cancer	brca_metabric	MB-7046	MB-7046	Yes	Yes	YES	YES	8	2	NA	Primary	23	+	+	IDC	-	1	76.02	IDC	Her2	146.4	DECEASED	NA	post	4	NO	YES	moderate	Died of Other Causes	ER+/HER2- High Prolif	YES	BREAST CONSERVING	pos	3.046	GAIN	6
Breast Invasive Ductal Carcinoma	Breast Cancer	brca_metabric	MB-7048	MB-7048	Yes	Yes	YES	YES	5	2	NA	Primary	14	+	-	IDC	-	1	36.27	IDC	Her2	88.4667	LIVING	r	pre	4	NO	YES	high	Living	ER+/HER2- High Prolif	YES	BREAST CONSERVING	pos	3.028	NEUT	1
Breast Invasive Ductal Carcinoma	Breast Cancer	brca_metabric	MB-7049	MB-7049	Yes	No	YES	YES	7	3	NA	Primary	18	-	-	IDC	-	1	48.75	IDC	Basal	102.033	LIVING	r	pre	4	NO	NO	high	Living	ER-/HER2-	YES	BREAST CONSERVING	neg	4.036	NEUT	4ER-
Breast Invasive Ductal Carcinoma	Breast Cancer	brca_metabric	MB-7050	MB-7050	Yes	Yes	YES	YES	5	2	NA	Primary	22.5	+	+	IDC	+	1	64.99	IDC	Her2	65.1333	DECEASED	r	post	4	YES	YES	moderate	Died of Disease	ER+/HER2- High Prolif	YES	BREAST CONSERVING	pos	4.045	GAIN	5
Breast Invasive Ductal Carcinoma	Breast Cancer	brca_metabric	MB-7051	MB-7051	Yes	Yes	YES	YES	4	2	NA	Primary	20	+	-	IDC	-	1	63.44	IDC	Her2	85.9333	DECEASED	l	post	4	NO	YES	high	Died of Disease	ER+/HER2- High Prolif	YES	BREAST CONSERVING	pos	3.04	NEUT	6
Breast Invasive Ductal Carcinoma	Breast Cancer	brca_metabric	MB-7052	MB-7052	Yes	Yes	YES	YES	3	3	NA	Primary	17.9	-	-	IDC	-	1	45.45	IDC	claudin-low	106.133	LIVING	r	pre	4	NO	NO	high	Living	ER-/HER2-	YES	BREAST CONSERVING	neg	4.0358	NEUT	9
Breast Invasive Ductal Carcinoma	Breast Cancer	brca_metabric	MB-7053	MB-7053	Yes	Yes	YES	YES	6	3	NA	Primary	14.5	+	-	IDC	+	1	45.64	IDC	LumA	122.133	LIVING	NA	pre	4	NO	NO	high	Living	ER+/HER2- High Prolif	YES	BREAST CONSERVING	pos	4.029	NEUT	4ER+
Breast Invasive Ductal Carcinoma	Breast Cancer	brca_metabric	MB-7054	MB-7054	Yes	Yes	YES	YES	5	3	NA	Primary	12.8	-	-	IDC	+	1	73.74	IDC	claudin-low	30.4333	DECEASED	NA	post	4	YES	YES	low	Died of Disease	ER-/HER2-	NO	MASTECTOMY	pos	5.0256	NEUT	10
Breast Invasive Ductal Carcinoma	Breast Cancer	brca_metabric	MB-7055	MB-7055	Yes	Yes	YES	YES	6	3	NA	Primary	26	-	-	IDC	-	1	54.87	IDC	Basal	9.13333	DECEASED	NA	post	4	NO	NO	low	Died of Disease	NA	NO	MASTECTOMY	neg	4.052	NEUT	10
Breast Invasive Ductal Carcinoma	Breast Cancer	brca_metabric	MB-7056	MB-7056	Yes	Yes	YES	YES	20	2	NA	Primary	21	+	-	IDC	+	1	71.82	IDC	LumA	117	LIVING	r	post	4	NO	YES	moderate	Living	ER+/HER2- Low Prolif	NO	MASTECTOMY	pos	5.042	NEUT	3
Breast Mixed Ductal and Lobular Carcinoma	Breast Cancer	brca_metabric	MB-0379	MB-0379	Yes	Yes	YES	YES	5	2	2	Primary	29	+	-	MDLC	-	1	48.22	IDC+ILC	LumA	135.667	LIVING	r	pre	1	YES	YES	high	Living	ER+/HER2- Low Prolif	YES	BREAST CONSERVING	pos	4.058	NEUT	7
Breast Invasive Lobular Carcinoma	Breast Cancer	brca_metabric	MB-7057	MB-7057	Yes	No	YES	YES	8	2	NA	Primary	22	-	-	ILC	-	1	72.81	ILC	Normal	43.8333	DECEASED	l	post	4	YES	YES	high	Died of Disease	ER+/HER2- Low Prolif	NO	MASTECTOMY	neg	4.044	NEUT	4ER-
Breast Mixed Ductal and Lobular Carcinoma	Breast Cancer	brca_metabric	MB-7058	MB-7058	Yes	Yes	YES	YES	7	NA	NA	Primary	27	+	-	MDLC	+	1	45.81	IDC+ILC	Normal	122.5	LIVING	l	pre	4	NO	YES	moderate	Living	ER+/HER2- Low Prolif	NO	MASTECTOMY	pos	3.054	NEUT	3
Breast Invasive Ductal Carcinoma	Breast Cancer	brca_metabric	MB-7059	MB-7059	Yes	Yes	YES	YES	6	3	NA	Primary	24	-	+	IDC	-	1	50.55	IDC	Her2	119.333	LIVING	l	post	4	YES	NO	high	Living	HER2+	YES	MASTECTOMY	neg	6.048	GAIN	5
Breast Invasive Lobular Carcinoma	Breast Cancer	brca_metabric	MB-7060	MB-7060	Yes	Yes	YES	YES	4	1	NA	Primary	50	+	-	ILC	-	1	69.25	ILC	LumA	112.667	DECEASED	l	post	4	NO	YES	high	Died of Other Causes	ER+/HER2- Low Prolif	YES	MASTECTOMY	pos	4.1	LOSS	3
Breast Invasive Ductal Carcinoma	Breast Cancer	brca_metabric	MB-7061	MB-7061	Yes	Yes	YES	YES	4	2	NA	Primary	20	+	-	IDC	-	1	61.6	IDC	Normal	96.7667	DECEASED	NA	post	4	NO	YES	moderate	Died of Other Causes	ER+/HER2- Low Prolif	YES	BREAST CONSERVING	pos	3.04	NEUT	4ER+
Breast Invasive Ductal Carcinoma	Breast Cancer	brca_metabric	MB-7062	MB-7062	Yes	Yes	YES	YES	5	1	NA	Primary	16	+	-	IDC	+	1	63.77	IDC	LumA	95.8667	LIVING	NA	post	4	NO	YES	high	Living	ER+/HER2- Low Prolif	YES	BREAST CONSERVING	pos	3.032	NEUT	3
Breast Invasive Ductal Carcinoma	Breast Cancer	brca_metabric	MB-7063	MB-7063	Yes	Yes	YES	YES	7	3	NA	Primary	20	+	-	IDC	+	1	76.77	IDC	LumA	86.6	LIVING	NA	post	4	NO	YES	high	Living	ER+/HER2- Low Prolif	YES	BREAST CONSERVING	pos	4.04	NEUT	3
Breast Invasive Ductal Carcinoma	Breast Cancer	brca_metabric	MB-7065	MB-7065	Yes	Yes	YES	YES	6	2	NA	Primary	19	+	-	IDC	+	1	45.35	IDC	LumB	107.867	LIVING	l	pre	4	NO	NO	moderate	Living	ER+/HER2- High Prolif	YES	BREAST CONSERVING	pos	3.038	NEUT	9
Breast Invasive Ductal Carcinoma	Breast Cancer	brca_metabric	MB-7066	MB-7066	Yes	Yes	YES	YES	7	3	NA	Primary	18.5	-	-	IDC	-	1	64.24	IDC	Her2	89.7667	LIVING	r	post	4	YES	NO	low	Living	ER+/HER2- Low Prolif	YES	BREAST CONSERVING	neg	5.037	GAIN	3
Breast Invasive Ductal Carcinoma	Breast Cancer	brca_metabric	MB-7067	MB-7067	Yes	Yes	YES	YES	4	2	NA	Primary	15.5	-	+	IDC	-	1	69.64	IDC	Her2	105	LIVING	l	post	4	NO	YES	low	Living	HER2+	NO	MASTECTOMY	neg	3.031	GAIN	5
Breast Invasive Ductal Carcinoma	Breast Cancer	brca_metabric	MB-0380	MB-0380	Yes	Yes	YES	YES	4	3	2	Primary	25	+	-	IDC	+	1	83.9	IDC	LumB	69.3333	DECEASED	r	post	1	NO	YES	high	Died of Other Causes	ER+/HER2- High Prolif	YES	BREAST CONSERVING	pos	5.05	NEUT	9
Breast Invasive Ductal Carcinoma	Breast Cancer	brca_metabric	MB-7068	MB-7068	Yes	Yes	YES	YES	7	3	NA	Primary	26	+	+	IDC	-	1	58.95	IDC	Her2	98.4667	LIVING	l	post	4	NO	YES	high	Living	HER2+	YES	BREAST CONSERVING	pos	4.052	GAIN	9
Breast Invasive Ductal Carcinoma	Breast Cancer	brca_metabric	MB-7069	MB-7069	Yes	Yes	YES	YES	14	3	NA	Primary	21.5	-	+	IDC	-	1	67.6	IDC	Her2	114.6	LIVING	l	post	4	NO	YES	moderate	Living	HER2+	YES	BREAST CONSERVING	pos	4.043	GAIN	5
Breast Invasive Ductal Carcinoma	Breast Cancer	brca_metabric	MB-5457	MB-5457	Yes	Yes	YES	YES	8	2	1	Primary	16	+	-	IDC	+	1	52.57	IDC	LumA	164.567	DECEASED	r	post	3	NO	YES	moderate	Died of Disease	ER+/HER2- Low Prolif	NO	BREAST CONSERVING	pos	3.032	NEUT	3
Breast Invasive Ductal Carcinoma	Breast Cancer	brca_metabric	MB-7071	MB-7071	Yes	Yes	YES	YES	22	3	NA	Primary	18	+	-	IDC	+	1	27.56	IDC	Her2	102.067	LIVING	l	pre	4	NO	NO	moderate	Living	ER+/HER2- High Prolif	YES	BREAST CONSERVING	pos	4.036	NEUT	3
Breast Invasive Ductal Carcinoma	Breast Cancer	brca_metabric	MB-7072	MB-7072	Yes	Yes	YES	YES	8	2	NA	Primary	65	+	-	IDC	+	1	71.24	IDC	LumB	52.3333	DECEASED	l	post	4	NO	YES	moderate	Died of Disease	ER+/HER2- High Prolif	YES	MASTECTOMY	pos	5.13	GAIN	1
Breast Invasive Ductal Carcinoma	Breast Cancer	brca_metabric	MB-7073	MB-7073	Yes	Yes	YES	YES	5	3	NA	Primary	20	-	+	IDC	-	1	54.69	IDC	Basal	137.933	DECEASED	NA	post	4	YES	NO	high	Died of Other Causes	HER2+	NO	MASTECTOMY	neg	6.04	GAIN	5
Breast Invasive Ductal Carcinoma	Breast Cancer	brca_metabric	MB-7074	MB-7074	Yes	No	YES	YES	4	1	NA	Primary	18	+	-	IDC	-	1	51.36	IDC	Normal	108.167	LIVING	r	post	4	NO	YES	low	Living	ER+/HER2- Low Prolif	NO	MASTECTOMY	pos	2.036	NEUT	4ER+
Breast Invasive Ductal Carcinoma	Breast Cancer	brca_metabric	MB-7075	MB-7075	Yes	Yes	YES	YES	5	2	NA	Primary	16	+	-	IDC	-	1	64.4	IDC	LumB	111.633	LIVING	r	post	4	NO	YES	high	Living	ER+/HER2- High Prolif	NO	MASTECTOMY	pos	3.032	GAIN	1
Breast Invasive Ductal Carcinoma	Breast Cancer	brca_metabric	MB-7076	MB-7076	Yes	No	YES	YES	6	2	NA	Primary	22	+	-	IDC	+	1	56.13	IDC	LumA	142.667	DECEASED	NA	post	4	NO	YES	moderate	Died of Other Causes	ER+/HER2- Low Prolif	NO	MASTECTOMY	pos	3.044	NEUT	7
Breast Invasive Ductal Carcinoma	Breast Cancer	brca_metabric	MB-7077	MB-7077	Yes	No	YES	YES	6	2	NA	Primary	17	+	-	IDC	+	1	37.89	IDC	LumA	101.267	LIVING	r	pre	4	NO	YES	high	Living	ER+/HER2- Low Prolif	YES	BREAST CONSERVING	pos	5.034	NEUT	3
Breast Invasive Ductal Carcinoma	Breast Cancer	brca_metabric	MB-0381	MB-0381	Yes	Yes	YES	YES	6	3	2	Primary	21	+	+	IDC	-	1	33.65	IDC	Her2	130.2	LIVING	r	pre	1	YES	YES	high	Living	HER2+	YES	BREAST CONSERVING	pos	4.042	GAIN	5
Breast Invasive Ductal Carcinoma	Breast Cancer	brca_metabric	MB-7078	MB-7078	Yes	Yes	YES	YES	6	3	NA	Primary	50	-	-	IDC	-	1	74.8	IDC	claudin-low	4.16667	DECEASED	NA	post	4	NO	YES	moderate	Died of Disease	ER-/HER2-	YES	MASTECTOMY	neg	4.1	NEUT	10
Breast Invasive Ductal Carcinoma	Breast Cancer	brca_metabric	MB-7079	MB-7079	Yes	No	YES	YES	5	2	NA	Primary	30	+	-	IDC	-	1	70.3	IDC	claudin-low	91.0667	LIVING	r	post	4	NO	YES	low	Living	ER-/HER2-	NO	MASTECTOMY	pos	4.06	NEUT	4ER+
Breast Invasive Ductal Carcinoma	Breast Cancer	brca_metabric	MB-7080	MB-7080	Yes	Yes	YES	YES	5	1	NA	Primary	17	+	-	IDC	+	1	64.01	IDC	LumA	91.2333	LIVING	r	post	4	NO	YES	high	Living	ER+/HER2- Low Prolif	NO	MASTECTOMY	pos	2.034	NEUT	8
Breast Invasive Ductal Carcinoma	Breast Cancer	brca_metabric	MB-7081	MB-7081	Yes	No	YES	YES	6	3	NA	Primary	28	-	-	IDC	-	1	69.12	IDC	claudin-low	140.233	LIVING	r	post	4	NO	YES	moderate	Living	ER-/HER2-	YES	BREAST CONSERVING	neg	4.056	NEUT	10
Breast Invasive Ductal Carcinoma	Breast Cancer	brca_metabric	MB-7082	MB-7082	Yes	Yes	YES	YES	2	3	NA	Primary	20	-	+	IDC	-	1	57.07	IDC	Her2	98.2667	LIVING	r	post	4	YES	NO	high	Living	HER2+	YES	BREAST CONSERVING	neg	5.04	GAIN	5
Breast Invasive Ductal Carcinoma	Breast Cancer	brca_metabric	MB-7083	MB-7083	Yes	Yes	YES	YES	8	2	NA	Primary	26	+	-	IDC	+	1	50.42	IDC	LumB	105.467	LIVING	l	post	4	YES	YES	NA	Living	ER+/HER2- High Prolif	YES	BREAST CONSERVING	pos	3.052	NEUT	9
Breast Invasive Ductal Carcinoma	Breast Cancer	brca_metabric	MB-6245	MB-6245	Yes	Yes	YES	YES	5	3	NA	Primary	20	-	-	IDC	-	1	47.01	IDC	Basal	177.633	LIVING	r	pre	5	NO	NO	high	Living	ER-/HER2-	NO	BREAST CONSERVING	neg	4.04	NEUT	10
Invasive Breast Carcinoma	Breast Cancer	brca_metabric	MB-7137	MB-7137	Yes	No	YES	YES	3	NA	NA	Primary	21	+	-	BRCA	-	1	64.24	IDC-MUC	LumA	179.8	LIVING	l	post	4	NO	YES	moderate	Living	ER+/HER2- Low Prolif	YES	BREAST CONSERVING	pos	2.042	NEUT	4ER+
Breast Invasive Ductal Carcinoma	Breast Cancer	brca_metabric	MB-6248	MB-6248	Yes	Yes	YES	YES	8	3	NA	Primary	55	-	-	IDC	-	1	51.22	IDC	Basal	182.833	LIVING	l	post	5	YES	YES	high	Living	ER-/HER2-	YES	MASTECTOMY	neg	5.11	NEUT	10
Breast Invasive Ductal Carcinoma	Breast Cancer	brca_metabric	MB-7087	MB-7087	Yes	Yes	YES	YES	6	3	NA	Primary	14	-	-	IDC	-	1	66.61	IDC	Basal	5.06667	DECEASED	NA	post	4	YES	YES	high	Died of Other Causes	NA	YES	BREAST CONSERVING	neg	5.028	NEUT	10
Breast Invasive Ductal Carcinoma	Breast Cancer	brca_metabric	MB-0382	MB-0382	Yes	Yes	YES	YES	3	2	2	Primary	22	+	-	IDC	-	1	59.05	IDC	LumA	136.467	LIVING	r	post	1	YES	YES	moderate	Living	ER+/HER2- Low Prolif	YES	BREAST CONSERVING	pos	4.044	NEUT	3
Breast Invasive Ductal Carcinoma	Breast Cancer	brca_metabric	MB-6253	MB-6253	Yes	Yes	YES	YES	7	1	NA	Primary	11	+	-	IDC	+	1	62.9	IDC	LumA	194.367	LIVING	l	post	5	NO	NO	high	Living	ER+/HER2- Low Prolif	YES	BREAST CONSERVING	pos	2.022	NEUT	8
Invasive Breast Carcinoma	Breast Cancer	brca_metabric	MB-6254	MB-6254	Yes	Yes	YES	YES	4	2	NA	Primary	71	+	-	BRCA	+	1	78.69	IDC-MUC	LumB	60.9	DECEASED	l	post	5	NO	YES	moderate	Died of Disease	ER+/HER2- Low Prolif	NO	MASTECTOMY	pos	3.142	NEUT	2
Breast Invasive Ductal Carcinoma	Breast Cancer	brca_metabric	MB-6256	MB-6256	Yes	Yes	YES	YES	5	1	NA	Primary	14	+	-	IDC	+	1	67.33	IDC	LumA	127.833	DECEASED	r	post	5	NO	NO	high	Died of Other Causes	ER+/HER2- Low Prolif	YES	BREAST CONSERVING	pos	2.028	NEUT	3
Breast Invasive Ductal Carcinoma	Breast Cancer	brca_metabric	MB-7091	MB-7091	Yes	Yes	YES	YES	3	1	NA	Primary	18	+	-	IDC	+	1	55.71	IDC	LumA	110.267	LIVING	NA	post	4	NO	YES	high	Living	ER+/HER2- Low Prolif	YES	BREAST CONSERVING	pos	4.036	LOSS	7
Breast Invasive Ductal Carcinoma	Breast Cancer	brca_metabric	MB-7145	MB-7145	Yes	Yes	YES	YES	9	3	NA	Primary	25	-	-	IDC	-	1	44.42	IDC	Basal	138.333	LIVING	r	pre	4	YES	NO	high	Living	ER-/HER2-	YES	BREAST CONSERVING	neg	5.05	NEUT	10
Breast Invasive Lobular Carcinoma	Breast Cancer	brca_metabric	MB-5554	MB-5554	Yes	Yes	YES	YES	5	1	2	Primary	26	+	-	ILC	+	1	57.75	ILC	LumA	229.833	LIVING	r	post	3	NO	YES	moderate	Living	ER+/HER2- High Prolif	YES	BREAST CONSERVING	pos	2.052	NEUT	2
Invasive Breast Carcinoma	Breast Cancer	brca_metabric	MB-7148	MB-7148	No	Yes	NO	YES	NA	3	NA	Primary	130	+	-	BRCA	+	1	62.97	ILC	LumA	19	DECEASED	NA	post	4	YES	YES	low	Died of Disease	ER+/HER2- High Prolif	YES	MASTECTOMY	pos	6.26	NEUT	8
Breast Invasive Ductal Carcinoma	Breast Cancer	brca_metabric	MB-7095	MB-7095	Yes	Yes	YES	YES	3	1	NA	Primary	25	+	-	IDC	-	1	74.64	IDC	LumA	115.633	LIVING	r	post	4	NO	YES	high	Living	ER+/HER2- High Prolif	YES	BREAST CONSERVING	pos	2.05	NEUT	8
Breast Invasive Ductal Carcinoma	Breast Cancer	brca_metabric	MB-6192	MB-6192	Yes	Yes	YES	YES	7	2	NA	Primary	35	+	-	IDC	+	1	78.45	IDC	LumB	42.6333	DECEASED	l	post	5	NO	YES	high	Died of Other Causes	ER+/HER2- High Prolif	NO	MASTECTOMY	pos	4.07	NEUT	6
Breast Invasive Lobular Carcinoma	Breast Cancer	brca_metabric	MB-7270	MB-7270	Yes	Yes	YES	YES	8	3	NA	Primary	16	-	-	ILC	-	1	50.84	ILC	Basal	175.167	LIVING	l	post	4	YES	NO	high	Living	ER-/HER2-	NO	MASTECTOMY	neg	5.032	NEUT	10
Breast Invasive Ductal Carcinoma	Breast Cancer	brca_metabric	MB-0383	MB-0383	Yes	Yes	YES	YES	4	3	1	Primary	19	+	-	IDC	-	1	65.02	IDC	LumB	85.7333	DECEASED	l	post	1	NO	YES	high	Died of Disease	ER+/HER2- High Prolif	NO	MASTECTOMY	pos	4.038	NEUT	1
Breast Invasive Ductal Carcinoma	Breast Cancer	brca_metabric	MB-7273	MB-7273	Yes	Yes	YES	YES	5	3	NA	Primary	20	-	+	IDC	-	1	47.47	IDC	Her2	208.2	LIVING	l	pre	4	YES	NO	high	Living	HER2+	YES	BREAST CONSERVING	neg	5.04	GAIN	5
Breast Invasive Ductal Carcinoma	Breast Cancer	brca_metabric	MB-7275	MB-7275	Yes	Yes	YES	YES	8	3	NA	Primary	20	-	+	IDC	+	1	30.02	IDC	Her2	44.4	DECEASED	r	pre	4	YES	NO	high	Died of Disease	HER2+	NO	MASTECTOMY	neg	5.04	GAIN	5
Breast Invasive Ductal Carcinoma	Breast Cancer	brca_metabric	MB-7276	MB-7276	Yes	Yes	YES	YES	9	1	NA	Primary	20	+	-	IDC	+	1	61.27	IDC	LumA	185.333	LIVING	NA	post	4	NO	YES	high	Living	ER+/HER2- Low Prolif	YES	BREAST CONSERVING	pos	4.04	NEUT	8
Breast Invasive Ductal Carcinoma	Breast Cancer	brca_metabric	MB-6204	MB-6204	Yes	Yes	YES	YES	4	3	NA	Primary	23	+	-	IDC	+	1	41.08	IDC	Normal	56.7667	DECEASED	l	pre	5	NO	YES	high	Died of Other Causes	ER+/HER2- Low Prolif	NO	MASTECTOMY	pos	4.046	NEUT	4ER+
Breast Invasive Ductal Carcinoma	Breast Cancer	brca_metabric	MB-7278	MB-7278	Yes	No	YES	YES	3	2	NA	Primary	15	+	-	IDC	+	1	67.89	IDC	LumA	241.3	DECEASED	l	post	4	NO	YES	high	Died of Other Causes	ER+/HER2- Low Prolif	NO	MASTECTOMY	pos	4.03	NEUT	3
Breast Invasive Ductal Carcinoma	Breast Cancer	brca_metabric	MB-7106	MB-7106	Yes	Yes	YES	YES	7	1	NA	Primary	29	+	-	IDC	+	1	80.13	IDC	LumA	37.5	DECEASED	r	post	4	NO	YES	low	Died of Disease	ER+/HER2- Low Prolif	NO	MASTECTOMY	pos	4.058	NEUT	2
Breast Invasive Ductal Carcinoma	Breast Cancer	brca_metabric	MB-7107	MB-7107	Yes	Yes	YES	YES	11	3	NA	Primary	30	+	-	IDC	-	1	67.85	IDC	LumA	56.9333	DECEASED	l	post	4	NO	YES	moderate	Died of Disease	ER+/HER2- High Prolif	NO	MASTECTOMY	pos	5.06	NEUT	8
Breast Mixed Ductal and Lobular Carcinoma	Breast Cancer	brca_metabric	MB-7109	MB-7109	Yes	Yes	YES	YES	6	3	NA	Primary	19	+	-	MDLC	+	1	67.27	IDC+ILC	LumB	117.533	LIVING	l	post	4	NO	YES	high	Living	ER+/HER2- High Prolif	NO	MASTECTOMY	pos	6.038	GAIN	2
Breast Invasive Ductal Carcinoma	Breast Cancer	brca_metabric	MB-5513	MB-5513	Yes	Yes	YES	YES	7	2	2	Primary	29	+	-	IDC	+	1	86.55	IDC	Basal	36.6333	DECEASED	r	post	3	NO	YES	low	Died of Disease	ER+/HER2- High Prolif	NO	MASTECTOMY	pos	5.058	LOSS	6
Breast Invasive Ductal Carcinoma	Breast Cancer	brca_metabric	MB-7112	MB-7112	Yes	Yes	YES	YES	2	3	NA	Primary	40	+	-	IDC	+	1	40.74	IDC	LumB	64.7	DECEASED	l	pre	4	YES	NO	low	Died of Disease	ER+/HER2- High Prolif	NO	MASTECTOMY	pos	4.08	NEUT	2
Breast Invasive Ductal Carcinoma	Breast Cancer	brca_metabric	MB-0384	MB-0384	Yes	Yes	YES	YES	6	3	2	Primary	43	+	-	IDC	+	1	74.58	IDC	LumB	61.1	DECEASED	l	post	1	NO	YES	high	Died of Disease	ER+/HER2- High Prolif	YES	MASTECTOMY	pos	6.086	LOSS	8
Breast Invasive Ductal Carcinoma	Breast Cancer	brca_metabric	MB-7113	MB-7113	Yes	Yes	YES	YES	6	1	NA	Primary	10	+	-	IDC	+	1	66.04	IDC	LumA	136.7	DECEASED	l	post	4	NO	YES	moderate	Died of Other Causes	ER+/HER2- Low Prolif	NO	MASTECTOMY	pos	2.02	NEUT	7
Breast Invasive Ductal Carcinoma	Breast Cancer	brca_metabric	MB-7114	MB-7114	Yes	Yes	YES	YES	8	3	NA	Primary	16	-	-	IDC	-	1	55.57	IDC	Basal	123.267	LIVING	l	post	4	NO	YES	high	Living	ER-/HER2-	YES	BREAST CONSERVING	neg	4.032	NEUT	10
Breast Invasive Ductal Carcinoma	Breast Cancer	brca_metabric	MB-7115	MB-7115	Yes	Yes	YES	YES	5	3	NA	Primary	70	+	+	IDC	-	1	80.56	IDC	Her2	141.733	DECEASED	NA	post	4	NO	YES	high	Died of Other Causes	HER2+	YES	MASTECTOMY	NA	4.14	GAIN	5
Breast Invasive Lobular Carcinoma	Breast Cancer	brca_metabric	MB-7116	MB-7116	Yes	Yes	YES	YES	11	2	NA	Primary	40	+	-	ILC	-	1	77.17	ILC	LumB	33.3667	DECEASED	NA	post	4	NO	YES	high	Died of Disease	ER+/HER2- High Prolif	NO	MASTECTOMY	pos	4.08	NEUT	8
Breast Invasive Ductal Carcinoma	Breast Cancer	brca_metabric	MB-6225	MB-6225	Yes	Yes	YES	YES	17	2	1	Primary	16	+	-	IDC	+	1	68.43	IDC	LumA	117.867	LIVING	r	post	5	NO	NO	high	Living	ER+/HER2- Low Prolif	NO	MASTECTOMY	pos	3.032	NEUT	7
Breast Invasive Ductal Carcinoma	Breast Cancer	brca_metabric	MB-7119	MB-7119	Yes	Yes	YES	YES	8	3	NA	Primary	23	-	-	IDC	-	1	54.53	IDC	Basal	128.367	LIVING	l	post	4	YES	YES	high	Living	ER-/HER2-	YES	BREAST CONSERVING	neg	5.046	NEUT	10
Breast Invasive Ductal Carcinoma	Breast Cancer	brca_metabric	MB-7121	MB-7121	Yes	No	YES	YES	3	3	NA	Primary	38	-	-	IDC	-	1	49.02	IDC	claudin-low	88.8333	DECEASED	l	pre	4	YES	YES	low	Died of Other Causes	ER-/HER2-	YES	MASTECTOMY	neg	6.076	NEUT	10
Breast Invasive Ductal Carcinoma	Breast Cancer	brca_metabric	MB-6229	MB-6229	Yes	Yes	YES	YES	5	1	1	Primary	15	+	-	IDC	+	1	75.33	IDC	LumA	0.1	DECEASED	r	post	5	NO	NO	high	Died of Disease	ER+/HER2- Low Prolif	NO	MASTECTOMY	pos	2.03	NEUT	8
Breast Invasive Ductal Carcinoma	Breast Cancer	brca_metabric	MB-6328	MB-6328	Yes	Yes	YES	YES	2	1	NA	Primary	30	+	-	IDC	+	1	75.89	IDC	LumA	126.667	LIVING	r	post	5	NO	YES	high	Living	ER+/HER2- High Prolif	NO	MASTECTOMY	pos	2.06	NEUT	2
Breast Invasive Ductal Carcinoma	Breast Cancer	brca_metabric	MB-6231	MB-6231	Yes	Yes	YES	YES	7	3	NA	Primary	20	+	-	IDC	+	1	77.96	IDC	Normal	72.5667	DECEASED	l	post	5	NO	NO	high	Died of Other Causes	ER+/HER2- Low Prolif	NO	MASTECTOMY	pos	4.04	LOSS	3
Invasive Breast Carcinoma	Breast Cancer	brca_metabric	MB-0059	MB-0059	No	No	NO	YES	NA	3	1	Primary	17	+	-	BRCA	+	1	75.58	IDC	LumA	160.9	LIVING	l	post	1	NO	YES	high	Living	ER+/HER2- High Prolif	YES	MASTECTOMY	pos	4.034	NEUT	8
Invasive Breast Carcinoma	Breast Cancer	brca_metabric	MB-0385	MB-0385	Yes	Yes	YES	YES	1	3	2	Primary	31	+	-	BRCA	-	1	66.58	IDC-MUC	LumB	36.4333	DECEASED	l	post	1	YES	YES	high	Died of Disease	ER+/HER2- High Prolif	YES	BREAST CONSERVING	pos	6.062	NEUT	9
Breast Invasive Ductal Carcinoma	Breast Cancer	brca_metabric	MB-6232	MB-6232	Yes	Yes	YES	YES	11	2	2	Primary	30	+	-	IDC	+	1	71.22	IDC	LumA	85	DECEASED	l	post	5	NO	YES	high	Died of Other Causes	ER+/HER2- Low Prolif	NO	MASTECTOMY	pos	5.06	NEUT	3
Breast Invasive Ductal Carcinoma	Breast Cancer	brca_metabric	MB-7128	MB-7128	Yes	Yes	YES	YES	5	2	NA	Primary	21	+	+	IDC	+	1	71.05	IDC	LumA	60.2667	DECEASED	l	post	4	NO	YES	high	Died of Other Causes	HER2+	NO	MASTECTOMY	pos	3.042	GAIN	5
Breast Invasive Ductal Carcinoma	Breast Cancer	brca_metabric	MB-7298	MB-7298	Yes	Yes	YES	YES	15	2	NA	Primary	25	+	-	IDC	+	1	61.16	IDC	LumB	86.2333	DECEASED	NA	post	4	NO	YES	moderate	Died of Other Causes	ER+/HER2- High Prolif	NO	MASTECTOMY	pos	5.05	NEUT	1
Breast Invasive Ductal Carcinoma	Breast Cancer	brca_metabric	MB-7131	MB-7131	Yes	Yes	YES	YES	14	3	NA	Primary	21	+	-	IDC	-	1	58.04	IDC	LumB	134.733	LIVING	r	post	4	NO	YES	moderate	Living	ER+/HER2- High Prolif	NO	MASTECTOMY	pos	5.042	NEUT	8
Breast Invasive Ductal Carcinoma	Breast Cancer	brca_metabric	MB-5540	MB-5540	Yes	Yes	YES	YES	7	3	NA	Primary	20	+	+	IDC	-	1	76.53	IDC	LumB	48.4333	DECEASED	l	post	3	NO	YES	high	Died of Disease	ER+/HER2- High Prolif	NO	BREAST CONSERVING	pos	6.04	GAIN	1
Breast Invasive Ductal Carcinoma	Breast Cancer	brca_metabric	MB-7132	MB-7132	Yes	No	YES	YES	2	2	NA	Primary	19	+	-	IDC	+	1	69.06	IDC	LumB	131.6	LIVING	l	post	4	NO	YES	moderate	Living	ER+/HER2- Low Prolif	NO	MASTECTOMY	pos	3.038	NEUT	7
Breast Invasive Ductal Carcinoma	Breast Cancer	brca_metabric	MB-7135	MB-7135	Yes	Yes	YES	YES	7	3	NA	Primary	26	-	+	IDC	-	1	56.93	IDC	Her2	26.7333	DECEASED	NA	post	4	YES	YES	low	Died of Disease	HER2+	YES	BREAST CONSERVING	neg	6.052	GAIN	5
Breast Invasive Ductal Carcinoma	Breast Cancer	brca_metabric	MB-7152	MB-7152	Yes	Yes	YES	YES	4	3	NA	Primary	18	+	-	IDC	-	1	62.13	IDC	Her2	195.8	DECEASED	NA	post	4	NO	YES	high	Died of Other Causes	ER+/HER2- High Prolif	NO	MASTECTOMY	pos	4.036	GAIN	9
Breast Invasive Ductal Carcinoma	Breast Cancer	brca_metabric	MB-7138	MB-7138	Yes	Yes	YES	YES	3	3	NA	Primary	22	+	-	IDC	+	1	68.16	IDC	LumB	123	DECEASED	l	post	4	NO	YES	high	Died of Other Causes	ER+/HER2- High Prolif	YES	BREAST CONSERVING	pos	4.044	NEUT	8
Breast Invasive Ductal Carcinoma	Breast Cancer	brca_metabric	MB-5548	MB-5548	Yes	Yes	YES	YES	3	3	NA	Primary	50	-	-	IDC	-	1	62.43	IDC	claudin-low	25.3333	LIVING	l	post	3	NO	NO	high	Living	ER-/HER2-	NO	MASTECTOMY	neg	4.1	NEUT	10
Breast Invasive Ductal Carcinoma	Breast Cancer	brca_metabric	MB-0388	MB-0388	Yes	Yes	YES	YES	3	3	2	Primary	28	+	+	IDC	-	1	46.63	IDC	Normal	97.5667	LIVING	l	pre	1	YES	YES	low	Living	ER+/HER2- Low Prolif	YES	MASTECTOMY	pos	5.056	GAIN	1
Invasive Breast Carcinoma	Breast Cancer	brca_metabric	MB-7141	MB-7141	Yes	Yes	YES	YES	8	2	NA	Primary	11.8	+	-	BRCA	+	1	78.16	IDC-MUC	LumA	138.567	LIVING	NA	post	4	NO	YES	high	Living	ER+/HER2- Low Prolif	NO	MASTECTOMY	NA	3.0236	NEUT	7
Breast Invasive Ductal Carcinoma	Breast Cancer	brca_metabric	MB-7142	MB-7142	Yes	Yes	YES	YES	2	2	NA	Primary	13	+	-	IDC	+	1	55.52	IDC	LumB	175.9	DECEASED	r	post	4	NO	YES	high	Died of Other Causes	ER+/HER2- High Prolif	NO	MASTECTOMY	NA	3.026	NEUT	2
Breast Invasive Ductal Carcinoma	Breast Cancer	brca_metabric	MB-7143	MB-7143	Yes	Yes	YES	YES	1	3	NA	Primary	34	-	+	IDC	-	1	61.38	IDC	Her2	186.367	LIVING	l	post	4	NO	YES	high	Living	HER2+	YES	BREAST CONSERVING	neg	4.068	GAIN	5
Breast Invasive Ductal Carcinoma	Breast Cancer	brca_metabric	MB-7144	MB-7144	Yes	Yes	YES	YES	4	3	NA	Primary	22.5	+	-	IDC	+	1	59.34	IDC	LumB	102.633	DECEASED	r	post	4	NO	YES	high	Died of Other Causes	ER+/HER2- High Prolif	YES	BREAST CONSERVING	pos	4.045	NEUT	8
Breast Invasive Ductal Carcinoma	Breast Cancer	brca_metabric	MB-6187	MB-6187	Yes	No	YES	YES	2	3	NA	Primary	79	+	-	IDC	+	1	70.35	IDC	claudin-low	37.7667	DECEASED	r	post	5	NO	YES	low	Died of Other Causes	ER-/HER2-	NO	MASTECTOMY	pos	4.158	GAIN	4ER+
Breast Invasive Ductal Carcinoma	Breast Cancer	brca_metabric	MB-6141	MB-6141	Yes	Yes	YES	YES	1	3	NA	Primary	NA	+	-	IDC	-	1	79.84	IDC	LumB	78.8667	DECEASED	l	post	5	NO	YES	high	Died of Other Causes	ER+/HER2- High Prolif	NO	MASTECTOMY	pos	6	NEUT	8
Breast Invasive Ductal Carcinoma	Breast Cancer	brca_metabric	MB-6214	MB-6214	Yes	Yes	YES	YES	2	2	NA	Primary	20	+	-	IDC	+	1	74.43	IDC	LumA	174.5	DECEASED	l	post	5	NO	YES	high	Died of Other Causes	ER+/HER2- Low Prolif	NO	MASTECTOMY	pos	4.04	NEUT	3
Invasive Breast Carcinoma	Breast Cancer	brca_metabric	MB-6113	MB-6113	Yes	Yes	YES	YES	4	2	2	Primary	20	+	+	BRCA	-	1	39.41	INVASIVE TUMOUR	Her2	124.567	DECEASED	l	pre	5	YES	NO	high	Died of Disease	HER2+	NO	MASTECTOMY	neg	4.04	GAIN	5
Breast Invasive Ductal Carcinoma	Breast Cancer	brca_metabric	MB-6218	MB-6218	Yes	Yes	YES	YES	7	3	2	Primary	22	+	-	IDC	-	1	49.67	IDC	LumA	147.767	DECEASED	l	pre	5	NO	NO	high	Died of Disease	ER+/HER2- Low Prolif	NO	MASTECTOMY	pos	4.044	GAIN	1
Breast Invasive Ductal Carcinoma	Breast Cancer	brca_metabric	MB-5560	MB-5560	Yes	Yes	YES	YES	2	2	1	Primary	15	-	-	IDC	-	1	44.05	IDC	Basal	186.6	LIVING	r	pre	3	NO	NO	moderate	Living	ER-/HER2-	YES	BREAST CONSERVING	neg	3.03	LOSS	10
Breast Invasive Ductal Carcinoma	Breast Cancer	brca_metabric	MB-0389	MB-0389	Yes	Yes	YES	YES	1	3	3	Primary	50	+	+	IDC	+	1	46.87	IDC	LumB	96.9667	LIVING	r	pre	1	YES	YES	high	Living	HER2+	YES	MASTECTOMY	pos	6.1	GAIN	2
Breast Invasive Ductal Carcinoma	Breast Cancer	brca_metabric	MB-6224	MB-6224	Yes	Yes	YES	YES	4	3	2	Primary	10	-	+	IDC	+	1	66.94	IDC	Her2	35.4667	DECEASED	l	post	5	YES	NO	high	Died of Disease	ER-/HER2-	YES	MASTECTOMY	neg	6.02	GAIN	5
Breast Invasive Lobular Carcinoma	Breast Cancer	brca_metabric	MB-7153	MB-7153	Yes	Yes	YES	YES	12	2	NA	Primary	25	+	-	ILC	-	1	74.11	ILC	Her2	142.8	LIVING	r	post	4	NO	YES	high	Living	ER+/HER2- High Prolif	NO	MASTECTOMY	pos	3.05	NEUT	8
Breast Invasive Ductal Carcinoma	Breast Cancer	brca_metabric	MB-7154	MB-7154	Yes	Yes	YES	YES	14	3	NA	Primary	32.6	-	-	IDC	-	1	77.54	IDC	Basal	108.467	DECEASED	r	post	4	NO	YES	high	Died of Other Causes	ER-/HER2-	NO	MASTECTOMY	neg	4.0652	NEUT	10
Breast Invasive Lobular Carcinoma	Breast Cancer	brca_metabric	MB-6201	MB-6201	Yes	Yes	YES	YES	5	2	1	Primary	10	+	-	ILC	+	1	79.2	ILC	LumB	222.7	DECEASED	l	post	5	NO	NO	high	Died of Other Causes	ER+/HER2- High Prolif	YES	BREAST CONSERVING	pos	3.02	NEUT	9
Breast Invasive Ductal Carcinoma	Breast Cancer	brca_metabric	MB-6207	MB-6207	Yes	Yes	YES	YES	6	2	NA	Primary	15	+	-	IDC	-	1	80.76	IDC	LumA	118.3	DECEASED	r	post	5	NO	NO	high	Died of Other Causes	ER+/HER2- Low Prolif	NO	MASTECTOMY	pos	3.03	NEUT	8
Breast Invasive Ductal Carcinoma	Breast Cancer	brca_metabric	MB-7219	MB-7219	Yes	No	YES	YES	3	1	NA	Primary	12.5	+	-	IDC	+	1	60.07	IDC	LumA	165.2	LIVING	l	post	4	NO	YES	high	Living	ER+/HER2- Low Prolif	YES	MASTECTOMY	pos	3.025	NEUT	8
Breast Invasive Ductal Carcinoma	Breast Cancer	brca_metabric	MB-6208	MB-6208	Yes	Yes	YES	YES	8	2	2	Primary	20	+	-	IDC	-	1	56.93	IDC	Normal	221.2	LIVING	l	post	5	NO	YES	high	Living	ER+/HER2- High Prolif	YES	BREAST CONSERVING	pos	4.04	NEUT	3
Breast Invasive Ductal Carcinoma	Breast Cancer	brca_metabric	MB-6212	MB-6212	Yes	Yes	YES	YES	4	2	1	Primary	15	+	-	IDC	+	1	61.81	IDC	LumA	224.233	LIVING	l	post	5	NO	NO	high	Living	ER+/HER2- Low Prolif	YES	BREAST CONSERVING	pos	3.03	NEUT	7
Breast Invasive Ductal Carcinoma	Breast Cancer	brca_metabric	MB-7035	MB-7035	Yes	Yes	YES	YES	4	3	NA	Primary	50	-	+	IDC	-	1	45.3	IDC	Her2	32.0667	DECEASED	r	pre	4	YES	NO	moderate	Died of Disease	HER2+	YES	MASTECTOMY	neg	6.1	GAIN	5
Breast Invasive Ductal Carcinoma	Breast Cancer	brca_metabric	MB-7182	MB-7182	Yes	Yes	YES	YES	6	3	NA	Primary	27	+	-	IDC	-	1	58.26	IDC	Her2	49.4667	DECEASED	NA	post	4	YES	YES	moderate	Died of Disease	ER+/HER2- High Prolif	NO	MASTECTOMY	pos	4.054	NEUT	9
Invasive Breast Carcinoma	Breast Cancer	brca_metabric	MB-0390	MB-0390	No	Yes	NO	YES	NA	3	2	Primary	17	-	+	BRCA	-	1	40.68	IDC	claudin-low	72.2	DECEASED	r	pre	1	YES	NO	low	Died of Disease	HER2+	YES	BREAST CONSERVING	pos	6.034	GAIN	5
Invasive Breast Carcinoma	Breast Cancer	brca_metabric	MB-6217	MB-6217	Yes	Yes	YES	YES	6	1	NA	Primary	NA	+	-	BRCA	+	1	47.51	IDC-MUC	LumB	211.533	DECEASED	r	pre	5	YES	YES	moderate	Died of Other Causes	ER+/HER2- High Prolif	NO	MASTECTOMY	neg	3	GAIN	9
Breast Invasive Ductal Carcinoma	Breast Cancer	brca_metabric	MB-6238	MB-6238	Yes	Yes	YES	YES	6	2	NA	Primary	29	+	-	IDC	+	1	84.87	IDC	LumA	172.967	DECEASED	l	post	5	NO	NO	high	Died of Disease	ER+/HER2- Low Prolif	NO	MASTECTOMY	pos	3.058	NEUT	7
Breast Invasive Ductal Carcinoma	Breast Cancer	brca_metabric	MB-6146	MB-6146	Yes	Yes	YES	YES	7	3	NA	Primary	6	+	-	IDC	+	1	51.04	IDC	Her2	89.6	DECEASED	l	post	5	NO	YES	high	Died of Disease	ER+/HER2- High Prolif	NO	MASTECTOMY	pos	5.012	NEUT	4ER+
Breast Invasive Ductal Carcinoma	Breast Cancer	brca_metabric	MB-6242	MB-6242	Yes	Yes	YES	YES	15	3	NA	Primary	55	-	-	IDC	-	1	41.29	IDC	Basal	165.433	LIVING	l	pre	5	YES	NO	high	Living	ER-/HER2-	YES	BREAST CONSERVING	neg	6.11	NEUT	10
Breast Invasive Ductal Carcinoma	Breast Cancer	brca_metabric	MB-7288	MB-7288	Yes	Yes	YES	YES	2	2	NA	Primary	30	+	-	IDC	-	1	55.7	IDC	LumB	27.0667	DECEASED	NA	post	4	NO	YES	high	Died of Disease	ER+/HER2- High Prolif	YES	BREAST CONSERVING	pos	5.06	NEUT	8
Breast Invasive Ductal Carcinoma	Breast Cancer	brca_metabric	MB-7070	MB-7070	Yes	Yes	YES	YES	6	3	NA	Primary	2	+	-	IDC	+	1	68.76	IDC	Her2	108.067	LIVING	l	post	4	NO	YES	high	Living	ER+/HER2- High Prolif	NO	MASTECTOMY	pos	5.004	GAIN	9
Breast Invasive Ductal Carcinoma	Breast Cancer	brca_metabric	MB-6152	MB-6152	Yes	Yes	YES	YES	13	2	NA	Primary	17	-	-	IDC	-	1	60.62	IDC	Basal	228.9	LIVING	r	post	5	NO	NO	high	Living	ER-/HER2-	NO	MASTECTOMY	pos	3.034	NEUT	10
Breast Invasive Ductal Carcinoma	Breast Cancer	brca_metabric	MB-7292	MB-7292	Yes	Yes	YES	YES	3	2	NA	Primary	15	+	-	IDC	+	1	52.9	IDC	LumB	78.4667	DECEASED	NA	post	4	NO	YES	high	Died of Disease	ER+/HER2- High Prolif	YES	BREAST CONSERVING	pos	4.03	GAIN	6
Breast Invasive Ductal Carcinoma	Breast Cancer	brca_metabric	MB-7140	MB-7140	Yes	No	YES	YES	8	3	NA	Primary	60	+	-	IDC	-	1	58.27	IDC	LumB	90.8	DECEASED	r	post	4	NO	YES	moderate	Died of Disease	ER+/HER2- High Prolif	NO	MASTECTOMY	pos	6.12	NEUT	8
Breast Invasive Ductal Carcinoma	Breast Cancer	brca_metabric	MB-6184	MB-6184	Yes	Yes	YES	YES	5	3	NA	Primary	50	+	-	IDC	+	1	35.02	IDC	Her2	185.7	DECEASED	r	pre	5	YES	YES	high	Died of Disease	ER+/HER2- High Prolif	NO	MASTECTOMY	pos	6.1	NEUT	2
Breast Invasive Ductal Carcinoma	Breast Cancer	brca_metabric	MB-0391	MB-0391	Yes	Yes	YES	YES	1	3	3	Primary	50	-	+	IDC	-	1	61.23	IDC	claudin-low	142.467	LIVING	l	post	1	YES	NO	moderate	Living	NA	YES	BREAST CONSERVING	neg	6.1	GAIN	1
Invasive Breast Carcinoma	Breast Cancer	brca_metabric	MB-6101	MB-6101	Yes	No	YES	YES	10	2	NA	Primary	35	+	-	BRCA	+	1	82.51	INVASIVE TUMOUR	Normal	77.5	DECEASED	l	post	5	NO	NO	high	Died of Other Causes	NA	NO	MASTECTOMY	pos	3.07	NEUT	7
Breast Invasive Ductal Carcinoma	Breast Cancer	brca_metabric	MB-6239	MB-6239	Yes	Yes	YES	YES	5	2	2	Primary	20	+	-	IDC	+	1	52.84	IDC	Normal	200.333	LIVING	r	post	5	YES	NO	high	Living	ER+/HER2- High Prolif	YES	BREAST CONSERVING	pos	5.04	NEUT	8
Invasive Breast Carcinoma	Breast Cancer	brca_metabric	MB-6213	MB-6213	No	Yes	NO	YES	NA	2	NA	Primary	22	+	-	BRCA	+	1	60.75	IDC	LumA	203.533	DECEASED	r	post	5	NO	NO	high	Died of Other Causes	NA	NO	MASTECTOMY	pos	3.044	NEUT	7
Breast Mixed Ductal and Lobular Carcinoma	Breast Cancer	brca_metabric	MB-6167	MB-6167	Yes	Yes	YES	YES	7	2	NA	Primary	15	+	-	MDLC	-	1	75.02	IDC+ILC	LumA	122.8	DECEASED	l	post	5	NO	YES	high	Died of Other Causes	ER+/HER2- Low Prolif	NO	MASTECTOMY	pos	5.03	NEUT	8
Breast Invasive Ductal Carcinoma	Breast Cancer	brca_metabric	MB-7147	MB-7147	Yes	Yes	YES	YES	6	3	NA	Primary	30	+	-	IDC	+	1	76.98	IDC	LumB	168.6	DECEASED	r	post	4	NO	YES	high	Died of Other Causes	ER+/HER2- High Prolif	NO	MASTECTOMY	pos	4.06	NEUT	6
Invasive Breast Carcinoma	Breast Cancer	brca_metabric	MB-7194	MB-7194	Yes	Yes	YES	YES	5	2	NA	Primary	21.5	+	-	BRCA	-	1	63.71	IDC-MUC	LumB	46.6667	DECEASED	NA	post	4	YES	YES	high	Died of Disease	ER+/HER2- High Prolif	NO	BREAST CONSERVING	pos	3.043	NEUT	2
Breast Invasive Ductal Carcinoma	Breast Cancer	brca_metabric	MB-6223	MB-6223	Yes	Yes	YES	YES	5	3	2	Primary	20	-	-	IDC	-	1	58.83	IDC	Basal	221.933	LIVING	l	post	5	YES	NO	high	Living	ER-/HER2-	YES	BREAST CONSERVING	neg	5.04	NEUT	10
Breast Invasive Lobular Carcinoma	Breast Cancer	brca_metabric	MB-6195	MB-6195	Yes	Yes	YES	YES	8	2	NA	Primary	23	+	-	ILC	-	1	66.01	ILC	LumA	202.233	LIVING	l	post	5	NO	YES	high	Living	ER+/HER2- Low Prolif	NO	MASTECTOMY	pos	3.046	NEUT	3
Breast Invasive Ductal Carcinoma	Breast Cancer	brca_metabric	MB-6179	MB-6179	Yes	Yes	YES	YES	6	1	NA	Primary	33	+	-	IDC	+	1	59.08	IDC	LumA	58.4667	DECEASED	r	post	5	NO	NO	high	Died of Disease	ER+/HER2- High Prolif	NO	MASTECTOMY	pos	2.066	NEUT	8
Breast Invasive Ductal Carcinoma	Breast Cancer	brca_metabric	MB-7111	MB-7111	Yes	Yes	YES	YES	3	3	NA	Primary	50	+	-	IDC	+	1	52.12	IDC	Basal	30.1667	DECEASED	NA	post	4	NO	YES	moderate	Died of Disease	ER+/HER2- High Prolif	NO	MASTECTOMY	pos	6.1	NEUT	1
Breast Invasive Ductal Carcinoma	Breast Cancer	brca_metabric	MB-0869	MB-0869	Yes	Yes	YES	YES	2	3	2	Primary	29	-	-	IDC	-	1	58.83	IDC	Basal	112.4	DECEASED	r	post	1	YES	YES	high	Died of Other Causes	ER-/HER2-	YES	BREAST CONSERVING	neg	4.058	NEUT	10
Breast Invasive Ductal Carcinoma	Breast Cancer	brca_metabric	MB-6228	MB-6228	Yes	No	YES	YES	5	3	NA	Primary	20	-	-	IDC	+	1	37.33	IDC	claudin-low	200.1	LIVING	l	pre	5	NO	NO	moderate	Living	ER-/HER2-	NO	MASTECTOMY	neg	5.04	NEUT	4ER-
Breast Invasive Ductal Carcinoma	Breast Cancer	brca_metabric	MB-7151	MB-7151	Yes	Yes	YES	YES	9	3	NA	Primary	21	-	-	IDC	-	1	59.06	IDC	Basal	144.433	LIVING	l	post	4	NO	YES	high	Living	ER-/HER2-	NO	MASTECTOMY	pos	4.042	NEUT	10
Breast Invasive Ductal Carcinoma	Breast Cancer	brca_metabric	MB-6234	MB-6234	Yes	Yes	YES	YES	4	2	NA	Primary	NA	+	-	IDC	+	1	66.35	IDC	Normal	213.367	LIVING	l	post	5	NO	NO	moderate	Living	ER+/HER2- Low Prolif	NO	MASTECTOMY	pos	3	NEUT	4ER+
Breast Mixed Ductal and Lobular Carcinoma	Breast Cancer	brca_metabric	MB-7215	MB-7215	Yes	Yes	YES	YES	6	2	NA	Primary	15.5	+	-	MDLC	-	1	60.15	IDC+ILC	claudin-low	208.967	DECEASED	NA	post	4	NO	YES	moderate	Died of Other Causes	ER+/HER2- Low Prolif	YES	BREAST CONSERVING	pos	4.031	NEUT	4ER+
Invasive Breast Carcinoma	Breast Cancer	brca_metabric	MB-7285	MB-7285	Yes	Yes	YES	YES	1	2	NA	Primary	20	+	-	BRCA	+	1	53.14	OTHER INVASIVE	claudin-low	109	DECEASED	NA	post	4	NO	YES	moderate	Died of Disease	ER+/HER2- Low Prolif	YES	BREAST CONSERVING	pos	4.04	GAIN	6
Invasive Breast Carcinoma	Breast Cancer	brca_metabric	MB-7037	MB-7037	Yes	Yes	YES	YES	3	1	NA	Primary	15	+	-	BRCA	+	1	68.74	IDC-TUB	LumA	86.4	LIVING	l	post	4	NO	NO	moderate	Living	ER+/HER2- Low Prolif	YES	BREAST CONSERVING	pos	2.03	NEUT	8
Breast Invasive Ductal Carcinoma	Breast Cancer	brca_metabric	MB-7286	MB-7286	Yes	Yes	YES	YES	2	3	NA	Primary	25	+	-	IDC	-	1	66.48	IDC	LumB	158.633	DECEASED	l	post	4	NO	YES	high	Died of Other Causes	ER+/HER2- High Prolif	NO	MASTECTOMY	pos	5.05	NEUT	3
Breast Invasive Ductal Carcinoma	Breast Cancer	brca_metabric	MB-7281	MB-7281	Yes	Yes	YES	YES	3	3	NA	Primary	16	-	+	IDC	-	1	51.22	IDC	Her2	49.5333	DECEASED	NA	post	4	YES	YES	moderate	Died of Disease	HER2+	YES	MASTECTOMY	pos	5.032	GAIN	5
Invasive Breast Carcinoma	Breast Cancer	brca_metabric	MB-7216	MB-7216	Yes	No	YES	YES	1	2	NA	Primary	20	+	-	BRCA	+	1	79.23	IDC-MUC	LumB	207.467	DECEASED	l	post	4	NO	YES	moderate	Died of Other Causes	ER+/HER2- Low Prolif	NO	MASTECTOMY	pos	3.04	NEUT	4ER+
Breast Invasive Ductal Carcinoma	Breast Cancer	brca_metabric	MB-6092	MB-6092	Yes	Yes	YES	YES	6	2	NA	Primary	21	+	-	IDC	-	1	80.59	IDC	Normal	2.3	DECEASED	r	post	5	NO	NO	moderate	Died of Other Causes	ER+/HER2- Low Prolif	NO	BREAST CONSERVING	pos	3.042	NEUT	3
Breast Invasive Ductal Carcinoma	Breast Cancer	brca_metabric	MB-0872	MB-0872	Yes	Yes	YES	YES	7	2	2	Primary	14	+	-	IDC	+	1	82.34	IDC	Normal	152.067	DECEASED	r	post	1	NO	YES	NA	Died of Other Causes	ER+/HER2- Low Prolif	YES	MASTECTOMY	pos	4.028	NEUT	7
Breast Invasive Ductal Carcinoma	Breast Cancer	brca_metabric	MB-6200	MB-6200	Yes	Yes	YES	YES	3	3	NA	Primary	30	+	-	IDC	-	1	65.52	IDC	LumA	30.0667	DECEASED	l	post	5	NO	YES	high	Died of Disease	ER+/HER2- High Prolif	NO	MASTECTOMY	pos	5.06	NEUT	9
Breast Invasive Ductal Carcinoma	Breast Cancer	brca_metabric	MB-7297	MB-7297	Yes	Yes	YES	YES	4	3	NA	Primary	25	+	-	IDC	+	1	62.9	IDC	LumB	175.967	DECEASED	l	post	4	NO	YES	high	Died of Disease	NA	YES	MASTECTOMY	pos	6.05	NEUT	1
Breast Invasive Ductal Carcinoma	Breast Cancer	brca_metabric	MB-7299	MB-7299	Yes	Yes	YES	YES	3	3	NA	Primary	20	+	-	IDC	-	1	60.02	IDC	LumB	201.9	DECEASED	NA	post	4	NO	YES	high	Died of Other Causes	ER+/HER2- High Prolif	YES	BREAST CONSERVING	pos	5.04	NEUT	10
Breast Invasive Ductal Carcinoma	Breast Cancer	brca_metabric	MB-6118	MB-6118	Yes	Yes	YES	YES	8	2	1	Primary	15	+	-	IDC	+	1	41.11	IDC	LumA	264.6	LIVING	r	pre	5	NO	NO	low	Living	ER+/HER2- Low Prolif	YES	BREAST CONSERVING	pos	3.03	NEUT	3
Breast Invasive Ductal Carcinoma	Breast Cancer	brca_metabric	MB-6317	MB-6317	Yes	Yes	YES	YES	7	3	NA	Primary	53	+	-	IDC	+	1	86.9	IDC	LumB	29.2333	DECEASED	r	post	5	NO	YES	moderate	Died of Other Causes	ER+/HER2- High Prolif	NO	MASTECTOMY	pos	5.106	GAIN	2
Breast Invasive Ductal Carcinoma	Breast Cancer	brca_metabric	MB-0000	MB-0000	No	No	NO	YES	NA	3	2	Primary	22	+	-	IDC	-	1	75.65	IDC	claudin-low	140.5	LIVING	r	post	1	NO	YES	NA	Living	ER-/HER2-	YES	MASTECTOMY	pos	6.044	NEUT	4ER+
Breast Invasive Ductal Carcinoma	Breast Cancer	brca_metabric	MB-0008	MB-0008	Yes	Yes	YES	YES	2	3	2	Primary	40	+	-	IDC	+	1	76.97	IDC	LumB	41.3667	DECEASED	r	post	1	YES	YES	high	Died of Disease	ER+/HER2- High Prolif	YES	MASTECTOMY	pos	6.08	NEUT	9
Breast Invasive Ductal Carcinoma	Breast Cancer	brca_metabric	MB-0064	MB-0064	No	No	NO	YES	NA	2	1	Primary	18	+	-	IDC	+	1	69.13	IDC	LumB	108.933	LIVING	r	post	1	NO	YES	moderate	Living	NA	NO	BREAST CONSERVING	pos	3.036	GAIN	3
Breast Invasive Ductal Carcinoma	Breast Cancer	brca_metabric	MB-0108	MB-0108	Yes	Yes	YES	YES	2	3	1	Primary	18	+	-	IDC	-	1	43.15	IDC	claudin-low	42.7	DECEASED	r	pre	1	YES	YES	low	Died of Disease	NA	YES	BREAST CONSERVING	pos	4.036	NEUT	4ER+
Breast Invasive Ductal Carcinoma	Breast Cancer	brca_metabric	MB-0113	MB-0113	No	Yes	NO	YES	NA	3	2	Primary	17	-	+	IDC	-	1	36.96	IDC	Her2	43.1667	LIVING	r	pre	1	YES	YES	low	Living	HER2+	YES	MASTECTOMY	pos	5.034	GAIN	5
Breast Invasive Ductal Carcinoma	Breast Cancer	brca_metabric	MB-0874	MB-0874	Yes	Yes	YES	YES	2	3	2	Primary	39	-	-	IDC	-	1	59.22	IDC	Basal	16.6	DECEASED	l	post	1	YES	NO	high	Died of Disease	ER-/HER2-	YES	MASTECTOMY	neg	4.078	NEUT	10
Breast Mixed Ductal and Lobular Carcinoma	Breast Cancer	brca_metabric	MB-0124	MB-0124	Yes	Yes	YES	YES	1	2	3	Primary	50	+	-	MDLC	+	1	43.46	IDC+ILC	LumA	118.2	LIVING	l	pre	1	YES	YES	low	Living	ER+/HER2- Low Prolif	YES	BREAST CONSERVING	pos	4.1	NEUT	8
Breast Invasive Ductal Carcinoma	Breast Cancer	brca_metabric	MB-0157	MB-0157	Yes	Yes	YES	YES	1	3	2	Primary	30	-	-	IDC	-	1	71.5	IDC	claudin-low	114.767	LIVING	l	post	1	NO	NO	moderate	Living	ER-/HER2-	YES	BREAST CONSERVING	neg	4.06	NEUT	4ER-
Breast Invasive Ductal Carcinoma	Breast Cancer	brca_metabric	MB-0174	MB-0174	Yes	Yes	YES	YES	2	3	2	Primary	24	-	-	IDC	-	1	59.18	IDC	claudin-low	78.7667	LIVING	l	post	1	YES	NO	low	Living	ER-/HER2-	YES	BREAST CONSERVING	neg	4.048	NEUT	4ER-
Breast Invasive Ductal Carcinoma	Breast Cancer	brca_metabric	MB-0268	MB-0268	Yes	Yes	YES	YES	8	3	4	Primary	19	+	-	IDC	+	1	66.54	IDC	LumB	28.5	DECEASED	NA	post	1	NO	NO	high	Died of Disease	NA	NO	NA	pos	4.038	NEUT	9
Invasive Breast Carcinoma	Breast Cancer	brca_metabric	MB-0283	MB-0283	No	Yes	NO	YES	NA	3	4	Primary	33	+	-	BRCA	-	1	60.3	IDC	LumB	22.0333	DECEASED	r	post	1	NO	NO	high	Died of Disease	ER+/HER2- High Prolif	NO	MASTECTOMY	pos	6.066	NEUT	1
Breast Invasive Ductal Carcinoma	Breast Cancer	brca_metabric	MB-0291	MB-0291	Yes	Yes	YES	YES	1	3	2	Primary	26	+	+	IDC	+	1	51.19	IDC	LumB	39.2	DECEASED	r	post	1	YES	YES	moderate	Died of Disease	HER2+	NO	BREAST CONSERVING	pos	5.052	GAIN	5
Breast Invasive Lobular Carcinoma	Breast Cancer	brca_metabric	MB-0444	MB-0444	No	Yes	NO	YES	NA	2	4	Primary	33	+	-	ILC	+	1	49.87	ILC	LumB	55.4667	DECEASED	l	pre	1	NO	YES	moderate	Died of Disease	ER+/HER2- Low Prolif	YES	BREAST CONSERVING	pos	5.066	NEUT	8
Breast Invasive Ductal Carcinoma	Breast Cancer	brca_metabric	MB-0482	MB-0482	Yes	Yes	YES	YES	2	3	2	Primary	16	-	+	IDC	-	1	39.53	IDC	Normal	24.8667	DECEASED	r	pre	1	YES	NO	moderate	Died of Disease	HER2+	YES	BREAST CONSERVING	neg	5.032	GAIN	5
Breast Invasive Ductal Carcinoma	Breast Cancer	brca_metabric	MB-0519	MB-0519	Yes	Yes	YES	YES	1	3	3	Primary	65	+	-	IDC	-	1	61.99	IDC	claudin-low	110.967	LIVING	r	post	1	YES	YES	moderate	Living	ER+/HER2- Low Prolif	YES	MASTECTOMY	pos	6.13	LOSS	4ER+
Breast Invasive Lobular Carcinoma	Breast Cancer	brca_metabric	MB-0593	MB-0593	Yes	Yes	YES	YES	2	2	3	Primary	90	-	+	ILC	-	1	62.34	ILC	Her2	34.6667	DECEASED	l	post	1	YES	NO	high	Died of Disease	HER2+	YES	MASTECTOMY	neg	5.18	GAIN	5
Invasive Breast Carcinoma	Breast Cancer	brca_metabric	MB-0876	MB-0876	No	Yes	NO	YES	NA	NA	0	Primary	0	-	-	BRCA	-	1	54.85	DCIS	claudin-low	176.433	LIVING	r	post	1	NO	NO	moderate	Living	ER-/HER2-	NO	MASTECTOMY	NA	1	NEUT	4ER-
Invasive Breast Carcinoma	Breast Cancer	brca_metabric	MB-0025	MB-0025	Yes	Yes	YES	YES	5	NA	NA	Primary	NA	NA	NA	BRCA	NA	1	NA	NA	NA	NA	NA	NA	NA	NA	NA	NA	NA	NA	NA	NA	NA	NA	NA	NA	NA
Invasive Breast Carcinoma	Breast Cancer	brca_metabric	MB-0326	MB-0326	Yes	Yes	YES	YES	9	NA	NA	Primary	NA	NA	NA	BRCA	NA	1	NA	NA	NA	NA	NA	NA	NA	NA	NA	NA	NA	NA	NA	NA	NA	NA	NA	NA	NA
Invasive Breast Carcinoma	Breast Cancer	brca_metabric	MB-0329	MB-0329	Yes	Yes	YES	YES	5	NA	NA	Primary	NA	NA	NA	BRCA	NA	1	NA	NA	NA	NA	NA	NA	NA	NA	NA	NA	NA	NA	NA	NA	NA	NA	NA	NA	NA
Invasive Breast Carcinoma	Breast Cancer	brca_metabric	MB-0547	MB-0547	Yes	Yes	YES	YES	2	NA	NA	Primary	NA	NA	NA	BRCA	NA	1	NA	NA	NA	NA	NA	NA	NA	NA	NA	NA	NA	NA	NA	NA	NA	NA	NA	NA	NA
Invasive Breast Carcinoma	Breast Cancer	brca_metabric	MB-6206	MB-6206	Yes	No	YES	YES	6	NA	NA	Primary	NA	NA	NA	BRCA	NA	1	NA	NA	NA	NA	NA	NA	NA	NA	NA	NA	NA	NA	NA	NA	NA	NA	NA	NA	NA
Invasive Breast Carcinoma	Breast Cancer	brca_metabric	MTS-T0035	MTS-T0035	Yes	No	YES	NO	3	NA	NA	Primary	NA	NA	NA	BRCA	NA	1	NA	NA	NA	NA	NA	NA	NA	NA	NA	NA	NA	NA	NA	NA	NA	NA	NA	NA	NA
Invasive Breast Carcinoma	Breast Cancer	brca_metabric	MTS-T0058	MTS-T0058	Yes	Yes	YES	YES	4	NA	NA	Primary	NA	NA	NA	BRCA	NA	1	NA	NA	NA	NA	NA	NA	NA	NA	NA	NA	NA	NA	NA	NA	NA	NA	NA	NA	NA
Invasive Breast Carcinoma	Breast Cancer	brca_metabric	MTS-T0059	MTS-T0059	Yes	Yes	YES	YES	8	NA	NA	Primary	NA	NA	NA	BRCA	NA	1	NA	NA	NA	NA	NA	NA	NA	NA	NA	NA	NA	NA	NA	NA	NA	NA	NA	NA	NA
Invasive Breast Carcinoma	Breast Cancer	brca_metabric	MTS-T0060	MTS-T0060	Yes	No	YES	YES	6	NA	NA	Primary	NA	NA	NA	BRCA	NA	1	NA	NA	NA	NA	NA	NA	NA	NA	NA	NA	NA	NA	NA	NA	NA	NA	NA	NA	NA
Invasive Breast Carcinoma	Breast Cancer	brca_metabric	MTS-T0061	MTS-T0061	Yes	Yes	YES	YES	6	NA	NA	Primary	NA	NA	NA	BRCA	NA	1	NA	NA	NA	NA	NA	NA	NA	NA	NA	NA	NA	NA	NA	NA	NA	NA	NA	NA	NA
Breast Invasive Ductal Carcinoma	Breast Cancer	brca_metabric	MB-0877	MB-0877	Yes	Yes	YES	YES	4	3	2	Primary	35	+	-	IDC	+	1	79.41	IDC	LumB	14.4333	DECEASED	l	post	1	NO	NO	high	Died of Disease	ER+/HER2- High Prolif	NO	MASTECTOMY	pos	6.07	NEUT	6
Invasive Breast Carcinoma	Breast Cancer	brca_metabric	MTS-T0062	MTS-T0062	Yes	Yes	YES	YES	10	NA	NA	Primary	NA	NA	NA	BRCA	NA	1	NA	NA	NA	NA	NA	NA	NA	NA	NA	NA	NA	NA	NA	NA	NA	NA	NA	NA	NA
Invasive Breast Carcinoma	Breast Cancer	brca_metabric	MTS-T0063	MTS-T0063	Yes	Yes	YES	YES	6	NA	NA	Primary	NA	NA	NA	BRCA	NA	1	NA	NA	NA	NA	NA	NA	NA	NA	NA	NA	NA	NA	NA	NA	NA	NA	NA	NA	NA
Invasive Breast Carcinoma	Breast Cancer	brca_metabric	MTS-T0064	MTS-T0064	Yes	Yes	YES	YES	4	NA	NA	Primary	NA	NA	NA	BRCA	NA	1	NA	NA	NA	NA	NA	NA	NA	NA	NA	NA	NA	NA	NA	NA	NA	NA	NA	NA	NA
Invasive Breast Carcinoma	Breast Cancer	brca_metabric	MTS-T0065	MTS-T0065	Yes	Yes	YES	YES	7	NA	NA	Primary	NA	NA	NA	BRCA	NA	1	NA	NA	NA	NA	NA	NA	NA	NA	NA	NA	NA	NA	NA	NA	NA	NA	NA	NA	NA
Invasive Breast Carcinoma	Breast Cancer	brca_metabric	MTS-T0066	MTS-T0066	Yes	Yes	YES	YES	5	NA	NA	Primary	NA	NA	NA	BRCA	NA	1	NA	NA	NA	NA	NA	NA	NA	NA	NA	NA	NA	NA	NA	NA	NA	NA	NA	NA	NA
Invasive Breast Carcinoma	Breast Cancer	brca_metabric	MTS-T0067	MTS-T0067	Yes	No	YES	YES	1	NA	NA	Primary	NA	NA	NA	BRCA	NA	1	NA	NA	NA	NA	NA	NA	NA	NA	NA	NA	NA	NA	NA	NA	NA	NA	NA	NA	NA
Invasive Breast Carcinoma	Breast Cancer	brca_metabric	MTS-T0068	MTS-T0068	Yes	Yes	YES	YES	16	NA	NA	Primary	NA	NA	NA	BRCA	NA	1	NA	NA	NA	NA	NA	NA	NA	NA	NA	NA	NA	NA	NA	NA	NA	NA	NA	NA	NA
Invasive Breast Carcinoma	Breast Cancer	brca_metabric	MTS-T0069	MTS-T0069	Yes	No	YES	YES	1	NA	NA	Primary	NA	NA	NA	BRCA	NA	1	NA	NA	NA	NA	NA	NA	NA	NA	NA	NA	NA	NA	NA	NA	NA	NA	NA	NA	NA
Invasive Breast Carcinoma	Breast Cancer	brca_metabric	MTS-T0070	MTS-T0070	Yes	Yes	YES	YES	5	NA	NA	Primary	NA	NA	NA	BRCA	NA	1	NA	NA	NA	NA	NA	NA	NA	NA	NA	NA	NA	NA	NA	NA	NA	NA	NA	NA	NA
Invasive Breast Carcinoma	Breast Cancer	brca_metabric	MTS-T0071	MTS-T0071	Yes	Yes	YES	YES	2	NA	NA	Primary	NA	NA	NA	BRCA	NA	1	NA	NA	NA	NA	NA	NA	NA	NA	NA	NA	NA	NA	NA	NA	NA	NA	NA	NA	NA
Breast Invasive Ductal Carcinoma	Breast Cancer	brca_metabric	MB-0006	MB-0006	Yes	Yes	YES	YES	1	2	2	Primary	25	+	-	IDC	+	1	47.68	IDC	LumB	164.933	LIVING	r	pre	1	YES	YES	moderate	Living	NA	YES	MASTECTOMY	pos	4.05	NEUT	9
Breast Invasive Ductal Carcinoma	Breast Cancer	brca_metabric	MB-0060	MB-0060	Yes	Yes	YES	YES	5	3	2	Primary	23	+	-	IDC	+	1	45.43	IDC	LumB	140.867	LIVING	r	pre	1	YES	YES	high	Living	ER+/HER2- High Prolif	YES	BREAST CONSERVING	pos	4.046	NEUT	10
Breast Invasive Ductal Carcinoma	Breast Cancer	brca_metabric	MB-0880	MB-0880	Yes	No	YES	YES	1	1	2	Primary	30	+	-	IDC	+	1	73.64	IDC	LumA	1.23333	LIVING	r	post	1	NO	NO	moderate	Living	ER+/HER2- Low Prolif	NO	MASTECTOMY	pos	2.06	NEUT	7
Invasive Breast Carcinoma	Breast Cancer	brca_metabric	MTS-T0072	MTS-T0072	Yes	No	YES	YES	5	NA	NA	Primary	NA	NA	NA	BRCA	NA	1	NA	NA	NA	NA	NA	NA	NA	NA	NA	NA	NA	NA	NA	NA	NA	NA	NA	NA	NA
Invasive Breast Carcinoma	Breast Cancer	brca_metabric	MTS-T0073	MTS-T0073	Yes	Yes	YES	YES	2	NA	NA	Primary	NA	NA	NA	BRCA	NA	1	NA	NA	NA	NA	NA	NA	NA	NA	NA	NA	NA	NA	NA	NA	NA	NA	NA	NA	NA
Invasive Breast Carcinoma	Breast Cancer	brca_metabric	MTS-T0074	MTS-T0074	Yes	Yes	YES	YES	7	NA	NA	Primary	NA	NA	NA	BRCA	NA	1	NA	NA	NA	NA	NA	NA	NA	NA	NA	NA	NA	NA	NA	NA	NA	NA	NA	NA	NA
Invasive Breast Carcinoma	Breast Cancer	brca_metabric	MTS-T0075	MTS-T0075	Yes	Yes	YES	YES	1	NA	NA	Primary	NA	NA	NA	BRCA	NA	1	NA	NA	NA	NA	NA	NA	NA	NA	NA	NA	NA	NA	NA	NA	NA	NA	NA	NA	NA
Invasive Breast Carcinoma	Breast Cancer	brca_metabric	MTS-T0076	MTS-T0076	Yes	Yes	YES	YES	2	NA	NA	Primary	NA	NA	NA	BRCA	NA	1	NA	NA	NA	NA	NA	NA	NA	NA	NA	NA	NA	NA	NA	NA	NA	NA	NA	NA	NA
Invasive Breast Carcinoma	Breast Cancer	brca_metabric	MTS-T0077	MTS-T0077	Yes	Yes	YES	YES	7	NA	NA	Primary	NA	NA	NA	BRCA	NA	1	NA	NA	NA	NA	NA	NA	NA	NA	NA	NA	NA	NA	NA	NA	NA	NA	NA	NA	NA
Invasive Breast Carcinoma	Breast Cancer	brca_metabric	MTS-T0078	MTS-T0078	Yes	No	YES	YES	2	NA	NA	Primary	NA	NA	NA	BRCA	NA	1	NA	NA	NA	NA	NA	NA	NA	NA	NA	NA	NA	NA	NA	NA	NA	NA	NA	NA	NA
Invasive Breast Carcinoma	Breast Cancer	brca_metabric	MTS-T0079	MTS-T0079	Yes	Yes	YES	YES	4	NA	NA	Primary	NA	NA	NA	BRCA	NA	1	NA	NA	NA	NA	NA	NA	NA	NA	NA	NA	NA	NA	NA	NA	NA	NA	NA	NA	NA
Invasive Breast Carcinoma	Breast Cancer	brca_metabric	MTS-T0080	MTS-T0080	Yes	Yes	YES	YES	1	NA	NA	Primary	NA	NA	NA	BRCA	NA	1	NA	NA	NA	NA	NA	NA	NA	NA	NA	NA	NA	NA	NA	NA	NA	NA	NA	NA	NA
Invasive Breast Carcinoma	Breast Cancer	brca_metabric	MTS-T0081	MTS-T0081	Yes	Yes	YES	YES	4	NA	NA	Primary	NA	NA	NA	BRCA	NA	1	NA	NA	NA	NA	NA	NA	NA	NA	NA	NA	NA	NA	NA	NA	NA	NA	NA	NA	NA
Breast Mixed Ductal and Lobular Carcinoma	Breast Cancer	brca_metabric	MB-0882	MB-0882	Yes	Yes	YES	YES	1	3	2	Primary	47	+	-	MDLC	+	1	73.39	IDC+ILC	LumB	42.3667	DECEASED	l	post	1	NO	YES	moderate	Died of Disease	ER+/HER2- High Prolif	NO	BREAST CONSERVING	pos	4.094	NEUT	7
Invasive Breast Carcinoma	Breast Cancer	brca_metabric	MTS-T0082	MTS-T0082	Yes	Yes	YES	YES	2	NA	NA	Primary	NA	NA	NA	BRCA	NA	1	NA	NA	NA	NA	NA	NA	NA	NA	NA	NA	NA	NA	NA	NA	NA	NA	NA	NA	NA
Invasive Breast Carcinoma	Breast Cancer	brca_metabric	MTS-T0083	MTS-T0083	Yes	Yes	YES	YES	4	NA	NA	Primary	NA	NA	NA	BRCA	NA	1	NA	NA	NA	NA	NA	NA	NA	NA	NA	NA	NA	NA	NA	NA	NA	NA	NA	NA	NA
Invasive Breast Carcinoma	Breast Cancer	brca_metabric	MTS-T0084	MTS-T0084	Yes	Yes	YES	YES	3	NA	NA	Primary	NA	NA	NA	BRCA	NA	1	NA	NA	NA	NA	NA	NA	NA	NA	NA	NA	NA	NA	NA	NA	NA	NA	NA	NA	NA
Invasive Breast Carcinoma	Breast Cancer	brca_metabric	MTS-T0085	MTS-T0085	Yes	Yes	YES	YES	3	NA	NA	Primary	NA	NA	NA	BRCA	NA	1	NA	NA	NA	NA	NA	NA	NA	NA	NA	NA	NA	NA	NA	NA	NA	NA	NA	NA	NA
Invasive Breast Carcinoma	Breast Cancer	brca_metabric	MTS-T0086	MTS-T0086	Yes	Yes	YES	YES	7	NA	NA	Primary	NA	NA	NA	BRCA	NA	1	NA	NA	NA	NA	NA	NA	NA	NA	NA	NA	NA	NA	NA	NA	NA	NA	NA	NA	NA
Invasive Breast Carcinoma	Breast Cancer	brca_metabric	MTS-T0087	MTS-T0087	Yes	Yes	YES	YES	3	NA	NA	Primary	NA	NA	NA	BRCA	NA	1	NA	NA	NA	NA	NA	NA	NA	NA	NA	NA	NA	NA	NA	NA	NA	NA	NA	NA	NA
Invasive Breast Carcinoma	Breast Cancer	brca_metabric	MTS-T0088	MTS-T0088	Yes	Yes	YES	YES	3	NA	NA	Primary	NA	NA	NA	BRCA	NA	1	NA	NA	NA	NA	NA	NA	NA	NA	NA	NA	NA	NA	NA	NA	NA	NA	NA	NA	NA
Invasive Breast Carcinoma	Breast Cancer	brca_metabric	MTS-T0089	MTS-T0089	Yes	Yes	YES	YES	3	NA	NA	Primary	NA	NA	NA	BRCA	NA	1	NA	NA	NA	NA	NA	NA	NA	NA	NA	NA	NA	NA	NA	NA	NA	NA	NA	NA	NA
Invasive Breast Carcinoma	Breast Cancer	brca_metabric	MTS-T0090	MTS-T0090	Yes	Yes	YES	YES	5	NA	NA	Primary	NA	NA	NA	BRCA	NA	1	NA	NA	NA	NA	NA	NA	NA	NA	NA	NA	NA	NA	NA	NA	NA	NA	NA	NA	NA
Invasive Breast Carcinoma	Breast Cancer	brca_metabric	MTS-T0091	MTS-T0091	Yes	Yes	YES	YES	3	NA	NA	Primary	NA	NA	NA	BRCA	NA	1	NA	NA	NA	NA	NA	NA	NA	NA	NA	NA	NA	NA	NA	NA	NA	NA	NA	NA	NA
Breast Invasive Ductal Carcinoma	Breast Cancer	brca_metabric	MB-0884	MB-0884	Yes	Yes	YES	YES	5	3	2	Primary	23	+	-	IDC	-	1	56.47	IDC	LumB	93.6667	DECEASED	l	post	1	YES	YES	moderate	Died of Disease	ER+/HER2- High Prolif	YES	BREAST CONSERVING	pos	6.046	NEUT	9
Invasive Breast Carcinoma	Breast Cancer	brca_metabric	MTS-T0092	MTS-T0092	Yes	Yes	YES	YES	8	NA	NA	Primary	NA	NA	NA	BRCA	NA	1	NA	NA	NA	NA	NA	NA	NA	NA	NA	NA	NA	NA	NA	NA	NA	NA	NA	NA	NA
Invasive Breast Carcinoma	Breast Cancer	brca_metabric	MTS-T0093	MTS-T0093	Yes	Yes	YES	YES	2	NA	NA	Primary	NA	NA	NA	BRCA	NA	1	NA	NA	NA	NA	NA	NA	NA	NA	NA	NA	NA	NA	NA	NA	NA	NA	NA	NA	NA
Invasive Breast Carcinoma	Breast Cancer	brca_metabric	MTS-T0094	MTS-T0094	Yes	Yes	YES	YES	6	NA	NA	Primary	NA	NA	NA	BRCA	NA	1	NA	NA	NA	NA	NA	NA	NA	NA	NA	NA	NA	NA	NA	NA	NA	NA	NA	NA	NA
Invasive Breast Carcinoma	Breast Cancer	brca_metabric	MTS-T0095	MTS-T0095	Yes	Yes	YES	YES	7	NA	NA	Primary	NA	NA	NA	BRCA	NA	1	NA	NA	NA	NA	NA	NA	NA	NA	NA	NA	NA	NA	NA	NA	NA	NA	NA	NA	NA
Invasive Breast Carcinoma	Breast Cancer	brca_metabric	MTS-T0131	MTS-T0131	Yes	Yes	YES	YES	1	NA	NA	Primary	NA	NA	NA	BRCA	NA	1	NA	NA	NA	NA	NA	NA	NA	NA	NA	NA	NA	NA	NA	NA	NA	NA	NA	NA	NA
Invasive Breast Carcinoma	Breast Cancer	brca_metabric	MTS-T0132	MTS-T0132	No	No	YES	YES	NA	NA	NA	Primary	NA	NA	NA	BRCA	NA	1	NA	NA	NA	NA	NA	NA	NA	NA	NA	NA	NA	NA	NA	NA	NA	NA	NA	NA	NA
Invasive Breast Carcinoma	Breast Cancer	brca_metabric	MTS-T0133	MTS-T0133	Yes	No	YES	NO	3	NA	NA	Primary	NA	NA	NA	BRCA	NA	1	NA	NA	NA	NA	NA	NA	NA	NA	NA	NA	NA	NA	NA	NA	NA	NA	NA	NA	NA
Invasive Breast Carcinoma	Breast Cancer	brca_metabric	MTS-T0134	MTS-T0134	Yes	Yes	YES	YES	2	NA	NA	Primary	NA	NA	NA	BRCA	NA	1	NA	NA	NA	NA	NA	NA	NA	NA	NA	NA	NA	NA	NA	NA	NA	NA	NA	NA	NA
Invasive Breast Carcinoma	Breast Cancer	brca_metabric	MTS-T0135	MTS-T0135	Yes	No	YES	NO	1	NA	NA	Primary	NA	NA	NA	BRCA	NA	1	NA	NA	NA	NA	NA	NA	NA	NA	NA	NA	NA	NA	NA	NA	NA	NA	NA	NA	NA
Invasive Breast Carcinoma	Breast Cancer	brca_metabric	MTS-T0136	MTS-T0136	Yes	Yes	YES	YES	4	NA	NA	Primary	NA	NA	NA	BRCA	NA	1	NA	NA	NA	NA	NA	NA	NA	NA	NA	NA	NA	NA	NA	NA	NA	NA	NA	NA	NA
Phyllodes Tumor of the Breast	Breast Cancer	brca_metabric	MB-0885	MB-0885	No	No	NO	YES	NA	NA	NA	Primary	0	-	-	PT	-	1	52.21	PHYL	claudin-low	69.9333	DECEASED	r	post	1	NO	YES	moderate	Died of Disease	ER-/HER2-	NO	BREAST CONSERVING	NA	2	NEUT	4ER-
Invasive Breast Carcinoma	Breast Cancer	brca_metabric	MTS-T0137	MTS-T0137	No	Yes	NO	YES	NA	NA	NA	Primary	NA	NA	NA	BRCA	NA	1	NA	NA	NA	NA	NA	NA	NA	NA	NA	NA	NA	NA	NA	NA	NA	NA	NA	NA	NA
Invasive Breast Carcinoma	Breast Cancer	brca_metabric	MTS-T0138	MTS-T0138	Yes	Yes	YES	YES	5	NA	NA	Primary	NA	NA	NA	BRCA	NA	1	NA	NA	NA	NA	NA	NA	NA	NA	NA	NA	NA	NA	NA	NA	NA	NA	NA	NA	NA
Invasive Breast Carcinoma	Breast Cancer	brca_metabric	MTS-T0139	MTS-T0139	Yes	Yes	YES	YES	6	NA	NA	Primary	NA	NA	NA	BRCA	NA	1	NA	NA	NA	NA	NA	NA	NA	NA	NA	NA	NA	NA	NA	NA	NA	NA	NA	NA	NA
Invasive Breast Carcinoma	Breast Cancer	brca_metabric	MTS-T0140	MTS-T0140	No	Yes	NO	YES	NA	NA	NA	Primary	NA	NA	NA	BRCA	NA	1	NA	NA	NA	NA	NA	NA	NA	NA	NA	NA	NA	NA	NA	NA	NA	NA	NA	NA	NA
Invasive Breast Carcinoma	Breast Cancer	brca_metabric	MTS-T0141	MTS-T0141	No	No	NO	YES	NA	NA	NA	Primary	NA	NA	NA	BRCA	NA	1	NA	NA	NA	NA	NA	NA	NA	NA	NA	NA	NA	NA	NA	NA	NA	NA	NA	NA	NA
Invasive Breast Carcinoma	Breast Cancer	brca_metabric	MTS-T0142	MTS-T0142	Yes	Yes	YES	YES	2	NA	NA	Primary	NA	NA	NA	BRCA	NA	1	NA	NA	NA	NA	NA	NA	NA	NA	NA	NA	NA	NA	NA	NA	NA	NA	NA	NA	NA
Invasive Breast Carcinoma	Breast Cancer	brca_metabric	MTS-T0143	MTS-T0143	Yes	Yes	YES	YES	3	NA	NA	Primary	NA	NA	NA	BRCA	NA	1	NA	NA	NA	NA	NA	NA	NA	NA	NA	NA	NA	NA	NA	NA	NA	NA	NA	NA	NA
Invasive Breast Carcinoma	Breast Cancer	brca_metabric	MTS-T0144	MTS-T0144	Yes	Yes	YES	YES	1	NA	NA	Primary	NA	NA	NA	BRCA	NA	1	NA	NA	NA	NA	NA	NA	NA	NA	NA	NA	NA	NA	NA	NA	NA	NA	NA	NA	NA
Invasive Breast Carcinoma	Breast Cancer	brca_metabric	MTS-T0145	MTS-T0145	Yes	Yes	YES	YES	5	NA	NA	Primary	NA	NA	NA	BRCA	NA	1	NA	NA	NA	NA	NA	NA	NA	NA	NA	NA	NA	NA	NA	NA	NA	NA	NA	NA	NA
Invasive Breast Carcinoma	Breast Cancer	brca_metabric	MTS-T0146	MTS-T0146	Yes	Yes	YES	YES	9	NA	NA	Primary	NA	NA	NA	BRCA	NA	1	NA	NA	NA	NA	NA	NA	NA	NA	NA	NA	NA	NA	NA	NA	NA	NA	NA	NA	NA
Invasive Breast Carcinoma	Breast Cancer	brca_metabric	MB-0891	MB-0891	Yes	Yes	YES	YES	6	1	2	Primary	37	+	-	BRCA	-	1	83.68	IDC-TUB	LumA	149.4	LIVING	r	post	1	NO	YES	moderate	Living	ER+/HER2- Low Prolif	NO	MASTECTOMY	pos	3.074	NEUT	3
Invasive Breast Carcinoma	Breast Cancer	brca_metabric	MTS-T0147	MTS-T0147	Yes	Yes	YES	YES	1	NA	NA	Primary	NA	NA	NA	BRCA	NA	1	NA	NA	NA	NA	NA	NA	NA	NA	NA	NA	NA	NA	NA	NA	NA	NA	NA	NA	NA
Invasive Breast Carcinoma	Breast Cancer	brca_metabric	MTS-T0148	MTS-T0148	Yes	Yes	YES	YES	6	NA	NA	Primary	NA	NA	NA	BRCA	NA	1	NA	NA	NA	NA	NA	NA	NA	NA	NA	NA	NA	NA	NA	NA	NA	NA	NA	NA	NA
Invasive Breast Carcinoma	Breast Cancer	brca_metabric	MTS-T0149	MTS-T0149	Yes	Yes	YES	YES	1	NA	NA	Primary	NA	NA	NA	BRCA	NA	1	NA	NA	NA	NA	NA	NA	NA	NA	NA	NA	NA	NA	NA	NA	NA	NA	NA	NA	NA
Invasive Breast Carcinoma	Breast Cancer	brca_metabric	MTS-T0150	MTS-T0150	Yes	Yes	YES	YES	3	NA	NA	Primary	NA	NA	NA	BRCA	NA	1	NA	NA	NA	NA	NA	NA	NA	NA	NA	NA	NA	NA	NA	NA	NA	NA	NA	NA	NA
Invasive Breast Carcinoma	Breast Cancer	brca_metabric	MTS-T0151	MTS-T0151	No	Yes	YES	YES	NA	NA	NA	Primary	NA	NA	NA	BRCA	NA	1	NA	NA	NA	NA	NA	NA	NA	NA	NA	NA	NA	NA	NA	NA	NA	NA	NA	NA	NA
Invasive Breast Carcinoma	Breast Cancer	brca_metabric	MTS-T0152	MTS-T0152	Yes	Yes	YES	YES	4	NA	NA	Primary	NA	NA	NA	BRCA	NA	1	NA	NA	NA	NA	NA	NA	NA	NA	NA	NA	NA	NA	NA	NA	NA	NA	NA	NA	NA
Invasive Breast Carcinoma	Breast Cancer	brca_metabric	MTS-T0153	MTS-T0153	Yes	Yes	YES	YES	1	NA	NA	Primary	NA	NA	NA	BRCA	NA	1	NA	NA	NA	NA	NA	NA	NA	NA	NA	NA	NA	NA	NA	NA	NA	NA	NA	NA	NA
Invasive Breast Carcinoma	Breast Cancer	brca_metabric	MTS-T0154	MTS-T0154	Yes	Yes	YES	YES	4	NA	NA	Primary	NA	NA	NA	BRCA	NA	1	NA	NA	NA	NA	NA	NA	NA	NA	NA	NA	NA	NA	NA	NA	NA	NA	NA	NA	NA
Invasive Breast Carcinoma	Breast Cancer	brca_metabric	MTS-T0155	MTS-T0155	Yes	Yes	YES	YES	1	NA	NA	Primary	NA	NA	NA	BRCA	NA	1	NA	NA	NA	NA	NA	NA	NA	NA	NA	NA	NA	NA	NA	NA	NA	NA	NA	NA	NA
Invasive Breast Carcinoma	Breast Cancer	brca_metabric	MTS-T0156	MTS-T0156	Yes	Yes	YES	YES	4	NA	NA	Primary	NA	NA	NA	BRCA	NA	1	NA	NA	NA	NA	NA	NA	NA	NA	NA	NA	NA	NA	NA	NA	NA	NA	NA	NA	NA
Breast Invasive Ductal Carcinoma	Breast Cancer	brca_metabric	MB-0893	MB-0893	No	No	NO	YES	NA	3	2	Primary	28	-	-	IDC	-	1	57.41	IDC	claudin-low	175.633	LIVING	l	post	1	YES	YES	moderate	Living	ER-/HER2-	YES	MASTECTOMY	pos	5.056	NEUT	4ER+
Invasive Breast Carcinoma	Breast Cancer	brca_metabric	MTS-T0157	MTS-T0157	Yes	No	YES	NO	11	NA	NA	Primary	NA	NA	NA	BRCA	NA	1	NA	NA	NA	NA	NA	NA	NA	NA	NA	NA	NA	NA	NA	NA	NA	NA	NA	NA	NA
Invasive Breast Carcinoma	Breast Cancer	brca_metabric	MTS-T0158	MTS-T0158	Yes	No	YES	NO	9	NA	NA	Primary	NA	NA	NA	BRCA	NA	1	NA	NA	NA	NA	NA	NA	NA	NA	NA	NA	NA	NA	NA	NA	NA	NA	NA	NA	NA
Invasive Breast Carcinoma	Breast Cancer	brca_metabric	MTS-T0159	MTS-T0159	No	No	NO	NO	NA	NA	NA	Primary	NA	NA	NA	BRCA	NA	1	NA	NA	NA	NA	NA	NA	NA	NA	NA	NA	NA	NA	NA	NA	NA	NA	NA	NA	NA
Invasive Breast Carcinoma	Breast Cancer	brca_metabric	MTS-T0160	MTS-T0160	Yes	Yes	YES	YES	4	NA	NA	Primary	NA	NA	NA	BRCA	NA	1	NA	NA	NA	NA	NA	NA	NA	NA	NA	NA	NA	NA	NA	NA	NA	NA	NA	NA	NA
Invasive Breast Carcinoma	Breast Cancer	brca_metabric	MTS-T0161	MTS-T0161	Yes	No	YES	NO	2	NA	NA	Primary	NA	NA	NA	BRCA	NA	1	NA	NA	NA	NA	NA	NA	NA	NA	NA	NA	NA	NA	NA	NA	NA	NA	NA	NA	NA
Invasive Breast Carcinoma	Breast Cancer	brca_metabric	MTS-T0162	MTS-T0162	Yes	No	YES	NO	3	NA	NA	Primary	NA	NA	NA	BRCA	NA	1	NA	NA	NA	NA	NA	NA	NA	NA	NA	NA	NA	NA	NA	NA	NA	NA	NA	NA	NA
Invasive Breast Carcinoma	Breast Cancer	brca_metabric	MTS-T0163	MTS-T0163	Yes	No	YES	NO	2	NA	NA	Primary	NA	NA	NA	BRCA	NA	1	NA	NA	NA	NA	NA	NA	NA	NA	NA	NA	NA	NA	NA	NA	NA	NA	NA	NA	NA
Invasive Breast Carcinoma	Breast Cancer	brca_metabric	MTS-T0164	MTS-T0164	Yes	No	YES	NO	2	NA	NA	Primary	NA	NA	NA	BRCA	NA	1	NA	NA	NA	NA	NA	NA	NA	NA	NA	NA	NA	NA	NA	NA	NA	NA	NA	NA	NA
Invasive Breast Carcinoma	Breast Cancer	brca_metabric	MTS-T0165	MTS-T0165	Yes	No	YES	NO	5	NA	NA	Primary	NA	NA	NA	BRCA	NA	1	NA	NA	NA	NA	NA	NA	NA	NA	NA	NA	NA	NA	NA	NA	NA	NA	NA	NA	NA
Invasive Breast Carcinoma	Breast Cancer	brca_metabric	MTS-T0166	MTS-T0166	Yes	No	YES	NO	4	NA	NA	Primary	NA	NA	NA	BRCA	NA	1	NA	NA	NA	NA	NA	NA	NA	NA	NA	NA	NA	NA	NA	NA	NA	NA	NA	NA	NA
Breast Invasive Ductal Carcinoma	Breast Cancer	brca_metabric	MB-0895	MB-0895	Yes	Yes	YES	YES	1	3	2	Primary	19	+	+	IDC	+	1	79.61	IDC	LumB	43.1	DECEASED	l	post	1	NO	YES	high	Died of Other Causes	HER2+	YES	MASTECTOMY	pos	5.038	GAIN	5
Invasive Breast Carcinoma	Breast Cancer	brca_metabric	MTS-T0167	MTS-T0167	Yes	No	YES	NO	6	NA	NA	Primary	NA	NA	NA	BRCA	NA	1	NA	NA	NA	NA	NA	NA	NA	NA	NA	NA	NA	NA	NA	NA	NA	NA	NA	NA	NA
Invasive Breast Carcinoma	Breast Cancer	brca_metabric	MTS-T0168	MTS-T0168	Yes	No	YES	NO	3	NA	NA	Primary	NA	NA	NA	BRCA	NA	1	NA	NA	NA	NA	NA	NA	NA	NA	NA	NA	NA	NA	NA	NA	NA	NA	NA	NA	NA
Invasive Breast Carcinoma	Breast Cancer	brca_metabric	MTS-T0169	MTS-T0169	Yes	No	YES	NO	5	NA	NA	Primary	NA	NA	NA	BRCA	NA	1	NA	NA	NA	NA	NA	NA	NA	NA	NA	NA	NA	NA	NA	NA	NA	NA	NA	NA	NA
Invasive Breast Carcinoma	Breast Cancer	brca_metabric	MTS-T0170	MTS-T0170	Yes	No	YES	NO	3	NA	NA	Primary	NA	NA	NA	BRCA	NA	1	NA	NA	NA	NA	NA	NA	NA	NA	NA	NA	NA	NA	NA	NA	NA	NA	NA	NA	NA
Invasive Breast Carcinoma	Breast Cancer	brca_metabric	MTS-T0171	MTS-T0171	Yes	No	YES	NO	3	NA	NA	Primary	NA	NA	NA	BRCA	NA	1	NA	NA	NA	NA	NA	NA	NA	NA	NA	NA	NA	NA	NA	NA	NA	NA	NA	NA	NA
Invasive Breast Carcinoma	Breast Cancer	brca_metabric	MTS-T0172	MTS-T0172	Yes	No	YES	NO	2	NA	NA	Primary	NA	NA	NA	BRCA	NA	1	NA	NA	NA	NA	NA	NA	NA	NA	NA	NA	NA	NA	NA	NA	NA	NA	NA	NA	NA
Invasive Breast Carcinoma	Breast Cancer	brca_metabric	MTS-T0173	MTS-T0173	Yes	No	YES	NO	6	NA	NA	Primary	NA	NA	NA	BRCA	NA	1	NA	NA	NA	NA	NA	NA	NA	NA	NA	NA	NA	NA	NA	NA	NA	NA	NA	NA	NA
Invasive Breast Carcinoma	Breast Cancer	brca_metabric	MTS-T0174	MTS-T0174	Yes	No	YES	NO	3	NA	NA	Primary	NA	NA	NA	BRCA	NA	1	NA	NA	NA	NA	NA	NA	NA	NA	NA	NA	NA	NA	NA	NA	NA	NA	NA	NA	NA
Invasive Breast Carcinoma	Breast Cancer	brca_metabric	MTS-T0175	MTS-T0175	Yes	No	YES	NO	3	NA	NA	Primary	NA	NA	NA	BRCA	NA	1	NA	NA	NA	NA	NA	NA	NA	NA	NA	NA	NA	NA	NA	NA	NA	NA	NA	NA	NA
Invasive Breast Carcinoma	Breast Cancer	brca_metabric	MTS-T0176	MTS-T0176	No	No	NO	NO	NA	NA	NA	Primary	NA	NA	NA	BRCA	NA	1	NA	NA	NA	NA	NA	NA	NA	NA	NA	NA	NA	NA	NA	NA	NA	NA	NA	NA	NA
Breast Mixed Ductal and Lobular Carcinoma	Breast Cancer	brca_metabric	MB-0897	MB-0897	Yes	Yes	YES	YES	28	2	2	Primary	46	+	-	MDLC	+	1	41.32	IDC+ILC	Normal	30.9667	DECEASED	NA	pre	1	NO	NO	moderate	Died of Other Causes	ER+/HER2- Low Prolif	NO	NA	NA	4.092	NEUT	4ER+
Invasive Breast Carcinoma	Breast Cancer	brca_metabric	MTS-T0177	MTS-T0177	Yes	No	YES	NO	2	NA	NA	Primary	NA	NA	NA	BRCA	NA	1	NA	NA	NA	NA	NA	NA	NA	NA	NA	NA	NA	NA	NA	NA	NA	NA	NA	NA	NA
Invasive Breast Carcinoma	Breast Cancer	brca_metabric	MTS-T0178	MTS-T0178	Yes	No	YES	NO	5	NA	NA	Primary	NA	NA	NA	BRCA	NA	1	NA	NA	NA	NA	NA	NA	NA	NA	NA	NA	NA	NA	NA	NA	NA	NA	NA	NA	NA
Invasive Breast Carcinoma	Breast Cancer	brca_metabric	MTS-T0179	MTS-T0179	Yes	No	YES	NO	1	NA	NA	Primary	NA	NA	NA	BRCA	NA	1	NA	NA	NA	NA	NA	NA	NA	NA	NA	NA	NA	NA	NA	NA	NA	NA	NA	NA	NA
Invasive Breast Carcinoma	Breast Cancer	brca_metabric	MTS-T0180	MTS-T0180	Yes	No	YES	NO	6	NA	NA	Primary	NA	NA	NA	BRCA	NA	1	NA	NA	NA	NA	NA	NA	NA	NA	NA	NA	NA	NA	NA	NA	NA	NA	NA	NA	NA
Invasive Breast Carcinoma	Breast Cancer	brca_metabric	MTS-T0181	MTS-T0181	Yes	No	YES	NO	5	NA	NA	Primary	NA	NA	NA	BRCA	NA	1	NA	NA	NA	NA	NA	NA	NA	NA	NA	NA	NA	NA	NA	NA	NA	NA	NA	NA	NA
Invasive Breast Carcinoma	Breast Cancer	brca_metabric	MTS-T0182	MTS-T0182	Yes	No	YES	NO	2	NA	NA	Primary	NA	NA	NA	BRCA	NA	1	NA	NA	NA	NA	NA	NA	NA	NA	NA	NA	NA	NA	NA	NA	NA	NA	NA	NA	NA
Invasive Breast Carcinoma	Breast Cancer	brca_metabric	MTS-T0183	MTS-T0183	Yes	No	YES	NO	6	NA	NA	Primary	NA	NA	NA	BRCA	NA	1	NA	NA	NA	NA	NA	NA	NA	NA	NA	NA	NA	NA	NA	NA	NA	NA	NA	NA	NA
Invasive Breast Carcinoma	Breast Cancer	brca_metabric	MTS-T0184	MTS-T0184	Yes	No	YES	NO	5	NA	NA	Primary	NA	NA	NA	BRCA	NA	1	NA	NA	NA	NA	NA	NA	NA	NA	NA	NA	NA	NA	NA	NA	NA	NA	NA	NA	NA
Invasive Breast Carcinoma	Breast Cancer	brca_metabric	MTS-T0185	MTS-T0185	Yes	No	YES	NO	3	NA	NA	Primary	NA	NA	NA	BRCA	NA	1	NA	NA	NA	NA	NA	NA	NA	NA	NA	NA	NA	NA	NA	NA	NA	NA	NA	NA	NA
Invasive Breast Carcinoma	Breast Cancer	brca_metabric	MTS-T0186	MTS-T0186	Yes	No	YES	NO	4	NA	NA	Primary	NA	NA	NA	BRCA	NA	1	NA	NA	NA	NA	NA	NA	NA	NA	NA	NA	NA	NA	NA	NA	NA	NA	NA	NA	NA
Breast Invasive Ductal Carcinoma	Breast Cancer	brca_metabric	MB-0899	MB-0899	Yes	Yes	YES	YES	4	2	2	Primary	25	+	-	IDC	+	1	50.62	IDC	LumA	175.8	LIVING	r	post	1	YES	YES	moderate	Living	ER+/HER2- High Prolif	NO	MASTECTOMY	pos	4.05	NEUT	8
Invasive Breast Carcinoma	Breast Cancer	brca_metabric	MTS-T0187	MTS-T0187	Yes	No	YES	NO	1	NA	NA	Primary	NA	NA	NA	BRCA	NA	1	NA	NA	NA	NA	NA	NA	NA	NA	NA	NA	NA	NA	NA	NA	NA	NA	NA	NA	NA
Invasive Breast Carcinoma	Breast Cancer	brca_metabric	MTS-T0188	MTS-T0188	Yes	No	YES	NO	7	NA	NA	Primary	NA	NA	NA	BRCA	NA	1	NA	NA	NA	NA	NA	NA	NA	NA	NA	NA	NA	NA	NA	NA	NA	NA	NA	NA	NA
Invasive Breast Carcinoma	Breast Cancer	brca_metabric	MTS-T0189	MTS-T0189	Yes	No	YES	NO	15	NA	NA	Primary	NA	NA	NA	BRCA	NA	1	NA	NA	NA	NA	NA	NA	NA	NA	NA	NA	NA	NA	NA	NA	NA	NA	NA	NA	NA
Invasive Breast Carcinoma	Breast Cancer	brca_metabric	MTS-T0190	MTS-T0190	Yes	No	YES	NO	6	NA	NA	Primary	NA	NA	NA	BRCA	NA	1	NA	NA	NA	NA	NA	NA	NA	NA	NA	NA	NA	NA	NA	NA	NA	NA	NA	NA	NA
Invasive Breast Carcinoma	Breast Cancer	brca_metabric	MTS-T0191	MTS-T0191	Yes	No	YES	NO	7	NA	NA	Primary	NA	NA	NA	BRCA	NA	1	NA	NA	NA	NA	NA	NA	NA	NA	NA	NA	NA	NA	NA	NA	NA	NA	NA	NA	NA
Invasive Breast Carcinoma	Breast Cancer	brca_metabric	MTS-T0192	MTS-T0192	Yes	No	YES	NO	6	NA	NA	Primary	NA	NA	NA	BRCA	NA	1	NA	NA	NA	NA	NA	NA	NA	NA	NA	NA	NA	NA	NA	NA	NA	NA	NA	NA	NA
Invasive Breast Carcinoma	Breast Cancer	brca_metabric	MTS-T0193	MTS-T0193	Yes	No	YES	NO	2	NA	NA	Primary	NA	NA	NA	BRCA	NA	1	NA	NA	NA	NA	NA	NA	NA	NA	NA	NA	NA	NA	NA	NA	NA	NA	NA	NA	NA
Invasive Breast Carcinoma	Breast Cancer	brca_metabric	MTS-T0194	MTS-T0194	Yes	No	YES	NO	12	NA	NA	Primary	NA	NA	NA	BRCA	NA	1	NA	NA	NA	NA	NA	NA	NA	NA	NA	NA	NA	NA	NA	NA	NA	NA	NA	NA	NA
Invasive Breast Carcinoma	Breast Cancer	brca_metabric	MTS-T0195	MTS-T0195	Yes	No	YES	NO	1	NA	NA	Primary	NA	NA	NA	BRCA	NA	1	NA	NA	NA	NA	NA	NA	NA	NA	NA	NA	NA	NA	NA	NA	NA	NA	NA	NA	NA
Invasive Breast Carcinoma	Breast Cancer	brca_metabric	MTS-T0196	MTS-T0196	Yes	No	YES	NO	5	NA	NA	Primary	NA	NA	NA	BRCA	NA	1	NA	NA	NA	NA	NA	NA	NA	NA	NA	NA	NA	NA	NA	NA	NA	NA	NA	NA	NA
Breast Invasive Ductal Carcinoma	Breast Cancer	brca_metabric	MB-0901	MB-0901	Yes	Yes	YES	YES	3	3	2	Primary	33	-	-	IDC	-	1	68.19	IDC	Basal	136.167	LIVING	l	post	1	YES	NO	high	Living	NA	YES	BREAST CONSERVING	neg	5.066	NEUT	10
Invasive Breast Carcinoma	Breast Cancer	brca_metabric	MTS-T0197	MTS-T0197	Yes	No	YES	NO	6	NA	NA	Primary	NA	NA	NA	BRCA	NA	1	NA	NA	NA	NA	NA	NA	NA	NA	NA	NA	NA	NA	NA	NA	NA	NA	NA	NA	NA
Invasive Breast Carcinoma	Breast Cancer	brca_metabric	MTS-T0198	MTS-T0198	Yes	No	YES	NO	7	NA	NA	Primary	NA	NA	NA	BRCA	NA	1	NA	NA	NA	NA	NA	NA	NA	NA	NA	NA	NA	NA	NA	NA	NA	NA	NA	NA	NA
Invasive Breast Carcinoma	Breast Cancer	brca_metabric	MTS-T0199	MTS-T0199	Yes	No	YES	NO	4	NA	NA	Primary	NA	NA	NA	BRCA	NA	1	NA	NA	NA	NA	NA	NA	NA	NA	NA	NA	NA	NA	NA	NA	NA	NA	NA	NA	NA
Invasive Breast Carcinoma	Breast Cancer	brca_metabric	MTS-T0200	MTS-T0200	Yes	No	YES	NO	4	NA	NA	Primary	NA	NA	NA	BRCA	NA	1	NA	NA	NA	NA	NA	NA	NA	NA	NA	NA	NA	NA	NA	NA	NA	NA	NA	NA	NA
Invasive Breast Carcinoma	Breast Cancer	brca_metabric	MTS-T0201	MTS-T0201	Yes	No	YES	NO	3	NA	NA	Primary	NA	NA	NA	BRCA	NA	1	NA	NA	NA	NA	NA	NA	NA	NA	NA	NA	NA	NA	NA	NA	NA	NA	NA	NA	NA
Invasive Breast Carcinoma	Breast Cancer	brca_metabric	MTS-T0202	MTS-T0202	Yes	No	YES	NO	2	NA	NA	Primary	NA	NA	NA	BRCA	NA	1	NA	NA	NA	NA	NA	NA	NA	NA	NA	NA	NA	NA	NA	NA	NA	NA	NA	NA	NA
Invasive Breast Carcinoma	Breast Cancer	brca_metabric	MTS-T0203	MTS-T0203	Yes	No	YES	NO	5	NA	NA	Primary	NA	NA	NA	BRCA	NA	1	NA	NA	NA	NA	NA	NA	NA	NA	NA	NA	NA	NA	NA	NA	NA	NA	NA	NA	NA
Invasive Breast Carcinoma	Breast Cancer	brca_metabric	MTS-T0204	MTS-T0204	Yes	No	YES	NO	5	NA	NA	Primary	NA	NA	NA	BRCA	NA	1	NA	NA	NA	NA	NA	NA	NA	NA	NA	NA	NA	NA	NA	NA	NA	NA	NA	NA	NA
Invasive Breast Carcinoma	Breast Cancer	brca_metabric	MTS-T0205	MTS-T0205	Yes	No	YES	NO	9	NA	NA	Primary	NA	NA	NA	BRCA	NA	1	NA	NA	NA	NA	NA	NA	NA	NA	NA	NA	NA	NA	NA	NA	NA	NA	NA	NA	NA
Invasive Breast Carcinoma	Breast Cancer	brca_metabric	MTS-T0206	MTS-T0206	Yes	No	YES	NO	10	NA	NA	Primary	NA	NA	NA	BRCA	NA	1	NA	NA	NA	NA	NA	NA	NA	NA	NA	NA	NA	NA	NA	NA	NA	NA	NA	NA	NA
Invasive Breast Carcinoma	Breast Cancer	brca_metabric	MB-0062	MB-0062	Yes	Yes	YES	YES	3	3	1	Primary	17	-	-	BRCA	-	1	52.14	IDC-MED	Basal	153.967	LIVING	r	post	1	YES	NO	high	Living	NA	YES	MASTECTOMY	neg	4.034	NEUT	10
Breast Invasive Ductal Carcinoma	Breast Cancer	brca_metabric	MB-0904	MB-0904	Yes	Yes	YES	YES	3	2	2	Primary	22	+	-	IDC	+	1	83.01	IDC	LumA	144.7	DECEASED	l	post	1	NO	YES	moderate	Died of Other Causes	ER+/HER2- Low Prolif	NO	MASTECTOMY	pos	4.044	NEUT	3
Invasive Breast Carcinoma	Breast Cancer	brca_metabric	MTS-T0207	MTS-T0207	Yes	No	YES	NO	7	NA	NA	Primary	NA	NA	NA	BRCA	NA	1	NA	NA	NA	NA	NA	NA	NA	NA	NA	NA	NA	NA	NA	NA	NA	NA	NA	NA	NA
Invasive Breast Carcinoma	Breast Cancer	brca_metabric	MTS-T0208	MTS-T0208	Yes	No	YES	NO	9	NA	NA	Primary	NA	NA	NA	BRCA	NA	1	NA	NA	NA	NA	NA	NA	NA	NA	NA	NA	NA	NA	NA	NA	NA	NA	NA	NA	NA
Invasive Breast Carcinoma	Breast Cancer	brca_metabric	MTS-T0209	MTS-T0209	Yes	No	YES	NO	14	NA	NA	Primary	NA	NA	NA	BRCA	NA	1	NA	NA	NA	NA	NA	NA	NA	NA	NA	NA	NA	NA	NA	NA	NA	NA	NA	NA	NA
Invasive Breast Carcinoma	Breast Cancer	brca_metabric	MTS-T0210	MTS-T0210	Yes	No	YES	NO	4	NA	NA	Primary	NA	NA	NA	BRCA	NA	1	NA	NA	NA	NA	NA	NA	NA	NA	NA	NA	NA	NA	NA	NA	NA	NA	NA	NA	NA
Invasive Breast Carcinoma	Breast Cancer	brca_metabric	MTS-T0211	MTS-T0211	Yes	No	YES	NO	3	NA	NA	Primary	NA	NA	NA	BRCA	NA	1	NA	NA	NA	NA	NA	NA	NA	NA	NA	NA	NA	NA	NA	NA	NA	NA	NA	NA	NA
Invasive Breast Carcinoma	Breast Cancer	brca_metabric	MTS-T0212	MTS-T0212	Yes	No	YES	NO	4	NA	NA	Primary	NA	NA	NA	BRCA	NA	1	NA	NA	NA	NA	NA	NA	NA	NA	NA	NA	NA	NA	NA	NA	NA	NA	NA	NA	NA
Invasive Breast Carcinoma	Breast Cancer	brca_metabric	MTS-T0213	MTS-T0213	Yes	No	YES	NO	5	NA	NA	Primary	NA	NA	NA	BRCA	NA	1	NA	NA	NA	NA	NA	NA	NA	NA	NA	NA	NA	NA	NA	NA	NA	NA	NA	NA	NA
Invasive Breast Carcinoma	Breast Cancer	brca_metabric	MTS-T0214	MTS-T0214	Yes	No	YES	NO	3	NA	NA	Primary	NA	NA	NA	BRCA	NA	1	NA	NA	NA	NA	NA	NA	NA	NA	NA	NA	NA	NA	NA	NA	NA	NA	NA	NA	NA
Invasive Breast Carcinoma	Breast Cancer	brca_metabric	MTS-T0215	MTS-T0215	Yes	No	YES	NO	3	NA	NA	Primary	NA	NA	NA	BRCA	NA	1	NA	NA	NA	NA	NA	NA	NA	NA	NA	NA	NA	NA	NA	NA	NA	NA	NA	NA	NA
Invasive Breast Carcinoma	Breast Cancer	brca_metabric	MTS-T0216	MTS-T0216	Yes	No	YES	NO	6	NA	NA	Primary	NA	NA	NA	BRCA	NA	1	NA	NA	NA	NA	NA	NA	NA	NA	NA	NA	NA	NA	NA	NA	NA	NA	NA	NA	NA
Breast Invasive Ductal Carcinoma	Breast Cancer	brca_metabric	MB-0906	MB-0906	Yes	No	YES	YES	5	3	2	Primary	28	-	-	IDC	-	1	70.6	IDC	claudin-low	63.8667	DECEASED	r	post	1	NO	YES	high	Died of Other Causes	ER-/HER2-	YES	MASTECTOMY	neg	4.056	NEUT	4ER-
Invasive Breast Carcinoma	Breast Cancer	brca_metabric	MTS-T0217	MTS-T0217	Yes	No	YES	NO	6	NA	NA	Primary	NA	NA	NA	BRCA	NA	1	NA	NA	NA	NA	NA	NA	NA	NA	NA	NA	NA	NA	NA	NA	NA	NA	NA	NA	NA
Invasive Breast Carcinoma	Breast Cancer	brca_metabric	MTS-T0218	MTS-T0218	Yes	No	YES	NO	7	NA	NA	Primary	NA	NA	NA	BRCA	NA	1	NA	NA	NA	NA	NA	NA	NA	NA	NA	NA	NA	NA	NA	NA	NA	NA	NA	NA	NA
Invasive Breast Carcinoma	Breast Cancer	brca_metabric	MTS-T0219	MTS-T0219	Yes	No	YES	NO	12	NA	NA	Primary	NA	NA	NA	BRCA	NA	1	NA	NA	NA	NA	NA	NA	NA	NA	NA	NA	NA	NA	NA	NA	NA	NA	NA	NA	NA
Invasive Breast Carcinoma	Breast Cancer	brca_metabric	MTS-T0220	MTS-T0220	Yes	No	YES	NO	6	NA	NA	Primary	NA	NA	NA	BRCA	NA	1	NA	NA	NA	NA	NA	NA	NA	NA	NA	NA	NA	NA	NA	NA	NA	NA	NA	NA	NA
Invasive Breast Carcinoma	Breast Cancer	brca_metabric	MTS-T0221	MTS-T0221	Yes	No	YES	NO	4	NA	NA	Primary	NA	NA	NA	BRCA	NA	1	NA	NA	NA	NA	NA	NA	NA	NA	NA	NA	NA	NA	NA	NA	NA	NA	NA	NA	NA
Invasive Breast Carcinoma	Breast Cancer	brca_metabric	MTS-T0222	MTS-T0222	Yes	No	YES	NO	8	NA	NA	Primary	NA	NA	NA	BRCA	NA	1	NA	NA	NA	NA	NA	NA	NA	NA	NA	NA	NA	NA	NA	NA	NA	NA	NA	NA	NA
Invasive Breast Carcinoma	Breast Cancer	brca_metabric	MTS-T0223	MTS-T0223	Yes	No	YES	NO	7	NA	NA	Primary	NA	NA	NA	BRCA	NA	1	NA	NA	NA	NA	NA	NA	NA	NA	NA	NA	NA	NA	NA	NA	NA	NA	NA	NA	NA
Invasive Breast Carcinoma	Breast Cancer	brca_metabric	MTS-T0224	MTS-T0224	Yes	No	YES	NO	9	NA	NA	Primary	NA	NA	NA	BRCA	NA	1	NA	NA	NA	NA	NA	NA	NA	NA	NA	NA	NA	NA	NA	NA	NA	NA	NA	NA	NA
Invasive Breast Carcinoma	Breast Cancer	brca_metabric	MTS-T0225	MTS-T0225	Yes	No	YES	NO	6	NA	NA	Primary	NA	NA	NA	BRCA	NA	1	NA	NA	NA	NA	NA	NA	NA	NA	NA	NA	NA	NA	NA	NA	NA	NA	NA	NA	NA
Invasive Breast Carcinoma	Breast Cancer	brca_metabric	MTS-T0226	MTS-T0226	Yes	No	YES	NO	12	NA	NA	Primary	NA	NA	NA	BRCA	NA	1	NA	NA	NA	NA	NA	NA	NA	NA	NA	NA	NA	NA	NA	NA	NA	NA	NA	NA	NA
Invasive Breast Carcinoma	Breast Cancer	brca_metabric	MB-0907	MB-0907	No	Yes	NO	YES	NA	NA	1	Primary	37	-	+	BRCA	-	1	72.14	DCIS	claudin-low	119.967	DECEASED	l	post	1	NO	NO	low	Died of Other Causes	HER2+	NO	MASTECTOMY	NA	2.074	GAIN	4ER-
Invasive Breast Carcinoma	Breast Cancer	brca_metabric	MTS-T0227	MTS-T0227	Yes	No	YES	NO	3	NA	NA	Primary	NA	NA	NA	BRCA	NA	1	NA	NA	NA	NA	NA	NA	NA	NA	NA	NA	NA	NA	NA	NA	NA	NA	NA	NA	NA
Invasive Breast Carcinoma	Breast Cancer	brca_metabric	MTS-T0228	MTS-T0228	Yes	No	YES	NO	3	NA	NA	Primary	NA	NA	NA	BRCA	NA	1	NA	NA	NA	NA	NA	NA	NA	NA	NA	NA	NA	NA	NA	NA	NA	NA	NA	NA	NA
Invasive Breast Carcinoma	Breast Cancer	brca_metabric	MTS-T0229	MTS-T0229	Yes	No	YES	NO	20	NA	NA	Primary	NA	NA	NA	BRCA	NA	1	NA	NA	NA	NA	NA	NA	NA	NA	NA	NA	NA	NA	NA	NA	NA	NA	NA	NA	NA
Invasive Breast Carcinoma	Breast Cancer	brca_metabric	MTS-T0230	MTS-T0230	Yes	No	YES	NO	12	NA	NA	Primary	NA	NA	NA	BRCA	NA	1	NA	NA	NA	NA	NA	NA	NA	NA	NA	NA	NA	NA	NA	NA	NA	NA	NA	NA	NA
Invasive Breast Carcinoma	Breast Cancer	brca_metabric	MTS-T0231	MTS-T0231	Yes	No	YES	NO	7	NA	NA	Primary	NA	NA	NA	BRCA	NA	1	NA	NA	NA	NA	NA	NA	NA	NA	NA	NA	NA	NA	NA	NA	NA	NA	NA	NA	NA
Invasive Breast Carcinoma	Breast Cancer	brca_metabric	MTS-T0232	MTS-T0232	Yes	No	YES	NO	4	NA	NA	Primary	NA	NA	NA	BRCA	NA	1	NA	NA	NA	NA	NA	NA	NA	NA	NA	NA	NA	NA	NA	NA	NA	NA	NA	NA	NA
Invasive Breast Carcinoma	Breast Cancer	brca_metabric	MTS-T0233	MTS-T0233	Yes	No	YES	NO	12	NA	NA	Primary	NA	NA	NA	BRCA	NA	1	NA	NA	NA	NA	NA	NA	NA	NA	NA	NA	NA	NA	NA	NA	NA	NA	NA	NA	NA
Invasive Breast Carcinoma	Breast Cancer	brca_metabric	MTS-T0234	MTS-T0234	Yes	No	YES	NO	5	NA	NA	Primary	NA	NA	NA	BRCA	NA	1	NA	NA	NA	NA	NA	NA	NA	NA	NA	NA	NA	NA	NA	NA	NA	NA	NA	NA	NA
Invasive Breast Carcinoma	Breast Cancer	brca_metabric	MTS-T0235	MTS-T0235	Yes	No	YES	NO	1	NA	NA	Primary	NA	NA	NA	BRCA	NA	1	NA	NA	NA	NA	NA	NA	NA	NA	NA	NA	NA	NA	NA	NA	NA	NA	NA	NA	NA
Invasive Breast Carcinoma	Breast Cancer	brca_metabric	MTS-T0236	MTS-T0236	No	No	NO	NO	NA	NA	NA	Primary	NA	NA	NA	BRCA	NA	1	NA	NA	NA	NA	NA	NA	NA	NA	NA	NA	NA	NA	NA	NA	NA	NA	NA	NA	NA
Breast Invasive Ductal Carcinoma	Breast Cancer	brca_metabric	MB-0396	MB-0396	Yes	Yes	YES	YES	6	3	2	Primary	27	-	-	IDC	-	1	56.45	IDC	Basal	60.6667	LIVING	l	post	1	YES	NO	high	Living	ER-/HER2-	YES	BREAST CONSERVING	neg	4.054	NEUT	10
Invasive Breast Carcinoma	Breast Cancer	brca_metabric	MTS-T0237	MTS-T0237	Yes	No	YES	NO	1	NA	NA	Primary	NA	NA	NA	BRCA	NA	1	NA	NA	NA	NA	NA	NA	NA	NA	NA	NA	NA	NA	NA	NA	NA	NA	NA	NA	NA
Invasive Breast Carcinoma	Breast Cancer	brca_metabric	MTS-T0238	MTS-T0238	Yes	No	YES	NO	2	NA	NA	Primary	NA	NA	NA	BRCA	NA	1	NA	NA	NA	NA	NA	NA	NA	NA	NA	NA	NA	NA	NA	NA	NA	NA	NA	NA	NA
Invasive Breast Carcinoma	Breast Cancer	brca_metabric	MTS-T0239	MTS-T0239	Yes	No	YES	NO	1	NA	NA	Primary	NA	NA	NA	BRCA	NA	1	NA	NA	NA	NA	NA	NA	NA	NA	NA	NA	NA	NA	NA	NA	NA	NA	NA	NA	NA
Invasive Breast Carcinoma	Breast Cancer	brca_metabric	MTS-T0240	MTS-T0240	Yes	No	YES	NO	1	NA	NA	Primary	NA	NA	NA	BRCA	NA	1	NA	NA	NA	NA	NA	NA	NA	NA	NA	NA	NA	NA	NA	NA	NA	NA	NA	NA	NA
Invasive Breast Carcinoma	Breast Cancer	brca_metabric	MTS-T0241	MTS-T0241	Yes	No	YES	NO	3	NA	NA	Primary	NA	NA	NA	BRCA	NA	1	NA	NA	NA	NA	NA	NA	NA	NA	NA	NA	NA	NA	NA	NA	NA	NA	NA	NA	NA
Invasive Breast Carcinoma	Breast Cancer	brca_metabric	MTS-T0242	MTS-T0242	Yes	No	YES	NO	2	NA	NA	Primary	NA	NA	NA	BRCA	NA	1	NA	NA	NA	NA	NA	NA	NA	NA	NA	NA	NA	NA	NA	NA	NA	NA	NA	NA	NA
Invasive Breast Carcinoma	Breast Cancer	brca_metabric	MTS-T0243	MTS-T0243	Yes	No	YES	NO	4	NA	NA	Primary	NA	NA	NA	BRCA	NA	1	NA	NA	NA	NA	NA	NA	NA	NA	NA	NA	NA	NA	NA	NA	NA	NA	NA	NA	NA
Invasive Breast Carcinoma	Breast Cancer	brca_metabric	MTS-T0244	MTS-T0244	Yes	No	YES	NO	6	NA	NA	Primary	NA	NA	NA	BRCA	NA	1	NA	NA	NA	NA	NA	NA	NA	NA	NA	NA	NA	NA	NA	NA	NA	NA	NA	NA	NA
Invasive Breast Carcinoma	Breast Cancer	brca_metabric	MTS-T0245	MTS-T0245	Yes	No	YES	NO	1	NA	NA	Primary	NA	NA	NA	BRCA	NA	1	NA	NA	NA	NA	NA	NA	NA	NA	NA	NA	NA	NA	NA	NA	NA	NA	NA	NA	NA
Invasive Breast Carcinoma	Breast Cancer	brca_metabric	MTS-T0246	MTS-T0246	Yes	No	YES	NO	2	NA	NA	Primary	NA	NA	NA	BRCA	NA	1	NA	NA	NA	NA	NA	NA	NA	NA	NA	NA	NA	NA	NA	NA	NA	NA	NA	NA	NA
Invasive Breast Carcinoma	Breast Cancer	brca_metabric	MB-0397	MB-0397	Yes	No	YES	YES	3	1	1	Primary	11	+	-	BRCA	+	1	58.56	IDC-TUB	LumA	57.2333	LIVING	r	post	1	NO	YES	high	Living	ER+/HER2- Low Prolif	YES	BREAST CONSERVING	pos	2.022	NEUT	4ER+
Invasive Breast Carcinoma	Breast Cancer	brca_metabric	MTS-T0247	MTS-T0247	Yes	No	YES	NO	2	NA	NA	Primary	NA	NA	NA	BRCA	NA	1	NA	NA	NA	NA	NA	NA	NA	NA	NA	NA	NA	NA	NA	NA	NA	NA	NA	NA	NA
Invasive Breast Carcinoma	Breast Cancer	brca_metabric	MTS-T0248	MTS-T0248	Yes	No	YES	NO	2	NA	NA	Primary	NA	NA	NA	BRCA	NA	1	NA	NA	NA	NA	NA	NA	NA	NA	NA	NA	NA	NA	NA	NA	NA	NA	NA	NA	NA
Invasive Breast Carcinoma	Breast Cancer	brca_metabric	MTS-T0249	MTS-T0249	Yes	No	YES	NO	3	NA	NA	Primary	NA	NA	NA	BRCA	NA	1	NA	NA	NA	NA	NA	NA	NA	NA	NA	NA	NA	NA	NA	NA	NA	NA	NA	NA	NA
Invasive Breast Carcinoma	Breast Cancer	brca_metabric	MTS-T0250	MTS-T0250	No	Yes	NO	YES	NA	NA	NA	Primary	NA	NA	NA	BRCA	NA	1	NA	NA	NA	NA	NA	NA	NA	NA	NA	NA	NA	NA	NA	NA	NA	NA	NA	NA	NA
Invasive Breast Carcinoma	Breast Cancer	brca_metabric	MTS-T0251	MTS-T0251	Yes	No	YES	NO	5	NA	NA	Primary	NA	NA	NA	BRCA	NA	1	NA	NA	NA	NA	NA	NA	NA	NA	NA	NA	NA	NA	NA	NA	NA	NA	NA	NA	NA
Invasive Breast Carcinoma	Breast Cancer	brca_metabric	MTS-T0252	MTS-T0252	No	No	NO	NO	NA	NA	NA	Primary	NA	NA	NA	BRCA	NA	1	NA	NA	NA	NA	NA	NA	NA	NA	NA	NA	NA	NA	NA	NA	NA	NA	NA	NA	NA
Invasive Breast Carcinoma	Breast Cancer	brca_metabric	MTS-T0253	MTS-T0253	Yes	No	YES	NO	2	NA	NA	Primary	NA	NA	NA	BRCA	NA	1	NA	NA	NA	NA	NA	NA	NA	NA	NA	NA	NA	NA	NA	NA	NA	NA	NA	NA	NA
Invasive Breast Carcinoma	Breast Cancer	brca_metabric	MTS-T0254	MTS-T0254	Yes	No	YES	NO	6	NA	NA	Primary	NA	NA	NA	BRCA	NA	1	NA	NA	NA	NA	NA	NA	NA	NA	NA	NA	NA	NA	NA	NA	NA	NA	NA	NA	NA
Invasive Breast Carcinoma	Breast Cancer	brca_metabric	MTS-T0255	MTS-T0255	Yes	No	YES	NO	3	NA	NA	Primary	NA	NA	NA	BRCA	NA	1	NA	NA	NA	NA	NA	NA	NA	NA	NA	NA	NA	NA	NA	NA	NA	NA	NA	NA	NA
Invasive Breast Carcinoma	Breast Cancer	brca_metabric	MTS-T0256	MTS-T0256	Yes	No	YES	NO	2	NA	NA	Primary	NA	NA	NA	BRCA	NA	1	NA	NA	NA	NA	NA	NA	NA	NA	NA	NA	NA	NA	NA	NA	NA	NA	NA	NA	NA
Breast Invasive Ductal Carcinoma	Breast Cancer	brca_metabric	MB-0398	MB-0398	Yes	Yes	YES	YES	2	3	3	Primary	42	+	-	IDC	-	1	56.41	IDC	LumB	43.2	DECEASED	l	post	1	NO	YES	moderate	Died of Disease	ER+/HER2- High Prolif	YES	MASTECTOMY	pos	6.084	NEUT	6
Invasive Breast Carcinoma	Breast Cancer	brca_metabric	MTS-T0257	MTS-T0257	Yes	No	YES	NO	2	NA	NA	Primary	NA	NA	NA	BRCA	NA	1	NA	NA	NA	NA	NA	NA	NA	NA	NA	NA	NA	NA	NA	NA	NA	NA	NA	NA	NA
Invasive Breast Carcinoma	Breast Cancer	brca_metabric	MTS-T0258	MTS-T0258	No	No	NO	NO	NA	NA	NA	Primary	NA	NA	NA	BRCA	NA	1	NA	NA	NA	NA	NA	NA	NA	NA	NA	NA	NA	NA	NA	NA	NA	NA	NA	NA	NA
Invasive Breast Carcinoma	Breast Cancer	brca_metabric	MTS-T0259	MTS-T0259	Yes	No	YES	NO	2	NA	NA	Primary	NA	NA	NA	BRCA	NA	1	NA	NA	NA	NA	NA	NA	NA	NA	NA	NA	NA	NA	NA	NA	NA	NA	NA	NA	NA
Invasive Breast Carcinoma	Breast Cancer	brca_metabric	MTS-T0260	MTS-T0260	No	No	NO	NO	NA	NA	NA	Primary	NA	NA	NA	BRCA	NA	1	NA	NA	NA	NA	NA	NA	NA	NA	NA	NA	NA	NA	NA	NA	NA	NA	NA	NA	NA
Invasive Breast Carcinoma	Breast Cancer	brca_metabric	MTS-T0261	MTS-T0261	No	No	NO	NO	NA	NA	NA	Primary	NA	NA	NA	BRCA	NA	1	NA	NA	NA	NA	NA	NA	NA	NA	NA	NA	NA	NA	NA	NA	NA	NA	NA	NA	NA
Invasive Breast Carcinoma	Breast Cancer	brca_metabric	MTS-T0262	MTS-T0262	No	No	NO	NO	NA	NA	NA	Primary	NA	NA	NA	BRCA	NA	1	NA	NA	NA	NA	NA	NA	NA	NA	NA	NA	NA	NA	NA	NA	NA	NA	NA	NA	NA
Invasive Breast Carcinoma	Breast Cancer	brca_metabric	MTS-T0266	MTS-T0266	Yes	No	YES	NO	6	NA	NA	Primary	NA	NA	NA	BRCA	NA	1	NA	NA	NA	NA	NA	NA	NA	NA	NA	NA	NA	NA	NA	NA	NA	NA	NA	NA	NA
Invasive Breast Carcinoma	Breast Cancer	brca_metabric	MTS-T0273	MTS-T0273	Yes	Yes	YES	YES	5	NA	NA	Primary	NA	NA	NA	BRCA	NA	1	NA	NA	NA	NA	NA	NA	NA	NA	NA	NA	NA	NA	NA	NA	NA	NA	NA	NA	NA
Invasive Breast Carcinoma	Breast Cancer	brca_metabric	MTS-T0275	MTS-T0275	Yes	Yes	YES	YES	3	NA	NA	Primary	NA	NA	NA	BRCA	NA	1	NA	NA	NA	NA	NA	NA	NA	NA	NA	NA	NA	NA	NA	NA	NA	NA	NA	NA	NA
Invasive Breast Carcinoma	Breast Cancer	brca_metabric	MTS-T0276	MTS-T0276	Yes	No	YES	YES	2	NA	NA	Primary	NA	NA	NA	BRCA	NA	1	NA	NA	NA	NA	NA	NA	NA	NA	NA	NA	NA	NA	NA	NA	NA	NA	NA	NA	NA
Breast Invasive Ductal Carcinoma	Breast Cancer	brca_metabric	MB-0399	MB-0399	Yes	Yes	YES	YES	2	3	3	Primary	45	-	-	IDC	-	1	68.47	IDC	Her2	135.333	DECEASED	l	post	1	YES	NO	low	Died of Other Causes	ER-/HER2-	YES	MASTECTOMY	neg	6.09	NEUT	4ER-
Invasive Breast Carcinoma	Breast Cancer	brca_metabric	MTS-T0279	MTS-T0279	Yes	Yes	YES	YES	4	NA	NA	Primary	NA	NA	NA	BRCA	NA	1	NA	NA	NA	NA	NA	NA	NA	NA	NA	NA	NA	NA	NA	NA	NA	NA	NA	NA	NA
Invasive Breast Carcinoma	Breast Cancer	brca_metabric	MTS-T0281	MTS-T0281	Yes	No	YES	NO	4	NA	NA	Primary	NA	NA	NA	BRCA	NA	1	NA	NA	NA	NA	NA	NA	NA	NA	NA	NA	NA	NA	NA	NA	NA	NA	NA	NA	NA
Invasive Breast Carcinoma	Breast Cancer	brca_metabric	MTS-T0285	MTS-T0285	Yes	Yes	YES	YES	3	NA	NA	Primary	NA	NA	NA	BRCA	NA	1	NA	NA	NA	NA	NA	NA	NA	NA	NA	NA	NA	NA	NA	NA	NA	NA	NA	NA	NA
Invasive Breast Carcinoma	Breast Cancer	brca_metabric	MTS-T0286	MTS-T0286	Yes	No	YES	NO	7	NA	NA	Primary	NA	NA	NA	BRCA	NA	1	NA	NA	NA	NA	NA	NA	NA	NA	NA	NA	NA	NA	NA	NA	NA	NA	NA	NA	NA
Invasive Breast Carcinoma	Breast Cancer	brca_metabric	MTS-T0299	MTS-T0299	Yes	No	YES	NO	2	NA	NA	Primary	NA	NA	NA	BRCA	NA	1	NA	NA	NA	NA	NA	NA	NA	NA	NA	NA	NA	NA	NA	NA	NA	NA	NA	NA	NA
Invasive Breast Carcinoma	Breast Cancer	brca_metabric	MTS-T0303	MTS-T0303	Yes	Yes	YES	YES	3	NA	NA	Primary	NA	NA	NA	BRCA	NA	1	NA	NA	NA	NA	NA	NA	NA	NA	NA	NA	NA	NA	NA	NA	NA	NA	NA	NA	NA
Invasive Breast Carcinoma	Breast Cancer	brca_metabric	MTS-T0304	MTS-T0304	Yes	Yes	YES	YES	4	NA	NA	Primary	NA	NA	NA	BRCA	NA	1	NA	NA	NA	NA	NA	NA	NA	NA	NA	NA	NA	NA	NA	NA	NA	NA	NA	NA	NA
Invasive Breast Carcinoma	Breast Cancer	brca_metabric	MTS-T0305	MTS-T0305	Yes	No	YES	NO	7	NA	NA	Primary	NA	NA	NA	BRCA	NA	1	NA	NA	NA	NA	NA	NA	NA	NA	NA	NA	NA	NA	NA	NA	NA	NA	NA	NA	NA
Invasive Breast Carcinoma	Breast Cancer	brca_metabric	MTS-T0312	MTS-T0312	Yes	No	YES	NO	1	NA	NA	Primary	NA	NA	NA	BRCA	NA	1	NA	NA	NA	NA	NA	NA	NA	NA	NA	NA	NA	NA	NA	NA	NA	NA	NA	NA	NA
Invasive Breast Carcinoma	Breast Cancer	brca_metabric	MTS-T0313	MTS-T0313	Yes	Yes	YES	YES	4	NA	NA	Primary	NA	NA	NA	BRCA	NA	1	NA	NA	NA	NA	NA	NA	NA	NA	NA	NA	NA	NA	NA	NA	NA	NA	NA	NA	NA
Breast Invasive Ductal Carcinoma	Breast Cancer	brca_metabric	MB-0400	MB-0400	Yes	Yes	YES	YES	2	3	1	Primary	16	-	-	IDC	-	1	55.28	IDC	claudin-low	22.4667	DECEASED	r	post	1	YES	NO	moderate	Died of Disease	ER-/HER2-	NO	BREAST CONSERVING	neg	4.032	NEUT	10
Invasive Breast Carcinoma	Breast Cancer	brca_metabric	MTS-T0325	MTS-T0325	Yes	Yes	YES	YES	1	NA	NA	Primary	NA	NA	NA	BRCA	NA	1	NA	NA	NA	NA	NA	NA	NA	NA	NA	NA	NA	NA	NA	NA	NA	NA	NA	NA	NA
Invasive Breast Carcinoma	Breast Cancer	brca_metabric	MTS-T0327	MTS-T0327	Yes	No	YES	NO	6	NA	NA	Primary	NA	NA	NA	BRCA	NA	1	NA	NA	NA	NA	NA	NA	NA	NA	NA	NA	NA	NA	NA	NA	NA	NA	NA	NA	NA
Invasive Breast Carcinoma	Breast Cancer	brca_metabric	MTS-T0328	MTS-T0328	Yes	No	YES	NO	7	NA	NA	Primary	NA	NA	NA	BRCA	NA	1	NA	NA	NA	NA	NA	NA	NA	NA	NA	NA	NA	NA	NA	NA	NA	NA	NA	NA	NA
Invasive Breast Carcinoma	Breast Cancer	brca_metabric	MTS-T0329	MTS-T0329	Yes	No	YES	NO	7	NA	NA	Primary	NA	NA	NA	BRCA	NA	1	NA	NA	NA	NA	NA	NA	NA	NA	NA	NA	NA	NA	NA	NA	NA	NA	NA	NA	NA
Invasive Breast Carcinoma	Breast Cancer	brca_metabric	MTS-T0330	MTS-T0330	Yes	No	YES	NO	8	NA	NA	Primary	NA	NA	NA	BRCA	NA	1	NA	NA	NA	NA	NA	NA	NA	NA	NA	NA	NA	NA	NA	NA	NA	NA	NA	NA	NA
Invasive Breast Carcinoma	Breast Cancer	brca_metabric	MTS-T0331	MTS-T0331	Yes	No	YES	NO	4	NA	NA	Primary	NA	NA	NA	BRCA	NA	1	NA	NA	NA	NA	NA	NA	NA	NA	NA	NA	NA	NA	NA	NA	NA	NA	NA	NA	NA
Invasive Breast Carcinoma	Breast Cancer	brca_metabric	MTS-T0332	MTS-T0332	Yes	No	YES	NO	8	NA	NA	Primary	NA	NA	NA	BRCA	NA	1	NA	NA	NA	NA	NA	NA	NA	NA	NA	NA	NA	NA	NA	NA	NA	NA	NA	NA	NA
Invasive Breast Carcinoma	Breast Cancer	brca_metabric	MTS-T0333	MTS-T0333	Yes	No	YES	NO	5	NA	NA	Primary	NA	NA	NA	BRCA	NA	1	NA	NA	NA	NA	NA	NA	NA	NA	NA	NA	NA	NA	NA	NA	NA	NA	NA	NA	NA
Invasive Breast Carcinoma	Breast Cancer	brca_metabric	MTS-T0334	MTS-T0334	Yes	No	YES	NO	9	NA	NA	Primary	NA	NA	NA	BRCA	NA	1	NA	NA	NA	NA	NA	NA	NA	NA	NA	NA	NA	NA	NA	NA	NA	NA	NA	NA	NA
Invasive Breast Carcinoma	Breast Cancer	brca_metabric	MTS-T0335	MTS-T0335	Yes	No	YES	NO	4	NA	NA	Primary	NA	NA	NA	BRCA	NA	1	NA	NA	NA	NA	NA	NA	NA	NA	NA	NA	NA	NA	NA	NA	NA	NA	NA	NA	NA
Breast Invasive Ductal Carcinoma	Breast Cancer	brca_metabric	MB-0401	MB-0401	Yes	Yes	YES	YES	2	3	1	Primary	20	-	-	IDC	-	1	48.58	IDC	claudin-low	26.2667	DECEASED	r	pre	1	YES	NO	high	Died of Disease	ER-/HER2-	YES	BREAST CONSERVING	neg	4.04	NEUT	10
Invasive Breast Carcinoma	Breast Cancer	brca_metabric	MTS-T0336	MTS-T0336	Yes	No	YES	NO	9	NA	NA	Primary	NA	NA	NA	BRCA	NA	1	NA	NA	NA	NA	NA	NA	NA	NA	NA	NA	NA	NA	NA	NA	NA	NA	NA	NA	NA
Invasive Breast Carcinoma	Breast Cancer	brca_metabric	MTS-T0337	MTS-T0337	Yes	No	YES	NO	3	NA	NA	Primary	NA	NA	NA	BRCA	NA	1	NA	NA	NA	NA	NA	NA	NA	NA	NA	NA	NA	NA	NA	NA	NA	NA	NA	NA	NA
Invasive Breast Carcinoma	Breast Cancer	brca_metabric	MTS-T0338	MTS-T0338	Yes	No	YES	NO	1	NA	NA	Primary	NA	NA	NA	BRCA	NA	1	NA	NA	NA	NA	NA	NA	NA	NA	NA	NA	NA	NA	NA	NA	NA	NA	NA	NA	NA
Invasive Breast Carcinoma	Breast Cancer	brca_metabric	MTS-T0339	MTS-T0339	Yes	No	YES	NO	11	NA	NA	Primary	NA	NA	NA	BRCA	NA	1	NA	NA	NA	NA	NA	NA	NA	NA	NA	NA	NA	NA	NA	NA	NA	NA	NA	NA	NA
Invasive Breast Carcinoma	Breast Cancer	brca_metabric	MTS-T0340	MTS-T0340	Yes	No	YES	NO	31	NA	NA	Primary	NA	NA	NA	BRCA	NA	1	NA	NA	NA	NA	NA	NA	NA	NA	NA	NA	NA	NA	NA	NA	NA	NA	NA	NA	NA
Invasive Breast Carcinoma	Breast Cancer	brca_metabric	MTS-T0341	MTS-T0341	Yes	No	YES	NO	5	NA	NA	Primary	NA	NA	NA	BRCA	NA	1	NA	NA	NA	NA	NA	NA	NA	NA	NA	NA	NA	NA	NA	NA	NA	NA	NA	NA	NA
Invasive Breast Carcinoma	Breast Cancer	brca_metabric	MTS-T0342	MTS-T0342	Yes	No	YES	NO	6	NA	NA	Primary	NA	NA	NA	BRCA	NA	1	NA	NA	NA	NA	NA	NA	NA	NA	NA	NA	NA	NA	NA	NA	NA	NA	NA	NA	NA
Invasive Breast Carcinoma	Breast Cancer	brca_metabric	MTS-T0343	MTS-T0343	Yes	No	YES	NO	9	NA	NA	Primary	NA	NA	NA	BRCA	NA	1	NA	NA	NA	NA	NA	NA	NA	NA	NA	NA	NA	NA	NA	NA	NA	NA	NA	NA	NA
Invasive Breast Carcinoma	Breast Cancer	brca_metabric	MTS-T0344	MTS-T0344	Yes	No	YES	NO	4	NA	NA	Primary	NA	NA	NA	BRCA	NA	1	NA	NA	NA	NA	NA	NA	NA	NA	NA	NA	NA	NA	NA	NA	NA	NA	NA	NA	NA
Invasive Breast Carcinoma	Breast Cancer	brca_metabric	MTS-T0345	MTS-T0345	Yes	No	YES	NO	6	NA	NA	Primary	NA	NA	NA	BRCA	NA	1	NA	NA	NA	NA	NA	NA	NA	NA	NA	NA	NA	NA	NA	NA	NA	NA	NA	NA	NA
Invasive Breast Carcinoma	Breast Cancer	brca_metabric	MB-0402	MB-0402	Yes	No	YES	YES	1	1	1	Primary	11	+	-	BRCA	+	1	73.06	IDC-TUB	claudin-low	99.7333	LIVING	l	post	1	NO	YES	low	Living	ER+/HER2- Low Prolif	YES	BREAST CONSERVING	pos	2.022	NEUT	4ER+
Invasive Breast Carcinoma	Breast Cancer	brca_metabric	MTS-T0346	MTS-T0346	Yes	No	YES	NO	4	NA	NA	Primary	NA	NA	NA	BRCA	NA	1	NA	NA	NA	NA	NA	NA	NA	NA	NA	NA	NA	NA	NA	NA	NA	NA	NA	NA	NA
Invasive Breast Carcinoma	Breast Cancer	brca_metabric	MTS-T0347	MTS-T0347	Yes	No	YES	NO	6	NA	NA	Primary	NA	NA	NA	BRCA	NA	1	NA	NA	NA	NA	NA	NA	NA	NA	NA	NA	NA	NA	NA	NA	NA	NA	NA	NA	NA
Invasive Breast Carcinoma	Breast Cancer	brca_metabric	MTS-T0348	MTS-T0348	Yes	No	YES	NO	9	NA	NA	Primary	NA	NA	NA	BRCA	NA	1	NA	NA	NA	NA	NA	NA	NA	NA	NA	NA	NA	NA	NA	NA	NA	NA	NA	NA	NA
Invasive Breast Carcinoma	Breast Cancer	brca_metabric	MTS-T0349	MTS-T0349	Yes	No	YES	NO	3	NA	NA	Primary	NA	NA	NA	BRCA	NA	1	NA	NA	NA	NA	NA	NA	NA	NA	NA	NA	NA	NA	NA	NA	NA	NA	NA	NA	NA
Invasive Breast Carcinoma	Breast Cancer	brca_metabric	MTS-T0350	MTS-T0350	Yes	No	YES	NO	3	NA	NA	Primary	NA	NA	NA	BRCA	NA	1	NA	NA	NA	NA	NA	NA	NA	NA	NA	NA	NA	NA	NA	NA	NA	NA	NA	NA	NA
Invasive Breast Carcinoma	Breast Cancer	brca_metabric	MTS-T0351	MTS-T0351	Yes	No	YES	NO	8	NA	NA	Primary	NA	NA	NA	BRCA	NA	1	NA	NA	NA	NA	NA	NA	NA	NA	NA	NA	NA	NA	NA	NA	NA	NA	NA	NA	NA
Invasive Breast Carcinoma	Breast Cancer	brca_metabric	MTS-T0352	MTS-T0352	Yes	No	YES	NO	7	NA	NA	Primary	NA	NA	NA	BRCA	NA	1	NA	NA	NA	NA	NA	NA	NA	NA	NA	NA	NA	NA	NA	NA	NA	NA	NA	NA	NA
Invasive Breast Carcinoma	Breast Cancer	brca_metabric	MTS-T0353	MTS-T0353	Yes	No	YES	NO	3	NA	NA	Primary	NA	NA	NA	BRCA	NA	1	NA	NA	NA	NA	NA	NA	NA	NA	NA	NA	NA	NA	NA	NA	NA	NA	NA	NA	NA
Invasive Breast Carcinoma	Breast Cancer	brca_metabric	MTS-T0354	MTS-T0354	Yes	No	YES	NO	5	NA	NA	Primary	NA	NA	NA	BRCA	NA	1	NA	NA	NA	NA	NA	NA	NA	NA	NA	NA	NA	NA	NA	NA	NA	NA	NA	NA	NA
Invasive Breast Carcinoma	Breast Cancer	brca_metabric	MTS-T0355	MTS-T0355	Yes	No	YES	NO	7	NA	NA	Primary	NA	NA	NA	BRCA	NA	1	NA	NA	NA	NA	NA	NA	NA	NA	NA	NA	NA	NA	NA	NA	NA	NA	NA	NA	NA
Breast Invasive Ductal Carcinoma	Breast Cancer	brca_metabric	MB-0066	MB-0066	Yes	Yes	YES	YES	3	2	2	Primary	16	+	-	IDC	+	1	61.49	IDC	LumB	157.433	LIVING	l	post	1	NO	YES	high	Living	ER+/HER2- High Prolif	YES	BREAST CONSERVING	pos	4.032	NEUT	7
Breast	Breast Sarcoma	brca_metabric	MB-0403	MB-0403	No	Yes	NO	YES	NA	NA	1	Primary	0	-	-	BREAST	-	1	58.96	BENIGN	claudin-low	141	LIVING	l	post	1	NO	NO	high	Living	ER-/HER2-	NO	BREAST CONSERVING	NA	2	NEUT	4ER-
Invasive Breast Carcinoma	Breast Cancer	brca_metabric	MTS-T0356	MTS-T0356	Yes	No	YES	NO	6	NA	NA	Primary	NA	NA	NA	BRCA	NA	1	NA	NA	NA	NA	NA	NA	NA	NA	NA	NA	NA	NA	NA	NA	NA	NA	NA	NA	NA
Invasive Breast Carcinoma	Breast Cancer	brca_metabric	MTS-T0357	MTS-T0357	Yes	No	YES	NO	7	NA	NA	Primary	NA	NA	NA	BRCA	NA	1	NA	NA	NA	NA	NA	NA	NA	NA	NA	NA	NA	NA	NA	NA	NA	NA	NA	NA	NA
Invasive Breast Carcinoma	Breast Cancer	brca_metabric	MTS-T0358	MTS-T0358	Yes	No	YES	NO	4	NA	NA	Primary	NA	NA	NA	BRCA	NA	1	NA	NA	NA	NA	NA	NA	NA	NA	NA	NA	NA	NA	NA	NA	NA	NA	NA	NA	NA
Invasive Breast Carcinoma	Breast Cancer	brca_metabric	MTS-T0359	MTS-T0359	Yes	No	YES	NO	2	NA	NA	Primary	NA	NA	NA	BRCA	NA	1	NA	NA	NA	NA	NA	NA	NA	NA	NA	NA	NA	NA	NA	NA	NA	NA	NA	NA	NA
Invasive Breast Carcinoma	Breast Cancer	brca_metabric	MTS-T0360	MTS-T0360	Yes	No	YES	NO	3	NA	NA	Primary	NA	NA	NA	BRCA	NA	1	NA	NA	NA	NA	NA	NA	NA	NA	NA	NA	NA	NA	NA	NA	NA	NA	NA	NA	NA
Invasive Breast Carcinoma	Breast Cancer	brca_metabric	MTS-T0361	MTS-T0361	Yes	No	YES	NO	6	NA	NA	Primary	NA	NA	NA	BRCA	NA	1	NA	NA	NA	NA	NA	NA	NA	NA	NA	NA	NA	NA	NA	NA	NA	NA	NA	NA	NA
Invasive Breast Carcinoma	Breast Cancer	brca_metabric	MTS-T0362	MTS-T0362	Yes	No	YES	NO	9	NA	NA	Primary	NA	NA	NA	BRCA	NA	1	NA	NA	NA	NA	NA	NA	NA	NA	NA	NA	NA	NA	NA	NA	NA	NA	NA	NA	NA
Invasive Breast Carcinoma	Breast Cancer	brca_metabric	MTS-T0363	MTS-T0363	Yes	No	YES	NO	8	NA	NA	Primary	NA	NA	NA	BRCA	NA	1	NA	NA	NA	NA	NA	NA	NA	NA	NA	NA	NA	NA	NA	NA	NA	NA	NA	NA	NA
Invasive Breast Carcinoma	Breast Cancer	brca_metabric	MTS-T0364	MTS-T0364	Yes	No	YES	NO	3	NA	NA	Primary	NA	NA	NA	BRCA	NA	1	NA	NA	NA	NA	NA	NA	NA	NA	NA	NA	NA	NA	NA	NA	NA	NA	NA	NA	NA
Invasive Breast Carcinoma	Breast Cancer	brca_metabric	MTS-T0365	MTS-T0365	Yes	No	YES	NO	11	NA	NA	Primary	NA	NA	NA	BRCA	NA	1	NA	NA	NA	NA	NA	NA	NA	NA	NA	NA	NA	NA	NA	NA	NA	NA	NA	NA	NA
Breast Invasive Ductal Carcinoma	Breast Cancer	brca_metabric	MB-0404	MB-0404	Yes	Yes	YES	YES	3	3	2	Primary	15	+	-	IDC	+	1	60.71	IDC	LumA	63.5	LIVING	l	post	1	NO	YES	high	Living	ER+/HER2- High Prolif	YES	BREAST CONSERVING	pos	5.03	LOSS	8
Invasive Breast Carcinoma	Breast Cancer	brca_metabric	MTS-T0366	MTS-T0366	Yes	No	YES	NO	7	NA	NA	Primary	NA	NA	NA	BRCA	NA	1	NA	NA	NA	NA	NA	NA	NA	NA	NA	NA	NA	NA	NA	NA	NA	NA	NA	NA	NA
Invasive Breast Carcinoma	Breast Cancer	brca_metabric	MTS-T0367	MTS-T0367	Yes	No	YES	NO	4	NA	NA	Primary	NA	NA	NA	BRCA	NA	1	NA	NA	NA	NA	NA	NA	NA	NA	NA	NA	NA	NA	NA	NA	NA	NA	NA	NA	NA
Invasive Breast Carcinoma	Breast Cancer	brca_metabric	MTS-T0368	MTS-T0368	Yes	No	YES	NO	4	NA	NA	Primary	NA	NA	NA	BRCA	NA	1	NA	NA	NA	NA	NA	NA	NA	NA	NA	NA	NA	NA	NA	NA	NA	NA	NA	NA	NA
Invasive Breast Carcinoma	Breast Cancer	brca_metabric	MTS-T0369	MTS-T0369	Yes	No	YES	NO	6	NA	NA	Primary	NA	NA	NA	BRCA	NA	1	NA	NA	NA	NA	NA	NA	NA	NA	NA	NA	NA	NA	NA	NA	NA	NA	NA	NA	NA
Invasive Breast Carcinoma	Breast Cancer	brca_metabric	MTS-T0370	MTS-T0370	Yes	No	YES	NO	5	NA	NA	Primary	NA	NA	NA	BRCA	NA	1	NA	NA	NA	NA	NA	NA	NA	NA	NA	NA	NA	NA	NA	NA	NA	NA	NA	NA	NA
Invasive Breast Carcinoma	Breast Cancer	brca_metabric	MTS-T0371	MTS-T0371	Yes	No	YES	NO	4	NA	NA	Primary	NA	NA	NA	BRCA	NA	1	NA	NA	NA	NA	NA	NA	NA	NA	NA	NA	NA	NA	NA	NA	NA	NA	NA	NA	NA
Invasive Breast Carcinoma	Breast Cancer	brca_metabric	MTS-T0372	MTS-T0372	Yes	No	YES	NO	2	NA	NA	Primary	NA	NA	NA	BRCA	NA	1	NA	NA	NA	NA	NA	NA	NA	NA	NA	NA	NA	NA	NA	NA	NA	NA	NA	NA	NA
Invasive Breast Carcinoma	Breast Cancer	brca_metabric	MTS-T0373	MTS-T0373	Yes	No	YES	NO	4	NA	NA	Primary	NA	NA	NA	BRCA	NA	1	NA	NA	NA	NA	NA	NA	NA	NA	NA	NA	NA	NA	NA	NA	NA	NA	NA	NA	NA
Invasive Breast Carcinoma	Breast Cancer	brca_metabric	MTS-T0374	MTS-T0374	Yes	No	YES	NO	3	NA	NA	Primary	NA	NA	NA	BRCA	NA	1	NA	NA	NA	NA	NA	NA	NA	NA	NA	NA	NA	NA	NA	NA	NA	NA	NA	NA	NA
Invasive Breast Carcinoma	Breast Cancer	brca_metabric	MTS-T0375	MTS-T0375	Yes	No	YES	NO	5	NA	NA	Primary	NA	NA	NA	BRCA	NA	1	NA	NA	NA	NA	NA	NA	NA	NA	NA	NA	NA	NA	NA	NA	NA	NA	NA	NA	NA
Invasive Breast Carcinoma	Breast Cancer	brca_metabric	MB-0405	MB-0405	No	No	NO	YES	NA	2	1	Primary	16	+	-	BRCA	+	1	72.85	OTHER	LumB	59.0667	DECEASED	l	post	1	NO	YES	high	Died of Other Causes	ER+/HER2- High Prolif	YES	BREAST CONSERVING	pos	3.032	NEUT	7
Invasive Breast Carcinoma	Breast Cancer	brca_metabric	MTS-T0376	MTS-T0376	Yes	No	YES	NO	2	NA	NA	Primary	NA	NA	NA	BRCA	NA	1	NA	NA	NA	NA	NA	NA	NA	NA	NA	NA	NA	NA	NA	NA	NA	NA	NA	NA	NA
Invasive Breast Carcinoma	Breast Cancer	brca_metabric	MTS-T0377	MTS-T0377	Yes	No	YES	NO	5	NA	NA	Primary	NA	NA	NA	BRCA	NA	1	NA	NA	NA	NA	NA	NA	NA	NA	NA	NA	NA	NA	NA	NA	NA	NA	NA	NA	NA
Invasive Breast Carcinoma	Breast Cancer	brca_metabric	MTS-T0378	MTS-T0378	Yes	No	YES	NO	9	NA	NA	Primary	NA	NA	NA	BRCA	NA	1	NA	NA	NA	NA	NA	NA	NA	NA	NA	NA	NA	NA	NA	NA	NA	NA	NA	NA	NA
Invasive Breast Carcinoma	Breast Cancer	brca_metabric	MTS-T0379	MTS-T0379	Yes	No	YES	NO	7	NA	NA	Primary	NA	NA	NA	BRCA	NA	1	NA	NA	NA	NA	NA	NA	NA	NA	NA	NA	NA	NA	NA	NA	NA	NA	NA	NA	NA
Invasive Breast Carcinoma	Breast Cancer	brca_metabric	MTS-T0380	MTS-T0380	Yes	No	YES	NO	7	NA	NA	Primary	NA	NA	NA	BRCA	NA	1	NA	NA	NA	NA	NA	NA	NA	NA	NA	NA	NA	NA	NA	NA	NA	NA	NA	NA	NA
Invasive Breast Carcinoma	Breast Cancer	brca_metabric	MTS-T0381	MTS-T0381	Yes	No	YES	NO	4	NA	NA	Primary	NA	NA	NA	BRCA	NA	1	NA	NA	NA	NA	NA	NA	NA	NA	NA	NA	NA	NA	NA	NA	NA	NA	NA	NA	NA
Invasive Breast Carcinoma	Breast Cancer	brca_metabric	MTS-T0382	MTS-T0382	Yes	No	YES	NO	3	NA	NA	Primary	NA	NA	NA	BRCA	NA	1	NA	NA	NA	NA	NA	NA	NA	NA	NA	NA	NA	NA	NA	NA	NA	NA	NA	NA	NA
Invasive Breast Carcinoma	Breast Cancer	brca_metabric	MTS-T0383	MTS-T0383	Yes	No	YES	NO	3	NA	NA	Primary	NA	NA	NA	BRCA	NA	1	NA	NA	NA	NA	NA	NA	NA	NA	NA	NA	NA	NA	NA	NA	NA	NA	NA	NA	NA
Invasive Breast Carcinoma	Breast Cancer	brca_metabric	MTS-T0384	MTS-T0384	Yes	No	YES	NO	4	NA	NA	Primary	NA	NA	NA	BRCA	NA	1	NA	NA	NA	NA	NA	NA	NA	NA	NA	NA	NA	NA	NA	NA	NA	NA	NA	NA	NA
Invasive Breast Carcinoma	Breast Cancer	brca_metabric	MTS-T0385	MTS-T0385	Yes	No	YES	NO	4	NA	NA	Primary	NA	NA	NA	BRCA	NA	1	NA	NA	NA	NA	NA	NA	NA	NA	NA	NA	NA	NA	NA	NA	NA	NA	NA	NA	NA
Invasive Breast Carcinoma	Breast Cancer	brca_metabric	MB-0408	MB-0408	No	Yes	NO	YES	NA	2	2	Primary	47	+	-	BRCA	+	1	51.01	IDC	LumA	101.833	LIVING	l	post	1	YES	YES	moderate	Living	ER+/HER2- Low Prolif	YES	MASTECTOMY	pos	5.094	NEUT	7
Invasive Breast Carcinoma	Breast Cancer	brca_metabric	MTS-T0386	MTS-T0386	Yes	No	YES	NO	4	NA	NA	Primary	NA	NA	NA	BRCA	NA	1	NA	NA	NA	NA	NA	NA	NA	NA	NA	NA	NA	NA	NA	NA	NA	NA	NA	NA	NA
Invasive Breast Carcinoma	Breast Cancer	brca_metabric	MTS-T0387	MTS-T0387	Yes	No	YES	NO	7	NA	NA	Primary	NA	NA	NA	BRCA	NA	1	NA	NA	NA	NA	NA	NA	NA	NA	NA	NA	NA	NA	NA	NA	NA	NA	NA	NA	NA
Invasive Breast Carcinoma	Breast Cancer	brca_metabric	MTS-T0388	MTS-T0388	Yes	No	YES	NO	11	NA	NA	Primary	NA	NA	NA	BRCA	NA	1	NA	NA	NA	NA	NA	NA	NA	NA	NA	NA	NA	NA	NA	NA	NA	NA	NA	NA	NA
Invasive Breast Carcinoma	Breast Cancer	brca_metabric	MTS-T0389	MTS-T0389	Yes	No	YES	NO	5	NA	NA	Primary	NA	NA	NA	BRCA	NA	1	NA	NA	NA	NA	NA	NA	NA	NA	NA	NA	NA	NA	NA	NA	NA	NA	NA	NA	NA
Invasive Breast Carcinoma	Breast Cancer	brca_metabric	MTS-T0390	MTS-T0390	Yes	No	YES	NO	5	NA	NA	Primary	NA	NA	NA	BRCA	NA	1	NA	NA	NA	NA	NA	NA	NA	NA	NA	NA	NA	NA	NA	NA	NA	NA	NA	NA	NA
Invasive Breast Carcinoma	Breast Cancer	brca_metabric	MTS-T0391	MTS-T0391	Yes	No	YES	NO	3	NA	NA	Primary	NA	NA	NA	BRCA	NA	1	NA	NA	NA	NA	NA	NA	NA	NA	NA	NA	NA	NA	NA	NA	NA	NA	NA	NA	NA
Invasive Breast Carcinoma	Breast Cancer	brca_metabric	MTS-T0392	MTS-T0392	Yes	No	YES	NO	8	NA	NA	Primary	NA	NA	NA	BRCA	NA	1	NA	NA	NA	NA	NA	NA	NA	NA	NA	NA	NA	NA	NA	NA	NA	NA	NA	NA	NA
Invasive Breast Carcinoma	Breast Cancer	brca_metabric	MTS-T0393	MTS-T0393	Yes	No	YES	NO	7	NA	NA	Primary	NA	NA	NA	BRCA	NA	1	NA	NA	NA	NA	NA	NA	NA	NA	NA	NA	NA	NA	NA	NA	NA	NA	NA	NA	NA
Invasive Breast Carcinoma	Breast Cancer	brca_metabric	MTS-T0394	MTS-T0394	Yes	No	YES	NO	9	NA	NA	Primary	NA	NA	NA	BRCA	NA	1	NA	NA	NA	NA	NA	NA	NA	NA	NA	NA	NA	NA	NA	NA	NA	NA	NA	NA	NA
Invasive Breast Carcinoma	Breast Cancer	brca_metabric	MTS-T0395	MTS-T0395	Yes	No	YES	NO	12	NA	NA	Primary	NA	NA	NA	BRCA	NA	1	NA	NA	NA	NA	NA	NA	NA	NA	NA	NA	NA	NA	NA	NA	NA	NA	NA	NA	NA
Breast Invasive Lobular Carcinoma	Breast Cancer	brca_metabric	MB-0410	MB-0410	Yes	No	YES	YES	3	2	1	Primary	20	+	-	ILC	+	1	57.41	ILC	LumA	63	LIVING	r	post	1	NO	YES	high	Living	ER+/HER2- Low Prolif	YES	BREAST CONSERVING	pos	3.04	NEUT	3
Invasive Breast Carcinoma	Breast Cancer	brca_metabric	MTS-T0396	MTS-T0396	Yes	No	YES	NO	4	NA	NA	Primary	NA	NA	NA	BRCA	NA	1	NA	NA	NA	NA	NA	NA	NA	NA	NA	NA	NA	NA	NA	NA	NA	NA	NA	NA	NA
Invasive Breast Carcinoma	Breast Cancer	brca_metabric	MTS-T0397	MTS-T0397	Yes	No	YES	NO	9	NA	NA	Primary	NA	NA	NA	BRCA	NA	1	NA	NA	NA	NA	NA	NA	NA	NA	NA	NA	NA	NA	NA	NA	NA	NA	NA	NA	NA
Invasive Breast Carcinoma	Breast Cancer	brca_metabric	MTS-T0398	MTS-T0398	Yes	No	YES	NO	4	NA	NA	Primary	NA	NA	NA	BRCA	NA	1	NA	NA	NA	NA	NA	NA	NA	NA	NA	NA	NA	NA	NA	NA	NA	NA	NA	NA	NA
Invasive Breast Carcinoma	Breast Cancer	brca_metabric	MTS-T0399	MTS-T0399	Yes	No	YES	NO	7	NA	NA	Primary	NA	NA	NA	BRCA	NA	1	NA	NA	NA	NA	NA	NA	NA	NA	NA	NA	NA	NA	NA	NA	NA	NA	NA	NA	NA
Invasive Breast Carcinoma	Breast Cancer	brca_metabric	MTS-T0400	MTS-T0400	Yes	No	YES	NO	4	NA	NA	Primary	NA	NA	NA	BRCA	NA	1	NA	NA	NA	NA	NA	NA	NA	NA	NA	NA	NA	NA	NA	NA	NA	NA	NA	NA	NA
Invasive Breast Carcinoma	Breast Cancer	brca_metabric	MTS-T0401	MTS-T0401	Yes	No	YES	NO	2	NA	NA	Primary	NA	NA	NA	BRCA	NA	1	NA	NA	NA	NA	NA	NA	NA	NA	NA	NA	NA	NA	NA	NA	NA	NA	NA	NA	NA
Invasive Breast Carcinoma	Breast Cancer	brca_metabric	MTS-T0402	MTS-T0402	Yes	No	YES	NO	7	NA	NA	Primary	NA	NA	NA	BRCA	NA	1	NA	NA	NA	NA	NA	NA	NA	NA	NA	NA	NA	NA	NA	NA	NA	NA	NA	NA	NA
Invasive Breast Carcinoma	Breast Cancer	brca_metabric	MTS-T0403	MTS-T0403	Yes	No	YES	NO	6	NA	NA	Primary	NA	NA	NA	BRCA	NA	1	NA	NA	NA	NA	NA	NA	NA	NA	NA	NA	NA	NA	NA	NA	NA	NA	NA	NA	NA
Invasive Breast Carcinoma	Breast Cancer	brca_metabric	MTS-T0404	MTS-T0404	Yes	No	YES	NO	6	NA	NA	Primary	NA	NA	NA	BRCA	NA	1	NA	NA	NA	NA	NA	NA	NA	NA	NA	NA	NA	NA	NA	NA	NA	NA	NA	NA	NA
Invasive Breast Carcinoma	Breast Cancer	brca_metabric	MTS-T0405	MTS-T0405	Yes	No	YES	NO	7	NA	NA	Primary	NA	NA	NA	BRCA	NA	1	NA	NA	NA	NA	NA	NA	NA	NA	NA	NA	NA	NA	NA	NA	NA	NA	NA	NA	NA
Breast Invasive Ductal Carcinoma	Breast Cancer	brca_metabric	MB-0411	MB-0411	Yes	Yes	YES	YES	3	2	2	Primary	18	+	-	IDC	-	1	54.6	IDC	LumA	139.167	LIVING	l	post	1	YES	YES	moderate	Living	ER+/HER2- Low Prolif	YES	MASTECTOMY	pos	4.036	LOSS	6
Invasive Breast Carcinoma	Breast Cancer	brca_metabric	MTS-T0406	MTS-T0406	Yes	No	YES	NO	7	NA	NA	Primary	NA	NA	NA	BRCA	NA	1	NA	NA	NA	NA	NA	NA	NA	NA	NA	NA	NA	NA	NA	NA	NA	NA	NA	NA	NA
Invasive Breast Carcinoma	Breast Cancer	brca_metabric	MTS-T0407	MTS-T0407	Yes	No	YES	NO	3	NA	NA	Primary	NA	NA	NA	BRCA	NA	1	NA	NA	NA	NA	NA	NA	NA	NA	NA	NA	NA	NA	NA	NA	NA	NA	NA	NA	NA
Invasive Breast Carcinoma	Breast Cancer	brca_metabric	MTS-T0408	MTS-T0408	Yes	No	YES	NO	4	NA	NA	Primary	NA	NA	NA	BRCA	NA	1	NA	NA	NA	NA	NA	NA	NA	NA	NA	NA	NA	NA	NA	NA	NA	NA	NA	NA	NA
Invasive Breast Carcinoma	Breast Cancer	brca_metabric	MTS-T0409	MTS-T0409	Yes	Yes	YES	YES	1	NA	NA	Primary	NA	NA	NA	BRCA	NA	1	NA	NA	NA	NA	NA	NA	NA	NA	NA	NA	NA	NA	NA	NA	NA	NA	NA	NA	NA
Invasive Breast Carcinoma	Breast Cancer	brca_metabric	MTS-T0456	MTS-T0456	Yes	No	YES	NO	11	NA	NA	Primary	NA	NA	NA	BRCA	NA	1	NA	NA	NA	NA	NA	NA	NA	NA	NA	NA	NA	NA	NA	NA	NA	NA	NA	NA	NA
Invasive Breast Carcinoma	Breast Cancer	brca_metabric	MTS-T0466	MTS-T0466	Yes	No	YES	NO	8	NA	NA	Primary	NA	NA	NA	BRCA	NA	1	NA	NA	NA	NA	NA	NA	NA	NA	NA	NA	NA	NA	NA	NA	NA	NA	NA	NA	NA
Invasive Breast Carcinoma	Breast Cancer	brca_metabric	MTS-T0468	MTS-T0468	Yes	No	YES	NO	3	NA	NA	Primary	NA	NA	NA	BRCA	NA	1	NA	NA	NA	NA	NA	NA	NA	NA	NA	NA	NA	NA	NA	NA	NA	NA	NA	NA	NA
Invasive Breast Carcinoma	Breast Cancer	brca_metabric	MTS-T0479	MTS-T0479	Yes	No	YES	NO	2	NA	NA	Primary	NA	NA	NA	BRCA	NA	1	NA	NA	NA	NA	NA	NA	NA	NA	NA	NA	NA	NA	NA	NA	NA	NA	NA	NA	NA
Invasive Breast Carcinoma	Breast Cancer	brca_metabric	MTS-T0490	MTS-T0490	Yes	No	YES	NO	5	NA	NA	Primary	NA	NA	NA	BRCA	NA	1	NA	NA	NA	NA	NA	NA	NA	NA	NA	NA	NA	NA	NA	NA	NA	NA	NA	NA	NA
Invasive Breast Carcinoma	Breast Cancer	brca_metabric	MTS-T0508	MTS-T0508	Yes	No	YES	NO	7	NA	NA	Primary	NA	NA	NA	BRCA	NA	1	NA	NA	NA	NA	NA	NA	NA	NA	NA	NA	NA	NA	NA	NA	NA	NA	NA	NA	NA
Breast Invasive Ductal Carcinoma	Breast Cancer	brca_metabric	MB-0412	MB-0412	Yes	Yes	YES	YES	1	3	2	Primary	19	+	-	IDC	-	1	54.06	IDC	LumB	136.167	LIVING	r	post	1	NO	YES	high	Living	ER+/HER2- High Prolif	YES	BREAST CONSERVING	pos	5.038	NEUT	6
Invasive Breast Carcinoma	Breast Cancer	brca_metabric	MTS-T0510	MTS-T0510	Yes	No	YES	NO	4	NA	NA	Primary	NA	NA	NA	BRCA	NA	1	NA	NA	NA	NA	NA	NA	NA	NA	NA	NA	NA	NA	NA	NA	NA	NA	NA	NA	NA
Invasive Breast Carcinoma	Breast Cancer	brca_metabric	MTS-T0515	MTS-T0515	Yes	No	YES	NO	8	NA	NA	Primary	NA	NA	NA	BRCA	NA	1	NA	NA	NA	NA	NA	NA	NA	NA	NA	NA	NA	NA	NA	NA	NA	NA	NA	NA	NA
Invasive Breast Carcinoma	Breast Cancer	brca_metabric	MTS-T0516	MTS-T0516	Yes	No	YES	NO	1	NA	NA	Primary	NA	NA	NA	BRCA	NA	1	NA	NA	NA	NA	NA	NA	NA	NA	NA	NA	NA	NA	NA	NA	NA	NA	NA	NA	NA
Invasive Breast Carcinoma	Breast Cancer	brca_metabric	MTS-T0525	MTS-T0525	Yes	No	YES	NO	6	NA	NA	Primary	NA	NA	NA	BRCA	NA	1	NA	NA	NA	NA	NA	NA	NA	NA	NA	NA	NA	NA	NA	NA	NA	NA	NA	NA	NA
Invasive Breast Carcinoma	Breast Cancer	brca_metabric	MTS-T0528	MTS-T0528	Yes	Yes	YES	YES	7	NA	NA	Primary	NA	NA	NA	BRCA	NA	1	NA	NA	NA	NA	NA	NA	NA	NA	NA	NA	NA	NA	NA	NA	NA	NA	NA	NA	NA
Invasive Breast Carcinoma	Breast Cancer	brca_metabric	MTS-T0558	MTS-T0558	Yes	No	YES	NO	5	NA	NA	Primary	NA	NA	NA	BRCA	NA	1	NA	NA	NA	NA	NA	NA	NA	NA	NA	NA	NA	NA	NA	NA	NA	NA	NA	NA	NA
Invasive Breast Carcinoma	Breast Cancer	brca_metabric	MTS-T0600	MTS-T0600	No	No	YES	YES	NA	NA	NA	Primary	NA	NA	NA	BRCA	NA	1	NA	NA	NA	NA	NA	NA	NA	NA	NA	NA	NA	NA	NA	NA	NA	NA	NA	NA	NA
Invasive Breast Carcinoma	Breast Cancer	brca_metabric	MTS-T0602	MTS-T0602	Yes	Yes	YES	YES	2	NA	NA	Primary	NA	NA	NA	BRCA	NA	1	NA	NA	NA	NA	NA	NA	NA	NA	NA	NA	NA	NA	NA	NA	NA	NA	NA	NA	NA
Invasive Breast Carcinoma	Breast Cancer	brca_metabric	MTS-T0646	MTS-T0646	Yes	Yes	YES	YES	15	NA	NA	Primary	NA	NA	NA	BRCA	NA	1	NA	NA	NA	NA	NA	NA	NA	NA	NA	NA	NA	NA	NA	NA	NA	NA	NA	NA	NA
Invasive Breast Carcinoma	Breast Cancer	brca_metabric	MTS-T0652	MTS-T0652	No	Yes	NO	YES	NA	NA	NA	Primary	NA	NA	NA	BRCA	NA	1	NA	NA	NA	NA	NA	NA	NA	NA	NA	NA	NA	NA	NA	NA	NA	NA	NA	NA	NA
Breast Invasive Ductal Carcinoma	Breast Cancer	brca_metabric	MB-0413	MB-0413	Yes	Yes	YES	YES	3	3	2	Primary	47	+	-	IDC	+	1	56.58	IDC	LumA	140.067	LIVING	l	post	1	YES	YES	high	Living	ER+/HER2- High Prolif	YES	BREAST CONSERVING	pos	6.094	NEUT	2
Invasive Breast Carcinoma	Breast Cancer	brca_metabric	MTS-T0673	MTS-T0673	Yes	No	YES	NO	3	NA	NA	Primary	NA	NA	NA	BRCA	NA	1	NA	NA	NA	NA	NA	NA	NA	NA	NA	NA	NA	NA	NA	NA	NA	NA	NA	NA	NA
Invasive Breast Carcinoma	Breast Cancer	brca_metabric	MTS-T0685	MTS-T0685	Yes	No	YES	NO	14	NA	NA	Primary	NA	NA	NA	BRCA	NA	1	NA	NA	NA	NA	NA	NA	NA	NA	NA	NA	NA	NA	NA	NA	NA	NA	NA	NA	NA
Invasive Breast Carcinoma	Breast Cancer	brca_metabric	MTS-T0689	MTS-T0689	Yes	Yes	YES	YES	2	NA	NA	Primary	NA	NA	NA	BRCA	NA	1	NA	NA	NA	NA	NA	NA	NA	NA	NA	NA	NA	NA	NA	NA	NA	NA	NA	NA	NA
Invasive Breast Carcinoma	Breast Cancer	brca_metabric	MTS-T0690	MTS-T0690	Yes	Yes	YES	YES	2	NA	NA	Primary	NA	NA	NA	BRCA	NA	1	NA	NA	NA	NA	NA	NA	NA	NA	NA	NA	NA	NA	NA	NA	NA	NA	NA	NA	NA
Invasive Breast Carcinoma	Breast Cancer	brca_metabric	MTS-T0691	MTS-T0691	Yes	Yes	YES	YES	11	NA	NA	Primary	NA	NA	NA	BRCA	NA	1	NA	NA	NA	NA	NA	NA	NA	NA	NA	NA	NA	NA	NA	NA	NA	NA	NA	NA	NA
Invasive Breast Carcinoma	Breast Cancer	brca_metabric	MTS-T0692	MTS-T0692	Yes	Yes	YES	YES	3	NA	NA	Primary	NA	NA	NA	BRCA	NA	1	NA	NA	NA	NA	NA	NA	NA	NA	NA	NA	NA	NA	NA	NA	NA	NA	NA	NA	NA
Invasive Breast Carcinoma	Breast Cancer	brca_metabric	MTS-T0693	MTS-T0693	Yes	Yes	YES	YES	8	NA	NA	Primary	NA	NA	NA	BRCA	NA	1	NA	NA	NA	NA	NA	NA	NA	NA	NA	NA	NA	NA	NA	NA	NA	NA	NA	NA	NA
Invasive Breast Carcinoma	Breast Cancer	brca_metabric	MTS-T0694	MTS-T0694	Yes	Yes	YES	YES	5	NA	NA	Primary	NA	NA	NA	BRCA	NA	1	NA	NA	NA	NA	NA	NA	NA	NA	NA	NA	NA	NA	NA	NA	NA	NA	NA	NA	NA
Invasive Breast Carcinoma	Breast Cancer	brca_metabric	MTS-T0695	MTS-T0695	Yes	Yes	YES	YES	1	NA	NA	Primary	NA	NA	NA	BRCA	NA	1	NA	NA	NA	NA	NA	NA	NA	NA	NA	NA	NA	NA	NA	NA	NA	NA	NA	NA	NA
Invasive Breast Carcinoma	Breast Cancer	brca_metabric	MTS-T0696	MTS-T0696	Yes	Yes	YES	YES	3	NA	NA	Primary	NA	NA	NA	BRCA	NA	1	NA	NA	NA	NA	NA	NA	NA	NA	NA	NA	NA	NA	NA	NA	NA	NA	NA	NA	NA
Breast Invasive Ductal Carcinoma	Breast Cancer	brca_metabric	MB-0414	MB-0414	Yes	Yes	YES	YES	7	3	2	Primary	21	-	-	IDC	-	1	72.16	IDC	claudin-low	76.6333	LIVING	l	post	1	NO	NO	low	Living	ER-/HER2-	YES	BREAST CONSERVING	neg	4.042	LOSS	10
Invasive Breast Carcinoma	Breast Cancer	brca_metabric	MTS-T0697	MTS-T0697	Yes	Yes	YES	YES	3	NA	NA	Primary	NA	NA	NA	BRCA	NA	1	NA	NA	NA	NA	NA	NA	NA	NA	NA	NA	NA	NA	NA	NA	NA	NA	NA	NA	NA
Invasive Breast Carcinoma	Breast Cancer	brca_metabric	MTS-T0698	MTS-T0698	Yes	Yes	YES	YES	9	NA	NA	Primary	NA	NA	NA	BRCA	NA	1	NA	NA	NA	NA	NA	NA	NA	NA	NA	NA	NA	NA	NA	NA	NA	NA	NA	NA	NA
Invasive Breast Carcinoma	Breast Cancer	brca_metabric	MTS-T0699	MTS-T0699	Yes	Yes	YES	YES	4	NA	NA	Primary	NA	NA	NA	BRCA	NA	1	NA	NA	NA	NA	NA	NA	NA	NA	NA	NA	NA	NA	NA	NA	NA	NA	NA	NA	NA
Invasive Breast Carcinoma	Breast Cancer	brca_metabric	MTS-T0700	MTS-T0700	Yes	Yes	YES	YES	6	NA	NA	Primary	NA	NA	NA	BRCA	NA	1	NA	NA	NA	NA	NA	NA	NA	NA	NA	NA	NA	NA	NA	NA	NA	NA	NA	NA	NA
Invasive Breast Carcinoma	Breast Cancer	brca_metabric	MTS-T0701	MTS-T0701	Yes	Yes	YES	YES	2	NA	NA	Primary	NA	NA	NA	BRCA	NA	1	NA	NA	NA	NA	NA	NA	NA	NA	NA	NA	NA	NA	NA	NA	NA	NA	NA	NA	NA
Invasive Breast Carcinoma	Breast Cancer	brca_metabric	MTS-T0702	MTS-T0702	Yes	Yes	YES	YES	2	NA	NA	Primary	NA	NA	NA	BRCA	NA	1	NA	NA	NA	NA	NA	NA	NA	NA	NA	NA	NA	NA	NA	NA	NA	NA	NA	NA	NA
Invasive Breast Carcinoma	Breast Cancer	brca_metabric	MTS-T0703	MTS-T0703	Yes	Yes	YES	YES	2	NA	NA	Primary	NA	NA	NA	BRCA	NA	1	NA	NA	NA	NA	NA	NA	NA	NA	NA	NA	NA	NA	NA	NA	NA	NA	NA	NA	NA
Invasive Breast Carcinoma	Breast Cancer	brca_metabric	MTS-T0704	MTS-T0704	Yes	Yes	YES	YES	3	NA	NA	Primary	NA	NA	NA	BRCA	NA	1	NA	NA	NA	NA	NA	NA	NA	NA	NA	NA	NA	NA	NA	NA	NA	NA	NA	NA	NA
Invasive Breast Carcinoma	Breast Cancer	brca_metabric	MTS-T0705	MTS-T0705	Yes	Yes	YES	YES	3	NA	NA	Primary	NA	NA	NA	BRCA	NA	1	NA	NA	NA	NA	NA	NA	NA	NA	NA	NA	NA	NA	NA	NA	NA	NA	NA	NA	NA
Invasive Breast Carcinoma	Breast Cancer	brca_metabric	MTS-T0706	MTS-T0706	Yes	Yes	YES	YES	3	NA	NA	Primary	NA	NA	NA	BRCA	NA	1	NA	NA	NA	NA	NA	NA	NA	NA	NA	NA	NA	NA	NA	NA	NA	NA	NA	NA	NA
Breast Invasive Ductal Carcinoma	Breast Cancer	brca_metabric	MB-0417	MB-0417	Yes	Yes	YES	YES	2	2	2	Primary	40	+	-	IDC	+	1	54.22	IDC	Her2	6.26667	DECEASED	l	post	1	NO	YES	low	Died of Disease	ER+/HER2- High Prolif	YES	MASTECTOMY	pos	4.08	NEUT	7
Invasive Breast Carcinoma	Breast Cancer	brca_metabric	MTS-T0707	MTS-T0707	Yes	Yes	YES	YES	3	NA	NA	Primary	NA	NA	NA	BRCA	NA	1	NA	NA	NA	NA	NA	NA	NA	NA	NA	NA	NA	NA	NA	NA	NA	NA	NA	NA	NA
Invasive Breast Carcinoma	Breast Cancer	brca_metabric	MTS-T0708	MTS-T0708	Yes	No	YES	NO	6	NA	NA	Primary	NA	NA	NA	BRCA	NA	1	NA	NA	NA	NA	NA	NA	NA	NA	NA	NA	NA	NA	NA	NA	NA	NA	NA	NA	NA
Invasive Breast Carcinoma	Breast Cancer	brca_metabric	MTS-T0709	MTS-T0709	Yes	Yes	YES	YES	4	NA	NA	Primary	NA	NA	NA	BRCA	NA	1	NA	NA	NA	NA	NA	NA	NA	NA	NA	NA	NA	NA	NA	NA	NA	NA	NA	NA	NA
Invasive Breast Carcinoma	Breast Cancer	brca_metabric	MTS-T0710	MTS-T0710	Yes	No	YES	NO	1	NA	NA	Primary	NA	NA	NA	BRCA	NA	1	NA	NA	NA	NA	NA	NA	NA	NA	NA	NA	NA	NA	NA	NA	NA	NA	NA	NA	NA
Invasive Breast Carcinoma	Breast Cancer	brca_metabric	MTS-T0711	MTS-T0711	Yes	Yes	YES	YES	6	NA	NA	Primary	NA	NA	NA	BRCA	NA	1	NA	NA	NA	NA	NA	NA	NA	NA	NA	NA	NA	NA	NA	NA	NA	NA	NA	NA	NA
Invasive Breast Carcinoma	Breast Cancer	brca_metabric	MTS-T0712	MTS-T0712	Yes	Yes	YES	YES	6	NA	NA	Primary	NA	NA	NA	BRCA	NA	1	NA	NA	NA	NA	NA	NA	NA	NA	NA	NA	NA	NA	NA	NA	NA	NA	NA	NA	NA
Invasive Breast Carcinoma	Breast Cancer	brca_metabric	MTS-T0713	MTS-T0713	Yes	Yes	YES	YES	8	NA	NA	Primary	NA	NA	NA	BRCA	NA	1	NA	NA	NA	NA	NA	NA	NA	NA	NA	NA	NA	NA	NA	NA	NA	NA	NA	NA	NA
Invasive Breast Carcinoma	Breast Cancer	brca_metabric	MTS-T0714	MTS-T0714	Yes	Yes	YES	YES	8	NA	NA	Primary	NA	NA	NA	BRCA	NA	1	NA	NA	NA	NA	NA	NA	NA	NA	NA	NA	NA	NA	NA	NA	NA	NA	NA	NA	NA
Invasive Breast Carcinoma	Breast Cancer	brca_metabric	MTS-T0715	MTS-T0715	Yes	Yes	YES	YES	2	NA	NA	Primary	NA	NA	NA	BRCA	NA	1	NA	NA	NA	NA	NA	NA	NA	NA	NA	NA	NA	NA	NA	NA	NA	NA	NA	NA	NA
Invasive Breast Carcinoma	Breast Cancer	brca_metabric	MTS-T0716	MTS-T0716	Yes	Yes	YES	YES	6	NA	NA	Primary	NA	NA	NA	BRCA	NA	1	NA	NA	NA	NA	NA	NA	NA	NA	NA	NA	NA	NA	NA	NA	NA	NA	NA	NA	NA
Invasive Breast Carcinoma	Breast Cancer	brca_metabric	MB-0068	MB-0068	Yes	Yes	YES	YES	2	1	2	Primary	12	+	-	BRCA	+	1	51.01	IDC-TUB	LumA	103.133	LIVING	l	post	1	NO	YES	high	Living	NA	YES	BREAST CONSERVING	pos	3.024	LOSS	3
Breast Invasive Ductal Carcinoma	Breast Cancer	brca_metabric	MB-0418	MB-0418	Yes	Yes	YES	YES	1	3	2	Primary	31	+	-	IDC	-	1	58.72	IDC	Her2	102.067	LIVING	r	post	1	NO	YES	moderate	Living	ER+/HER2- High Prolif	YES	BREAST CONSERVING	pos	5.062	NEUT	9
Invasive Breast Carcinoma	Breast Cancer	brca_metabric	MTS-T0717	MTS-T0717	Yes	No	YES	YES	1	NA	NA	Primary	NA	NA	NA	BRCA	NA	1	NA	NA	NA	NA	NA	NA	NA	NA	NA	NA	NA	NA	NA	NA	NA	NA	NA	NA	NA
Invasive Breast Carcinoma	Breast Cancer	brca_metabric	MTS-T0718	MTS-T0718	Yes	Yes	YES	YES	2	NA	NA	Primary	NA	NA	NA	BRCA	NA	1	NA	NA	NA	NA	NA	NA	NA	NA	NA	NA	NA	NA	NA	NA	NA	NA	NA	NA	NA
Invasive Breast Carcinoma	Breast Cancer	brca_metabric	MTS-T0719	MTS-T0719	No	Yes	NO	YES	NA	NA	NA	Primary	NA	NA	NA	BRCA	NA	1	NA	NA	NA	NA	NA	NA	NA	NA	NA	NA	NA	NA	NA	NA	NA	NA	NA	NA	NA
Invasive Breast Carcinoma	Breast Cancer	brca_metabric	MTS-T0720	MTS-T0720	Yes	Yes	YES	YES	1	NA	NA	Primary	NA	NA	NA	BRCA	NA	1	NA	NA	NA	NA	NA	NA	NA	NA	NA	NA	NA	NA	NA	NA	NA	NA	NA	NA	NA
Invasive Breast Carcinoma	Breast Cancer	brca_metabric	MTS-T0721	MTS-T0721	Yes	Yes	YES	YES	5	NA	NA	Primary	NA	NA	NA	BRCA	NA	1	NA	NA	NA	NA	NA	NA	NA	NA	NA	NA	NA	NA	NA	NA	NA	NA	NA	NA	NA
Invasive Breast Carcinoma	Breast Cancer	brca_metabric	MTS-T0722	MTS-T0722	Yes	Yes	YES	YES	1	NA	NA	Primary	NA	NA	NA	BRCA	NA	1	NA	NA	NA	NA	NA	NA	NA	NA	NA	NA	NA	NA	NA	NA	NA	NA	NA	NA	NA
Invasive Breast Carcinoma	Breast Cancer	brca_metabric	MTS-T0723	MTS-T0723	Yes	Yes	YES	YES	4	NA	NA	Primary	NA	NA	NA	BRCA	NA	1	NA	NA	NA	NA	NA	NA	NA	NA	NA	NA	NA	NA	NA	NA	NA	NA	NA	NA	NA
Invasive Breast Carcinoma	Breast Cancer	brca_metabric	MTS-T0724	MTS-T0724	Yes	Yes	YES	YES	1	NA	NA	Primary	NA	NA	NA	BRCA	NA	1	NA	NA	NA	NA	NA	NA	NA	NA	NA	NA	NA	NA	NA	NA	NA	NA	NA	NA	NA
Invasive Breast Carcinoma	Breast Cancer	brca_metabric	MTS-T0725	MTS-T0725	Yes	Yes	YES	YES	4	NA	NA	Primary	NA	NA	NA	BRCA	NA	1	NA	NA	NA	NA	NA	NA	NA	NA	NA	NA	NA	NA	NA	NA	NA	NA	NA	NA	NA
Invasive Breast Carcinoma	Breast Cancer	brca_metabric	MTS-T0726	MTS-T0726	Yes	Yes	YES	YES	2	NA	NA	Primary	NA	NA	NA	BRCA	NA	1	NA	NA	NA	NA	NA	NA	NA	NA	NA	NA	NA	NA	NA	NA	NA	NA	NA	NA	NA
Breast Invasive Ductal Carcinoma	Breast Cancer	brca_metabric	MB-0419	MB-0419	Yes	No	YES	YES	3	2	2	Primary	21	+	-	IDC	+	1	77.92	IDC	LumA	104.3	DECEASED	r	post	1	NO	YES	high	Died of Other Causes	ER+/HER2- Low Prolif	YES	MASTECTOMY	pos	4.042	NEUT	8
Invasive Breast Carcinoma	Breast Cancer	brca_metabric	MTS-T0737	MTS-T0737	Yes	No	YES	NO	9	NA	NA	Primary	NA	NA	NA	BRCA	NA	1	NA	NA	NA	NA	NA	NA	NA	NA	NA	NA	NA	NA	NA	NA	NA	NA	NA	NA	NA
Invasive Breast Carcinoma	Breast Cancer	brca_metabric	MTS-T0788	MTS-T0788	Yes	No	YES	NO	3	NA	NA	Primary	NA	NA	NA	BRCA	NA	1	NA	NA	NA	NA	NA	NA	NA	NA	NA	NA	NA	NA	NA	NA	NA	NA	NA	NA	NA
Invasive Breast Carcinoma	Breast Cancer	brca_metabric	MTS-T0824	MTS-T0824	Yes	No	YES	NO	9	NA	NA	Primary	NA	NA	NA	BRCA	NA	1	NA	NA	NA	NA	NA	NA	NA	NA	NA	NA	NA	NA	NA	NA	NA	NA	NA	NA	NA
Invasive Breast Carcinoma	Breast Cancer	brca_metabric	MTS-T0877	MTS-T0877	Yes	No	YES	NO	6	NA	NA	Primary	NA	NA	NA	BRCA	NA	1	NA	NA	NA	NA	NA	NA	NA	NA	NA	NA	NA	NA	NA	NA	NA	NA	NA	NA	NA
Invasive Breast Carcinoma	Breast Cancer	brca_metabric	MTS-T0883	MTS-T0883	Yes	No	YES	NO	2	NA	NA	Primary	NA	NA	NA	BRCA	NA	1	NA	NA	NA	NA	NA	NA	NA	NA	NA	NA	NA	NA	NA	NA	NA	NA	NA	NA	NA
Invasive Breast Carcinoma	Breast Cancer	brca_metabric	MTS-T0911	MTS-T0911	Yes	No	YES	NO	3	NA	NA	Primary	NA	NA	NA	BRCA	NA	1	NA	NA	NA	NA	NA	NA	NA	NA	NA	NA	NA	NA	NA	NA	NA	NA	NA	NA	NA
Invasive Breast Carcinoma	Breast Cancer	brca_metabric	MTS-T0927	MTS-T0927	Yes	Yes	YES	YES	6	NA	NA	Primary	NA	NA	NA	BRCA	NA	1	NA	NA	NA	NA	NA	NA	NA	NA	NA	NA	NA	NA	NA	NA	NA	NA	NA	NA	NA
Invasive Breast Carcinoma	Breast Cancer	brca_metabric	MTS-T0951	MTS-T0951	Yes	Yes	YES	YES	6	NA	NA	Primary	NA	NA	NA	BRCA	NA	1	NA	NA	NA	NA	NA	NA	NA	NA	NA	NA	NA	NA	NA	NA	NA	NA	NA	NA	NA
Invasive Breast Carcinoma	Breast Cancer	brca_metabric	MTS-T1000	MTS-T1000	Yes	Yes	YES	YES	13	NA	NA	Primary	NA	NA	NA	BRCA	NA	1	NA	NA	NA	NA	NA	NA	NA	NA	NA	NA	NA	NA	NA	NA	NA	NA	NA	NA	NA
Invasive Breast Carcinoma	Breast Cancer	brca_metabric	MTS-T1020	MTS-T1020	Yes	No	YES	NO	6	NA	NA	Primary	NA	NA	NA	BRCA	NA	1	NA	NA	NA	NA	NA	NA	NA	NA	NA	NA	NA	NA	NA	NA	NA	NA	NA	NA	NA
Breast Invasive Ductal Carcinoma	Breast Cancer	brca_metabric	MB-0200	MB-0200	Yes	Yes	YES	YES	1	3	2	Primary	38	-	-	IDC	-	1	69.86	IDC	Basal	128.7	DECEASED	r	post	1	NO	NO	moderate	Died of Disease	NA	YES	MASTECTOMY	neg	4.076	NEUT	10
Invasive Breast Carcinoma	Breast Cancer	brca_metabric	MTS-T1047	MTS-T1047	Yes	Yes	YES	YES	5	NA	NA	Primary	NA	NA	NA	BRCA	NA	1	NA	NA	NA	NA	NA	NA	NA	NA	NA	NA	NA	NA	NA	NA	NA	NA	NA	NA	NA
Invasive Breast Carcinoma	Breast Cancer	brca_metabric	MTS-T1088	MTS-T1088	No	No	NO	NO	NA	NA	NA	Primary	NA	NA	NA	BRCA	NA	1	NA	NA	NA	NA	NA	NA	NA	NA	NA	NA	NA	NA	NA	NA	NA	NA	NA	NA	NA
Invasive Breast Carcinoma	Breast Cancer	brca_metabric	MTS-T1134	MTS-T1134	Yes	Yes	YES	YES	6	NA	NA	Primary	NA	NA	NA	BRCA	NA	1	NA	NA	NA	NA	NA	NA	NA	NA	NA	NA	NA	NA	NA	NA	NA	NA	NA	NA	NA
Invasive Breast Carcinoma	Breast Cancer	brca_metabric	MTS-T1138	MTS-T1138	Yes	Yes	YES	YES	5	NA	NA	Primary	NA	NA	NA	BRCA	NA	1	NA	NA	NA	NA	NA	NA	NA	NA	NA	NA	NA	NA	NA	NA	NA	NA	NA	NA	NA
Invasive Breast Carcinoma	Breast Cancer	brca_metabric	MTS-T1161	MTS-T1161	Yes	Yes	YES	YES	5	NA	NA	Primary	NA	NA	NA	BRCA	NA	1	NA	NA	NA	NA	NA	NA	NA	NA	NA	NA	NA	NA	NA	NA	NA	NA	NA	NA	NA
Invasive Breast Carcinoma	Breast Cancer	brca_metabric	MTS-T1185	MTS-T1185	No	Yes	NO	YES	NA	NA	NA	Primary	NA	NA	NA	BRCA	NA	1	NA	NA	NA	NA	NA	NA	NA	NA	NA	NA	NA	NA	NA	NA	NA	NA	NA	NA	NA
Invasive Breast Carcinoma	Breast Cancer	brca_metabric	MTS-T1189	MTS-T1189	Yes	No	YES	NO	4	NA	NA	Primary	NA	NA	NA	BRCA	NA	1	NA	NA	NA	NA	NA	NA	NA	NA	NA	NA	NA	NA	NA	NA	NA	NA	NA	NA	NA
Invasive Breast Carcinoma	Breast Cancer	brca_metabric	MTS-T1191	MTS-T1191	Yes	Yes	YES	YES	9	NA	NA	Primary	NA	NA	NA	BRCA	NA	1	NA	NA	NA	NA	NA	NA	NA	NA	NA	NA	NA	NA	NA	NA	NA	NA	NA	NA	NA
Invasive Breast Carcinoma	Breast Cancer	brca_metabric	MTS-T1203	MTS-T1203	Yes	No	YES	NO	5	NA	NA	Primary	NA	NA	NA	BRCA	NA	1	NA	NA	NA	NA	NA	NA	NA	NA	NA	NA	NA	NA	NA	NA	NA	NA	NA	NA	NA
Invasive Breast Carcinoma	Breast Cancer	brca_metabric	MTS-T1213	MTS-T1213	Yes	No	YES	NO	4	NA	NA	Primary	NA	NA	NA	BRCA	NA	1	NA	NA	NA	NA	NA	NA	NA	NA	NA	NA	NA	NA	NA	NA	NA	NA	NA	NA	NA
Breast Invasive Ductal Carcinoma	Breast Cancer	brca_metabric	MB-0201	MB-0201	Yes	Yes	YES	YES	4	3	1	Primary	20	-	+	IDC	-	1	49.5	IDC	Basal	125.7	LIVING	l	pre	1	YES	NO	moderate	Living	HER2+	YES	MASTECTOMY	neg	4.04	GAIN	5
Invasive Breast Carcinoma	Breast Cancer	brca_metabric	MTS-T1223	MTS-T1223	Yes	No	YES	YES	4	NA	NA	Primary	NA	NA	NA	BRCA	NA	1	NA	NA	NA	NA	NA	NA	NA	NA	NA	NA	NA	NA	NA	NA	NA	NA	NA	NA	NA
Invasive Breast Carcinoma	Breast Cancer	brca_metabric	MTS-T1240	MTS-T1240	Yes	No	YES	NO	3	NA	NA	Primary	NA	NA	NA	BRCA	NA	1	NA	NA	NA	NA	NA	NA	NA	NA	NA	NA	NA	NA	NA	NA	NA	NA	NA	NA	NA
Invasive Breast Carcinoma	Breast Cancer	brca_metabric	MTS-T1248	MTS-T1248	Yes	Yes	YES	YES	16	NA	NA	Primary	NA	NA	NA	BRCA	NA	1	NA	NA	NA	NA	NA	NA	NA	NA	NA	NA	NA	NA	NA	NA	NA	NA	NA	NA	NA
Invasive Breast Carcinoma	Breast Cancer	brca_metabric	MTS-T1259	MTS-T1259	Yes	No	YES	YES	5	NA	NA	Primary	NA	NA	NA	BRCA	NA	1	NA	NA	NA	NA	NA	NA	NA	NA	NA	NA	NA	NA	NA	NA	NA	NA	NA	NA	NA
Invasive Breast Carcinoma	Breast Cancer	brca_metabric	MTS-T1264	MTS-T1264	Yes	Yes	YES	YES	1	NA	NA	Primary	NA	NA	NA	BRCA	NA	1	NA	NA	NA	NA	NA	NA	NA	NA	NA	NA	NA	NA	NA	NA	NA	NA	NA	NA	NA
Invasive Breast Carcinoma	Breast Cancer	brca_metabric	MTS-T1269	MTS-T1269	Yes	No	YES	NO	2	NA	NA	Primary	NA	NA	NA	BRCA	NA	1	NA	NA	NA	NA	NA	NA	NA	NA	NA	NA	NA	NA	NA	NA	NA	NA	NA	NA	NA
Invasive Breast Carcinoma	Breast Cancer	brca_metabric	MTS-T1270	MTS-T1270	Yes	No	YES	NO	3	NA	NA	Primary	NA	NA	NA	BRCA	NA	1	NA	NA	NA	NA	NA	NA	NA	NA	NA	NA	NA	NA	NA	NA	NA	NA	NA	NA	NA
Invasive Breast Carcinoma	Breast Cancer	brca_metabric	MTS-T1272	MTS-T1272	Yes	No	YES	NO	1	NA	NA	Primary	NA	NA	NA	BRCA	NA	1	NA	NA	NA	NA	NA	NA	NA	NA	NA	NA	NA	NA	NA	NA	NA	NA	NA	NA	NA
Invasive Breast Carcinoma	Breast Cancer	brca_metabric	MTS-T1273	MTS-T1273	No	No	NO	NO	NA	NA	NA	Primary	NA	NA	NA	BRCA	NA	1	NA	NA	NA	NA	NA	NA	NA	NA	NA	NA	NA	NA	NA	NA	NA	NA	NA	NA	NA
Invasive Breast Carcinoma	Breast Cancer	brca_metabric	MTS-T1275	MTS-T1275	No	No	NO	NO	NA	NA	NA	Primary	NA	NA	NA	BRCA	NA	1	NA	NA	NA	NA	NA	NA	NA	NA	NA	NA	NA	NA	NA	NA	NA	NA	NA	NA	NA
Breast Invasive Ductal Carcinoma	Breast Cancer	brca_metabric	MB-0202	MB-0202	Yes	Yes	YES	YES	3	3	2	Primary	30	+	-	IDC	+	1	46	IDC	LumA	128.367	LIVING	r	pre	1	YES	YES	high	Living	ER+/HER2- High Prolif	YES	MASTECTOMY	pos	5.06	NEUT	4ER+
Invasive Breast Carcinoma	Breast Cancer	brca_metabric	MTS-T1276	MTS-T1276	No	No	NO	NO	NA	NA	NA	Primary	NA	NA	NA	BRCA	NA	1	NA	NA	NA	NA	NA	NA	NA	NA	NA	NA	NA	NA	NA	NA	NA	NA	NA	NA	NA
Invasive Breast Carcinoma	Breast Cancer	brca_metabric	MTS-T1277	MTS-T1277	No	No	NO	NO	NA	NA	NA	Primary	NA	NA	NA	BRCA	NA	1	NA	NA	NA	NA	NA	NA	NA	NA	NA	NA	NA	NA	NA	NA	NA	NA	NA	NA	NA
Invasive Breast Carcinoma	Breast Cancer	brca_metabric	MTS-T1278	MTS-T1278	Yes	No	YES	NO	3	NA	NA	Primary	NA	NA	NA	BRCA	NA	1	NA	NA	NA	NA	NA	NA	NA	NA	NA	NA	NA	NA	NA	NA	NA	NA	NA	NA	NA
Invasive Breast Carcinoma	Breast Cancer	brca_metabric	MTS-T1279	MTS-T1279	No	Yes	YES	YES	NA	NA	NA	Primary	NA	NA	NA	BRCA	NA	1	NA	NA	NA	NA	NA	NA	NA	NA	NA	NA	NA	NA	NA	NA	NA	NA	NA	NA	NA
Invasive Breast Carcinoma	Breast Cancer	brca_metabric	MTS-T1280	MTS-T1280	Yes	Yes	YES	YES	6	NA	NA	Primary	NA	NA	NA	BRCA	NA	1	NA	NA	NA	NA	NA	NA	NA	NA	NA	NA	NA	NA	NA	NA	NA	NA	NA	NA	NA
Invasive Breast Carcinoma	Breast Cancer	brca_metabric	MTS-T1281	MTS-T1281	No	No	NO	NO	NA	NA	NA	Primary	NA	NA	NA	BRCA	NA	1	NA	NA	NA	NA	NA	NA	NA	NA	NA	NA	NA	NA	NA	NA	NA	NA	NA	NA	NA
Invasive Breast Carcinoma	Breast Cancer	brca_metabric	MTS-T1282	MTS-T1282	Yes	Yes	YES	YES	3	NA	NA	Primary	NA	NA	NA	BRCA	NA	1	NA	NA	NA	NA	NA	NA	NA	NA	NA	NA	NA	NA	NA	NA	NA	NA	NA	NA	NA
Invasive Breast Carcinoma	Breast Cancer	brca_metabric	MTS-T1283	MTS-T1283	Yes	Yes	YES	YES	2	NA	NA	Primary	NA	NA	NA	BRCA	NA	1	NA	NA	NA	NA	NA	NA	NA	NA	NA	NA	NA	NA	NA	NA	NA	NA	NA	NA	NA
Invasive Breast Carcinoma	Breast Cancer	brca_metabric	MTS-T1284	MTS-T1284	Yes	Yes	YES	YES	35	NA	NA	Primary	NA	NA	NA	BRCA	NA	1	NA	NA	NA	NA	NA	NA	NA	NA	NA	NA	NA	NA	NA	NA	NA	NA	NA	NA	NA
Invasive Breast Carcinoma	Breast Cancer	brca_metabric	MTS-T1285	MTS-T1285	Yes	Yes	YES	YES	6	NA	NA	Primary	NA	NA	NA	BRCA	NA	1	NA	NA	NA	NA	NA	NA	NA	NA	NA	NA	NA	NA	NA	NA	NA	NA	NA	NA	NA
Breast Invasive Ductal Carcinoma	Breast Cancer	brca_metabric	MB-0203	MB-0203	Yes	Yes	YES	YES	2	3	2	Primary	25	+	-	IDC	+	1	86.24	IDC	LumA	58.7667	DECEASED	r	post	1	YES	YES	high	Died of Other Causes	ER+/HER2- High Prolif	YES	MASTECTOMY	pos	5.05	NEUT	7
Invasive Breast Carcinoma	Breast Cancer	brca_metabric	MTS-T1286	MTS-T1286	Yes	Yes	YES	YES	16	NA	NA	Primary	NA	NA	NA	BRCA	NA	1	NA	NA	NA	NA	NA	NA	NA	NA	NA	NA	NA	NA	NA	NA	NA	NA	NA	NA	NA
Invasive Breast Carcinoma	Breast Cancer	brca_metabric	MTS-T1287	MTS-T1287	Yes	Yes	YES	YES	2	NA	NA	Primary	NA	NA	NA	BRCA	NA	1	NA	NA	NA	NA	NA	NA	NA	NA	NA	NA	NA	NA	NA	NA	NA	NA	NA	NA	NA
Invasive Breast Carcinoma	Breast Cancer	brca_metabric	MTS-T1288	MTS-T1288	Yes	No	YES	NO	4	NA	NA	Primary	NA	NA	NA	BRCA	NA	1	NA	NA	NA	NA	NA	NA	NA	NA	NA	NA	NA	NA	NA	NA	NA	NA	NA	NA	NA
Invasive Breast Carcinoma	Breast Cancer	brca_metabric	MTS-T1289	MTS-T1289	Yes	No	YES	NO	3	NA	NA	Primary	NA	NA	NA	BRCA	NA	1	NA	NA	NA	NA	NA	NA	NA	NA	NA	NA	NA	NA	NA	NA	NA	NA	NA	NA	NA
Invasive Breast Carcinoma	Breast Cancer	brca_metabric	MTS-T1290	MTS-T1290	Yes	Yes	YES	YES	4	NA	NA	Primary	NA	NA	NA	BRCA	NA	1	NA	NA	NA	NA	NA	NA	NA	NA	NA	NA	NA	NA	NA	NA	NA	NA	NA	NA	NA
Invasive Breast Carcinoma	Breast Cancer	brca_metabric	MTS-T1291	MTS-T1291	Yes	Yes	YES	YES	1	NA	NA	Primary	NA	NA	NA	BRCA	NA	1	NA	NA	NA	NA	NA	NA	NA	NA	NA	NA	NA	NA	NA	NA	NA	NA	NA	NA	NA
Invasive Breast Carcinoma	Breast Cancer	brca_metabric	MTS-T1292	MTS-T1292	Yes	Yes	YES	YES	3	NA	NA	Primary	NA	NA	NA	BRCA	NA	1	NA	NA	NA	NA	NA	NA	NA	NA	NA	NA	NA	NA	NA	NA	NA	NA	NA	NA	NA
Invasive Breast Carcinoma	Breast Cancer	brca_metabric	MTS-T1293	MTS-T1293	Yes	Yes	YES	YES	3	NA	NA	Primary	NA	NA	NA	BRCA	NA	1	NA	NA	NA	NA	NA	NA	NA	NA	NA	NA	NA	NA	NA	NA	NA	NA	NA	NA	NA
Invasive Breast Carcinoma	Breast Cancer	brca_metabric	MTS-T1294	MTS-T1294	Yes	Yes	YES	YES	1	NA	NA	Primary	NA	NA	NA	BRCA	NA	1	NA	NA	NA	NA	NA	NA	NA	NA	NA	NA	NA	NA	NA	NA	NA	NA	NA	NA	NA
Invasive Breast Carcinoma	Breast Cancer	brca_metabric	MTS-T1295	MTS-T1295	Yes	No	YES	NO	1	NA	NA	Primary	NA	NA	NA	BRCA	NA	1	NA	NA	NA	NA	NA	NA	NA	NA	NA	NA	NA	NA	NA	NA	NA	NA	NA	NA	NA
Breast Invasive Ductal Carcinoma	Breast Cancer	brca_metabric	MB-0204	MB-0204	Yes	Yes	YES	YES	3	1	1	Primary	10	+	-	IDC	-	1	79.38	IDC	LumA	24.3	DECEASED	r	post	1	NO	YES	moderate	Died of Disease	ER+/HER2- Low Prolif	YES	BREAST CONSERVING	pos	2.02	NEUT	3
Invasive Breast Carcinoma	Breast Cancer	brca_metabric	MTS-T1296	MTS-T1296	Yes	Yes	YES	YES	3	NA	NA	Primary	NA	NA	NA	BRCA	NA	1	NA	NA	NA	NA	NA	NA	NA	NA	NA	NA	NA	NA	NA	NA	NA	NA	NA	NA	NA
Invasive Breast Carcinoma	Breast Cancer	brca_metabric	MTS-T1297	MTS-T1297	Yes	No	YES	NO	1	NA	NA	Primary	NA	NA	NA	BRCA	NA	1	NA	NA	NA	NA	NA	NA	NA	NA	NA	NA	NA	NA	NA	NA	NA	NA	NA	NA	NA
Invasive Breast Carcinoma	Breast Cancer	brca_metabric	MTS-T1298	MTS-T1298	Yes	Yes	YES	YES	1	NA	NA	Primary	NA	NA	NA	BRCA	NA	1	NA	NA	NA	NA	NA	NA	NA	NA	NA	NA	NA	NA	NA	NA	NA	NA	NA	NA	NA
Invasive Breast Carcinoma	Breast Cancer	brca_metabric	MTS-T1299	MTS-T1299	Yes	Yes	YES	YES	3	NA	NA	Primary	NA	NA	NA	BRCA	NA	1	NA	NA	NA	NA	NA	NA	NA	NA	NA	NA	NA	NA	NA	NA	NA	NA	NA	NA	NA
Invasive Breast Carcinoma	Breast Cancer	brca_metabric	MTS-T1300	MTS-T1300	Yes	Yes	YES	YES	3	NA	NA	Primary	NA	NA	NA	BRCA	NA	1	NA	NA	NA	NA	NA	NA	NA	NA	NA	NA	NA	NA	NA	NA	NA	NA	NA	NA	NA
Invasive Breast Carcinoma	Breast Cancer	brca_metabric	MTS-T1301	MTS-T1301	Yes	No	YES	NO	1	NA	NA	Primary	NA	NA	NA	BRCA	NA	1	NA	NA	NA	NA	NA	NA	NA	NA	NA	NA	NA	NA	NA	NA	NA	NA	NA	NA	NA
Invasive Breast Carcinoma	Breast Cancer	brca_metabric	MTS-T1302	MTS-T1302	Yes	No	YES	NO	4	NA	NA	Primary	NA	NA	NA	BRCA	NA	1	NA	NA	NA	NA	NA	NA	NA	NA	NA	NA	NA	NA	NA	NA	NA	NA	NA	NA	NA
Invasive Breast Carcinoma	Breast Cancer	brca_metabric	MTS-T1303	MTS-T1303	Yes	No	YES	YES	4	NA	NA	Primary	NA	NA	NA	BRCA	NA	1	NA	NA	NA	NA	NA	NA	NA	NA	NA	NA	NA	NA	NA	NA	NA	NA	NA	NA	NA
Invasive Breast Carcinoma	Breast Cancer	brca_metabric	MTS-T1304	MTS-T1304	Yes	Yes	YES	YES	5	NA	NA	Primary	NA	NA	NA	BRCA	NA	1	NA	NA	NA	NA	NA	NA	NA	NA	NA	NA	NA	NA	NA	NA	NA	NA	NA	NA	NA
Invasive Breast Carcinoma	Breast Cancer	brca_metabric	MTS-T1305	MTS-T1305	No	No	NO	NO	NA	NA	NA	Primary	NA	NA	NA	BRCA	NA	1	NA	NA	NA	NA	NA	NA	NA	NA	NA	NA	NA	NA	NA	NA	NA	NA	NA	NA	NA
Breast Invasive Lobular Carcinoma	Breast Cancer	brca_metabric	MB-0205	MB-0205	Yes	No	YES	YES	1	2	2	Primary	26	+	-	ILC	-	1	53.56	ILC	Normal	144.467	LIVING	l	post	1	NO	YES	low	Living	ER+/HER2- Low Prolif	YES	BREAST CONSERVING	pos	3.052	NEUT	3
Invasive Breast Carcinoma	Breast Cancer	brca_metabric	MTS-T1306	MTS-T1306	Yes	Yes	YES	YES	2	NA	NA	Primary	NA	NA	NA	BRCA	NA	1	NA	NA	NA	NA	NA	NA	NA	NA	NA	NA	NA	NA	NA	NA	NA	NA	NA	NA	NA
Invasive Breast Carcinoma	Breast Cancer	brca_metabric	MTS-T1307	MTS-T1307	Yes	Yes	YES	YES	4	NA	NA	Primary	NA	NA	NA	BRCA	NA	1	NA	NA	NA	NA	NA	NA	NA	NA	NA	NA	NA	NA	NA	NA	NA	NA	NA	NA	NA
Invasive Breast Carcinoma	Breast Cancer	brca_metabric	MTS-T1308	MTS-T1308	Yes	Yes	YES	YES	4	NA	NA	Primary	NA	NA	NA	BRCA	NA	1	NA	NA	NA	NA	NA	NA	NA	NA	NA	NA	NA	NA	NA	NA	NA	NA	NA	NA	NA
Invasive Breast Carcinoma	Breast Cancer	brca_metabric	MTS-T1309	MTS-T1309	Yes	Yes	YES	YES	1	NA	NA	Primary	NA	NA	NA	BRCA	NA	1	NA	NA	NA	NA	NA	NA	NA	NA	NA	NA	NA	NA	NA	NA	NA	NA	NA	NA	NA
Invasive Breast Carcinoma	Breast Cancer	brca_metabric	MTS-T1310	MTS-T1310	Yes	Yes	YES	YES	11	NA	NA	Primary	NA	NA	NA	BRCA	NA	1	NA	NA	NA	NA	NA	NA	NA	NA	NA	NA	NA	NA	NA	NA	NA	NA	NA	NA	NA
Invasive Breast Carcinoma	Breast Cancer	brca_metabric	MTS-T1311	MTS-T1311	No	Yes	NO	YES	NA	NA	NA	Primary	NA	NA	NA	BRCA	NA	1	NA	NA	NA	NA	NA	NA	NA	NA	NA	NA	NA	NA	NA	NA	NA	NA	NA	NA	NA
Invasive Breast Carcinoma	Breast Cancer	brca_metabric	MTS-T1312	MTS-T1312	Yes	Yes	YES	YES	2	NA	NA	Primary	NA	NA	NA	BRCA	NA	1	NA	NA	NA	NA	NA	NA	NA	NA	NA	NA	NA	NA	NA	NA	NA	NA	NA	NA	NA
Invasive Breast Carcinoma	Breast Cancer	brca_metabric	MTS-T1313	MTS-T1313	Yes	Yes	YES	YES	1	NA	NA	Primary	NA	NA	NA	BRCA	NA	1	NA	NA	NA	NA	NA	NA	NA	NA	NA	NA	NA	NA	NA	NA	NA	NA	NA	NA	NA
Invasive Breast Carcinoma	Breast Cancer	brca_metabric	MTS-T1314	MTS-T1314	Yes	Yes	YES	YES	6	NA	NA	Primary	NA	NA	NA	BRCA	NA	1	NA	NA	NA	NA	NA	NA	NA	NA	NA	NA	NA	NA	NA	NA	NA	NA	NA	NA	NA
Invasive Breast Carcinoma	Breast Cancer	brca_metabric	MTS-T1326	MTS-T1326	Yes	No	YES	NO	9	NA	NA	Primary	NA	NA	NA	BRCA	NA	1	NA	NA	NA	NA	NA	NA	NA	NA	NA	NA	NA	NA	NA	NA	NA	NA	NA	NA	NA
Invasive Breast Carcinoma	Breast Cancer	brca_metabric	MB-0206	MB-0206	Yes	Yes	YES	YES	7	3	2	Primary	35	-	-	BRCA	-	1	55.02	IDC-MED	claudin-low	141.167	LIVING	l	post	1	YES	NO	high	Living	ER-/HER2-	YES	MASTECTOMY	neg	5.07	NEUT	10
Invasive Breast Carcinoma	Breast Cancer	brca_metabric	MTS-T1329	MTS-T1329	Yes	No	YES	NO	8	NA	NA	Primary	NA	NA	NA	BRCA	NA	1	NA	NA	NA	NA	NA	NA	NA	NA	NA	NA	NA	NA	NA	NA	NA	NA	NA	NA	NA
Invasive Breast Carcinoma	Breast Cancer	brca_metabric	MTS-T1366	MTS-T1366	Yes	No	YES	NO	5	NA	NA	Primary	NA	NA	NA	BRCA	NA	1	NA	NA	NA	NA	NA	NA	NA	NA	NA	NA	NA	NA	NA	NA	NA	NA	NA	NA	NA
Invasive Breast Carcinoma	Breast Cancer	brca_metabric	MTS-T1454	MTS-T1454	Yes	Yes	YES	YES	3	NA	NA	Primary	NA	NA	NA	BRCA	NA	1	NA	NA	NA	NA	NA	NA	NA	NA	NA	NA	NA	NA	NA	NA	NA	NA	NA	NA	NA
Invasive Breast Carcinoma	Breast Cancer	brca_metabric	MTS-T1501	MTS-T1501	Yes	No	YES	NO	1	NA	NA	Primary	NA	NA	NA	BRCA	NA	1	NA	NA	NA	NA	NA	NA	NA	NA	NA	NA	NA	NA	NA	NA	NA	NA	NA	NA	NA
Invasive Breast Carcinoma	Breast Cancer	brca_metabric	MTS-T1502	MTS-T1502	Yes	No	YES	NO	3	NA	NA	Primary	NA	NA	NA	BRCA	NA	1	NA	NA	NA	NA	NA	NA	NA	NA	NA	NA	NA	NA	NA	NA	NA	NA	NA	NA	NA
Invasive Breast Carcinoma	Breast Cancer	brca_metabric	MTS-T1503	MTS-T1503	Yes	No	YES	NO	2	NA	NA	Primary	NA	NA	NA	BRCA	NA	1	NA	NA	NA	NA	NA	NA	NA	NA	NA	NA	NA	NA	NA	NA	NA	NA	NA	NA	NA
Invasive Breast Carcinoma	Breast Cancer	brca_metabric	MTS-T1504	MTS-T1504	Yes	No	YES	NO	4	NA	NA	Primary	NA	NA	NA	BRCA	NA	1	NA	NA	NA	NA	NA	NA	NA	NA	NA	NA	NA	NA	NA	NA	NA	NA	NA	NA	NA
Invasive Breast Carcinoma	Breast Cancer	brca_metabric	MTS-T1514	MTS-T1514	Yes	No	YES	NO	8	NA	NA	Primary	NA	NA	NA	BRCA	NA	1	NA	NA	NA	NA	NA	NA	NA	NA	NA	NA	NA	NA	NA	NA	NA	NA	NA	NA	NA
Invasive Breast Carcinoma	Breast Cancer	brca_metabric	MTS-T1515	MTS-T1515	Yes	No	YES	NO	5	NA	NA	Primary	NA	NA	NA	BRCA	NA	1	NA	NA	NA	NA	NA	NA	NA	NA	NA	NA	NA	NA	NA	NA	NA	NA	NA	NA	NA
Invasive Breast Carcinoma	Breast Cancer	brca_metabric	MTS-T1516	MTS-T1516	Yes	No	YES	NO	6	NA	NA	Primary	NA	NA	NA	BRCA	NA	1	NA	NA	NA	NA	NA	NA	NA	NA	NA	NA	NA	NA	NA	NA	NA	NA	NA	NA	NA
Breast Invasive Ductal Carcinoma	Breast Cancer	brca_metabric	MB-0207	MB-0207	Yes	Yes	YES	YES	6	2	NA	Primary	28	+	-	IDC	+	1	48.13	IDC	LumA	173.633	LIVING	l	pre	1	NO	YES	high	Living	ER+/HER2- Low Prolif	NO	MASTECTOMY	pos	4.056	GAIN	8
Invasive Breast Carcinoma	Breast Cancer	brca_metabric	MTS-T1517	MTS-T1517	Yes	No	YES	NO	13	NA	NA	Primary	NA	NA	NA	BRCA	NA	1	NA	NA	NA	NA	NA	NA	NA	NA	NA	NA	NA	NA	NA	NA	NA	NA	NA	NA	NA
Invasive Breast Carcinoma	Breast Cancer	brca_metabric	MTS-T1522	MTS-T1522	Yes	No	YES	NO	3	NA	NA	Primary	NA	NA	NA	BRCA	NA	1	NA	NA	NA	NA	NA	NA	NA	NA	NA	NA	NA	NA	NA	NA	NA	NA	NA	NA	NA
Invasive Breast Carcinoma	Breast Cancer	brca_metabric	MTS-T1525	MTS-T1525	Yes	No	YES	NO	6	NA	NA	Primary	NA	NA	NA	BRCA	NA	1	NA	NA	NA	NA	NA	NA	NA	NA	NA	NA	NA	NA	NA	NA	NA	NA	NA	NA	NA
Invasive Breast Carcinoma	Breast Cancer	brca_metabric	MTS-T1526	MTS-T1526	Yes	No	YES	NO	8	NA	NA	Primary	NA	NA	NA	BRCA	NA	1	NA	NA	NA	NA	NA	NA	NA	NA	NA	NA	NA	NA	NA	NA	NA	NA	NA	NA	NA
Invasive Breast Carcinoma	Breast Cancer	brca_metabric	MTS-T1527	MTS-T1527	Yes	No	YES	NO	3	NA	NA	Primary	NA	NA	NA	BRCA	NA	1	NA	NA	NA	NA	NA	NA	NA	NA	NA	NA	NA	NA	NA	NA	NA	NA	NA	NA	NA
Invasive Breast Carcinoma	Breast Cancer	brca_metabric	MTS-T1537	MTS-T1537	Yes	No	YES	NO	4	NA	NA	Primary	NA	NA	NA	BRCA	NA	1	NA	NA	NA	NA	NA	NA	NA	NA	NA	NA	NA	NA	NA	NA	NA	NA	NA	NA	NA
Invasive Breast Carcinoma	Breast Cancer	brca_metabric	MTS-T1548	MTS-T1548	Yes	No	YES	NO	5	NA	NA	Primary	NA	NA	NA	BRCA	NA	1	NA	NA	NA	NA	NA	NA	NA	NA	NA	NA	NA	NA	NA	NA	NA	NA	NA	NA	NA
Invasive Breast Carcinoma	Breast Cancer	brca_metabric	MTS-T1549	MTS-T1549	Yes	No	YES	NO	5	NA	NA	Primary	NA	NA	NA	BRCA	NA	1	NA	NA	NA	NA	NA	NA	NA	NA	NA	NA	NA	NA	NA	NA	NA	NA	NA	NA	NA
Invasive Breast Carcinoma	Breast Cancer	brca_metabric	MTS-T1560	MTS-T1560	Yes	No	YES	NO	9	NA	NA	Primary	NA	NA	NA	BRCA	NA	1	NA	NA	NA	NA	NA	NA	NA	NA	NA	NA	NA	NA	NA	NA	NA	NA	NA	NA	NA
Invasive Breast Carcinoma	Breast Cancer	brca_metabric	MTS-T1561	MTS-T1561	Yes	No	YES	NO	7	NA	NA	Primary	NA	NA	NA	BRCA	NA	1	NA	NA	NA	NA	NA	NA	NA	NA	NA	NA	NA	NA	NA	NA	NA	NA	NA	NA	NA
Invasive Breast Carcinoma	Breast Cancer	brca_metabric	MB-0071	MB-0071	No	Yes	NO	YES	NA	2	2	Primary	50	+	-	BRCA	-	1	68.42	IDC+ILC	LumB	131	DECEASED	NA	post	1	NO	YES	high	Died of Other Causes	NA	YES	MASTECTOMY	pos	4.1	NEUT	8
Breast Invasive Ductal Carcinoma	Breast Cancer	brca_metabric	MB-0209	MB-0209	No	No	NO	YES	NA	2	1	Primary	3	+	-	IDC	-	1	67.17	IDC	claudin-low	82.3667	LIVING	r	post	1	NO	YES	moderate	Living	ER-/HER2-	NO	MASTECTOMY	pos	3.006	NEUT	4ER+
Invasive Breast Carcinoma	Breast Cancer	brca_metabric	MTS-T1571	MTS-T1571	Yes	No	YES	NO	11	NA	NA	Primary	NA	NA	NA	BRCA	NA	1	NA	NA	NA	NA	NA	NA	NA	NA	NA	NA	NA	NA	NA	NA	NA	NA	NA	NA	NA
Invasive Breast Carcinoma	Breast Cancer	brca_metabric	MTS-T1576	MTS-T1576	Yes	Yes	YES	YES	4	NA	NA	Primary	NA	NA	NA	BRCA	NA	1	NA	NA	NA	NA	NA	NA	NA	NA	NA	NA	NA	NA	NA	NA	NA	NA	NA	NA	NA
Invasive Breast Carcinoma	Breast Cancer	brca_metabric	MTS-T1582	MTS-T1582	Yes	No	YES	NO	4	NA	NA	Primary	NA	NA	NA	BRCA	NA	1	NA	NA	NA	NA	NA	NA	NA	NA	NA	NA	NA	NA	NA	NA	NA	NA	NA	NA	NA
Invasive Breast Carcinoma	Breast Cancer	brca_metabric	MTS-T1583	MTS-T1583	Yes	No	YES	NO	4	NA	NA	Primary	NA	NA	NA	BRCA	NA	1	NA	NA	NA	NA	NA	NA	NA	NA	NA	NA	NA	NA	NA	NA	NA	NA	NA	NA	NA
Invasive Breast Carcinoma	Breast Cancer	brca_metabric	MTS-T1605	MTS-T1605	Yes	No	YES	NO	6	NA	NA	Primary	NA	NA	NA	BRCA	NA	1	NA	NA	NA	NA	NA	NA	NA	NA	NA	NA	NA	NA	NA	NA	NA	NA	NA	NA	NA
Invasive Breast Carcinoma	Breast Cancer	brca_metabric	MTS-T1616	MTS-T1616	Yes	Yes	YES	YES	5	NA	NA	Primary	NA	NA	NA	BRCA	NA	1	NA	NA	NA	NA	NA	NA	NA	NA	NA	NA	NA	NA	NA	NA	NA	NA	NA	NA	NA
Invasive Breast Carcinoma	Breast Cancer	brca_metabric	MTS-T1633	MTS-T1633	Yes	No	YES	NO	6	NA	NA	Primary	NA	NA	NA	BRCA	NA	1	NA	NA	NA	NA	NA	NA	NA	NA	NA	NA	NA	NA	NA	NA	NA	NA	NA	NA	NA
Invasive Breast Carcinoma	Breast Cancer	brca_metabric	MTS-T1659	MTS-T1659	Yes	Yes	YES	YES	14	NA	NA	Primary	NA	NA	NA	BRCA	NA	1	NA	NA	NA	NA	NA	NA	NA	NA	NA	NA	NA	NA	NA	NA	NA	NA	NA	NA	NA
Invasive Breast Carcinoma	Breast Cancer	brca_metabric	MTS-T1706	MTS-T1706	Yes	No	YES	NO	5	NA	NA	Primary	NA	NA	NA	BRCA	NA	1	NA	NA	NA	NA	NA	NA	NA	NA	NA	NA	NA	NA	NA	NA	NA	NA	NA	NA	NA
Invasive Breast Carcinoma	Breast Cancer	brca_metabric	MTS-T1774	MTS-T1774	Yes	No	YES	NO	4	NA	NA	Primary	NA	NA	NA	BRCA	NA	1	NA	NA	NA	NA	NA	NA	NA	NA	NA	NA	NA	NA	NA	NA	NA	NA	NA	NA	NA
Invasive Breast Carcinoma	Breast Cancer	brca_metabric	MB-0210	MB-0210	No	Yes	NO	YES	NA	2	3	Primary	5	-	-	BRCA	-	1	63.14	IDC	claudin-low	144.933	LIVING	l	post	1	NO	YES	NA	Living	NA	YES	MASTECTOMY	pos	5.01	NEUT	4ER+
Invasive Breast Carcinoma	Breast Cancer	brca_metabric	MTS-T1800	MTS-T1800	Yes	No	YES	YES	15	NA	NA	Primary	NA	NA	NA	BRCA	NA	1	NA	NA	NA	NA	NA	NA	NA	NA	NA	NA	NA	NA	NA	NA	NA	NA	NA	NA	NA
Invasive Breast Carcinoma	Breast Cancer	brca_metabric	MTS-T1829	MTS-T1829	Yes	No	YES	NO	12	NA	NA	Primary	NA	NA	NA	BRCA	NA	1	NA	NA	NA	NA	NA	NA	NA	NA	NA	NA	NA	NA	NA	NA	NA	NA	NA	NA	NA
Invasive Breast Carcinoma	Breast Cancer	brca_metabric	MTS-T1847	MTS-T1847	Yes	No	YES	NO	6	NA	NA	Primary	NA	NA	NA	BRCA	NA	1	NA	NA	NA	NA	NA	NA	NA	NA	NA	NA	NA	NA	NA	NA	NA	NA	NA	NA	NA
Invasive Breast Carcinoma	Breast Cancer	brca_metabric	MTS-T1865	MTS-T1865	Yes	No	YES	NO	12	NA	NA	Primary	NA	NA	NA	BRCA	NA	1	NA	NA	NA	NA	NA	NA	NA	NA	NA	NA	NA	NA	NA	NA	NA	NA	NA	NA	NA
Invasive Breast Carcinoma	Breast Cancer	brca_metabric	MTS-T1872	MTS-T1872	Yes	Yes	YES	YES	3	NA	NA	Primary	NA	NA	NA	BRCA	NA	1	NA	NA	NA	NA	NA	NA	NA	NA	NA	NA	NA	NA	NA	NA	NA	NA	NA	NA	NA
Invasive Breast Carcinoma	Breast Cancer	brca_metabric	MTS-T1922	MTS-T1922	Yes	Yes	YES	YES	4	NA	NA	Primary	NA	NA	NA	BRCA	NA	1	NA	NA	NA	NA	NA	NA	NA	NA	NA	NA	NA	NA	NA	NA	NA	NA	NA	NA	NA
Invasive Breast Carcinoma	Breast Cancer	brca_metabric	MTS-T1945	MTS-T1945	Yes	No	YES	NO	4	NA	NA	Primary	NA	NA	NA	BRCA	NA	1	NA	NA	NA	NA	NA	NA	NA	NA	NA	NA	NA	NA	NA	NA	NA	NA	NA	NA	NA
Invasive Breast Carcinoma	Breast Cancer	brca_metabric	MTS-T1954	MTS-T1954	Yes	No	YES	NO	6	NA	NA	Primary	NA	NA	NA	BRCA	NA	1	NA	NA	NA	NA	NA	NA	NA	NA	NA	NA	NA	NA	NA	NA	NA	NA	NA	NA	NA
Invasive Breast Carcinoma	Breast Cancer	brca_metabric	MTS-T1962	MTS-T1962	Yes	No	YES	NO	3	NA	NA	Primary	NA	NA	NA	BRCA	NA	1	NA	NA	NA	NA	NA	NA	NA	NA	NA	NA	NA	NA	NA	NA	NA	NA	NA	NA	NA
Invasive Breast Carcinoma	Breast Cancer	brca_metabric	MTS-T1971	MTS-T1971	Yes	No	YES	NO	7	NA	NA	Primary	NA	NA	NA	BRCA	NA	1	NA	NA	NA	NA	NA	NA	NA	NA	NA	NA	NA	NA	NA	NA	NA	NA	NA	NA	NA
Breast Invasive Ductal Carcinoma	Breast Cancer	brca_metabric	MB-0211	MB-0211	Yes	Yes	YES	YES	2	3	NA	Primary	40	-	-	IDC	-	1	42.95	IDC	claudin-low	44.8	DECEASED	l	pre	1	NO	NO	moderate	Died of Disease	ER+/HER2- Low Prolif	NO	MASTECTOMY	pos	6.08	NEUT	9
Invasive Breast Carcinoma	Breast Cancer	brca_metabric	MTS-T1973	MTS-T1973	Yes	No	YES	NO	3	NA	NA	Primary	NA	NA	NA	BRCA	NA	1	NA	NA	NA	NA	NA	NA	NA	NA	NA	NA	NA	NA	NA	NA	NA	NA	NA	NA	NA
Invasive Breast Carcinoma	Breast Cancer	brca_metabric	MTS-T1983	MTS-T1983	Yes	No	YES	NO	5	NA	NA	Primary	NA	NA	NA	BRCA	NA	1	NA	NA	NA	NA	NA	NA	NA	NA	NA	NA	NA	NA	NA	NA	NA	NA	NA	NA	NA
Invasive Breast Carcinoma	Breast Cancer	brca_metabric	MTS-T1985	MTS-T1985	Yes	No	YES	NO	5	NA	NA	Primary	NA	NA	NA	BRCA	NA	1	NA	NA	NA	NA	NA	NA	NA	NA	NA	NA	NA	NA	NA	NA	NA	NA	NA	NA	NA
Invasive Breast Carcinoma	Breast Cancer	brca_metabric	MTS-T1991	MTS-T1991	Yes	Yes	YES	YES	4	NA	NA	Primary	NA	NA	NA	BRCA	NA	1	NA	NA	NA	NA	NA	NA	NA	NA	NA	NA	NA	NA	NA	NA	NA	NA	NA	NA	NA
Invasive Breast Carcinoma	Breast Cancer	brca_metabric	MTS-T2018	MTS-T2018	Yes	No	YES	NO	6	NA	NA	Primary	NA	NA	NA	BRCA	NA	1	NA	NA	NA	NA	NA	NA	NA	NA	NA	NA	NA	NA	NA	NA	NA	NA	NA	NA	NA
Invasive Breast Carcinoma	Breast Cancer	brca_metabric	MTS-T2030	MTS-T2030	Yes	No	YES	NO	7	NA	NA	Primary	NA	NA	NA	BRCA	NA	1	NA	NA	NA	NA	NA	NA	NA	NA	NA	NA	NA	NA	NA	NA	NA	NA	NA	NA	NA
Invasive Breast Carcinoma	Breast Cancer	brca_metabric	MTS-T2031	MTS-T2031	Yes	No	YES	NO	8	NA	NA	Primary	NA	NA	NA	BRCA	NA	1	NA	NA	NA	NA	NA	NA	NA	NA	NA	NA	NA	NA	NA	NA	NA	NA	NA	NA	NA
Invasive Breast Carcinoma	Breast Cancer	brca_metabric	MTS-T2043	MTS-T2043	Yes	No	YES	NO	4	NA	NA	Primary	NA	NA	NA	BRCA	NA	1	NA	NA	NA	NA	NA	NA	NA	NA	NA	NA	NA	NA	NA	NA	NA	NA	NA	NA	NA
Invasive Breast Carcinoma	Breast Cancer	brca_metabric	MTS-T2044	MTS-T2044	Yes	No	YES	NO	7	NA	NA	Primary	NA	NA	NA	BRCA	NA	1	NA	NA	NA	NA	NA	NA	NA	NA	NA	NA	NA	NA	NA	NA	NA	NA	NA	NA	NA
Invasive Breast Carcinoma	Breast Cancer	brca_metabric	MTS-T2047	MTS-T2047	Yes	No	YES	NO	2	NA	NA	Primary	NA	NA	NA	BRCA	NA	1	NA	NA	NA	NA	NA	NA	NA	NA	NA	NA	NA	NA	NA	NA	NA	NA	NA	NA	NA
Breast Invasive Ductal Carcinoma	Breast Cancer	brca_metabric	MB-0214	MB-0214	Yes	Yes	YES	YES	4	3	2	Primary	27	-	-	IDC	-	1	41.41	IDC	Basal	146.9	LIVING	l	pre	1	YES	NO	high	Living	ER-/HER2-	YES	BREAST CONSERVING	pos	4.054	NEUT	10
Invasive Breast Carcinoma	Breast Cancer	brca_metabric	MTS-T2053	MTS-T2053	Yes	No	YES	NO	3	NA	NA	Primary	NA	NA	NA	BRCA	NA	1	NA	NA	NA	NA	NA	NA	NA	NA	NA	NA	NA	NA	NA	NA	NA	NA	NA	NA	NA
Invasive Breast Carcinoma	Breast Cancer	brca_metabric	MTS-T2054	MTS-T2054	No	No	YES	NO	NA	NA	NA	Primary	NA	NA	NA	BRCA	NA	1	NA	NA	NA	NA	NA	NA	NA	NA	NA	NA	NA	NA	NA	NA	NA	NA	NA	NA	NA
Invasive Breast Carcinoma	Breast Cancer	brca_metabric	MTS-T2055	MTS-T2055	Yes	No	YES	NO	3	NA	NA	Primary	NA	NA	NA	BRCA	NA	1	NA	NA	NA	NA	NA	NA	NA	NA	NA	NA	NA	NA	NA	NA	NA	NA	NA	NA	NA
Invasive Breast Carcinoma	Breast Cancer	brca_metabric	MTS-T2064	MTS-T2064	Yes	No	YES	NO	5	NA	NA	Primary	NA	NA	NA	BRCA	NA	1	NA	NA	NA	NA	NA	NA	NA	NA	NA	NA	NA	NA	NA	NA	NA	NA	NA	NA	NA
Invasive Breast Carcinoma	Breast Cancer	brca_metabric	MTS-T2065	MTS-T2065	Yes	No	YES	NO	6	NA	NA	Primary	NA	NA	NA	BRCA	NA	1	NA	NA	NA	NA	NA	NA	NA	NA	NA	NA	NA	NA	NA	NA	NA	NA	NA	NA	NA
Invasive Breast Carcinoma	Breast Cancer	brca_metabric	MTS-T2066	MTS-T2066	Yes	No	YES	NO	9	NA	NA	Primary	NA	NA	NA	BRCA	NA	1	NA	NA	NA	NA	NA	NA	NA	NA	NA	NA	NA	NA	NA	NA	NA	NA	NA	NA	NA
Invasive Breast Carcinoma	Breast Cancer	brca_metabric	MTS-T2068	MTS-T2068	Yes	No	YES	NO	7	NA	NA	Primary	NA	NA	NA	BRCA	NA	1	NA	NA	NA	NA	NA	NA	NA	NA	NA	NA	NA	NA	NA	NA	NA	NA	NA	NA	NA
Invasive Breast Carcinoma	Breast Cancer	brca_metabric	MTS-T2073	MTS-T2073	Yes	No	YES	NO	4	NA	NA	Primary	NA	NA	NA	BRCA	NA	1	NA	NA	NA	NA	NA	NA	NA	NA	NA	NA	NA	NA	NA	NA	NA	NA	NA	NA	NA
Invasive Breast Carcinoma	Breast Cancer	brca_metabric	MTS-T2074	MTS-T2074	Yes	No	YES	NO	5	NA	NA	Primary	NA	NA	NA	BRCA	NA	1	NA	NA	NA	NA	NA	NA	NA	NA	NA	NA	NA	NA	NA	NA	NA	NA	NA	NA	NA
Invasive Breast Carcinoma	Breast Cancer	brca_metabric	MTS-T2075	MTS-T2075	Yes	No	YES	NO	8	NA	NA	Primary	NA	NA	NA	BRCA	NA	1	NA	NA	NA	NA	NA	NA	NA	NA	NA	NA	NA	NA	NA	NA	NA	NA	NA	NA	NA
Breast Mixed Ductal and Lobular Carcinoma	Breast Cancer	brca_metabric	MB-0215	MB-0215	Yes	Yes	YES	YES	11	2	2	Primary	40	+	-	MDLC	+	1	75.63	IDC+ILC	LumB	122.2	LIVING	r	post	1	NO	YES	high	Living	ER+/HER2- High Prolif	YES	MASTECTOMY	pos	3.08	NEUT	3
Invasive Breast Carcinoma	Breast Cancer	brca_metabric	MTS-T2076	MTS-T2076	Yes	No	YES	NO	6	NA	NA	Primary	NA	NA	NA	BRCA	NA	1	NA	NA	NA	NA	NA	NA	NA	NA	NA	NA	NA	NA	NA	NA	NA	NA	NA	NA	NA
Invasive Breast Carcinoma	Breast Cancer	brca_metabric	MTS-T2083	MTS-T2083	Yes	No	YES	NO	8	NA	NA	Primary	NA	NA	NA	BRCA	NA	1	NA	NA	NA	NA	NA	NA	NA	NA	NA	NA	NA	NA	NA	NA	NA	NA	NA	NA	NA
Invasive Breast Carcinoma	Breast Cancer	brca_metabric	MTS-T2084	MTS-T2084	Yes	No	YES	NO	1	NA	NA	Primary	NA	NA	NA	BRCA	NA	1	NA	NA	NA	NA	NA	NA	NA	NA	NA	NA	NA	NA	NA	NA	NA	NA	NA	NA	NA
Invasive Breast Carcinoma	Breast Cancer	brca_metabric	MTS-T2085	MTS-T2085	Yes	No	YES	NO	7	NA	NA	Primary	NA	NA	NA	BRCA	NA	1	NA	NA	NA	NA	NA	NA	NA	NA	NA	NA	NA	NA	NA	NA	NA	NA	NA	NA	NA
Invasive Breast Carcinoma	Breast Cancer	brca_metabric	MTS-T2086	MTS-T2086	Yes	No	YES	NO	5	NA	NA	Primary	NA	NA	NA	BRCA	NA	1	NA	NA	NA	NA	NA	NA	NA	NA	NA	NA	NA	NA	NA	NA	NA	NA	NA	NA	NA
Invasive Breast Carcinoma	Breast Cancer	brca_metabric	MTS-T2087	MTS-T2087	Yes	No	YES	NO	4	NA	NA	Primary	NA	NA	NA	BRCA	NA	1	NA	NA	NA	NA	NA	NA	NA	NA	NA	NA	NA	NA	NA	NA	NA	NA	NA	NA	NA
Invasive Breast Carcinoma	Breast Cancer	brca_metabric	MTS-T2090	MTS-T2090	Yes	Yes	YES	YES	18	NA	NA	Primary	NA	NA	NA	BRCA	NA	1	NA	NA	NA	NA	NA	NA	NA	NA	NA	NA	NA	NA	NA	NA	NA	NA	NA	NA	NA
Invasive Breast Carcinoma	Breast Cancer	brca_metabric	MTS-T2094	MTS-T2094	Yes	No	YES	NO	5	NA	NA	Primary	NA	NA	NA	BRCA	NA	1	NA	NA	NA	NA	NA	NA	NA	NA	NA	NA	NA	NA	NA	NA	NA	NA	NA	NA	NA
Invasive Breast Carcinoma	Breast Cancer	brca_metabric	MTS-T2095	MTS-T2095	Yes	No	YES	NO	1	NA	NA	Primary	NA	NA	NA	BRCA	NA	1	NA	NA	NA	NA	NA	NA	NA	NA	NA	NA	NA	NA	NA	NA	NA	NA	NA	NA	NA
Invasive Breast Carcinoma	Breast Cancer	brca_metabric	MTS-T2096	MTS-T2096	Yes	No	YES	NO	5	NA	NA	Primary	NA	NA	NA	BRCA	NA	1	NA	NA	NA	NA	NA	NA	NA	NA	NA	NA	NA	NA	NA	NA	NA	NA	NA	NA	NA
Breast Invasive Ductal Carcinoma	Breast Cancer	brca_metabric	MB-0218	MB-0218	Yes	Yes	YES	YES	2	3	2	Primary	20	+	-	IDC	+	1	43.39	IDC	LumB	131.067	LIVING	l	pre	1	YES	YES	high	Living	ER+/HER2- High Prolif	YES	BREAST CONSERVING	pos	5.04	NEUT	1
Invasive Breast Carcinoma	Breast Cancer	brca_metabric	MTS-T2097	MTS-T2097	Yes	No	YES	NO	9	NA	NA	Primary	NA	NA	NA	BRCA	NA	1	NA	NA	NA	NA	NA	NA	NA	NA	NA	NA	NA	NA	NA	NA	NA	NA	NA	NA	NA
Invasive Breast Carcinoma	Breast Cancer	brca_metabric	MTS-T2104	MTS-T2104	Yes	No	YES	NO	5	NA	NA	Primary	NA	NA	NA	BRCA	NA	1	NA	NA	NA	NA	NA	NA	NA	NA	NA	NA	NA	NA	NA	NA	NA	NA	NA	NA	NA
Invasive Breast Carcinoma	Breast Cancer	brca_metabric	MTS-T2105	MTS-T2105	Yes	No	YES	NO	11	NA	NA	Primary	NA	NA	NA	BRCA	NA	1	NA	NA	NA	NA	NA	NA	NA	NA	NA	NA	NA	NA	NA	NA	NA	NA	NA	NA	NA
Invasive Breast Carcinoma	Breast Cancer	brca_metabric	MTS-T2106	MTS-T2106	Yes	No	YES	NO	8	NA	NA	Primary	NA	NA	NA	BRCA	NA	1	NA	NA	NA	NA	NA	NA	NA	NA	NA	NA	NA	NA	NA	NA	NA	NA	NA	NA	NA
Invasive Breast Carcinoma	Breast Cancer	brca_metabric	MTS-T2107	MTS-T2107	Yes	No	YES	NO	3	NA	NA	Primary	NA	NA	NA	BRCA	NA	1	NA	NA	NA	NA	NA	NA	NA	NA	NA	NA	NA	NA	NA	NA	NA	NA	NA	NA	NA
Invasive Breast Carcinoma	Breast Cancer	brca_metabric	MTS-T2115	MTS-T2115	Yes	No	YES	NO	5	NA	NA	Primary	NA	NA	NA	BRCA	NA	1	NA	NA	NA	NA	NA	NA	NA	NA	NA	NA	NA	NA	NA	NA	NA	NA	NA	NA	NA
Invasive Breast Carcinoma	Breast Cancer	brca_metabric	MTS-T2116	MTS-T2116	Yes	No	YES	NO	2	NA	NA	Primary	NA	NA	NA	BRCA	NA	1	NA	NA	NA	NA	NA	NA	NA	NA	NA	NA	NA	NA	NA	NA	NA	NA	NA	NA	NA
Invasive Breast Carcinoma	Breast Cancer	brca_metabric	MTS-T2117	MTS-T2117	Yes	No	YES	NO	3	NA	NA	Primary	NA	NA	NA	BRCA	NA	1	NA	NA	NA	NA	NA	NA	NA	NA	NA	NA	NA	NA	NA	NA	NA	NA	NA	NA	NA
Invasive Breast Carcinoma	Breast Cancer	brca_metabric	MTS-T2118	MTS-T2118	Yes	No	YES	NO	13	NA	NA	Primary	NA	NA	NA	BRCA	NA	1	NA	NA	NA	NA	NA	NA	NA	NA	NA	NA	NA	NA	NA	NA	NA	NA	NA	NA	NA
Invasive Breast Carcinoma	Breast Cancer	brca_metabric	MTS-T2126	MTS-T2126	Yes	No	YES	NO	4	NA	NA	Primary	NA	NA	NA	BRCA	NA	1	NA	NA	NA	NA	NA	NA	NA	NA	NA	NA	NA	NA	NA	NA	NA	NA	NA	NA	NA
Breast Invasive Ductal Carcinoma	Breast Cancer	brca_metabric	MB-0420	MB-0420	Yes	Yes	YES	YES	3	3	1	Primary	16	-	-	IDC	-	1	34.92	IDC	claudin-low	76.7333	LIVING	l	pre	1	YES	NO	high	Living	ER-/HER2-	YES	BREAST CONSERVING	neg	4.032	NEUT	10
Invasive Breast Carcinoma	Breast Cancer	brca_metabric	MTS-T2127	MTS-T2127	Yes	No	YES	NO	6	NA	NA	Primary	NA	NA	NA	BRCA	NA	1	NA	NA	NA	NA	NA	NA	NA	NA	NA	NA	NA	NA	NA	NA	NA	NA	NA	NA	NA
Invasive Breast Carcinoma	Breast Cancer	brca_metabric	MTS-T2128	MTS-T2128	Yes	No	YES	NO	7	NA	NA	Primary	NA	NA	NA	BRCA	NA	1	NA	NA	NA	NA	NA	NA	NA	NA	NA	NA	NA	NA	NA	NA	NA	NA	NA	NA	NA
Invasive Breast Carcinoma	Breast Cancer	brca_metabric	MTS-T2129	MTS-T2129	Yes	No	YES	NO	2	NA	NA	Primary	NA	NA	NA	BRCA	NA	1	NA	NA	NA	NA	NA	NA	NA	NA	NA	NA	NA	NA	NA	NA	NA	NA	NA	NA	NA
Invasive Breast Carcinoma	Breast Cancer	brca_metabric	MTS-T2150	MTS-T2150	Yes	No	YES	NO	5	NA	NA	Primary	NA	NA	NA	BRCA	NA	1	NA	NA	NA	NA	NA	NA	NA	NA	NA	NA	NA	NA	NA	NA	NA	NA	NA	NA	NA
Invasive Breast Carcinoma	Breast Cancer	brca_metabric	MTS-T2153	MTS-T2153	Yes	No	YES	YES	6	NA	NA	Primary	NA	NA	NA	BRCA	NA	1	NA	NA	NA	NA	NA	NA	NA	NA	NA	NA	NA	NA	NA	NA	NA	NA	NA	NA	NA
Invasive Breast Carcinoma	Breast Cancer	brca_metabric	MTS-T2167	MTS-T2167	Yes	Yes	YES	YES	6	NA	NA	Primary	NA	NA	NA	BRCA	NA	1	NA	NA	NA	NA	NA	NA	NA	NA	NA	NA	NA	NA	NA	NA	NA	NA	NA	NA	NA
Invasive Breast Carcinoma	Breast Cancer	brca_metabric	MTS-T2178	MTS-T2178	Yes	No	YES	NO	2	NA	NA	Primary	NA	NA	NA	BRCA	NA	1	NA	NA	NA	NA	NA	NA	NA	NA	NA	NA	NA	NA	NA	NA	NA	NA	NA	NA	NA
Invasive Breast Carcinoma	Breast Cancer	brca_metabric	MTS-T2189	MTS-T2189	Yes	Yes	YES	YES	4	NA	NA	Primary	NA	NA	NA	BRCA	NA	1	NA	NA	NA	NA	NA	NA	NA	NA	NA	NA	NA	NA	NA	NA	NA	NA	NA	NA	NA
Invasive Breast Carcinoma	Breast Cancer	brca_metabric	MTS-T2190	MTS-T2190	Yes	Yes	YES	YES	2	NA	NA	Primary	NA	NA	NA	BRCA	NA	1	NA	NA	NA	NA	NA	NA	NA	NA	NA	NA	NA	NA	NA	NA	NA	NA	NA	NA	NA
Invasive Breast Carcinoma	Breast Cancer	brca_metabric	MTS-T2191	MTS-T2191	Yes	No	YES	NO	7	NA	NA	Primary	NA	NA	NA	BRCA	NA	1	NA	NA	NA	NA	NA	NA	NA	NA	NA	NA	NA	NA	NA	NA	NA	NA	NA	NA	NA
Breast Invasive Ductal Carcinoma	Breast Cancer	brca_metabric	MB-0421	MB-0421	Yes	Yes	YES	YES	7	3	2	Primary	24	+	+	IDC	+	1	73.53	IDC	Her2	92.8667	DECEASED	l	post	1	NO	YES	low	Died of Other Causes	HER2+	NO	MASTECTOMY	pos	4.048	GAIN	5
Invasive Breast Carcinoma	Breast Cancer	brca_metabric	MTS-T2206	MTS-T2206	Yes	Yes	YES	YES	3	NA	NA	Primary	NA	NA	NA	BRCA	NA	1	NA	NA	NA	NA	NA	NA	NA	NA	NA	NA	NA	NA	NA	NA	NA	NA	NA	NA	NA
Invasive Breast Carcinoma	Breast Cancer	brca_metabric	MTS-T2212	MTS-T2212	Yes	Yes	YES	YES	4	NA	NA	Primary	NA	NA	NA	BRCA	NA	1	NA	NA	NA	NA	NA	NA	NA	NA	NA	NA	NA	NA	NA	NA	NA	NA	NA	NA	NA
Invasive Breast Carcinoma	Breast Cancer	brca_metabric	MTS-T2291	MTS-T2291	Yes	No	YES	NO	2	NA	NA	Primary	NA	NA	NA	BRCA	NA	1	NA	NA	NA	NA	NA	NA	NA	NA	NA	NA	NA	NA	NA	NA	NA	NA	NA	NA	NA
Invasive Breast Carcinoma	Breast Cancer	brca_metabric	MTS-T2304	MTS-T2304	Yes	No	YES	NO	2	NA	NA	Primary	NA	NA	NA	BRCA	NA	1	NA	NA	NA	NA	NA	NA	NA	NA	NA	NA	NA	NA	NA	NA	NA	NA	NA	NA	NA
Invasive Breast Carcinoma	Breast Cancer	brca_metabric	MTS-T2320	MTS-T2320	Yes	No	YES	NO	3	NA	NA	Primary	NA	NA	NA	BRCA	NA	1	NA	NA	NA	NA	NA	NA	NA	NA	NA	NA	NA	NA	NA	NA	NA	NA	NA	NA	NA
Invasive Breast Carcinoma	Breast Cancer	brca_metabric	MTS-T2391	MTS-T2391	Yes	Yes	YES	YES	8	NA	NA	Primary	NA	NA	NA	BRCA	NA	1	NA	NA	NA	NA	NA	NA	NA	NA	NA	NA	NA	NA	NA	NA	NA	NA	NA	NA	NA
Invasive Breast Carcinoma	Breast Cancer	brca_metabric	MTS-T2392	MTS-T2392	Yes	Yes	YES	YES	5	NA	NA	Primary	NA	NA	NA	BRCA	NA	1	NA	NA	NA	NA	NA	NA	NA	NA	NA	NA	NA	NA	NA	NA	NA	NA	NA	NA	NA
Invasive Breast Carcinoma	Breast Cancer	brca_metabric	MTS-T2393	MTS-T2393	Yes	Yes	YES	YES	4	NA	NA	Primary	NA	NA	NA	BRCA	NA	1	NA	NA	NA	NA	NA	NA	NA	NA	NA	NA	NA	NA	NA	NA	NA	NA	NA	NA	NA
Invasive Breast Carcinoma	Breast Cancer	brca_metabric	MTS-T2398	MTS-T2398	Yes	Yes	YES	YES	10	NA	NA	Primary	NA	NA	NA	BRCA	NA	1	NA	NA	NA	NA	NA	NA	NA	NA	NA	NA	NA	NA	NA	NA	NA	NA	NA	NA	NA
Invasive Breast Carcinoma	Breast Cancer	brca_metabric	MTS-T2402	MTS-T2402	Yes	Yes	YES	YES	6	NA	NA	Primary	NA	NA	NA	BRCA	NA	1	NA	NA	NA	NA	NA	NA	NA	NA	NA	NA	NA	NA	NA	NA	NA	NA	NA	NA	NA
Breast Invasive Ductal Carcinoma	Breast Cancer	brca_metabric	MB-0422	MB-0422	Yes	No	YES	YES	3	2	2	Primary	16	+	-	IDC	+	1	66.72	IDC	LumA	33.8	DECEASED	r	post	1	NO	YES	high	Died of Other Causes	ER+/HER2- Low Prolif	YES	BREAST CONSERVING	pos	5.032	NEUT	8
Invasive Breast Carcinoma	Breast Cancer	brca_metabric	MTS-T2403	MTS-T2403	Yes	Yes	YES	YES	8	NA	NA	Primary	NA	NA	NA	BRCA	NA	1	NA	NA	NA	NA	NA	NA	NA	NA	NA	NA	NA	NA	NA	NA	NA	NA	NA	NA	NA
Invasive Breast Carcinoma	Breast Cancer	brca_metabric	MTS-T2404	MTS-T2404	Yes	Yes	YES	YES	5	NA	NA	Primary	NA	NA	NA	BRCA	NA	1	NA	NA	NA	NA	NA	NA	NA	NA	NA	NA	NA	NA	NA	NA	NA	NA	NA	NA	NA
Invasive Breast Carcinoma	Breast Cancer	brca_metabric	MTS-T2405	MTS-T2405	Yes	No	YES	NO	6	NA	NA	Primary	NA	NA	NA	BRCA	NA	1	NA	NA	NA	NA	NA	NA	NA	NA	NA	NA	NA	NA	NA	NA	NA	NA	NA	NA	NA
Invasive Breast Carcinoma	Breast Cancer	brca_metabric	MTS-T2406	MTS-T2406	Yes	No	YES	YES	5	NA	NA	Primary	NA	NA	NA	BRCA	NA	1	NA	NA	NA	NA	NA	NA	NA	NA	NA	NA	NA	NA	NA	NA	NA	NA	NA	NA	NA
Invasive Breast Carcinoma	Breast Cancer	brca_metabric	MTS-T2407	MTS-T2407	Yes	Yes	YES	YES	7	NA	NA	Primary	NA	NA	NA	BRCA	NA	1	NA	NA	NA	NA	NA	NA	NA	NA	NA	NA	NA	NA	NA	NA	NA	NA	NA	NA	NA
Invasive Breast Carcinoma	Breast Cancer	brca_metabric	MTS-T2408	MTS-T2408	Yes	Yes	YES	YES	8	NA	NA	Primary	NA	NA	NA	BRCA	NA	1	NA	NA	NA	NA	NA	NA	NA	NA	NA	NA	NA	NA	NA	NA	NA	NA	NA	NA	NA
Invasive Breast Carcinoma	Breast Cancer	brca_metabric	MTS-T2409	MTS-T2409	Yes	Yes	YES	YES	6	NA	NA	Primary	NA	NA	NA	BRCA	NA	1	NA	NA	NA	NA	NA	NA	NA	NA	NA	NA	NA	NA	NA	NA	NA	NA	NA	NA	NA
Invasive Breast Carcinoma	Breast Cancer	brca_metabric	MTS-T2410	MTS-T2410	Yes	No	YES	YES	12	NA	NA	Primary	NA	NA	NA	BRCA	NA	1	NA	NA	NA	NA	NA	NA	NA	NA	NA	NA	NA	NA	NA	NA	NA	NA	NA	NA	NA
Invasive Breast Carcinoma	Breast Cancer	brca_metabric	MTS-T2412	MTS-T2412	Yes	Yes	YES	YES	9	NA	NA	Primary	NA	NA	NA	BRCA	NA	1	NA	NA	NA	NA	NA	NA	NA	NA	NA	NA	NA	NA	NA	NA	NA	NA	NA	NA	NA
Invasive Breast Carcinoma	Breast Cancer	brca_metabric	MTS-T2413	MTS-T2413	Yes	Yes	YES	YES	8	NA	NA	Primary	NA	NA	NA	BRCA	NA	1	NA	NA	NA	NA	NA	NA	NA	NA	NA	NA	NA	NA	NA	NA	NA	NA	NA	NA	NA
Invasive Breast Carcinoma	Breast Cancer	brca_metabric	MB-0423	MB-0423	No	Yes	NO	YES	NA	2	2	Primary	35	+	-	BRCA	+	1	71.1	ILC	claudin-low	138.933	LIVING	l	post	1	NO	YES	high	Living	ER+/HER2- Low Prolif	NO	BREAST CONSERVING	pos	3.07	NEUT	3
Invasive Breast Carcinoma	Breast Cancer	brca_metabric	MTS-T2414	MTS-T2414	Yes	Yes	YES	YES	9	NA	NA	Primary	NA	NA	NA	BRCA	NA	1	NA	NA	NA	NA	NA	NA	NA	NA	NA	NA	NA	NA	NA	NA	NA	NA	NA	NA	NA
Invasive Breast Carcinoma	Breast Cancer	brca_metabric	MTS-T2415	MTS-T2415	Yes	No	YES	YES	4	NA	NA	Primary	NA	NA	NA	BRCA	NA	1	NA	NA	NA	NA	NA	NA	NA	NA	NA	NA	NA	NA	NA	NA	NA	NA	NA	NA	NA
Invasive Breast Carcinoma	Breast Cancer	brca_metabric	MTS-T2416	MTS-T2416	Yes	No	YES	YES	3	NA	NA	Primary	NA	NA	NA	BRCA	NA	1	NA	NA	NA	NA	NA	NA	NA	NA	NA	NA	NA	NA	NA	NA	NA	NA	NA	NA	NA
Invasive Breast Carcinoma	Breast Cancer	brca_metabric	MTS-T2417	MTS-T2417	No	No	NO	NO	NA	NA	NA	Primary	NA	NA	NA	BRCA	NA	1	NA	NA	NA	NA	NA	NA	NA	NA	NA	NA	NA	NA	NA	NA	NA	NA	NA	NA	NA
Invasive Breast Carcinoma	Breast Cancer	brca_metabric	MTS-T2418	MTS-T2418	Yes	No	YES	NO	1	NA	NA	Primary	NA	NA	NA	BRCA	NA	1	NA	NA	NA	NA	NA	NA	NA	NA	NA	NA	NA	NA	NA	NA	NA	NA	NA	NA	NA
Invasive Breast Carcinoma	Breast Cancer	brca_metabric	MTS-T2419	MTS-T2419	Yes	No	YES	NO	7	NA	NA	Primary	NA	NA	NA	BRCA	NA	1	NA	NA	NA	NA	NA	NA	NA	NA	NA	NA	NA	NA	NA	NA	NA	NA	NA	NA	NA
Invasive Breast Carcinoma	Breast Cancer	brca_metabric	MTS-T2420	MTS-T2420	Yes	No	YES	NO	5	NA	NA	Primary	NA	NA	NA	BRCA	NA	1	NA	NA	NA	NA	NA	NA	NA	NA	NA	NA	NA	NA	NA	NA	NA	NA	NA	NA	NA
Invasive Breast Carcinoma	Breast Cancer	brca_metabric	MTS-T2421	MTS-T2421	Yes	No	YES	NO	3	NA	NA	Primary	NA	NA	NA	BRCA	NA	1	NA	NA	NA	NA	NA	NA	NA	NA	NA	NA	NA	NA	NA	NA	NA	NA	NA	NA	NA
Invasive Breast Carcinoma	Breast Cancer	brca_metabric	MTS-T2422	MTS-T2422	Yes	No	YES	NO	4	NA	NA	Primary	NA	NA	NA	BRCA	NA	1	NA	NA	NA	NA	NA	NA	NA	NA	NA	NA	NA	NA	NA	NA	NA	NA	NA	NA	NA
Invasive Breast Carcinoma	Breast Cancer	brca_metabric	MTS-T2423	MTS-T2423	Yes	No	YES	NO	8	NA	NA	Primary	NA	NA	NA	BRCA	NA	1	NA	NA	NA	NA	NA	NA	NA	NA	NA	NA	NA	NA	NA	NA	NA	NA	NA	NA	NA
Breast Invasive Ductal Carcinoma	Breast Cancer	brca_metabric	MB-0079	MB-0079	Yes	Yes	YES	YES	4	3	2	Primary	40	-	-	IDC	-	1	50.42	IDC	Her2	28.5	DECEASED	r	post	1	YES	NO	high	Died of Disease	NA	YES	MASTECTOMY	neg	6.08	NEUT	10
Breast Invasive Ductal Carcinoma	Breast Cancer	brca_metabric	MB-0424	MB-0424	No	No	YES	YES	NA	3	3	Primary	60	-	-	IDC	-	1	44.02	IDC	claudin-low	9.83333	DECEASED	l	pre	1	YES	NO	moderate	Died of Disease	ER-/HER2-	YES	MASTECTOMY	neg	6.12	NEUT	4ER-
Invasive Breast Carcinoma	Breast Cancer	brca_metabric	MTS-T2424	MTS-T2424	Yes	No	YES	NO	3	NA	NA	Primary	NA	NA	NA	BRCA	NA	1	NA	NA	NA	NA	NA	NA	NA	NA	NA	NA	NA	NA	NA	NA	NA	NA	NA	NA	NA
Invasive Breast Carcinoma	Breast Cancer	brca_metabric	MTS-T2425	MTS-T2425	No	No	NO	NO	NA	NA	NA	Primary	NA	NA	NA	BRCA	NA	1	NA	NA	NA	NA	NA	NA	NA	NA	NA	NA	NA	NA	NA	NA	NA	NA	NA	NA	NA
Invasive Breast Carcinoma	Breast Cancer	brca_metabric	MTS-T2426	MTS-T2426	Yes	No	YES	NO	2	NA	NA	Primary	NA	NA	NA	BRCA	NA	1	NA	NA	NA	NA	NA	NA	NA	NA	NA	NA	NA	NA	NA	NA	NA	NA	NA	NA	NA
Invasive Breast Carcinoma	Breast Cancer	brca_metabric	MTS-T2427	MTS-T2427	No	No	NO	NO	NA	NA	NA	Primary	NA	NA	NA	BRCA	NA	1	NA	NA	NA	NA	NA	NA	NA	NA	NA	NA	NA	NA	NA	NA	NA	NA	NA	NA	NA
Invasive Breast Carcinoma	Breast Cancer	brca_metabric	MTS-T2428	MTS-T2428	Yes	No	YES	NO	2	NA	NA	Primary	NA	NA	NA	BRCA	NA	1	NA	NA	NA	NA	NA	NA	NA	NA	NA	NA	NA	NA	NA	NA	NA	NA	NA	NA	NA
Invasive Breast Carcinoma	Breast Cancer	brca_metabric	MTS-T2429	MTS-T2429	Yes	No	YES	NO	4	NA	NA	Primary	NA	NA	NA	BRCA	NA	1	NA	NA	NA	NA	NA	NA	NA	NA	NA	NA	NA	NA	NA	NA	NA	NA	NA	NA	NA
Invasive Breast Carcinoma	Breast Cancer	brca_metabric	MTS-T2430	MTS-T2430	Yes	No	YES	NO	6	NA	NA	Primary	NA	NA	NA	BRCA	NA	1	NA	NA	NA	NA	NA	NA	NA	NA	NA	NA	NA	NA	NA	NA	NA	NA	NA	NA	NA
Invasive Breast Carcinoma	Breast Cancer	brca_metabric	MTS-T2431	MTS-T2431	Yes	No	YES	NO	7	NA	NA	Primary	NA	NA	NA	BRCA	NA	1	NA	NA	NA	NA	NA	NA	NA	NA	NA	NA	NA	NA	NA	NA	NA	NA	NA	NA	NA
Invasive Breast Carcinoma	Breast Cancer	brca_metabric	MTS-T2432	MTS-T2432	Yes	No	YES	NO	5	NA	NA	Primary	NA	NA	NA	BRCA	NA	1	NA	NA	NA	NA	NA	NA	NA	NA	NA	NA	NA	NA	NA	NA	NA	NA	NA	NA	NA
Breast Invasive Ductal Carcinoma	Breast Cancer	brca_metabric	MB-0425	MB-0425	Yes	Yes	YES	YES	2	2	2	Primary	22	+	-	IDC	+	1	83.17	IDC	LumA	24.4	DECEASED	l	post	1	NO	YES	high	Died of Other Causes	ER+/HER2- Low Prolif	YES	MASTECTOMY	pos	5.044	NEUT	3
Breast Invasive Ductal Carcinoma	Breast Cancer	brca_metabric	MB-0426	MB-0426	Yes	Yes	YES	YES	3	2	2	Primary	42	+	-	IDC	+	1	50.48	IDC	Normal	131.1	LIVING	r	post	1	YES	YES	moderate	Living	ER+/HER2- Low Prolif	YES	MASTECTOMY	pos	4.084	NEUT	3
Breast Invasive Lobular Carcinoma	Breast Cancer	brca_metabric	MB-0427	MB-0427	Yes	Yes	YES	YES	1	2	2	Primary	21	+	-	ILC	-	1	81.89	ILC	LumA	116.1	LIVING	l	post	1	NO	YES	moderate	Living	ER+/HER2- High Prolif	YES	MASTECTOMY	pos	5.042	NEUT	7
Breast Invasive Ductal Carcinoma	Breast Cancer	brca_metabric	MB-0428	MB-0428	Yes	Yes	YES	YES	2	3	2	Primary	20	+	-	IDC	-	1	85.21	IDC	LumA	55.9333	LIVING	l	post	1	NO	YES	high	Living	ER+/HER2- High Prolif	YES	MASTECTOMY	pos	6.04	NEUT	9
Breast Invasive Lobular Carcinoma	Breast Cancer	brca_metabric	MB-0429	MB-0429	Yes	Yes	YES	YES	3	3	2	Primary	40	+	-	ILC	+	1	78.86	ILC	LumB	74.4667	DECEASED	r	post	1	NO	YES	high	Died of Other Causes	ER+/HER2- High Prolif	YES	MASTECTOMY	pos	6.08	GAIN	1
Breast Invasive Lobular Carcinoma	Breast Cancer	brca_metabric	MB-0431	MB-0431	Yes	Yes	YES	YES	3	2	2	Primary	57	+	-	ILC	-	1	63.61	ILC	LumA	85.1333	LIVING	l	post	1	NO	YES	high	Living	ER+/HER2- Low Prolif	YES	BREAST CONSERVING	pos	4.114	NEUT	3
Invasive Breast Carcinoma	Breast Cancer	brca_metabric	MB-0432	MB-0432	No	No	NO	YES	NA	1	2	Primary	14	-	-	BRCA	-	1	60.07	OTHER	claudin-low	105.8	LIVING	r	post	1	NO	YES	moderate	Living	ER-/HER2-	NO	MASTECTOMY	pos	2.028	NEUT	4ER+
Breast Invasive Ductal Carcinoma	Breast Cancer	brca_metabric	MB-0434	MB-0434	Yes	Yes	YES	YES	5	3	2	Primary	20	+	+	IDC	-	1	69.79	IDC	LumB	45.5	DECEASED	r	post	1	YES	YES	high	Died of Disease	HER2+	NO	MASTECTOMY	pos	5.04	GAIN	5
Invasive Breast Carcinoma	Breast Cancer	brca_metabric	MB-0435	MB-0435	No	Yes	NO	YES	NA	2	1	Primary	4	-	-	BRCA	-	1	68.29	IDC-MUC	claudin-low	110.533	LIVING	l	post	1	NO	YES	NA	Living	NA	NO	MASTECTOMY	pos	3.008	NEUT	4ER+
Breast Invasive Ductal Carcinoma	Breast Cancer	brca_metabric	MB-0081	MB-0081	Yes	Yes	YES	YES	4	2	2	Primary	24	+	-	IDC	+	1	49.61	IDC	claudin-low	69.5	LIVING	r	pre	1	NO	YES	moderate	Living	NA	YES	BREAST CONSERVING	pos	3.048	NEUT	3
Breast Invasive Ductal Carcinoma	Breast Cancer	brca_metabric	MB-0436	MB-0436	Yes	Yes	YES	YES	2	3	1	Primary	13	-	-	IDC	-	1	88.29	IDC	Her2	75.5	DECEASED	l	post	1	NO	NO	moderate	Died of Other Causes	ER-/HER2-	YES	BREAST CONSERVING	neg	4.026	NEUT	4ER-
Breast Invasive Ductal Carcinoma	Breast Cancer	brca_metabric	MB-0437	MB-0437	Yes	Yes	YES	YES	3	2	2	Primary	15	+	-	IDC	+	1	82.17	IDC	LumB	90.5667	LIVING	r	post	1	NO	YES	low	Living	ER+/HER2- High Prolif	YES	BREAST CONSERVING	pos	4.03	LOSS	4ER+
Breast Invasive Ductal Carcinoma	Breast Cancer	brca_metabric	MB-0438	MB-0438	Yes	Yes	YES	YES	1	3	2	Primary	25	-	+	IDC	-	1	57.41	IDC	Her2	135.167	LIVING	l	post	1	YES	NO	high	Living	HER2+	YES	MASTECTOMY	neg	5.05	GAIN	5
Invasive Breast Carcinoma	Breast Cancer	brca_metabric	MB-0439	MB-0439	Yes	Yes	YES	YES	1	2	1	Primary	15	+	-	BRCA	+	1	50.32	IDC-MUC	LumB	112.133	LIVING	l	post	1	NO	YES	high	Living	ER+/HER2- High Prolif	NO	MASTECTOMY	pos	3.03	NEUT	8
Breast Invasive Ductal Carcinoma	Breast Cancer	brca_metabric	MB-0440	MB-0440	Yes	Yes	YES	YES	5	3	2	Primary	26	+	-	IDC	-	1	56.73	IDC	LumB	100.833	LIVING	l	post	1	YES	YES	high	Living	ER+/HER2- High Prolif	YES	BREAST CONSERVING	pos	5.052	NEUT	1
Breast Invasive Ductal Carcinoma	Breast Cancer	brca_metabric	MB-0443	MB-0443	Yes	Yes	YES	YES	2	2	2	Primary	26	+	-	IDC	+	1	61.67	IDC	claudin-low	45.0333	LIVING	l	post	1	NO	YES	high	Living	ER+/HER2- Low Prolif	YES	MASTECTOMY	pos	3.052	NEUT	7
Breast Invasive Ductal Carcinoma	Breast Cancer	brca_metabric	MB-0445	MB-0445	Yes	Yes	YES	YES	1	2	2	Primary	23	+	-	IDC	+	1	40.07	IDC	LumA	132.533	LIVING	l	pre	1	YES	YES	high	Living	ER+/HER2- High Prolif	YES	BREAST CONSERVING	pos	4.046	NEUT	7
Breast Invasive Ductal Carcinoma	Breast Cancer	brca_metabric	MB-0446	MB-0446	Yes	Yes	YES	YES	4	3	2	Primary	24	-	-	IDC	-	1	56.96	IDC	claudin-low	72.2667	LIVING	r	post	1	YES	NO	moderate	Living	ER-/HER2-	NO	MASTECTOMY	neg	4.048	NEUT	10
Invasive Breast Carcinoma	Breast Cancer	brca_metabric	MB-0448	MB-0448	No	Yes	NO	YES	NA	3	2	Primary	13	+	-	BRCA	+	1	59.45	IDC+ILC	LumB	29.2333	DECEASED	l	post	1	YES	YES	high	Died of Disease	ER+/HER2- High Prolif	YES	MASTECTOMY	pos	4.026	GAIN	1
Breast Mixed Ductal and Lobular Carcinoma	Breast Cancer	brca_metabric	MB-0449	MB-0449	Yes	No	YES	YES	3	1	2	Primary	35	+	-	MDLC	+	1	54.38	IDC+ILC	LumA	112.567	LIVING	r	post	1	YES	YES	high	Living	ER+/HER2- Low Prolif	YES	MASTECTOMY	pos	3.07	NEUT	3
Breast Invasive Lobular Carcinoma	Breast Cancer	brca_metabric	MB-0083	MB-0083	Yes	Yes	YES	YES	2	2	1	Primary	13	+	-	ILC	+	1	64.85	ILC	LumB	86.0667	DECEASED	r	post	1	NO	YES	moderate	Died of Disease	NA	YES	BREAST CONSERVING	pos	3.026	NEUT	2
Breast Invasive Ductal Carcinoma	Breast Cancer	brca_metabric	MB-0451	MB-0451	Yes	No	YES	YES	5	1	1	Primary	16	+	-	IDC	-	1	63.2	IDC	LumA	50.0667	LIVING	r	post	1	NO	YES	moderate	Living	ER+/HER2- Low Prolif	NO	MASTECTOMY	pos	2.032	NEUT	8
Breast Invasive Ductal Carcinoma	Breast Cancer	brca_metabric	MB-0452	MB-0452	Yes	Yes	YES	YES	3	3	2	Primary	23	+	-	IDC	-	1	54.43	IDC	LumB	62.8	LIVING	l	post	1	NO	YES	moderate	Living	ER+/HER2- High Prolif	YES	BREAST CONSERVING	pos	4.046	GAIN	9
Breast Invasive Ductal Carcinoma	Breast Cancer	brca_metabric	MB-0453	MB-0453	Yes	Yes	YES	YES	4	3	3	Primary	100	-	-	IDC	-	1	61.11	IDC	Her2	43.1333	DECEASED	r	post	1	YES	YES	moderate	Died of Disease	ER+/HER2- High Prolif	YES	MASTECTOMY	pos	6.2	LOSS	2
Invasive Breast Carcinoma	Breast Cancer	brca_metabric	MB-0454	MB-0454	No	Yes	NO	YES	NA	2	1	Primary	20	+	-	BRCA	+	1	90.02	IDC-MUC	LumA	46.8333	DECEASED	r	post	1	NO	YES	moderate	Died of Other Causes	ER+/HER2- Low Prolif	YES	BREAST CONSERVING	pos	3.04	NEUT	3
Breast Invasive Ductal Carcinoma	Breast Cancer	brca_metabric	MB-0455	MB-0455	Yes	Yes	YES	YES	4	2	1	Primary	18	+	-	IDC	+	1	56.84	IDC	LumB	99.3333	LIVING	l	post	1	NO	YES	moderate	Living	ER+/HER2- High Prolif	YES	BREAST CONSERVING	pos	3.036	LOSS	10
Breast Mixed Ductal and Lobular Carcinoma	Breast Cancer	brca_metabric	MB-0458	MB-0458	Yes	No	YES	YES	1	2	2	Primary	50	+	-	MDLC	+	1	49.28	IDC+ILC	Normal	134.5	LIVING	l	pre	1	YES	YES	low	Living	ER+/HER2- Low Prolif	YES	MASTECTOMY	pos	4.1	NEUT	4ER+
Breast Invasive Ductal Carcinoma	Breast Cancer	brca_metabric	MB-0459	MB-0459	Yes	Yes	YES	YES	5	3	3	Primary	34	+	-	IDC	-	1	85.09	IDC	LumB	35.6	DECEASED	l	post	1	NO	YES	low	Died of Other Causes	ER+/HER2- High Prolif	YES	MASTECTOMY	pos	5.068	GAIN	6
Breast Invasive Lobular Carcinoma	Breast Cancer	brca_metabric	MB-0460	MB-0460	No	Yes	NO	YES	NA	2	2	Primary	22	+	-	ILC	+	1	81.44	ILC	claudin-low	114	DECEASED	l	post	1	NO	YES	high	Died of Disease	ER+/HER2- Low Prolif	YES	BREAST CONSERVING	pos	3.044	NEUT	4ER+
Breast Invasive Ductal Carcinoma	Breast Cancer	brca_metabric	MB-0462	MB-0462	Yes	Yes	YES	YES	1	3	1	Primary	16	-	+	IDC	-	1	60.5	IDC	claudin-low	132.767	LIVING	r	post	1	NO	YES	moderate	Living	HER2+	YES	MASTECTOMY	pos	4.032	GAIN	5
Breast Invasive Ductal Carcinoma	Breast Cancer	brca_metabric	MB-0463	MB-0463	Yes	No	YES	YES	10	2	1	Primary	21	+	-	IDC	+	1	60.48	IDC	LumA	61.9667	DECEASED	l	post	1	NO	YES	high	Died of Disease	ER+/HER2- Low Prolif	YES	BREAST CONSERVING	pos	3.042	NEUT	4ER+
Breast Mixed Ductal and Lobular Carcinoma	Breast Cancer	brca_metabric	MB-0093	MB-0093	Yes	Yes	YES	YES	4	3	2	Primary	14	+	-	MDLC	+	1	43.55	IDC+ILC	LumB	153.2	LIVING	l	pre	1	NO	YES	high	Living	NA	YES	BREAST CONSERVING	pos	5.028	NEUT	3
Breast Invasive Ductal Carcinoma	Breast Cancer	brca_metabric	MB-0464	MB-0464	Yes	Yes	YES	YES	2	3	3	Primary	13	-	-	IDC	-	1	58.98	IDC	Basal	39.3	DECEASED	r	post	1	YES	NO	low	Died of Disease	ER-/HER2-	YES	MASTECTOMY	neg	6.026	LOSS	9
Breast Invasive Ductal Carcinoma	Breast Cancer	brca_metabric	MB-0465	MB-0465	Yes	Yes	YES	YES	1	3	2	Primary	26	+	+	IDC	-	1	87.18	IDC	LumB	28.6	DECEASED	l	post	1	NO	YES	moderate	Died of Disease	HER2+	NO	MASTECTOMY	pos	5.052	GAIN	5
Breast Invasive Ductal Carcinoma	Breast Cancer	brca_metabric	MB-0466	MB-0466	Yes	Yes	YES	YES	1	2	2	Primary	70	+	-	IDC	-	1	33.97	IDC	LumA	43.8667	LIVING	l	pre	1	YES	YES	high	Living	ER+/HER2- High Prolif	YES	MASTECTOMY	pos	5.14	NEUT	1
Breast Invasive Ductal Carcinoma	Breast Cancer	brca_metabric	MB-0467	MB-0467	Yes	Yes	YES	YES	3	3	1	Primary	13	-	+	IDC	-	1	58.35	IDC	Her2	105.6	DECEASED	l	post	1	YES	NO	high	Died of Disease	HER2+	NO	BREAST CONSERVING	neg	4.026	GAIN	5
Breast Invasive Ductal Carcinoma	Breast Cancer	brca_metabric	MB-0468	MB-0468	Yes	Yes	YES	YES	3	3	2	Primary	26	+	-	IDC	-	1	60.95	IDC	LumA	129.433	DECEASED	l	post	1	YES	YES	moderate	Died of Other Causes	NA	YES	MASTECTOMY	pos	6.052	NEUT	1
Breast Invasive Ductal Carcinoma	Breast Cancer	brca_metabric	MB-0469	MB-0469	Yes	Yes	YES	YES	1	3	2	Primary	39	+	-	IDC	+	1	67.94	IDC	LumB	131.267	LIVING	l	post	1	YES	YES	moderate	Living	ER+/HER2- High Prolif	YES	MASTECTOMY	pos	5.078	GAIN	6
Breast Invasive Lobular Carcinoma	Breast Cancer	brca_metabric	MB-0470	MB-0470	Yes	Yes	YES	YES	4	1	1	Primary	15	-	-	ILC	-	1	61.78	ILC	claudin-low	88.2333	LIVING	l	post	1	NO	YES	NA	Living	NA	YES	BREAST CONSERVING	pos	2.03	LOSS	4ER+
Breast Invasive Ductal Carcinoma	Breast Cancer	brca_metabric	MB-0471	MB-0471	Yes	Yes	YES	YES	1	2	1	Primary	17	+	-	IDC	+	1	76.49	IDC	LumA	107.467	LIVING	l	post	1	NO	YES	moderate	Living	ER+/HER2- High Prolif	YES	BREAST CONSERVING	pos	3.034	NEUT	1
Invasive Breast Carcinoma	Breast Cancer	brca_metabric	MB-0472	MB-0472	Yes	No	YES	YES	2	NA	0	Primary	11	+	-	BRCA	+	1	59.34	OTHER INVASIVE	LumB	27.4	LIVING	l	post	1	NO	NO	high	Living	ER+/HER2- High Prolif	YES	BREAST CONSERVING	pos	1.022	NEUT	7
Breast Mixed Ductal and Lobular Carcinoma	Breast Cancer	brca_metabric	MB-0474	MB-0474	Yes	Yes	YES	YES	2	3	3	Primary	80	+	-	MDLC	+	1	54.29	IDC+ILC	LumB	111.1	DECEASED	r	post	1	YES	YES	high	Died of Disease	ER+/HER2- High Prolif	YES	MASTECTOMY	pos	5.16	NEUT	9
Breast Invasive Ductal Carcinoma	Breast Cancer	brca_metabric	MB-0095	MB-0095	Yes	Yes	YES	YES	3	2	3	Primary	55	+	-	IDC	+	1	80.5	IDC	LumB	49.7667	DECEASED	l	post	1	NO	YES	high	Died of Other Causes	NA	YES	MASTECTOMY	pos	4.11	NEUT	8
Breast Invasive Ductal Carcinoma	Breast Cancer	brca_metabric	MB-0475	MB-0475	Yes	Yes	YES	YES	4	3	1	Primary	20	+	-	IDC	+	1	54.15	IDC	LumA	130.7	LIVING	l	post	1	NO	YES	moderate	Living	ER+/HER2- High Prolif	YES	BREAST CONSERVING	pos	4.04	NEUT	9
Breast Invasive Ductal Carcinoma	Breast Cancer	brca_metabric	MB-0476	MB-0476	Yes	No	YES	YES	1	3	2	Primary	25	+	-	IDC	-	1	54.62	IDC	claudin-low	130.433	LIVING	l	post	1	YES	NO	moderate	Living	ER-/HER2-	YES	MASTECTOMY	neg	4.05	NEUT	4ER-
Breast Invasive Ductal Carcinoma	Breast Cancer	brca_metabric	MB-0406	MB-0406	Yes	Yes	YES	YES	5	3	3	Primary	180	+	-	IDC	-	1	69.32	IDC	LumB	96.9	DECEASED	l	post	1	YES	YES	moderate	Died of Disease	ER+/HER2- High Prolif	YES	MASTECTOMY	pos	6.36	NEUT	2
Breast Invasive Ductal Carcinoma	Breast Cancer	brca_metabric	MB-0478	MB-0478	Yes	No	YES	YES	1	2	2	Primary	23	+	-	IDC	+	1	74.02	IDC	claudin-low	132.3	LIVING	r	post	1	NO	YES	low	Living	ER+/HER2- Low Prolif	YES	MASTECTOMY	pos	4.046	NEUT	3
Breast Invasive Ductal Carcinoma	Breast Cancer	brca_metabric	MB-0479	MB-0479	Yes	Yes	YES	YES	1	3	2	Primary	22	-	+	IDC	-	1	33.83	IDC	Her2	132.767	LIVING	l	pre	1	YES	YES	high	Living	HER2+	YES	MASTECTOMY	neg	4.044	GAIN	5
Breast Invasive Ductal Carcinoma	Breast Cancer	brca_metabric	MB-0480	MB-0480	Yes	Yes	YES	YES	4	3	1	Primary	13	+	-	IDC	-	1	51.86	IDC	LumA	94.5667	LIVING	l	post	1	NO	YES	high	Living	ER+/HER2- Low Prolif	YES	BREAST CONSERVING	pos	4.026	NEUT	9
Breast Invasive Ductal Carcinoma	Breast Cancer	brca_metabric	MB-0481	MB-0481	Yes	Yes	YES	YES	2	3	1	Primary	19	-	-	IDC	-	1	54.22	IDC	Basal	36.4	DECEASED	l	post	1	YES	NO	high	Died of Disease	ER-/HER2-	YES	BREAST CONSERVING	neg	4.038	NEUT	10
Breast Invasive Ductal Carcinoma	Breast Cancer	brca_metabric	MB-0483	MB-0483	Yes	Yes	YES	YES	2	3	2	Primary	21	+	-	IDC	+	1	49.61	IDC	LumB	74.4667	DECEASED	l	pre	1	YES	YES	high	Died of Disease	ER+/HER2- High Prolif	YES	MASTECTOMY	pos	5.042	NEUT	1
Breast Invasive Ductal Carcinoma	Breast Cancer	brca_metabric	MB-0484	MB-0484	Yes	Yes	YES	YES	5	3	2	Primary	22	+	+	IDC	+	1	38.72	IDC	Her2	82.6333	LIVING	l	pre	1	YES	YES	high	Living	ER+/HER2- High Prolif	YES	BREAST CONSERVING	pos	5.044	GAIN	6
Breast Mixed Ductal and Lobular Carcinoma	Breast Cancer	brca_metabric	MB-0485	MB-0485	Yes	Yes	YES	YES	4	3	3	Primary	50	+	-	MDLC	-	1	60.78	IDC+ILC	LumA	36.7667	DECEASED	r	post	1	YES	YES	high	Died of Disease	ER+/HER2- High Prolif	YES	MASTECTOMY	pos	6.1	NEUT	9
Breast Invasive Ductal Carcinoma	Breast Cancer	brca_metabric	MB-0010	MB-0010	Yes	Yes	YES	YES	4	3	4	Primary	31	+	-	IDC	+	1	78.77	IDC	LumB	7.8	DECEASED	l	post	1	NO	YES	moderate	Died of Disease	ER+/HER2- High Prolif	YES	MASTECTOMY	pos	4.062	NEUT	7
Breast Invasive Ductal Carcinoma	Breast Cancer	brca_metabric	MB-0097	MB-0097	Yes	Yes	YES	YES	2	3	2	Primary	30	+	-	IDC	+	1	78.19	IDC	LumA	98.7	LIVING	l	post	1	NO	YES	high	Living	NA	YES	MASTECTOMY	pos	5.06	NEUT	8
Breast Invasive Ductal Carcinoma	Breast Cancer	brca_metabric	MB-0486	MB-0486	Yes	Yes	YES	YES	1	3	2	Primary	32	+	-	IDC	+	1	57.57	IDC	LumA	89.9667	LIVING	l	post	1	YES	YES	high	Living	ER+/HER2- Low Prolif	YES	MASTECTOMY	pos	4.064	NEUT	3
Invasive Breast Carcinoma	Breast Cancer	brca_metabric	MB-0487	MB-0487	Yes	Yes	YES	YES	1	2	1	Primary	15	+	-	BRCA	+	1	57.36	IDC-TUB	Normal	86.9	LIVING	r	post	1	NO	NO	low	Living	ER+/HER2- Low Prolif	YES	BREAST CONSERVING	pos	3.03	NEUT	3
Invasive Breast Carcinoma	Breast Cancer	brca_metabric	MB-0488	MB-0488	No	Yes	NO	YES	NA	1	2	Primary	25	+	-	BRCA	+	1	50.64	IDC-MUC	Basal	112.933	LIVING	l	post	1	NO	YES	NA	Living	ER-/HER2-	YES	MASTECTOMY	pos	2.05	NEUT	4ER+
Breast Invasive Ductal Carcinoma	Breast Cancer	brca_metabric	MB-0489	MB-0489	Yes	No	YES	YES	1	3	1	Primary	10	-	-	IDC	-	1	41.46	IDC	claudin-low	90.5667	LIVING	r	pre	1	YES	YES	low	Living	ER-/HER2-	NO	MASTECTOMY	neg	4.02	GAIN	4ER-
Breast Invasive Ductal Carcinoma	Breast Cancer	brca_metabric	MB-0490	MB-0490	Yes	No	YES	YES	2	2	3	Primary	30	+	-	IDC	+	1	81.9	IDC	LumA	101.967	LIVING	r	post	1	NO	YES	low	Living	ER+/HER2- Low Prolif	YES	MASTECTOMY	pos	5.06	NEUT	4ER+
Breast Invasive Lobular Carcinoma	Breast Cancer	brca_metabric	MB-0491	MB-0491	Yes	Yes	YES	YES	2	2	3	Primary	30	+	-	ILC	+	1	43.4	ILC	LumA	125.8	LIVING	r	pre	1	NO	YES	high	Living	ER+/HER2- High Prolif	YES	MASTECTOMY	pos	3.06	NEUT	4ER+
Breast Invasive Ductal Carcinoma	Breast Cancer	brca_metabric	MB-0492	MB-0492	Yes	Yes	YES	YES	1	3	2	Primary	28	+	-	IDC	+	1	85.21	IDC	LumB	81.1333	DECEASED	r	post	1	NO	YES	NA	Died of Other Causes	ER+/HER2- High Prolif	YES	BREAST CONSERVING	pos	4.056	NEUT	8
Breast Invasive Ductal Carcinoma	Breast Cancer	brca_metabric	MB-0494	MB-0494	Yes	Yes	YES	YES	2	3	3	Primary	40	-	-	IDC	-	1	77.22	IDC	claudin-low	36.6333	DECEASED	l	post	1	YES	NO	moderate	Died of Disease	ER-/HER2-	YES	MASTECTOMY	neg	6.08	NEUT	4ER-
Breast Invasive Ductal Carcinoma	Breast Cancer	brca_metabric	MB-0495	MB-0495	Yes	No	YES	YES	2	3	2	Primary	19	-	-	IDC	-	1	63.19	IDC	claudin-low	71.8	DECEASED	r	post	1	YES	YES	low	Died of Disease	ER-/HER2-	YES	MASTECTOMY	pos	6.038	NEUT	4ER+
Breast Mixed Ductal and Lobular Carcinoma	Breast Cancer	brca_metabric	MB-0496	MB-0496	Yes	Yes	YES	YES	2	1	2	Primary	26	+	-	MDLC	+	1	60	IDC+ILC	Normal	130.9	LIVING	r	post	1	YES	YES	high	Living	ER+/HER2- Low Prolif	YES	MASTECTOMY	pos	4.052	NEUT	3
Invasive Breast Carcinoma	Breast Cancer	brca_metabric	MB-0099	MB-0099	No	Yes	NO	YES	NA	2	2	Primary	21	+	-	BRCA	+	1	51.58	IDC+ILC	LumB	132.1	DECEASED	r	post	1	YES	YES	moderate	Died of Disease	NA	YES	BREAST CONSERVING	pos	3.042	LOSS	4ER+
Breast Invasive Ductal Carcinoma	Breast Cancer	brca_metabric	MB-0497	MB-0497	Yes	Yes	YES	YES	7	2	2	Primary	29	+	-	IDC	+	1	57.27	IDC	LumA	73.7	LIVING	r	post	1	NO	YES	high	Living	ER+/HER2- Low Prolif	YES	BREAST CONSERVING	pos	3.058	GAIN	4ER+
Invasive Breast Carcinoma	Breast Cancer	brca_metabric	MB-0499	MB-0499	No	Yes	NO	YES	NA	2	1	Primary	4	-	-	BRCA	-	1	50.15	IDC	claudin-low	131.9	LIVING	l	post	1	NO	YES	low	Living	ER-/HER2-	NO	NA	pos	3.008	NEUT	4ER+
Breast Invasive Ductal Carcinoma	Breast Cancer	brca_metabric	MB-0500	MB-0500	Yes	Yes	YES	YES	1	3	2	Primary	22	-	-	IDC	-	1	36.56	IDC	Basal	67.4667	LIVING	r	pre	1	YES	NO	high	Living	ER-/HER2-	YES	BREAST CONSERVING	pos	4.044	NEUT	10
Breast Invasive Ductal Carcinoma	Breast Cancer	brca_metabric	MB-0501	MB-0501	Yes	Yes	YES	YES	1	3	2	Primary	21	+	-	IDC	+	1	48.93	IDC	LumA	71.5	LIVING	r	pre	1	YES	YES	moderate	Living	ER+/HER2- Low Prolif	YES	BREAST CONSERVING	pos	4.042	GAIN	8
Breast Invasive Ductal Carcinoma	Breast Cancer	brca_metabric	MB-0502	MB-0502	No	No	NO	YES	NA	3	2	Primary	30	-	-	IDC	-	1	56.41	IDC	claudin-low	82.1	LIVING	l	post	1	YES	YES	low	Living	ER-/HER2-	YES	BREAST CONSERVING	pos	6.06	NEUT	4ER+
Breast Mixed Ductal and Lobular Carcinoma	Breast Cancer	brca_metabric	MB-0503	MB-0503	Yes	Yes	YES	YES	3	2	2	Primary	23	+	-	MDLC	+	1	60.77	IDC+ILC	LumA	101.233	LIVING	l	post	1	NO	YES	high	Living	ER+/HER2- Low Prolif	YES	BREAST CONSERVING	pos	3.046	GAIN	7
Breast Mixed Ductal and Lobular Carcinoma	Breast Cancer	brca_metabric	MB-0504	MB-0504	Yes	Yes	YES	YES	4	3	2	Primary	21	+	-	MDLC	+	1	68.16	IDC+ILC	LumA	130.467	LIVING	l	post	1	NO	YES	moderate	Living	ER+/HER2- Low Prolif	YES	BREAST CONSERVING	pos	4.042	NEUT	3
Breast Invasive Ductal Carcinoma	Breast Cancer	brca_metabric	MB-0506	MB-0506	Yes	Yes	YES	YES	2	3	2	Primary	21	-	-	IDC	+	1	60.74	IDC	Her2	45.8	DECEASED	l	post	1	YES	NO	high	Died of Disease	ER+/HER2- High Prolif	YES	BREAST CONSERVING	neg	5.042	NEUT	9
Breast Invasive Ductal Carcinoma	Breast Cancer	brca_metabric	MB-0507	MB-0507	Yes	Yes	YES	YES	1	3	1	Primary	18	+	-	IDC	+	1	58.71	IDC	LumA	23.8	LIVING	r	post	1	NO	YES	moderate	Living	ER+/HER2- Low Prolif	YES	BREAST CONSERVING	pos	4.036	NEUT	3
Breast Invasive Ductal Carcinoma	Breast Cancer	brca_metabric	MB-0508	MB-0508	No	Yes	NO	YES	NA	2	1	Primary	11	+	-	IDC	-	1	42.68	IDC	Normal	114.333	LIVING	l	pre	1	NO	YES	low	Living	ER+/HER2- High Prolif	NO	BREAST CONSERVING	pos	3.022	GAIN	2
Breast Invasive Ductal Carcinoma	Breast Cancer	brca_metabric	MB-0100	MB-0100	Yes	Yes	YES	YES	1	3	2	Primary	39	-	-	IDC	-	1	68.68	IDC	Basal	8.06667	DECEASED	r	post	1	YES	NO	low	Died of Disease	ER-/HER2-	YES	MASTECTOMY	neg	4.078	NEUT	10
Breast Invasive Ductal Carcinoma	Breast Cancer	brca_metabric	MB-0509	MB-0509	Yes	Yes	YES	YES	2	3	1	Primary	11	+	-	IDC	+	1	41.48	IDC	Basal	115.3	LIVING	r	pre	1	NO	YES	low	Living	ER+/HER2- High Prolif	YES	BREAST CONSERVING	pos	4.022	NEUT	3
Breast Invasive Ductal Carcinoma	Breast Cancer	brca_metabric	MB-0510	MB-0510	No	Yes	NO	YES	NA	3	3	Primary	60	+	-	IDC	+	1	71.84	IDC	Normal	128.4	LIVING	r	post	1	NO	YES	moderate	Living	ER+/HER2- High Prolif	YES	MASTECTOMY	pos	5.12	NEUT	9
Breast Invasive Ductal Carcinoma	Breast Cancer	brca_metabric	MB-0511	MB-0511	Yes	Yes	YES	YES	3	2	2	Primary	31	+	-	IDC	+	1	59.84	IDC	LumA	61.7	LIVING	l	post	1	NO	YES	moderate	Living	ER+/HER2- Low Prolif	YES	MASTECTOMY	pos	3.062	NEUT	3
Breast Invasive Ductal Carcinoma	Breast Cancer	brca_metabric	MB-0512	MB-0512	Yes	Yes	YES	YES	4	1	2	Primary	24	+	-	IDC	+	1	56.74	IDC	LumA	121.533	LIVING	l	post	1	NO	YES	moderate	Living	NA	YES	BREAST CONSERVING	pos	2.048	NEUT	9
Breast Invasive Ductal Carcinoma	Breast Cancer	brca_metabric	MB-0513	MB-0513	Yes	Yes	YES	YES	3	2	2	Primary	32	+	-	IDC	+	1	73.39	IDC	LumA	117.033	LIVING	r	post	1	NO	YES	high	Living	ER+/HER2- Low Prolif	YES	MASTECTOMY	pos	4.064	NEUT	9
Breast Mixed Ductal and Lobular Carcinoma	Breast Cancer	brca_metabric	MB-0514	MB-0514	Yes	Yes	YES	YES	7	2	2	Primary	20	+	-	MDLC	+	1	42.89	IDC+ILC	LumB	13.4	LIVING	r	pre	1	YES	YES	high	Living	ER+/HER2- High Prolif	YES	BREAST CONSERVING	pos	4.04	NEUT	3
Breast Invasive Ductal Carcinoma	Breast Cancer	brca_metabric	MB-0516	MB-0516	Yes	Yes	YES	YES	3	3	1	Primary	15	-	-	IDC	-	1	62.81	IDC	Basal	114.467	LIVING	r	post	1	YES	NO	high	Living	ER-/HER2-	YES	BREAST CONSERVING	neg	4.03	NEUT	10
Breast Invasive Ductal Carcinoma	Breast Cancer	brca_metabric	MB-0517	MB-0517	Yes	Yes	YES	YES	2	2	1	Primary	17	+	-	IDC	+	1	47.92	IDC	LumA	61.9	LIVING	r	pre	1	NO	YES	moderate	Living	ER+/HER2- Low Prolif	YES	BREAST CONSERVING	pos	3.034	LOSS	9
Breast Invasive Ductal Carcinoma	Breast Cancer	brca_metabric	MB-0574	MB-0574	Yes	Yes	YES	YES	5	3	2	Primary	21	+	-	IDC	+	1	71.21	IDC	LumA	119.8	LIVING	r	post	1	NO	YES	high	Living	ER+/HER2- High Prolif	YES	BREAST CONSERVING	pos	5.042	NEUT	2
Breast Mixed Ductal and Lobular Carcinoma	Breast Cancer	brca_metabric	MB-0575	MB-0575	Yes	Yes	YES	YES	3	2	3	Primary	55	+	-	MDLC	+	1	48.1	IDC+ILC	LumA	128.567	LIVING	l	pre	1	YES	YES	high	Living	ER+/HER2- Low Prolif	YES	MASTECTOMY	pos	5.11	GAIN	4ER+
Breast Invasive Lobular Carcinoma	Breast Cancer	brca_metabric	MB-0101	MB-0101	Yes	Yes	YES	YES	3	2	2	Primary	34	+	-	ILC	+	1	46.89	ILC	Normal	148.033	LIVING	r	pre	1	NO	YES	moderate	Living	ER+/HER2- Low Prolif	YES	MASTECTOMY	pos	3.068	NEUT	8
Breast Invasive Ductal Carcinoma	Breast Cancer	brca_metabric	MB-0576	MB-0576	Yes	Yes	YES	YES	5	3	2	Primary	21	+	-	IDC	+	1	68.47	IDC	LumB	31	DECEASED	r	post	1	NO	YES	moderate	Died of Disease	ER+/HER2- High Prolif	YES	BREAST CONSERVING	pos	6.042	NEUT	2
Invasive Breast Carcinoma	Breast Cancer	brca_metabric	MB-0577	MB-0577	Yes	Yes	YES	YES	3	2	1	Primary	10	+	-	BRCA	-	1	51.42	IDC-MUC	LumB	65.4	LIVING	l	post	1	NO	YES	low	Living	ER+/HER2- High Prolif	YES	BREAST CONSERVING	pos	3.02	NEUT	7
Breast Invasive Lobular Carcinoma	Breast Cancer	brca_metabric	MB-0578	MB-0578	Yes	No	YES	YES	2	2	2	Primary	42	+	-	ILC	+	1	59.64	ILC	Normal	110.1	LIVING	l	post	1	YES	YES	low	Living	ER+/HER2- Low Prolif	YES	MASTECTOMY	pos	5.084	NEUT	4ER+
Breast Invasive Ductal Carcinoma	Breast Cancer	brca_metabric	MB-0579	MB-0579	Yes	No	YES	YES	3	2	2	Primary	29	+	-	IDC	-	1	70.53	IDC	LumB	92.7667	DECEASED	l	post	1	NO	YES	moderate	Died of Other Causes	ER+/HER2- Low Prolif	YES	BREAST CONSERVING	pos	4.058	GAIN	7
Breast Invasive Ductal Carcinoma	Breast Cancer	brca_metabric	MB-0580	MB-0580	Yes	Yes	YES	YES	2	3	2	Primary	40	+	-	IDC	+	1	33.8	IDC	LumA	79.3667	DECEASED	l	pre	1	YES	YES	moderate	Died of Disease	ER+/HER2- High Prolif	YES	MASTECTOMY	pos	5.08	GAIN	4ER+
Breast Invasive Ductal Carcinoma	Breast Cancer	brca_metabric	MB-0581	MB-0581	Yes	Yes	YES	YES	5	3	2	Primary	26	-	-	IDC	-	1	96.29	IDC	Basal	7.86667	DECEASED	r	post	1	NO	NO	moderate	Died of Disease	ER-/HER2-	YES	MASTECTOMY	neg	6.052	NEUT	7
Breast Invasive Ductal Carcinoma	Breast Cancer	brca_metabric	MB-0582	MB-0582	Yes	Yes	YES	YES	6	3	2	Primary	30	-	-	IDC	-	1	84.76	IDC	Basal	15.5333	DECEASED	r	post	1	NO	NO	high	Died of Other Causes	ER-/HER2-	NO	MASTECTOMY	neg	4.06	NEUT	10
Breast Invasive Ductal Carcinoma	Breast Cancer	brca_metabric	MB-0583	MB-0583	Yes	Yes	YES	YES	3	2	2	Primary	22	+	-	IDC	+	1	75.67	IDC	LumA	62.6333	LIVING	l	post	1	NO	YES	high	Living	ER+/HER2- Low Prolif	NO	MASTECTOMY	pos	3.044	NEUT	3
Breast Invasive Ductal Carcinoma	Breast Cancer	brca_metabric	MB-0584	MB-0584	Yes	Yes	YES	YES	1	3	1	Primary	20	+	-	IDC	+	1	41.31	IDC	LumB	118.2	LIVING	r	pre	1	NO	YES	high	Living	ER+/HER2- High Prolif	NO	MASTECTOMY	pos	4.04	NEUT	7
[truncated: 733 more rows]

## Sheet: Table S2
Table S2. Pathological information of BC tumor samples from TCGA, Cell 2015 study.
[truncated: 819 more rows]
[truncated: 62 more columns]

[truncated: 5 more sheets: Table S3, Table S4, Table S5, Table S6, Table S7]
