# Supplementary material for: Genetics and Expression Profile of the Tubulin Gene Superfamily in Breast Cancer Subtypes and Its Relation to Taxane Resistance
Source: Cancers (Basel). 2018 Aug 18;10(8):274. doi: 10.3390/cancers10080274 (PMC6116153; doi:10.3390/cancers10080274)
Supplement: Supplementary file 1 [file cancers-10-00274-s001.zip › S8-S14_Clinical_data_meta-study.xlsx]

## Sheet: Table S8
Table S8. Clinical information of BC cases and tumors from METABRIC study.
Patient ID	Sample ID	Nottingham prognostic index	Cancer Type	Cancer Type Detailed	Cellularity	Chemotherapy	Cohort	ER Status	ER status measured by IHC	HER2 Status	HER2 status measured by SNP6	Hormone Therapy	Inferred Menopausal State	Integrative Cluster	Neoplasm Histologic Grade	Age at Diagnosis	Oncotree Code	Overall Survival (Months)	Overall Survival Status	PR Status	Pam50 + Claudin-low subtype	3-Gene classifier subtype	Patient's Vital Status	Primary Tumor Laterality	Radio Therapy	Cancer Studies	Sample Type	Tumor Other Histologic Subtype	Tumor Size	Tumor Stage	Type of Breast Surgery
MB-0002	MB-0002	4.02	Breast Cancer	Breast Invasive Ductal Carcinoma	high	NO	1	+	pos	-	NEUT	YES	pre	4ER+	3	43.19	IDC	84.6333	LIVING	+	LumA	ER+/HER2- High Prolif	Living	r	YES	brca_metabric	Primary	IDC	10	1	BREAST CONSERVING
MB-0005	MB-0005	4.03	Breast Cancer	Breast Invasive Ductal Carcinoma	high	YES	1	+	pos	-	NEUT	YES	pre	3	2	48.87	IDC	163.1	DECEASED	+	LumB		Died of Disease	r	NO	brca_metabric	Primary	IDC	15	2	MASTECTOMY
MB-0006	MB-0006	4.05	Breast Cancer	Breast Invasive Ductal Carcinoma	moderate	YES	1	+	pos	-	NEUT	YES	pre	9	2	47.68	IDC	164.933	LIVING	+	LumB		Living	r	YES	brca_metabric	Primary	IDC	25	2	MASTECTOMY
MB-0010	MB-0010	4.062	Breast Cancer	Breast Invasive Ductal Carcinoma	moderate	NO	1	+	pos	-	NEUT	YES	post	7	3	78.77	IDC	7.8	DECEASED	+	LumB	ER+/HER2- High Prolif	Died of Disease	l	YES	brca_metabric	Primary	IDC	31	4	MASTECTOMY
MB-0014	MB-0014	4.02	Breast Cancer	Breast Invasive Ductal Carcinoma	moderate	YES	1	+	pos	-	LOSS	YES	post	3	2	56.45	IDC	164.333	LIVING	+	LumB		Living	r	YES	brca_metabric	Primary	IDC	10	2	BREAST CONSERVING
MB-0020	MB-0020	6.13	Breast Cancer	Invasive Breast Carcinoma	high	YES	1	-	neg	-	NEUT	NO	post	4ER-	3	70	BRCA	22.4	DECEASED	-	Normal	ER-/HER2-	Died of Disease	l	YES	brca_metabric	Primary	ILC	65	3	MASTECTOMY
MB-0022	MB-0022	4.058	Breast Cancer	Breast Mixed Ductal and Lobular Carcinoma	moderate	NO	1	+	pos	-	NEUT	YES	post	3	2	89.08	MDLC	99.5333	DECEASED	-	claudin-low		Died of Other Causes	l	YES	brca_metabric	Primary	IDC+ILC	29	2	BREAST CONSERVING
MB-0667	MB-0667	6.068	Breast Cancer	Invasive Breast Carcinoma	high	NO	1	+	pos	+	GAIN	YES	post	1	3	76.24	BRCA	128	DECEASED	+	LumB	ER+/HER2- High Prolif	Died of Disease	l	YES	brca_metabric	Primary	IDC	34	2	BREAST CONSERVING
MB-0028	MB-0028	5.032	Breast Cancer	Breast Invasive Ductal Carcinoma	moderate	NO	1	+	pos	-	GAIN	YES	post	9	3	86.41	IDC	36.5667	DECEASED	-	LumB	ER+/HER2- High Prolif	Died of Other Causes	r	YES	brca_metabric	Primary	IDC	16	2	BREAST CONSERVING
MB-0035	MB-0035	3.056	Breast Cancer	Breast Invasive Lobular Carcinoma	high	NO	1	+	neg	-	LOSS	NO	post	3	2	84.22	ILC	36.2667	DECEASED	-	Her2	ER+/HER2- High Prolif	Died of Disease	l	NO	brca_metabric	Primary	ILC	28	2	MASTECTOMY
MB-0036	MB-0036	3.044	Breast Cancer	Breast Invasive Ductal Carcinoma	moderate	NO	1	+	pos	-	NEUT	YES	post	3	2	85.49	IDC	132.033	DECEASED	+	LumA	ER+/HER2- Low Prolif	Died of Disease	l	YES	brca_metabric	Primary	IDC	22	4	MASTECTOMY
MB-0039	MB-0039	2.042	Breast Cancer	Invasive Breast Carcinoma	high	NO	1	+	pos	-	GAIN	YES	post	4ER+	1	70.91	BRCA	163.533	LIVING	+	LumB		Living	l	YES	brca_metabric	Primary	OTHER INVASIVE	21	1	BREAST CONSERVING
MB-0045	MB-0045	5.038	Breast Cancer	Breast Invasive Ductal Carcinoma	high	YES	1	-	neg	-	NEUT	NO	pre	4ER-	3	45.27	IDC	164.9	LIVING	+	claudin-low		Living	r	YES	brca_metabric	Primary	IDC	19	2	MASTECTOMY
MB-0046	MB-0046	6.072	Breast Cancer	Breast Invasive Ductal Carcinoma	high	NO	1	+	pos	+	GAIN	YES	post	5	3	83.02	IDC	14.1333	DECEASED	+	LumA		Died of Other Causes	l	YES	brca_metabric	Primary	IDC	36	2	MASTECTOMY
MB-0048	MB-0048	4.05	Breast Cancer	Breast Mixed Ductal and Lobular Carcinoma	low	YES	1	+	pos	+	GAIN	YES	post	4ER+	2	51.46	MDLC	103.833	LIVING	+	claudin-low		Living	l	YES	brca_metabric	Primary	IDC+ILC	25	2	BREAST CONSERVING
MB-0050	MB-0050	4.066	Breast Cancer	Breast Invasive Lobular Carcinoma	moderate	YES	1	+	pos	-	NEUT	YES	pre	8	2	44.64	ILC	75.3333	LIVING	+	Normal	ER+/HER2- Low Prolif	Living	r	YES	brca_metabric	Primary	ILC	33	2	BREAST CONSERVING
MB-0053	MB-0053	3.046	Breast Cancer	Breast Invasive Ductal Carcinoma	high	NO	1	+	pos	-	NEUT	YES	post	7	2	70.02	IDC	161.067	LIVING	-	LumB		Living	r	YES	brca_metabric	Primary	IDC	23	2	BREAST CONSERVING
MB-0054	MB-0054	4.072	Breast Cancer	Breast Invasive Ductal Carcinoma	moderate	NO	1	+	pos	-	GAIN	YES	post	10	3	66.91	IDC	160.3	LIVING	+	LumB		Living	r	YES	brca_metabric	Primary	IDC	36	2	MASTECTOMY
MB-0056	MB-0056	3.058	Breast Cancer	Breast Mixed Ductal and Lobular Carcinoma	high	NO	1	+	pos	-	NEUT	YES	post	1	2	62.62	MDLC	62.8667	LIVING	+	LumB		Living	r	NO	brca_metabric	Primary	IDC+ILC	29	1	MASTECTOMY
MB-0059	MB-0059	4.034	Breast Cancer	Invasive Breast Carcinoma	high	NO	1	+	pos	-	NEUT	YES	post	8	3	75.58	BRCA	160.9	LIVING	+	LumA	ER+/HER2- High Prolif	Living	l	YES	brca_metabric	Primary	IDC	17	1	MASTECTOMY
MB-0060	MB-0060	4.046	Breast Cancer	Breast Invasive Ductal Carcinoma	high	YES	1	+	pos	-	NEUT	YES	pre	10	3	45.43	IDC	140.867	LIVING	+	LumB	ER+/HER2- High Prolif	Living	r	YES	brca_metabric	Primary	IDC	23	2	BREAST CONSERVING
MB-0062	MB-0062	4.034	Breast Cancer	Invasive Breast Carcinoma	high	YES	1	-	neg	-	NEUT	NO	post	10	3	52.14	BRCA	153.967	LIVING	-	Basal		Living	r	YES	brca_metabric	Primary	IDC-MED	17	1	MASTECTOMY
MB-0066	MB-0066	4.032	Breast Cancer	Breast Invasive Ductal Carcinoma	high	NO	1	+	pos	-	NEUT	YES	post	7	2	61.49	IDC	157.433	LIVING	+	LumB	ER+/HER2- High Prolif	Living	l	YES	brca_metabric	Primary	IDC	16	2	BREAST CONSERVING
MB-0068	MB-0068	3.024	Breast Cancer	Invasive Breast Carcinoma	high	NO	1	+	pos	-	LOSS	YES	post	3	1	51.01	BRCA	103.133	LIVING	+	LumA		Living	l	YES	brca_metabric	Primary	IDC-TUB	12	2	BREAST CONSERVING
MB-0071	MB-0071	4.1	Breast Cancer	Invasive Breast Carcinoma	high	NO	1	+	pos	-	NEUT	YES	post	8	2	68.42	BRCA	131	DECEASED	-	LumB		Died of Other Causes		YES	brca_metabric	Primary	IDC+ILC	50	2	MASTECTOMY
MB-0079	MB-0079	6.08	Breast Cancer	Breast Invasive Ductal Carcinoma	high	YES	1	-	neg	-	NEUT	NO	post	10	3	50.42	IDC	28.5	DECEASED	-	Her2		Died of Disease	r	YES	brca_metabric	Primary	IDC	40	2	MASTECTOMY
MB-0081	MB-0081	3.048	Breast Cancer	Breast Invasive Ductal Carcinoma	moderate	NO	1	+	pos	-	NEUT	YES	pre	3	2	49.61	IDC	69.5	LIVING	+	claudin-low		Living	r	YES	brca_metabric	Primary	IDC	24	2	BREAST CONSERVING
MB-0083	MB-0083	3.026	Breast Cancer	Breast Invasive Lobular Carcinoma	moderate	NO	1	+	pos	-	NEUT	YES	post	2	2	64.85	ILC	86.0667	DECEASED	+	LumB		Died of Disease	r	YES	brca_metabric	Primary	ILC	13	1	BREAST CONSERVING
MB-0093	MB-0093	5.028	Breast Cancer	Breast Mixed Ductal and Lobular Carcinoma	high	NO	1	+	pos	-	NEUT	YES	pre	3	3	43.55	MDLC	153.2	LIVING	+	LumB		Living	l	YES	brca_metabric	Primary	IDC+ILC	14	2	BREAST CONSERVING
MB-0095	MB-0095	4.11	Breast Cancer	Breast Invasive Ductal Carcinoma	high	NO	1	+	pos	-	NEUT	YES	post	8	2	80.5	IDC	49.7667	DECEASED	+	LumB		Died of Other Causes	l	YES	brca_metabric	Primary	IDC	55	3	MASTECTOMY
MB-0097	MB-0097	5.06	Breast Cancer	Breast Invasive Ductal Carcinoma	high	NO	1	+	pos	-	NEUT	YES	post	8	3	78.19	IDC	98.7	LIVING	+	LumA		Living	l	YES	brca_metabric	Primary	IDC	30	2	MASTECTOMY
MB-0099	MB-0099	3.042	Breast Cancer	Invasive Breast Carcinoma	moderate	YES	1	+	pos	-	LOSS	YES	post	4ER+	2	51.58	BRCA	132.1	DECEASED	+	LumB		Died of Disease	r	YES	brca_metabric	Primary	IDC+ILC	21	2	BREAST CONSERVING
MB-0100	MB-0100	4.078	Breast Cancer	Breast Invasive Ductal Carcinoma	low	YES	1	-	neg	-	NEUT	NO	post	10	3	68.68	IDC	8.06667	DECEASED	-	Basal	ER-/HER2-	Died of Disease	r	YES	brca_metabric	Primary	IDC	39	2	MASTECTOMY
MB-0101	MB-0101	3.068	Breast Cancer	Breast Invasive Lobular Carcinoma	moderate	NO	1	+	pos	-	NEUT	YES	pre	8	2	46.89	ILC	148.033	LIVING	+	Normal	ER+/HER2- Low Prolif	Living	r	YES	brca_metabric	Primary	ILC	34	2	MASTECTOMY
MB-0102	MB-0102	5.08	Breast Cancer	Breast Invasive Lobular Carcinoma	high	YES	1	+	pos	-	NEUT	YES	post	3	2	51.38	ILC	140.767	DECEASED	+	LumB	ER+/HER2- High Prolif	Died of Disease	r	YES	brca_metabric	Primary	ILC	40	2	MASTECTOMY
MB-0106	MB-0106	4.14	Breast Cancer	Breast Invasive Ductal Carcinoma	moderate	YES	1	+	pos	-	NEUT	YES	pre	8	1	49.87	IDC	85.3333	LIVING	+	LumA	ER+/HER2- Low Prolif	Living	l	YES	brca_metabric	Primary	IDC	70	3	MASTECTOMY
MB-0107	MB-0107	4.036	Breast Cancer	Breast Invasive Ductal Carcinoma	moderate	NO	1	+	pos	-	NEUT	YES	post	1	3	65.59	IDC	158.033	LIVING	+	LumB		Living	r	NO	brca_metabric	Primary	IDC	18	2	MASTECTOMY
MB-0109	MB-0109	4.09	Breast Cancer	Breast Invasive Ductal Carcinoma	high	NO	1	+	pos	-	GAIN	NO	post	9	3	82.53	IDC	112.4	DECEASED	+	Basal	ER+/HER2- High Prolif	Died of Other Causes		NO	brca_metabric	Primary	IDC	45	2
MB-0110	MB-0110	2.14	Breast Cancer	Phyllodes Tumor of the Breast	low	NO	1	-		-	NEUT	NO	pre	3		45.73	PT	157.5	LIVING	-	claudin-low		Living	l	NO	brca_metabric	Primary	PHYL	70	0	BREAST CONSERVING
MB-0111	MB-0111	2.054	Breast Cancer	Breast Invasive Ductal Carcinoma	high	NO	1	+	pos	-	NEUT	YES	post	3	1	54.23	IDC	127.1	LIVING	+	LumA	ER+/HER2- Low Prolif	Living	r	NO	brca_metabric	Primary	IDC	27	2	MASTECTOMY
MB-0112	MB-0112	6.3	Breast Cancer	Breast Invasive Lobular Carcinoma	high	NO	1	+	pos	-	NEUT	YES	post	3	3	83.89	ILC	39.1667	DECEASED	-	LumA	ER+/HER2- Low Prolif	Died of Disease	r	YES	brca_metabric	Primary	ILC	150	3	MASTECTOMY
MB-0114	MB-0114	3.06	Breast Cancer	Breast Invasive Ductal Carcinoma	low	NO	1	+	pos	-	NEUT	YES	pre	8	2	48.59	IDC	13.4	LIVING	+	LumA	ER+/HER2- High Prolif	Living	l	NO	brca_metabric	Primary	IDC	30	2	MASTECTOMY
MB-0115	MB-0115	4.05	Breast Cancer	Breast Invasive Ductal Carcinoma	moderate	YES	1	-	neg	-	NEUT	NO	pre	10	3	39.84	IDC	66.7333	DECEASED	-	Basal	ER-/HER2-	Died of Disease	l	YES	brca_metabric	Primary	IDC	25	2	MASTECTOMY
MB-0116	MB-0116	4.12	Breast Cancer	Breast Invasive Lobular Carcinoma	moderate	YES	1	+	pos	-	NEUT	YES	pre	6	2	42.55	ILC	122.267	LIVING	+	Normal	ER+/HER2- High Prolif	Living	r	YES	brca_metabric	Primary	ILC	60	3	MASTECTOMY
MB-0117	MB-0117	4.046	Breast Cancer	Breast Mixed Ductal and Lobular Carcinoma	moderate	NO	1	+	pos	-	NEUT	YES	post	1	2	60.07	MDLC	2.4	LIVING	-	LumA	ER+/HER2- Low Prolif	Living	r	YES	brca_metabric	Primary	IDC+ILC	23	2	BREAST CONSERVING
MB-0119	MB-0119	4.046	Breast Cancer	Breast Invasive Ductal Carcinoma	high	NO	1	+	pos	-	GAIN	YES	post	7	2	82.73	IDC	95.8667	DECEASED	-	LumB	ER+/HER2- High Prolif	Died of Disease	l	YES	brca_metabric	Primary	IDC	23	2	MASTECTOMY
MB-0121	MB-0121	5.06	Breast Cancer	Breast Invasive Ductal Carcinoma	moderate	NO	1	+	pos	-	NEUT	YES	post	8	2	78.73	IDC	152.2	LIVING	-	LumA	ER+/HER2- Low Prolif	Living	l	YES	brca_metabric	Primary	IDC	30	2	MASTECTOMY
MB-0122	MB-0122	3.04	Breast Cancer	Invasive Breast Carcinoma	moderate	NO	1	+	pos	-	NEUT	YES	post	8	1	58.95	BRCA	138.9	LIVING	+	LumA	ER+/HER2- Low Prolif	Living	r	YES	brca_metabric	Primary	OTHER	20	2	BREAST CONSERVING
MB-0123	MB-0123	4.05	Breast Cancer	Breast Invasive Ductal Carcinoma	moderate	NO	1	+	pos	-	NEUT	YES	post	1	3	76.89	IDC	114.233	DECEASED	+	LumB	ER+/HER2- High Prolif	Died of Other Causes	r	NO	brca_metabric	Primary	IDC	25	2	MASTECTOMY
MB-0125	MB-0125	2.018	Breast Cancer	Breast Invasive Ductal Carcinoma	low	NO	1	+	pos	-	NEUT	YES	post	8	1	73.98	IDC	1.26667	LIVING	+	LumB	ER+/HER2- Low Prolif	Living	r	NO	brca_metabric	Primary	IDC	9	2	BREAST CONSERVING
MB-0126	MB-0126	3.07	Breast Cancer	Breast Invasive Ductal Carcinoma	moderate	NO	1	+	pos	-	NEUT	YES	post	8	2	61.95	IDC	127.633	LIVING	+	LumA	ER+/HER2- Low Prolif	Living	r	YES	brca_metabric	Primary	IDC	35	2	MASTECTOMY
MB-0127	MB-0127	4.026	Breast Cancer	Breast Invasive Ductal Carcinoma		YES	1	-	pos	-	NEUT	YES	post	3	2	52.11	IDC	132.067	LIVING	-	Normal	ER+/HER2- Low Prolif	Living	r	YES	brca_metabric	Primary	IDC	13	2	BREAST CONSERVING
MB-0128	MB-0128	3.028	Breast Cancer	Breast Invasive Ductal Carcinoma	low	NO	1	+	pos	-	NEUT	YES	post	3	2	57.4	IDC	137.8	LIVING	+	claudin-low	ER+/HER2- Low Prolif	Living	l	YES	brca_metabric	Primary	IDC	14	1	BREAST CONSERVING
MB-0129	MB-0129	6.048	Breast Cancer	Breast Invasive Ductal Carcinoma	low	YES	1	-	neg	+	GAIN	NO	post	5	3	63.53	IDC	38.5667	DECEASED	-	Her2	HER2+	Died of Other Causes	r	YES	brca_metabric	Primary	IDC	24	2	MASTECTOMY
MB-0130	MB-0130	2.034	Breast Cancer	Breast Invasive Ductal Carcinoma	low	NO	1	+	pos	+	GAIN	YES	post	5	1	56.75	IDC	153.567	LIVING	-	LumA	HER2+	Living	l	NO	brca_metabric	Primary	IDC	17	1	MASTECTOMY
MB-0131	MB-0131	4.078	Breast Cancer	Breast Invasive Ductal Carcinoma	moderate	YES	1	+	pos	-	NEUT	YES	post	8	3	69.16	IDC	66.6333	DECEASED	-	LumA	ER+/HER2- High Prolif	Died of Disease	l	YES	brca_metabric	Primary	IDC	39	2	MASTECTOMY
MB-0133	MB-0133	3.16	Breast Cancer	Invasive Breast Carcinoma	moderate	YES	1	+	pos	-	NEUT	YES	post	8	1	58.89	BRCA	151	LIVING	-	LumA	ER+/HER2- Low Prolif	Living	l	YES	brca_metabric	Primary	IDC-TUB	80	2	BREAST CONSERVING
MB-0134	MB-0134	5.044	Breast Cancer	Breast Invasive Ductal Carcinoma	high	NO	1	+	pos	-	NEUT	YES	post	8	3	73.11	IDC	12.9333	DECEASED	-	LumB	ER+/HER2- High Prolif	Died of Disease	l	YES	brca_metabric	Primary	IDC	22	2	MASTECTOMY
MB-0135	MB-0135	5.07	Breast Cancer	Breast Invasive Ductal Carcinoma	moderate	NO	1	+	pos	-	NEUT	YES	post	2	3	74.09	IDC	116.633	LIVING	+	LumB	ER+/HER2- High Prolif	Living	l	YES	brca_metabric	Primary	IDC	35	2	MASTECTOMY
MB-0136	MB-0136	3.026	Breast Cancer	Breast Invasive Ductal Carcinoma	high	NO	1	+	pos	-	NEUT	YES	post	3	2	72.3	IDC	88.2	LIVING	+	LumA	ER+/HER2- Low Prolif	Living	r	NO	brca_metabric	Primary	IDC	13	1	BREAST CONSERVING
MB-0138	MB-0138	3.036	Breast Cancer	Breast Invasive Lobular Carcinoma	moderate	NO	1	+	pos	-	LOSS	YES	post	3	2	51.33	ILC	150.567	LIVING	+	LumA	ER+/HER2- Low Prolif	Living	l	NO	brca_metabric	Primary	ILC	18	1	BREAST CONSERVING
MB-0139	MB-0139	4.06	Breast Cancer	Breast Invasive Lobular Carcinoma	moderate	NO	1	+	pos	-	NEUT	YES	pre	3	2	47.62	ILC	109.2	LIVING	+	LumA	ER+/HER2- Low Prolif	Living	r	YES	brca_metabric	Primary	ILC	30	2	BREAST CONSERVING
MB-0140	MB-0140	4.054	Breast Cancer	Breast Mixed Ductal and Lobular Carcinoma	high	NO	1	+	pos	-	NEUT	YES	post	8	2	74.07	MDLC	147.933	LIVING	-	LumB	ER+/HER2- High Prolif	Living	r	YES	brca_metabric	Primary	IDC+ILC	27	2	BREAST CONSERVING
MB-0142	MB-0142	3.032	Breast Cancer	Invasive Breast Carcinoma	moderate	NO	1	+	pos	-	LOSS	NO	post	1	2	57.99	BRCA	12.4	LIVING	+	LumA	ER+/HER2- Low Prolif	Living	r	NO	brca_metabric	Primary	IDC-MUC	16	1	MASTECTOMY
MB-0143	MB-0143	5.044	Breast Cancer	Breast Invasive Ductal Carcinoma	high	NO	1	+	pos	-	NEUT	YES	post	9	3	85.39	IDC	54.3333	DECEASED	-	LumA	ER+/HER2- High Prolif	Died of Other Causes	r	YES	brca_metabric	Primary	IDC	22	2	BREAST CONSERVING
MB-0144	MB-0144	6.052	Breast Cancer	Breast Invasive Ductal Carcinoma	high	NO	1	+	pos	-	NEUT	YES	post	8	3	79.73	IDC	152.067	DECEASED	+	LumB	ER+/HER2- Low Prolif	Died of Disease	l	YES	brca_metabric	Primary	IDC	26		BREAST CONSERVING
MB-0145	MB-0145	3.04	Breast Cancer	Breast Invasive Lobular Carcinoma	moderate	NO	1	+	pos	-	NEUT	YES	post	3	2	62.4	ILC	147.667	LIVING	+	LumA	ER+/HER2- Low Prolif	Living	l	YES	brca_metabric	Primary	ILC	20	1	BREAST CONSERVING
MB-0146	MB-0146	5.044	Breast Cancer	Breast Invasive Ductal Carcinoma	high	NO	1	+	pos	-	LOSS	YES	post	1	3	81	IDC	86	DECEASED	-	LumB	ER+/HER2- High Prolif	Died of Other Causes	l	YES	brca_metabric	Primary	IDC	22	2	BREAST CONSERVING
MB-0147	MB-0147	5.076	Breast Cancer	Breast Invasive Lobular Carcinoma	high	NO	1	+	pos	-	NEUT	YES	post	2	2	79.28	ILC	51.7667	DECEASED	+	LumA	ER+/HER2- High Prolif	Died of Disease	r	YES	brca_metabric	Primary	ILC	38	2	MASTECTOMY
MB-0148	MB-0148	4.038	Breast Cancer	Breast Invasive Ductal Carcinoma	high	NO	1	-	neg	+	GAIN	NO	post	5	3	53.16	IDC	1.76667	LIVING	-	Her2	HER2+	Living	l	NO	brca_metabric	Primary	IDC	19	1	MASTECTOMY
MB-0149	MB-0149	4.078	Breast Cancer	Breast Invasive Ductal Carcinoma	low	NO	1	-	neg	-	LOSS	NO	post	10	3	77.13	IDC	51.7	DECEASED	-	Basal	ER-/HER2-	Died of Other Causes	r	YES	brca_metabric	Primary	IDC	39	2	BREAST CONSERVING
MB-0150	MB-0150	3.04	Breast Cancer	Invasive Breast Carcinoma	high	NO	1	+	pos	-	NEUT	YES	post	4ER+	2	70.22	BRCA	111.2	LIVING	-	Basal	ER-/HER2-	Living	l	NO	brca_metabric	Primary	OTHER	20	2	MASTECTOMY
MB-0151	MB-0151	6.1	Breast Cancer	Breast Invasive Ductal Carcinoma	moderate	NO	1	+	pos	-	NEUT	YES	post	2	3	67.7	IDC	49.2333	DECEASED	+	LumB	ER+/HER2- High Prolif	Died of Disease	l	YES	brca_metabric	Primary	IDC	50	3	MASTECTOMY
MB-0152	MB-0152	4.024	Breast Cancer	Breast Invasive Ductal Carcinoma	high	NO	1	-	neg	+	GAIN	NO	post	4ER-	3	63.77	IDC	63.0333	LIVING	-	Her2	HER2+	Living	r	NO	brca_metabric	Primary	IDC	12	1	MASTECTOMY
MB-0153	MB-0153	1.056	Breast Cancer	Phyllodes Tumor of the Breast	high	NO	1	-		-	NEUT	NO	post	4ER-		67.12	PT	148.567	LIVING	-	claudin-low	ER-/HER2-	Living	l	NO	brca_metabric	Primary	PHYL	28		MASTECTOMY
MB-0154	MB-0154	3.024	Breast Cancer	Breast Invasive Ductal Carcinoma	moderate	NO	1	+	pos	-	NEUT	YES	post	4ER+	2	62.46	IDC	114.767	LIVING	-	LumA	ER+/HER2- Low Prolif	Living	r	NO	brca_metabric	Primary	IDC	12	1	MASTECTOMY
MB-0155	MB-0155	2.018	Breast Cancer	Invasive Breast Carcinoma	moderate	NO	1	+	pos	-	NEUT	YES	post	4ER+	1	62.72	BRCA	59.8	LIVING	-	claudin-low	ER+/HER2- Low Prolif	Living	l	YES	brca_metabric	Primary	IDC-TUB	9	1	BREAST CONSERVING
MB-0156	MB-0156	2.004	Breast Cancer	Invasive Breast Carcinoma	low	NO	1	+		-	NEUT	NO	post	4ER+	1	60.85	BRCA	2.86667	LIVING	-	claudin-low		Living	l	NO	brca_metabric	Primary	DCIS	2	0	BREAST CONSERVING
MB-0158	MB-0158	4.044	Breast Cancer	Invasive Breast Carcinoma	moderate	YES	1	-	neg	-	NEUT	YES	post	10	3	50.43	BRCA	192.3	LIVING	-	Basal	ER-/HER2-	Living	l	NO	brca_metabric	Primary	IDC	22	2	MASTECTOMY
MB-0159	MB-0159	2.046	Breast Cancer	Invasive Breast Carcinoma	low	NO	1	-		+	GAIN	NO	post	5		51.04	BRCA	75.3	LIVING	-	Basal	HER2+	Living	l	NO	brca_metabric	Primary	DCIS	23	0	MASTECTOMY
MB-0160	MB-0160	1.046	Breast Cancer	Phyllodes Tumor of the Breast		NO	1	-		-	NEUT	NO	pre	4ER-		36.66	PT	143.533	LIVING	+	Normal		Living	r	NO	brca_metabric	Primary	PHYL	23		BREAST CONSERVING
MB-0162	MB-0162	4.028	Breast Cancer	Breast Invasive Ductal Carcinoma	high	NO	1	+	pos	-	NEUT	YES	post	7	2	57.56	IDC	55.7667	LIVING	+	LumA	ER+/HER2- Low Prolif	Living	l	YES	brca_metabric	Primary	IDC	14	2	BREAST CONSERVING
MB-0163	MB-0163	5.054	Breast Cancer	Breast Invasive Ductal Carcinoma	high	NO	1	-	neg	-	NEUT	NO	post	10	3	84.73	IDC	98.1	DECEASED	-	Basal		Died of Other Causes		NO	brca_metabric	Primary	IDC	27		BREAST CONSERVING
MB-0164	MB-0164	4.032	Breast Cancer	Breast Invasive Ductal Carcinoma	high	YES	1	-	neg	-	NEUT	NO	pre	10	3	37.87	IDC	10.8333	LIVING	-	claudin-low	ER-/HER2-	Living	l	YES	brca_metabric	Primary	IDC	16	2	MASTECTOMY
MB-0165	MB-0165	6.104	Breast Cancer	Breast Invasive Ductal Carcinoma	moderate	YES	1	+	pos	+	GAIN	YES	post	5	3	53.75	IDC	47.6333	DECEASED	-	LumA	HER2+	Died of Disease	l	YES	brca_metabric	Primary	IDC	52	3	MASTECTOMY
MB-0166	MB-0166	5.048	Breast Cancer	Breast Invasive Ductal Carcinoma	moderate	YES	1	+	pos	-	NEUT	YES	pre	4ER+	3	44.98	IDC	104.4	LIVING	+	LumA	ER+/HER2- Low Prolif	Living	r	YES	brca_metabric	Primary	IDC	24	2	BREAST CONSERVING
MB-0167	MB-0167	5.076	Breast Cancer	Breast Invasive Ductal Carcinoma	high	NO	1	+	pos	-	NEUT	YES	post	9	3	76.4	IDC	43.1	DECEASED	+	LumB	ER+/HER2- High Prolif	Died of Disease	r	YES	brca_metabric	Primary	IDC	38	2	MASTECTOMY
MB-0168	MB-0168	4.034	Breast Cancer	Breast Invasive Ductal Carcinoma	low	NO	1	+	pos	-	NEUT	YES	post	4ER+	3	60.26	IDC	122.767	LIVING	-	claudin-low	ER+/HER2- Low Prolif	Living	l	YES	brca_metabric	Primary	IDC	17	1	BREAST CONSERVING
MB-0169	MB-0169	3.078	Breast Cancer	Invasive Breast Carcinoma	low	NO	1	+	pos	-	NEUT	YES	post	4ER+	2	79.28	BRCA	145.5	DECEASED	+	Normal	ER+/HER2- Low Prolif	Died of Other Causes	l	NO	brca_metabric	Primary	ILC	39	2	BREAST CONSERVING
MB-0170	MB-0170	3.052	Breast Cancer	Invasive Breast Carcinoma	low	NO	1	+	pos	-	NEUT	YES	post	3	1	83.35	BRCA	93.3667	DECEASED	-	LumA	ER+/HER2- Low Prolif	Died of Other Causes	l	YES	brca_metabric	Primary	OTHER INVASIVE	26	2	MASTECTOMY
MB-0171	MB-0171	4.054	Breast Cancer	Breast Mixed Ductal and Lobular Carcinoma	moderate	NO	1	+	pos	-	NEUT	YES	post	4ER+	3	64.57	MDLC	5.43333	LIVING	-	Normal	ER+/HER2- Low Prolif	Living	r	YES	brca_metabric	Primary	IDC+ILC	27	2	MASTECTOMY
MB-0172	MB-0172	4.04	Breast Cancer	Breast Invasive Ductal Carcinoma	low	YES	1	+	pos	-	NEUT	YES	pre	3	2	48.11	IDC	138.1	LIVING	+	LumA	ER+/HER2- Low Prolif	Living	r	YES	brca_metabric	Primary	IDC	20	2	MASTECTOMY
MB-0173	MB-0173	6.088	Breast Cancer	Breast Invasive Ductal Carcinoma	high	NO	1	+	pos	-	LOSS	YES	post	7	3	83.99	IDC	3.76667	LIVING	+	LumB	ER+/HER2- High Prolif	Living	r	YES	brca_metabric	Primary	IDC	44	2	MASTECTOMY
MB-0175	MB-0175	2.04	Breast Cancer	Invasive Breast Carcinoma		NO	1	+	pos	-	LOSS	YES	post	6	1	69.51	BRCA	72.3667	LIVING	-	LumA	ER+/HER2- Low Prolif	Living	r	NO	brca_metabric	Primary	IDC-TUB	20	1	MASTECTOMY
MB-0176	MB-0176	6.072	Breast Cancer	Breast Invasive Ductal Carcinoma	moderate	YES	1	+	pos	-	NEUT	YES	pre	1	3	38.78	IDC	113.433	LIVING	+	LumA	ER+/HER2- High Prolif	Living	r	YES	brca_metabric	Primary	IDC	36	2	MASTECTOMY
MB-0177	MB-0177	4.088	Breast Cancer	Breast Invasive Ductal Carcinoma	low	NO	1	+	pos	-	NEUT	YES	post	6	2	85.94	IDC	45.6	DECEASED	+	LumA	ER+/HER2- Low Prolif	Died of Other Causes	l	YES	brca_metabric	Primary	IDC	44	2	MASTECTOMY
MB-0178	MB-0178	4.042	Breast Cancer	Breast Invasive Ductal Carcinoma	high	NO	1	+	pos	-	NEUT	YES	post	1	3	74.63	IDC	104.467	DECEASED	+	LumB		Died of Disease	l	YES	brca_metabric	Primary	IDC	21	2	BREAST CONSERVING
MB-0179	MB-0179	6.068	Breast Cancer	Breast Invasive Ductal Carcinoma	low	YES	1	-	neg	-	GAIN	NO	post	4ER-	3	56.39	IDC	17.9333	DECEASED	-	claudin-low	ER-/HER2-	Died of Disease	r	YES	brca_metabric	Primary	IDC	34	3	MASTECTOMY
MB-0180	MB-0180	3.036	Breast Cancer	Breast Invasive Ductal Carcinoma	moderate	NO	1	+	pos	-	NEUT	YES	post	8	2	51.69	IDC	62.3333	LIVING	+	LumA	ER+/HER2- Low Prolif	Living	r	YES	brca_metabric	Primary	IDC	18	1	BREAST CONSERVING
MB-0181	MB-0181	4.042	Breast Cancer	Breast Invasive Ductal Carcinoma	moderate	NO	1	+	pos	-	NEUT	YES	post	7	2	68.45	IDC	85.9667	LIVING	+	LumA	ER+/HER2- Low Prolif	Living	l	YES	brca_metabric	Primary	IDC	21	2	BREAST CONSERVING
MB-0184	MB-0184	3.05	Breast Cancer	Invasive Breast Carcinoma	moderate	NO	1	+	pos	-	NEUT	YES	post	4ER+	2	68.41	BRCA	109.033	LIVING	+	LumA	ER+/HER2- Low Prolif	Living	l	NO	brca_metabric	Primary	IDC-MUC	25	2	MASTECTOMY
MB-0185	MB-0185	5.1	Breast Cancer	Invasive Breast Carcinoma	moderate	NO	1	+	pos	-	GAIN	YES	post	9	3	76.84	BRCA	43.8333	DECEASED	+	LumB	ER+/HER2- High Prolif	Died of Disease	r	YES	brca_metabric	Primary	IDC	50	2	MASTECTOMY
MB-0188	MB-0188	4.09	Breast Cancer	Breast Invasive Lobular Carcinoma	high	YES	1	-	pos	-	NEUT	NO	post	3	2	82.65	ILC	31.3	DECEASED	-	Her2		Died of Disease	r	YES	brca_metabric	Primary	ILC	45	2	MASTECTOMY
MB-0189	MB-0189	6.096	Breast Cancer	Breast Invasive Ductal Carcinoma	moderate	YES	1	+	pos	-	NEUT	YES	post	6	3	57.79	IDC	9.06667	DECEASED	-	Normal	ER+/HER2- Low Prolif	Died of Disease	r	YES	brca_metabric	Primary	IDC	48	4	MASTECTOMY
MB-0191	MB-0191	4.05	Breast Cancer	Breast Invasive Ductal Carcinoma	high	NO	1	-	neg	-	NEUT	NO	post	10	3	81.02	IDC	15.3	DECEASED	-	Basal		Died of Other Causes	r	YES	brca_metabric	Primary	IDC	25	2	BREAST CONSERVING
MB-0192	MB-0192	2.026	Breast Cancer	Breast Invasive Ductal Carcinoma	moderate	NO	1	+	pos	-	NEUT	YES	post	4ER+	1	62.55	IDC	144.633	LIVING	-	claudin-low	ER+/HER2- Low Prolif	Living	r	YES	brca_metabric	Primary	IDC	13	1	BREAST CONSERVING
MB-0193	MB-0193	6.038	Breast Cancer	Breast Invasive Ductal Carcinoma	high	NO	1	+	pos	-	GAIN	NO	post	3	3	51.54	IDC	19	LIVING	+	LumB	ER+/HER2- High Prolif	Living	l	NO	brca_metabric	Primary	IDC	19		MASTECTOMY
MB-0194	MB-0194	5.042	Breast Cancer	Breast Invasive Ductal Carcinoma	high	YES	1	+	pos	-	NEUT	YES	post	3	2	56.45	IDC	91.6	LIVING	+	LumA	ER+/HER2- Low Prolif	Living	r	YES	brca_metabric	Primary	IDC	21	2	MASTECTOMY
MB-0195	MB-0195	6.056	Breast Cancer	Breast Invasive Ductal Carcinoma	high	NO	1	+	pos	-	GAIN	YES	post	6	3	75.18	IDC	146	LIVING	-	LumB	ER+/HER2- High Prolif	Living	r	YES	brca_metabric	Primary	IDC	28	2	MASTECTOMY
MB-0197	MB-0197	5.048	Breast Cancer	Breast Invasive Ductal Carcinoma	high	YES	1	+	pos	-	NEUT	YES	post	9	3	50.48	IDC	70.7333	LIVING	+	LumB	ER+/HER2- High Prolif	Living	l	YES	brca_metabric	Primary	IDC	24	2	MASTECTOMY
MB-0198	MB-0198	6.036	Breast Cancer	Breast Mixed Ductal and Lobular Carcinoma	high	YES	1	+	pos	-	NEUT	YES	pre	8	3	43.37	MDLC	144.767	LIVING	+	LumB	ER+/HER2- High Prolif	Living	r	YES	brca_metabric	Primary	IDC+ILC	18	2	MASTECTOMY
MB-0199	MB-0199	5.038	Breast Cancer	Breast Mixed Ductal and Lobular Carcinoma	high	NO	1	+	pos	-	NEUT	YES	post	3	3	57.56	MDLC	144.4	LIVING	+	LumA	ER+/HER2- Low Prolif	Living	r	YES	brca_metabric	Primary	IDC+ILC	19	2	BREAST CONSERVING
MB-0393	MB-0393	6.106	Breast Cancer	Breast Invasive Ductal Carcinoma	low	YES	1	+	pos	-	NEUT	YES	post	2	3	68.74	IDC	20.8333	DECEASED	+	claudin-low	ER+/HER2- High Prolif	Died of Disease	l	YES	brca_metabric	Primary	IDC	53	3	MASTECTOMY
MB-0394	MB-0394	3.04	Breast Cancer	Invasive Breast Carcinoma	moderate	NO	1	+	pos	-	NEUT	YES	post	2	2	56.48	BRCA	64.2333	LIVING	+	LumA	ER+/HER2- High Prolif	Living	l	YES	brca_metabric	Primary	IDC-MUC	20	1	BREAST CONSERVING
MB-0395	MB-0395	5.1	Breast Cancer	Breast Invasive Ductal Carcinoma	high	NO	1	-	neg	+	GAIN	NO	post	5	3	80.38	IDC	29	DECEASED	-	Her2	HER2+	Died of Disease	l	YES	brca_metabric	Primary	IDC	50	2	MASTECTOMY
MB-0220	MB-0220	6.04	Breast Cancer	Breast Invasive Ductal Carcinoma	high	NO	1	-	pos	-	GAIN	NO	pre	4ER+	3	37.24	IDC	39.8333	DECEASED	-	claudin-low	HER2+	Died of Disease	r	NO	brca_metabric	Primary	IDC	20	2	MASTECTOMY
MB-0226	MB-0226	3.04	Breast Cancer	Breast Invasive Ductal Carcinoma	low	NO	1	+	pos	-	NEUT	YES	post	8	1	58.21	IDC	57.6333	LIVING	+	LumA	ER+/HER2- Low Prolif	Living	r	YES	brca_metabric	Primary	IDC	20	2	BREAST CONSERVING
MB-0228	MB-0228	3.034	Breast Cancer	Breast Invasive Lobular Carcinoma	low	NO	1	+	pos	-	NEUT	NO	post	4ER+	1	63.35	ILC	10.8333	DECEASED	+	Normal	ER+/HER2- Low Prolif	Died of Disease	l	NO	brca_metabric	Primary	ILC	17	2	MASTECTOMY
MB-0230	MB-0230	1.07	Breast Cancer	Breast Ductal Carcinoma In Situ		NO	1	-		+	GAIN	NO	pre	5		41.98	DCIS	200.333	LIVING	-	Her2	HER2+	Living	l	NO	brca_metabric	Primary	DCIS	35	0	MASTECTOMY
MB-0231	MB-0231	1.06	Breast Cancer	Invasive Breast Carcinoma	low	NO	1	+		-	GAIN	NO	post	3		71.57	BRCA	19.6	LIVING	-	LumA	ER+/HER2- Low Prolif	Living	l	NO	brca_metabric	Primary	IDC-MUC	30		BREAST CONSERVING
MB-0232	MB-0232	3.028	Breast Cancer	Breast Invasive Ductal Carcinoma	high	NO	1	+	pos	-	NEUT	NO	pre	8	2	44.73	IDC	207.633	LIVING	+	LumA	ER+/HER2- Low Prolif	Living	r	NO	brca_metabric	Primary	IDC	14	1	BREAST CONSERVING
MB-0238	MB-0238	6.07	Breast Cancer	Breast Invasive Ductal Carcinoma	high	YES	1	-	neg	-	NEUT	NO	post	10	3	52.19	IDC	193.167	LIVING	-	claudin-low	ER-/HER2-	Living	r	YES	brca_metabric	Primary	IDC	35	2	MASTECTOMY
MB-0239	MB-0239	2.092	Breast Cancer	Breast Mixed Ductal and Lobular Carcinoma	high	NO	1	+	pos	-	NEUT	YES	post	3	1	77.85	MDLC	85.5667	DECEASED	+	LumA	ER+/HER2- Low Prolif	Died of Disease	r	YES	brca_metabric	Primary	IDC+ILC	46	3	BREAST CONSERVING
MB-0241	MB-0241	4.058	Breast Cancer	Breast Invasive Ductal Carcinoma	moderate	NO	1	+	pos	-	NEUT	NO	post	4ER+	3	55.09	IDC	73.1333	DECEASED	-	claudin-low		Died of Disease	l	NO	brca_metabric	Primary	IDC	29	2	MASTECTOMY
MB-0243	MB-0243	4.044	Breast Cancer	Breast Invasive Ductal Carcinoma	high	YES	1	+	pos	-	NEUT	YES	post	8	2	53.72	IDC	149.767	LIVING	+	LumB	ER+/HER2- Low Prolif	Living	r	YES	brca_metabric	Primary	IDC	22	2	BREAST CONSERVING
MB-0244	MB-0244	2.022	Breast Cancer	Breast Invasive Ductal Carcinoma	low	NO	1	+	pos	-	NEUT	YES	post	4ER+	1	67.83	IDC	149.733	LIVING	+	Normal		Living	l	NO	brca_metabric	Primary	IDC	11	1	BREAST CONSERVING
MB-0245	MB-0245	1.028	Breast Cancer	Breast Invasive Lobular Carcinoma	high	NO	1	+	pos	-	NEUT	YES	post	3		54.76	ILC	164.7	LIVING	-	LumA	ER+/HER2- Low Prolif	Living	r	NO	brca_metabric	Primary	ILC	14	1	BREAST CONSERVING
MB-0247	MB-0247	4.03	Breast Cancer	Breast Invasive Ductal Carcinoma	moderate	NO	1	+	pos	-	NEUT	YES	post	4ER+	2	66.75	IDC	185.6	LIVING	+	LumA	ER+/HER2- Low Prolif	Living	l	YES	brca_metabric	Primary	IDC	15	2	BREAST CONSERVING
MB-0248	MB-0248	4.042	Breast Cancer	Breast Invasive Ductal Carcinoma	high	YES	1	+	pos	-	NEUT	YES	pre	8	3	45.76	IDC	71	LIVING	+	LumA	ER+/HER2- Low Prolif	Living	r	YES	brca_metabric	Primary	IDC	21	2	MASTECTOMY
MB-0253	MB-0253	3.024	Breast Cancer	Breast Invasive Ductal Carcinoma		NO	1	+	pos	-	NEUT	YES	post	4ER+	2	69.19	IDC	152.3	LIVING	+	Normal	ER+/HER2- Low Prolif	Living	l	NO	brca_metabric	Primary	IDC	12	1	BREAST CONSERVING
MB-0256	MB-0256	2.034	Breast Cancer	Breast Invasive Ductal Carcinoma	high	NO	1	+	pos	-	NEUT	YES	post	3	1	53.1	IDC	200.7	LIVING	+	LumA		Living	r	NO	brca_metabric	Primary	IDC	17	1	BREAST CONSERVING
MB-0257	MB-0257	3.05	Breast Cancer	Breast Invasive Ductal Carcinoma	moderate	YES	1	+	pos	-	GAIN	YES	post	8	2	57.61	IDC	91.7333	DECEASED	-	LumA	ER+/HER2- High Prolif	Died of Disease	r	YES	brca_metabric	Primary	IDC	25	2	BREAST CONSERVING
MB-0259	MB-0259	6	Breast Cancer	Breast Invasive Ductal Carcinoma	high	YES	1	-	neg	-	GAIN	NO	pre	9	3	38.99	IDC	11.8667	DECEASED	-	Basal	ER-/HER2-	Died of Disease		NO	brca_metabric	Primary	IDC		3
MB-0260	MB-0260	1.024	Breast Cancer	Breast Invasive Lobular Carcinoma	high	NO	1	+	pos	-	NEUT	YES	post	3		78.26	ILC	169.833	DECEASED	+	LumA	ER+/HER2- Low Prolif	Died of Other Causes	l	YES	brca_metabric	Primary	ILC	12	1	MASTECTOMY
MB-0261	MB-0261	4.052	Breast Cancer	Breast Invasive Ductal Carcinoma	high	NO	1	+	pos	-	NEUT	YES	post	8	1	63.93	IDC	90.2333	DECEASED	+	LumB	ER+/HER2- High Prolif	Died of Disease	l	YES	brca_metabric	Primary	IDC	26	2	BREAST CONSERVING
MB-0263	MB-0263	1.054	Breast Cancer	Breast Invasive Lobular Carcinoma	moderate	NO	1	+	pos	-	NEUT	YES	post	7		76.49	ILC	176.033	DECEASED	+	LumA	ER+/HER2- Low Prolif	Died of Other Causes	l	NO	brca_metabric	Primary	ILC	27	1	MASTECTOMY
MB-0264	MB-0264	5.062	Breast Cancer	Breast Invasive Ductal Carcinoma	high	NO	1	+		-	NEUT	NO	post	9	3	83.93	IDC	43.1	DECEASED	-	Her2	ER+/HER2- Low Prolif	Died of Disease	l	NO	brca_metabric	Primary	IDC	31		MASTECTOMY
MB-0265	MB-0265	4.042	Breast Cancer	Breast Invasive Ductal Carcinoma	moderate	NO	1	-	pos	-	NEUT	YES	pre	4ER+	2	46.44	IDC	189.133	LIVING	-	claudin-low	ER-/HER2-	Living	r	YES	brca_metabric	Primary	IDC	21	2	BREAST CONSERVING
MB-0266	MB-0266	1.06	Breast Cancer	Breast Invasive Lobular Carcinoma	moderate	NO	1	+		-	GAIN	YES	post	8		84.88	ILC	90.6667	DECEASED	+	LumA		Died of Other Causes	l	YES	brca_metabric	Primary	ILC	30	2	MASTECTOMY
MB-0269	MB-0269	5.052	Breast Cancer	Breast Invasive Ductal Carcinoma	low	YES	1	-	neg	-	NEUT	NO	pre	4ER-	3	45.39	IDC	22.2333	LIVING	-	claudin-low	ER-/HER2-	Living	r	YES	brca_metabric	Primary	IDC	26	2	MASTECTOMY
MB-0270	MB-0270	4.028	Breast Cancer	Breast Invasive Ductal Carcinoma	high	NO	1	+	pos	-	NEUT	NO	pre	10	3	29.98	IDC	337.033	LIVING	+	LumB	ER+/HER2- High Prolif	Living	l	NO	brca_metabric	Primary	IDC	14	2	MASTECTOMY
MB-0273	MB-0273	4.05	Breast Cancer	Breast Mixed Ductal and Lobular Carcinoma	moderate	NO	1	+	pos	-	NEUT	YES	post	8	2	68.66	MDLC	186.533	LIVING	-	LumA	ER+/HER2- Low Prolif	Living	r	YES	brca_metabric	Primary	IDC+ILC	25	2	MASTECTOMY
MB-0275	MB-0275	2.018	Breast Cancer	Invasive Breast Carcinoma		NO	1	+	pos	-	NEUT	YES	post	4ER+	1	61.94	BRCA	186.1	LIVING	-	claudin-low	ER+/HER2- Low Prolif	Living	r	YES	brca_metabric	Primary	IDC-MUC	9	1	BREAST CONSERVING
MB-0278	MB-0278	5.106	Breast Cancer	Breast Invasive Ductal Carcinoma	moderate	YES	1	-	pos	-	NEUT	NO	pre	10	3	34.3	IDC	5.83333	DECEASED	-	Basal	ER-/HER2-	Died of Disease		NO	brca_metabric	Primary	IDC	53	3
MB-0279	MB-0279	2.042	Breast Cancer	Breast Invasive Lobular Carcinoma		NO	1	+	pos	-	LOSS	YES	post	4ER+	1	69.52	ILC	168.333	DECEASED	+	claudin-low	ER+/HER2- Low Prolif	Died of Other Causes	r	YES	brca_metabric	Primary	ILC	21	2	BREAST CONSERVING
MB-0280	MB-0280	3.042	Breast Cancer	Breast Mixed Ductal and Lobular Carcinoma		NO	1	+	pos	-	NEUT	YES	pre	7	2	47.64	MDLC	172.9	DECEASED	+	Normal	ER+/HER2- Low Prolif	Died of Disease	r	YES	brca_metabric	Primary	IDC+ILC	21	2	MASTECTOMY
MB-0281	MB-0281	1	Breast Sarcoma	Breast		NO	1	+		-	NEUT	NO	post	4ER+		52.79	BREAST	72.8	LIVING	-	claudin-low		Living	l	NO	brca_metabric	Primary	BENIGN	0	0	MASTECTOMY
MB-0282	MB-0282	6.036	Breast Cancer	Invasive Breast Carcinoma	low	YES	1	+	pos	-	NEUT	YES	post	4ER+	3	51.81	BRCA	194.233	LIVING	+	claudin-low	ER+/HER2- Low Prolif	Living	r	YES	brca_metabric	Primary	IDC-MUC	18	2	BREAST CONSERVING
MB-0284	MB-0284	1	Breast Sarcoma	Breast	moderate	NO	1	-		-	NEUT	NO	post	10		51.42	BREAST	0	LIVING	-	claudin-low	ER-/HER2-	Living		NO	brca_metabric	Primary	BENIGN	0
MB-0285	MB-0285	5.056	Breast Cancer	Breast Mixed Ductal and Lobular Carcinoma	high	NO	1	+	pos	-	NEUT	NO	pre	4ER+	2	48.07	MDLC	3.36667	LIVING	+	claudin-low	ER-/HER2-	Living		NO	brca_metabric	Primary	IDC+ILC	28	2
MB-0286	MB-0286	4.046	Breast Cancer	Breast Invasive Ductal Carcinoma	moderate	NO	1	+	pos	-	NEUT	NO	post	4ER+	3	62.92	IDC	192.6	LIVING	-	claudin-low	ER-/HER2-	Living		NO	brca_metabric	Primary	IDC	23	2	BREAST CONSERVING
MB-0288	MB-0288	5.06	Breast Cancer	Breast Invasive Lobular Carcinoma	low	YES	1	+	pos	+	GAIN	YES	post	1	2	55.22	ILC	63.8	DECEASED	-	Normal	ER+/HER2- Low Prolif	Died of Disease	l	NO	brca_metabric	Primary	ILC	30	2	MASTECTOMY
MB-0289	MB-0289	4.04	Breast Cancer	Breast Invasive Ductal Carcinoma		NO	1	-	pos	-	NEUT	YES	post	4ER+	3	75.91	IDC	71.6	DECEASED	-	claudin-low	ER-/HER2-	Died of Other Causes	r	YES	brca_metabric	Primary	IDC	20	2	MASTECTOMY
MB-0292	MB-0292	5.11	Breast Cancer	Breast Invasive Ductal Carcinoma	high	NO	1	-	neg	-	NEUT	NO	post	9	3	80.34	IDC	49.4333	DECEASED	-	Her2	ER-/HER2-	Died of Other Causes	l	NO	brca_metabric	Primary	IDC	55	2	MASTECTOMY
MB-0293	MB-0293	2.026	Breast Cancer	Invasive Breast Carcinoma		NO	1	+	pos	-	NEUT	YES	post	4ER+	1	51.62	BRCA	64.3667	LIVING	-	claudin-low	ER-/HER2-	Living	r	NO	brca_metabric	Primary	IDC-MUC	13	1	MASTECTOMY
MB-0294	MB-0294	3.028	Breast Cancer	Breast Invasive Ductal Carcinoma	moderate	YES	1	-	pos	-	GAIN	YES	pre	4ER+	2	46.17	IDC	72.9	LIVING	-	Normal	HER2+	Living	l	YES	brca_metabric	Primary	IDC	14	2	MASTECTOMY
MB-0299	MB-0299	1.05	Breast Cancer	Invasive Breast Carcinoma	high	NO	1	-		-	NEUT	NO	post	10		68.83	BRCA	188.133	LIVING	-	Basal	ER-/HER2-	Living	l	YES	brca_metabric	Primary	DCIS	25	0	BREAST CONSERVING
MB-0301	MB-0301	5.046	Breast Cancer	Breast Invasive Ductal Carcinoma	moderate	NO	1	+	pos	-	NEUT	YES	post	7	3	82.46	IDC	122.7	DECEASED	+	LumA	ER+/HER2- Low Prolif	Died of Other Causes	l	YES	brca_metabric	Primary	IDC	23	2	MASTECTOMY
MB-0303	MB-0303	4.022	Breast Cancer	Breast Invasive Ductal Carcinoma	low	NO	1	-	neg	-	NEUT	YES	pre	10	3	47.71	IDC	60.1333	LIVING	-	claudin-low	ER-/HER2-	Living	l	NO	brca_metabric	Primary	IDC	11	1	MASTECTOMY
MB-0304	MB-0304	5.028	Breast Cancer	Breast Invasive Ductal Carcinoma	high	NO	1	+	pos	-	NEUT	YES	post	6	3	84.85	IDC	111.533	DECEASED	+	LumB		Died of Disease	r	YES	brca_metabric	Primary	IDC	14		MASTECTOMY
MB-0305	MB-0305	6.07	Breast Cancer	Breast Mixed Ductal and Lobular Carcinoma	low	YES	1	+	pos	-	NEUT	YES	post	8	3	60.62	MDLC	63.5	DECEASED	+	Normal	ER+/HER2- Low Prolif	Died of Disease	r	NO	brca_metabric	Primary	IDC+ILC	35	2	MASTECTOMY
MB-0306	MB-0306	5.07	Breast Cancer	Breast Invasive Lobular Carcinoma	high	NO	1	+	pos	-	NEUT	YES	post	3	3	82.53	ILC	42.9667	DECEASED	+	LumA	ER+/HER2- High Prolif	Died of Disease	l	YES	brca_metabric	Primary	ILC	35	2	MASTECTOMY
MB-0307	MB-0307	6.02	Breast Cancer	Breast Invasive Ductal Carcinoma	moderate	YES	1	+	pos	+	GAIN	YES	pre	5	3	41.63	IDC	177.333	LIVING	-	claudin-low	HER2+	Living	r	YES	brca_metabric	Primary	IDC	10	2	BREAST CONSERVING
MB-0308	MB-0308	2.038	Breast Cancer	Invasive Breast Carcinoma	low	NO	1	+	pos	-	NEUT	NO	post	3	1	51.21	BRCA	183.267	LIVING	-	LumA	ER+/HER2- Low Prolif	Living		NO	brca_metabric	Primary	IDC-TUB	19	1
MB-0309	MB-0309	3.042	Breast Cancer	Breast Invasive Ductal Carcinoma	low	NO	1	+	pos	-	NEUT	YES	post	8	1	89.43	IDC	42.3333	DECEASED	+	LumA	ER+/HER2- Low Prolif	Died of Other Causes	l	NO	brca_metabric	Primary	IDC	21	2	MASTECTOMY
MB-0310	MB-0310	4.032	Breast Cancer	Breast Invasive Ductal Carcinoma	moderate	NO	1	+	pos	-	NEUT	YES	post	3	2	67.38	IDC	185.167	LIVING	+	LumA	ER+/HER2- Low Prolif	Living	r	YES	brca_metabric	Primary	IDC	16	2	MASTECTOMY
MB-0312	MB-0312	3.066	Breast Cancer	Breast Mixed Ductal and Lobular Carcinoma	moderate	NO	1	+	pos	-	NEUT	YES	post	2	2	70.49	MDLC	169	DECEASED	+	LumB	ER+/HER2- High Prolif	Died of Disease	r	NO	brca_metabric	Primary	IDC+ILC	33	2	MASTECTOMY
MB-0314	MB-0314	6.1	Breast Cancer	Breast Invasive Ductal Carcinoma	moderate	NO	1	-	neg	+	GAIN	NO	post	5	3	73.48	IDC	4.43333	DECEASED	-	Her2	HER2+	Died of Disease	l	NO	brca_metabric	Primary	IDC	50	2	MASTECTOMY
MB-0315	MB-0315	4.1	Breast Cancer	Breast Invasive Ductal Carcinoma	moderate	YES	1	+	pos	-	GAIN	YES	post	6	2	56.32	IDC	186.2	LIVING	-	LumA	ER+/HER2- Low Prolif	Living	r	YES	brca_metabric	Primary	IDC	50	2	MASTECTOMY
MB-0316	MB-0316	4.06	Breast Cancer	Breast Invasive Ductal Carcinoma	high	NO	1	-	neg	-	NEUT	NO	post	10	3	50.82	IDC	182.9	LIVING	-	Basal	ER-/HER2-	Living	l	YES	brca_metabric	Primary	IDC	30	2	BREAST CONSERVING
MB-0318	MB-0318	1.036	Breast Cancer	Invasive Breast Carcinoma	high	NO	1	-	neg	-	NEUT	NO	post	4ER-		58.01	BRCA	168.7	LIVING	-	Normal	ER-/HER2-	Living	l	NO	brca_metabric	Primary	OTHER INVASIVE	18	1	MASTECTOMY
MB-0365	MB-0365	3.03	Breast Cancer	Invasive Breast Carcinoma	low	NO	1	+	pos	+	GAIN	YES	post	4ER+	2	76.84	BRCA	87.2333	DECEASED	-	claudin-low	ER-/HER2-	Died of Disease	r	YES	brca_metabric	Primary	IDC-MUC	15	1	BREAST CONSERVING
MB-0366	MB-0366	3.044	Breast Cancer	Breast Invasive Ductal Carcinoma	moderate	NO	1	+	pos	-	NEUT	YES	post	8	2	51.74	IDC	64.2333	LIVING	+	LumA	ER+/HER2- High Prolif	Living	l	NO	brca_metabric	Primary	IDC	22	2	MASTECTOMY
MB-0367	MB-0367	3.018	Breast Cancer	Breast Invasive Ductal Carcinoma	moderate	NO	1	+	pos	-	NEUT	YES	post	4ER+	2	70.98	IDC	142.433	LIVING	-	claudin-low		Living	r	YES	brca_metabric	Primary	IDC	9	1	BREAST CONSERVING
MB-0368	MB-0368	6.062	Breast Cancer	Breast Invasive Ductal Carcinoma	high	YES	1	+	pos	-	NEUT	YES	post	2	3	74.79	IDC	61.9	DECEASED	+	LumB	ER+/HER2- High Prolif	Died of Disease	l	YES	brca_metabric	Primary	IDC	31	2	MASTECTOMY
MB-0369	MB-0369	6.054	Breast Cancer	Breast Mixed Ductal and Lobular Carcinoma	high	YES	1	+	pos	-	GAIN	YES	post	1	3	65.47	MDLC	144.333	LIVING	-	LumB		Living	l	YES	brca_metabric	Primary	IDC+ILC	27	2	MASTECTOMY
MB-0370	MB-0370	6.094	Breast Cancer	Breast Invasive Ductal Carcinoma	moderate	YES	1	+	pos	-	NEUT	YES	post	9	3	64.01	IDC	93.5	DECEASED	-	LumB	ER+/HER2- High Prolif	Died of Other Causes	l	YES	brca_metabric	Primary	IDC	47	2	MASTECTOMY
MB-0371	MB-0371	6.044	Breast Cancer	Breast Invasive Ductal Carcinoma	moderate	NO	1	+	pos	+	GAIN	YES	post	5	3	78.41	IDC	131.133	LIVING	-	LumB	HER2+	Living	r	YES	brca_metabric	Primary	IDC	22	2	MASTECTOMY
MB-0372	MB-0372	4.036	Breast Cancer	Breast Invasive Ductal Carcinoma	high	YES	1	-	neg	-	NEUT	YES	pre	10	3	39.86	IDC	62.7667	DECEASED	-	Basal	ER-/HER2-	Died of Disease	r	YES	brca_metabric	Primary	IDC	18	1	BREAST CONSERVING
MB-0373	MB-0373	5.048	Breast Cancer	Breast Invasive Ductal Carcinoma	high	NO	1	+	pos	+	GAIN	YES	post	5	3	63.31	IDC	27	DECEASED	+	LumB	HER2+	Died of Disease	l	YES	brca_metabric	Primary	IDC	24	2	BREAST CONSERVING
MB-0374	MB-0374	6.05	Breast Cancer	Breast Invasive Ductal Carcinoma	moderate	NO	1	+	pos	-	LOSS	YES	pre	1	3	34.68	IDC	1.43333	LIVING	-	LumB	ER+/HER2- High Prolif	Living	r	NO	brca_metabric	Primary	IDC	25	2	BREAST CONSERVING
MB-0375	MB-0375	5.046	Breast Cancer	Breast Invasive Ductal Carcinoma	high	NO	1	+	neg	-	NEUT	NO	post	10	3	72.69	IDC	143.167	LIVING	+	Normal	ER-/HER2-	Living	r	YES	brca_metabric	Primary	IDC	23	2	MASTECTOMY
MB-0377	MB-0377	3.024	Breast Cancer	Breast Invasive Ductal Carcinoma	moderate	NO	1	+	pos	-	NEUT	YES	post	4ER+	2	63.25	IDC	134.367	LIVING	+	LumA	ER+/HER2- Low Prolif	Living	r	YES	brca_metabric	Primary	IDC	12	1	BREAST CONSERVING
MB-0378	MB-0378	5.056	Breast Cancer	Breast Invasive Ductal Carcinoma	moderate	YES	1	-	neg	+	GAIN	NO	post	5	3	57.15	IDC	97.3	DECEASED	-	Her2	HER2+	Died of Disease	r	YES	brca_metabric	Primary	IDC	28	2	MASTECTOMY
MB-0379	MB-0379	4.058	Breast Cancer	Breast Mixed Ductal and Lobular Carcinoma	high	YES	1	+	pos	-	NEUT	YES	pre	7	2	48.22	MDLC	135.667	LIVING	-	LumA	ER+/HER2- Low Prolif	Living	r	YES	brca_metabric	Primary	IDC+ILC	29	2	BREAST CONSERVING
MB-0380	MB-0380	5.05	Breast Cancer	Breast Invasive Ductal Carcinoma	high	NO	1	+	pos	-	NEUT	YES	post	9	3	83.9	IDC	69.3333	DECEASED	+	LumB	ER+/HER2- High Prolif	Died of Other Causes	r	YES	brca_metabric	Primary	IDC	25	2	BREAST CONSERVING
MB-0381	MB-0381	4.042	Breast Cancer	Breast Invasive Ductal Carcinoma	high	YES	1	+	pos	+	GAIN	YES	pre	5	3	33.65	IDC	130.2	LIVING	-	Her2	HER2+	Living	r	YES	brca_metabric	Primary	IDC	21	2	BREAST CONSERVING
MB-0382	MB-0382	4.044	Breast Cancer	Breast Invasive Ductal Carcinoma	moderate	YES	1	+	pos	-	NEUT	YES	post	3	2	59.05	IDC	136.467	LIVING	-	LumA	ER+/HER2- Low Prolif	Living	r	YES	brca_metabric	Primary	IDC	22	2	BREAST CONSERVING
MB-0383	MB-0383	4.038	Breast Cancer	Breast Invasive Ductal Carcinoma	high	NO	1	+	pos	-	NEUT	YES	post	1	3	65.02	IDC	85.7333	DECEASED	-	LumB	ER+/HER2- High Prolif	Died of Disease	l	NO	brca_metabric	Primary	IDC	19	1	MASTECTOMY
MB-0384	MB-0384	6.086	Breast Cancer	Breast Invasive Ductal Carcinoma	high	NO	1	+	pos	-	LOSS	YES	post	8	3	74.58	IDC	61.1	DECEASED	+	LumB	ER+/HER2- High Prolif	Died of Disease	l	YES	brca_metabric	Primary	IDC	43	2	MASTECTOMY
MB-0385	MB-0385	6.062	Breast Cancer	Invasive Breast Carcinoma	high	YES	1	+	pos	-	NEUT	YES	post	9	3	66.58	BRCA	36.4333	DECEASED	-	LumB	ER+/HER2- High Prolif	Died of Disease	l	YES	brca_metabric	Primary	IDC-MUC	31	2	BREAST CONSERVING
MB-0388	MB-0388	5.056	Breast Cancer	Breast Invasive Ductal Carcinoma	low	YES	1	+	pos	+	GAIN	YES	pre	1	3	46.63	IDC	97.5667	LIVING	-	Normal	ER+/HER2- Low Prolif	Living	l	YES	brca_metabric	Primary	IDC	28	2	MASTECTOMY
MB-0389	MB-0389	6.1	Breast Cancer	Breast Invasive Ductal Carcinoma	high	YES	1	+	pos	+	GAIN	YES	pre	2	3	46.87	IDC	96.9667	LIVING	+	LumB	HER2+	Living	r	YES	brca_metabric	Primary	IDC	50	3	MASTECTOMY
MB-0390	MB-0390	6.034	Breast Cancer	Invasive Breast Carcinoma	low	YES	1	-	pos	+	GAIN	NO	pre	5	3	40.68	BRCA	72.2	DECEASED	-	claudin-low	HER2+	Died of Disease	r	YES	brca_metabric	Primary	IDC	17	2	BREAST CONSERVING
MB-0391	MB-0391	6.1	Breast Cancer	Breast Invasive Ductal Carcinoma	moderate	YES	1	-	neg	+	GAIN	NO	post	1	3	61.23	IDC	142.467	LIVING	-	claudin-low		Living	l	YES	brca_metabric	Primary	IDC	50	3	BREAST CONSERVING
MB-0869	MB-0869	4.058	Breast Cancer	Breast Invasive Ductal Carcinoma	high	YES	1	-	neg	-	NEUT	YES	post	10	3	58.83	IDC	112.4	DECEASED	-	Basal	ER-/HER2-	Died of Other Causes	r	YES	brca_metabric	Primary	IDC	29	2	BREAST CONSERVING
MB-0872	MB-0872	4.028	Breast Cancer	Breast Invasive Ductal Carcinoma		NO	1	+	pos	-	NEUT	YES	post	7	2	82.34	IDC	152.067	DECEASED	+	Normal	ER+/HER2- Low Prolif	Died of Other Causes	r	YES	brca_metabric	Primary	IDC	14	2	MASTECTOMY
MB-0874	MB-0874	4.078	Breast Cancer	Breast Invasive Ductal Carcinoma	high	YES	1	-	neg	-	NEUT	NO	post	10	3	59.22	IDC	16.6	DECEASED	-	Basal	ER-/HER2-	Died of Disease	l	YES	brca_metabric	Primary	IDC	39	2	MASTECTOMY
MB-0876	MB-0876	1	Breast Cancer	Invasive Breast Carcinoma	moderate	NO	1	-		-	NEUT	NO	post	4ER-		54.85	BRCA	176.433	LIVING	-	claudin-low	ER-/HER2-	Living	r	NO	brca_metabric	Primary	DCIS	0	0	MASTECTOMY
MB-0877	MB-0877	6.07	Breast Cancer	Breast Invasive Ductal Carcinoma	high	NO	1	+	pos	-	NEUT	NO	post	6	3	79.41	IDC	14.4333	DECEASED	+	LumB	ER+/HER2- High Prolif	Died of Disease	l	NO	brca_metabric	Primary	IDC	35	2	MASTECTOMY
MB-0880	MB-0880	2.06	Breast Cancer	Breast Invasive Ductal Carcinoma	moderate	NO	1	+	pos	-	NEUT	NO	post	7	1	73.64	IDC	1.23333	LIVING	+	LumA	ER+/HER2- Low Prolif	Living	r	NO	brca_metabric	Primary	IDC	30	2	MASTECTOMY
MB-0882	MB-0882	4.094	Breast Cancer	Breast Mixed Ductal and Lobular Carcinoma	moderate	NO	1	+	pos	-	NEUT	YES	post	7	3	73.39	MDLC	42.3667	DECEASED	+	LumB	ER+/HER2- High Prolif	Died of Disease	l	NO	brca_metabric	Primary	IDC+ILC	47	2	BREAST CONSERVING
MB-0884	MB-0884	6.046	Breast Cancer	Breast Invasive Ductal Carcinoma	moderate	YES	1	+	pos	-	NEUT	YES	post	9	3	56.47	IDC	93.6667	DECEASED	-	LumB	ER+/HER2- High Prolif	Died of Disease	l	YES	brca_metabric	Primary	IDC	23	2	BREAST CONSERVING
MB-0885	MB-0885	2	Breast Cancer	Phyllodes Tumor of the Breast	moderate	NO	1	-		-	NEUT	YES	post	4ER-		52.21	PT	69.9333	DECEASED	-	claudin-low	ER-/HER2-	Died of Disease	r	NO	brca_metabric	Primary	PHYL	0		BREAST CONSERVING
MB-0891	MB-0891	3.074	Breast Cancer	Invasive Breast Carcinoma	moderate	NO	1	+	pos	-	NEUT	YES	post	3	1	83.68	BRCA	149.4	LIVING	-	LumA	ER+/HER2- Low Prolif	Living	r	NO	brca_metabric	Primary	IDC-TUB	37	2	MASTECTOMY
MB-0893	MB-0893	5.056	Breast Cancer	Breast Invasive Ductal Carcinoma	moderate	YES	1	-	pos	-	NEUT	YES	post	4ER+	3	57.41	IDC	175.633	LIVING	-	claudin-low	ER-/HER2-	Living	l	YES	brca_metabric	Primary	IDC	28	2	MASTECTOMY
MB-0895	MB-0895	5.038	Breast Cancer	Breast Invasive Ductal Carcinoma	high	NO	1	+	pos	+	GAIN	YES	post	5	3	79.61	IDC	43.1	DECEASED	+	LumB	HER2+	Died of Other Causes	l	YES	brca_metabric	Primary	IDC	19	2	MASTECTOMY
MB-0897	MB-0897	4.092	Breast Cancer	Breast Mixed Ductal and Lobular Carcinoma	moderate	NO	1	+		-	NEUT	NO	pre	4ER+	2	41.32	MDLC	30.9667	DECEASED	+	Normal	ER+/HER2- Low Prolif	Died of Other Causes		NO	brca_metabric	Primary	IDC+ILC	46	2
MB-0899	MB-0899	4.05	Breast Cancer	Breast Invasive Ductal Carcinoma	moderate	YES	1	+	pos	-	NEUT	YES	post	8	2	50.62	IDC	175.8	LIVING	+	LumA	ER+/HER2- High Prolif	Living	r	NO	brca_metabric	Primary	IDC	25	2	MASTECTOMY
MB-0901	MB-0901	5.066	Breast Cancer	Breast Invasive Ductal Carcinoma	high	YES	1	-	neg	-	NEUT	NO	post	10	3	68.19	IDC	136.167	LIVING	-	Basal		Living	l	YES	brca_metabric	Primary	IDC	33	2	BREAST CONSERVING
MB-0904	MB-0904	4.044	Breast Cancer	Breast Invasive Ductal Carcinoma	moderate	NO	1	+	pos	-	NEUT	YES	post	3	2	83.01	IDC	144.7	DECEASED	+	LumA	ER+/HER2- Low Prolif	Died of Other Causes	l	NO	brca_metabric	Primary	IDC	22	2	MASTECTOMY
MB-0906	MB-0906	4.056	Breast Cancer	Breast Invasive Ductal Carcinoma	high	NO	1	-	neg	-	NEUT	YES	post	4ER-	3	70.6	IDC	63.8667	DECEASED	-	claudin-low	ER-/HER2-	Died of Other Causes	r	YES	brca_metabric	Primary	IDC	28	2	MASTECTOMY
MB-0907	MB-0907	2.074	Breast Cancer	Invasive Breast Carcinoma	low	NO	1	-		+	GAIN	NO	post	4ER-		72.14	BRCA	119.967	DECEASED	-	claudin-low	HER2+	Died of Other Causes	l	NO	brca_metabric	Primary	DCIS	37	1	MASTECTOMY
MB-0396	MB-0396	4.054	Breast Cancer	Breast Invasive Ductal Carcinoma	high	YES	1	-	neg	-	NEUT	NO	post	10	3	56.45	IDC	60.6667	LIVING	-	Basal	ER-/HER2-	Living	l	YES	brca_metabric	Primary	IDC	27	2	BREAST CONSERVING
MB-0397	MB-0397	2.022	Breast Cancer	Invasive Breast Carcinoma	high	NO	1	+	pos	-	NEUT	YES	post	4ER+	1	58.56	BRCA	57.2333	LIVING	+	LumA	ER+/HER2- Low Prolif	Living	r	YES	brca_metabric	Primary	IDC-TUB	11	1	BREAST CONSERVING
MB-0398	MB-0398	6.084	Breast Cancer	Breast Invasive Ductal Carcinoma	moderate	NO	1	+	pos	-	NEUT	YES	post	6	3	56.41	IDC	43.2	DECEASED	-	LumB	ER+/HER2- High Prolif	Died of Disease	l	YES	brca_metabric	Primary	IDC	42	3	MASTECTOMY
MB-0399	MB-0399	6.09	Breast Cancer	Breast Invasive Ductal Carcinoma	low	YES	1	-	neg	-	NEUT	NO	post	4ER-	3	68.47	IDC	135.333	DECEASED	-	Her2	ER-/HER2-	Died of Other Causes	l	YES	brca_metabric	Primary	IDC	45	3	MASTECTOMY
MB-0400	MB-0400	4.032	Breast Cancer	Breast Invasive Ductal Carcinoma	moderate	YES	1	-	neg	-	NEUT	NO	post	10	3	55.28	IDC	22.4667	DECEASED	-	claudin-low	ER-/HER2-	Died of Disease	r	NO	brca_metabric	Primary	IDC	16	1	BREAST CONSERVING
MB-0401	MB-0401	4.04	Breast Cancer	Breast Invasive Ductal Carcinoma	high	YES	1	-	neg	-	NEUT	NO	pre	10	3	48.58	IDC	26.2667	DECEASED	-	claudin-low	ER-/HER2-	Died of Disease	r	YES	brca_metabric	Primary	IDC	20	1	BREAST CONSERVING
MB-0402	MB-0402	2.022	Breast Cancer	Invasive Breast Carcinoma	low	NO	1	+	pos	-	NEUT	YES	post	4ER+	1	73.06	BRCA	99.7333	LIVING	+	claudin-low	ER+/HER2- Low Prolif	Living	l	YES	brca_metabric	Primary	IDC-TUB	11	1	BREAST CONSERVING
MB-0403	MB-0403	2	Breast Sarcoma	Breast	high	NO	1	-		-	NEUT	NO	post	4ER-		58.96	BREAST	141	LIVING	-	claudin-low	ER-/HER2-	Living	l	NO	brca_metabric	Primary	BENIGN	0	1	BREAST CONSERVING
MB-0404	MB-0404	5.03	Breast Cancer	Breast Invasive Ductal Carcinoma	high	NO	1	+	pos	-	LOSS	YES	post	8	3	60.71	IDC	63.5	LIVING	+	LumA	ER+/HER2- High Prolif	Living	l	YES	brca_metabric	Primary	IDC	15	2	BREAST CONSERVING
MB-0405	MB-0405	3.032	Breast Cancer	Invasive Breast Carcinoma	high	NO	1	+	pos	-	NEUT	YES	post	7	2	72.85	BRCA	59.0667	DECEASED	+	LumB	ER+/HER2- High Prolif	Died of Other Causes	l	YES	brca_metabric	Primary	OTHER	16	1	BREAST CONSERVING
MB-0408	MB-0408	5.094	Breast Cancer	Invasive Breast Carcinoma	moderate	YES	1	+	pos	-	NEUT	YES	post	7	2	51.01	BRCA	101.833	LIVING	+	LumA	ER+/HER2- Low Prolif	Living	l	YES	brca_metabric	Primary	IDC	47	2	MASTECTOMY
MB-0410	MB-0410	3.04	Breast Cancer	Breast Invasive Lobular Carcinoma	high	NO	1	+	pos	-	NEUT	YES	post	3	2	57.41	ILC	63	LIVING	+	LumA	ER+/HER2- Low Prolif	Living	r	YES	brca_metabric	Primary	ILC	20	1	BREAST CONSERVING
MB-0411	MB-0411	4.036	Breast Cancer	Breast Invasive Ductal Carcinoma	moderate	YES	1	+	pos	-	LOSS	YES	post	6	2	54.6	IDC	139.167	LIVING	-	LumA	ER+/HER2- Low Prolif	Living	l	YES	brca_metabric	Primary	IDC	18	2	MASTECTOMY
MB-0412	MB-0412	5.038	Breast Cancer	Breast Invasive Ductal Carcinoma	high	NO	1	+	pos	-	NEUT	YES	post	6	3	54.06	IDC	136.167	LIVING	-	LumB	ER+/HER2- High Prolif	Living	r	YES	brca_metabric	Primary	IDC	19	2	BREAST CONSERVING
MB-0413	MB-0413	6.094	Breast Cancer	Breast Invasive Ductal Carcinoma	high	YES	1	+	pos	-	NEUT	YES	post	2	3	56.58	IDC	140.067	LIVING	+	LumA	ER+/HER2- High Prolif	Living	l	YES	brca_metabric	Primary	IDC	47	2	BREAST CONSERVING
MB-0414	MB-0414	4.042	Breast Cancer	Breast Invasive Ductal Carcinoma	low	NO	1	-	neg	-	LOSS	NO	post	10	3	72.16	IDC	76.6333	LIVING	-	claudin-low	ER-/HER2-	Living	l	YES	brca_metabric	Primary	IDC	21	2	BREAST CONSERVING
MB-0417	MB-0417	4.08	Breast Cancer	Breast Invasive Ductal Carcinoma	low	NO	1	+	pos	-	NEUT	YES	post	7	2	54.22	IDC	6.26667	DECEASED	+	Her2	ER+/HER2- High Prolif	Died of Disease	l	YES	brca_metabric	Primary	IDC	40	2	MASTECTOMY
MB-0418	MB-0418	5.062	Breast Cancer	Breast Invasive Ductal Carcinoma	moderate	NO	1	+	pos	-	NEUT	YES	post	9	3	58.72	IDC	102.067	LIVING	-	Her2	ER+/HER2- High Prolif	Living	r	YES	brca_metabric	Primary	IDC	31	2	BREAST CONSERVING
MB-0419	MB-0419	4.042	Breast Cancer	Breast Invasive Ductal Carcinoma	high	NO	1	+	pos	-	NEUT	YES	post	8	2	77.92	IDC	104.3	DECEASED	+	LumA	ER+/HER2- Low Prolif	Died of Other Causes	r	YES	brca_metabric	Primary	IDC	21	2	MASTECTOMY
MB-0200	MB-0200	4.076	Breast Cancer	Breast Invasive Ductal Carcinoma	moderate	NO	1	-	neg	-	NEUT	NO	post	10	3	69.86	IDC	128.7	DECEASED	-	Basal		Died of Disease	r	YES	brca_metabric	Primary	IDC	38	2	MASTECTOMY
MB-0201	MB-0201	4.04	Breast Cancer	Breast Invasive Ductal Carcinoma	moderate	YES	1	-	neg	+	GAIN	NO	pre	5	3	49.5	IDC	125.7	LIVING	-	Basal	HER2+	Living	l	YES	brca_metabric	Primary	IDC	20	1	MASTECTOMY
MB-0202	MB-0202	5.06	Breast Cancer	Breast Invasive Ductal Carcinoma	high	YES	1	+	pos	-	NEUT	YES	pre	4ER+	3	46	IDC	128.367	LIVING	+	LumA	ER+/HER2- High Prolif	Living	r	YES	brca_metabric	Primary	IDC	30	2	MASTECTOMY
MB-0203	MB-0203	5.05	Breast Cancer	Breast Invasive Ductal Carcinoma	high	YES	1	+	pos	-	NEUT	YES	post	7	3	86.24	IDC	58.7667	DECEASED	+	LumA	ER+/HER2- High Prolif	Died of Other Causes	r	YES	brca_metabric	Primary	IDC	25	2	MASTECTOMY
MB-0204	MB-0204	2.02	Breast Cancer	Breast Invasive Ductal Carcinoma	moderate	NO	1	+	pos	-	NEUT	YES	post	3	1	79.38	IDC	24.3	DECEASED	-	LumA	ER+/HER2- Low Prolif	Died of Disease	r	YES	brca_metabric	Primary	IDC	10	1	BREAST CONSERVING
MB-0205	MB-0205	3.052	Breast Cancer	Breast Invasive Lobular Carcinoma	low	NO	1	+	pos	-	NEUT	YES	post	3	2	53.56	ILC	144.467	LIVING	-	Normal	ER+/HER2- Low Prolif	Living	l	YES	brca_metabric	Primary	ILC	26	2	BREAST CONSERVING
MB-0206	MB-0206	5.07	Breast Cancer	Invasive Breast Carcinoma	high	YES	1	-	neg	-	NEUT	NO	post	10	3	55.02	BRCA	141.167	LIVING	-	claudin-low	ER-/HER2-	Living	l	YES	brca_metabric	Primary	IDC-MED	35	2	MASTECTOMY
MB-0207	MB-0207	4.056	Breast Cancer	Breast Invasive Ductal Carcinoma	high	NO	1	+	pos	-	GAIN	YES	pre	8	2	48.13	IDC	173.633	LIVING	+	LumA	ER+/HER2- Low Prolif	Living	l	NO	brca_metabric	Primary	IDC	28		MASTECTOMY
MB-0209	MB-0209	3.006	Breast Cancer	Breast Invasive Ductal Carcinoma	moderate	NO	1	+	pos	-	NEUT	YES	post	4ER+	2	67.17	IDC	82.3667	LIVING	-	claudin-low	ER-/HER2-	Living	r	NO	brca_metabric	Primary	IDC	3	1	MASTECTOMY
MB-0210	MB-0210	5.01	Breast Cancer	Invasive Breast Carcinoma		NO	1	-	pos	-	NEUT	YES	post	4ER+	2	63.14	BRCA	144.933	LIVING	-	claudin-low		Living	l	YES	brca_metabric	Primary	IDC	5	3	MASTECTOMY
MB-0211	MB-0211	6.08	Breast Cancer	Breast Invasive Ductal Carcinoma	moderate	NO	1	-	pos	-	NEUT	NO	pre	9	3	42.95	IDC	44.8	DECEASED	-	claudin-low	ER+/HER2- Low Prolif	Died of Disease	l	NO	brca_metabric	Primary	IDC	40		MASTECTOMY
MB-0214	MB-0214	4.054	Breast Cancer	Breast Invasive Ductal Carcinoma	high	YES	1	-	pos	-	NEUT	NO	pre	10	3	41.41	IDC	146.9	LIVING	-	Basal	ER-/HER2-	Living	l	YES	brca_metabric	Primary	IDC	27	2	BREAST CONSERVING
MB-0215	MB-0215	3.08	Breast Cancer	Breast Mixed Ductal and Lobular Carcinoma	high	NO	1	+	pos	-	NEUT	YES	post	3	2	75.63	MDLC	122.2	LIVING	+	LumB	ER+/HER2- High Prolif	Living	r	YES	brca_metabric	Primary	IDC+ILC	40	2	MASTECTOMY
MB-0218	MB-0218	5.04	Breast Cancer	Breast Invasive Ductal Carcinoma	high	YES	1	+	pos	-	NEUT	YES	pre	1	3	43.39	IDC	131.067	LIVING	+	LumB	ER+/HER2- High Prolif	Living	l	YES	brca_metabric	Primary	IDC	20	2	BREAST CONSERVING
MB-0420	MB-0420	4.032	Breast Cancer	Breast Invasive Ductal Carcinoma	high	YES	1	-	neg	-	NEUT	NO	pre	10	3	34.92	IDC	76.7333	LIVING	-	claudin-low	ER-/HER2-	Living	l	YES	brca_metabric	Primary	IDC	16	1	BREAST CONSERVING
MB-0421	MB-0421	4.048	Breast Cancer	Breast Invasive Ductal Carcinoma	low	NO	1	+	pos	+	GAIN	YES	post	5	3	73.53	IDC	92.8667	DECEASED	+	Her2	HER2+	Died of Other Causes	l	NO	brca_metabric	Primary	IDC	24	2	MASTECTOMY
MB-0422	MB-0422	5.032	Breast Cancer	Breast Invasive Ductal Carcinoma	high	NO	1	+	pos	-	NEUT	YES	post	8	2	66.72	IDC	33.8	DECEASED	+	LumA	ER+/HER2- Low Prolif	Died of Other Causes	r	YES	brca_metabric	Primary	IDC	16	2	BREAST CONSERVING
MB-0423	MB-0423	3.07	Breast Cancer	Invasive Breast Carcinoma	high	NO	1	+	pos	-	NEUT	YES	post	3	2	71.1	BRCA	138.933	LIVING	+	claudin-low	ER+/HER2- Low Prolif	Living	l	NO	brca_metabric	Primary	ILC	35	2	BREAST CONSERVING
MB-0424	MB-0424	6.12	Breast Cancer	Breast Invasive Ductal Carcinoma	moderate	YES	1	-	neg	-	NEUT	NO	pre	4ER-	3	44.02	IDC	9.83333	DECEASED	-	claudin-low	ER-/HER2-	Died of Disease	l	YES	brca_metabric	Primary	IDC	60	3	MASTECTOMY
MB-0425	MB-0425	5.044	Breast Cancer	Breast Invasive Ductal Carcinoma	high	NO	1	+	pos	-	NEUT	YES	post	3	2	83.17	IDC	24.4	DECEASED	+	LumA	ER+/HER2- Low Prolif	Died of Other Causes	l	YES	brca_metabric	Primary	IDC	22	2	MASTECTOMY
MB-0426	MB-0426	4.084	Breast Cancer	Breast Invasive Ductal Carcinoma	moderate	YES	1	+	pos	-	NEUT	YES	post	3	2	50.48	IDC	131.1	LIVING	+	Normal	ER+/HER2- Low Prolif	Living	r	YES	brca_metabric	Primary	IDC	42	2	MASTECTOMY
MB-0427	MB-0427	5.042	Breast Cancer	Breast Invasive Lobular Carcinoma	moderate	NO	1	+	pos	-	NEUT	YES	post	7	2	81.89	ILC	116.1	LIVING	-	LumA	ER+/HER2- High Prolif	Living	l	YES	brca_metabric	Primary	ILC	21	2	MASTECTOMY
MB-0428	MB-0428	6.04	Breast Cancer	Breast Invasive Ductal Carcinoma	high	NO	1	+	pos	-	NEUT	YES	post	9	3	85.21	IDC	55.9333	LIVING	-	LumA	ER+/HER2- High Prolif	Living	l	YES	brca_metabric	Primary	IDC	20	2	MASTECTOMY
MB-0429	MB-0429	6.08	Breast Cancer	Breast Invasive Lobular Carcinoma	high	NO	1	+	pos	-	GAIN	YES	post	1	3	78.86	ILC	74.4667	DECEASED	+	LumB	ER+/HER2- High Prolif	Died of Other Causes	r	YES	brca_metabric	Primary	ILC	40	2	MASTECTOMY
MB-0431	MB-0431	4.114	Breast Cancer	Breast Invasive Lobular Carcinoma	high	NO	1	+	pos	-	NEUT	YES	post	3	2	63.61	ILC	85.1333	LIVING	-	LumA	ER+/HER2- Low Prolif	Living	l	YES	brca_metabric	Primary	ILC	57	2	BREAST CONSERVING
MB-0432	MB-0432	2.028	Breast Cancer	Invasive Breast Carcinoma	moderate	NO	1	-	pos	-	NEUT	YES	post	4ER+	1	60.07	BRCA	105.8	LIVING	-	claudin-low	ER-/HER2-	Living	r	NO	brca_metabric	Primary	OTHER	14	2	MASTECTOMY
MB-0434	MB-0434	5.04	Breast Cancer	Breast Invasive Ductal Carcinoma	high	YES	1	+	pos	+	GAIN	YES	post	5	3	69.79	IDC	45.5	DECEASED	-	LumB	HER2+	Died of Disease	r	NO	brca_metabric	Primary	IDC	20	2	MASTECTOMY
MB-0435	MB-0435	3.008	Breast Cancer	Invasive Breast Carcinoma		NO	1	-	pos	-	NEUT	YES	post	4ER+	2	68.29	BRCA	110.533	LIVING	-	claudin-low		Living	l	NO	brca_metabric	Primary	IDC-MUC	4	1	MASTECTOMY
MB-0436	MB-0436	4.026	Breast Cancer	Breast Invasive Ductal Carcinoma	moderate	NO	1	-	neg	-	NEUT	NO	post	4ER-	3	88.29	IDC	75.5	DECEASED	-	Her2	ER-/HER2-	Died of Other Causes	l	YES	brca_metabric	Primary	IDC	13	1	BREAST CONSERVING
MB-0437	MB-0437	4.03	Breast Cancer	Breast Invasive Ductal Carcinoma	low	NO	1	+	pos	-	LOSS	YES	post	4ER+	2	82.17	IDC	90.5667	LIVING	+	LumB	ER+/HER2- High Prolif	Living	r	YES	brca_metabric	Primary	IDC	15	2	BREAST CONSERVING
MB-0438	MB-0438	5.05	Breast Cancer	Breast Invasive Ductal Carcinoma	high	YES	1	-	neg	+	GAIN	NO	post	5	3	57.41	IDC	135.167	LIVING	-	Her2	HER2+	Living	l	YES	brca_metabric	Primary	IDC	25	2	MASTECTOMY
MB-0439	MB-0439	3.03	Breast Cancer	Invasive Breast Carcinoma	high	NO	1	+	pos	-	NEUT	YES	post	8	2	50.32	BRCA	112.133	LIVING	+	LumB	ER+/HER2- High Prolif	Living	l	NO	brca_metabric	Primary	IDC-MUC	15	1	MASTECTOMY
MB-0440	MB-0440	5.052	Breast Cancer	Breast Invasive Ductal Carcinoma	high	YES	1	+	pos	-	NEUT	YES	post	1	3	56.73	IDC	100.833	LIVING	-	LumB	ER+/HER2- High Prolif	Living	l	YES	brca_metabric	Primary	IDC	26	2	BREAST CONSERVING
MB-0443	MB-0443	3.052	Breast Cancer	Breast Invasive Ductal Carcinoma	high	NO	1	+	pos	-	NEUT	YES	post	7	2	61.67	IDC	45.0333	LIVING	+	claudin-low	ER+/HER2- Low Prolif	Living	l	YES	brca_metabric	Primary	IDC	26	2	MASTECTOMY
MB-0445	MB-0445	4.046	Breast Cancer	Breast Invasive Ductal Carcinoma	high	YES	1	+	pos	-	NEUT	YES	pre	7	2	40.07	IDC	132.533	LIVING	+	LumA	ER+/HER2- High Prolif	Living	l	YES	brca_metabric	Primary	IDC	23	2	BREAST CONSERVING
MB-0446	MB-0446	4.048	Breast Cancer	Breast Invasive Ductal Carcinoma	moderate	YES	1	-	neg	-	NEUT	NO	post	10	3	56.96	IDC	72.2667	LIVING	-	claudin-low	ER-/HER2-	Living	r	NO	brca_metabric	Primary	IDC	24	2	MASTECTOMY
MB-0448	MB-0448	4.026	Breast Cancer	Invasive Breast Carcinoma	high	YES	1	+	pos	-	GAIN	YES	post	1	3	59.45	BRCA	29.2333	DECEASED	+	LumB	ER+/HER2- High Prolif	Died of Disease	l	YES	brca_metabric	Primary	IDC+ILC	13	2	MASTECTOMY
MB-0449	MB-0449	3.07	Breast Cancer	Breast Mixed Ductal and Lobular Carcinoma	high	YES	1	+	pos	-	NEUT	YES	post	3	1	54.38	MDLC	112.567	LIVING	+	LumA	ER+/HER2- Low Prolif	Living	r	YES	brca_metabric	Primary	IDC+ILC	35	2	MASTECTOMY
MB-0451	MB-0451	2.032	Breast Cancer	Breast Invasive Ductal Carcinoma	moderate	NO	1	+	pos	-	NEUT	YES	post	8	1	63.2	IDC	50.0667	LIVING	-	LumA	ER+/HER2- Low Prolif	Living	r	NO	brca_metabric	Primary	IDC	16	1	MASTECTOMY
MB-0452	MB-0452	4.046	Breast Cancer	Breast Invasive Ductal Carcinoma	moderate	NO	1	+	pos	-	GAIN	YES	post	9	3	54.43	IDC	62.8	LIVING	-	LumB	ER+/HER2- High Prolif	Living	l	YES	brca_metabric	Primary	IDC	23	2	BREAST CONSERVING
MB-0453	MB-0453	6.2	Breast Cancer	Breast Invasive Ductal Carcinoma	moderate	YES	1	-	pos	-	LOSS	YES	post	2	3	61.11	IDC	43.1333	DECEASED	-	Her2	ER+/HER2- High Prolif	Died of Disease	r	YES	brca_metabric	Primary	IDC	100	3	MASTECTOMY
MB-0454	MB-0454	3.04	Breast Cancer	Invasive Breast Carcinoma	moderate	NO	1	+	pos	-	NEUT	YES	post	3	2	90.02	BRCA	46.8333	DECEASED	+	LumA	ER+/HER2- Low Prolif	Died of Other Causes	r	YES	brca_metabric	Primary	IDC-MUC	20	1	BREAST CONSERVING
MB-0455	MB-0455	3.036	Breast Cancer	Breast Invasive Ductal Carcinoma	moderate	NO	1	+	pos	-	LOSS	YES	post	10	2	56.84	IDC	99.3333	LIVING	+	LumB	ER+/HER2- High Prolif	Living	l	YES	brca_metabric	Primary	IDC	18	1	BREAST CONSERVING
MB-0458	MB-0458	4.1	Breast Cancer	Breast Mixed Ductal and Lobular Carcinoma	low	YES	1	+	pos	-	NEUT	YES	pre	4ER+	2	49.28	MDLC	134.5	LIVING	+	Normal	ER+/HER2- Low Prolif	Living	l	YES	brca_metabric	Primary	IDC+ILC	50	2	MASTECTOMY
MB-0459	MB-0459	5.068	Breast Cancer	Breast Invasive Ductal Carcinoma	low	NO	1	+	pos	-	GAIN	YES	post	6	3	85.09	IDC	35.6	DECEASED	-	LumB	ER+/HER2- High Prolif	Died of Other Causes	l	YES	brca_metabric	Primary	IDC	34	3	MASTECTOMY
MB-0460	MB-0460	3.044	Breast Cancer	Breast Invasive Lobular Carcinoma	high	NO	1	+	pos	-	NEUT	YES	post	4ER+	2	81.44	ILC	114	DECEASED	+	claudin-low	ER+/HER2- Low Prolif	Died of Disease	l	YES	brca_metabric	Primary	ILC	22	2	BREAST CONSERVING
MB-0462	MB-0462	4.032	Breast Cancer	Breast Invasive Ductal Carcinoma	moderate	NO	1	-	pos	+	GAIN	YES	post	5	3	60.5	IDC	132.767	LIVING	-	claudin-low	HER2+	Living	r	YES	brca_metabric	Primary	IDC	16	1	MASTECTOMY
MB-0463	MB-0463	3.042	Breast Cancer	Breast Invasive Ductal Carcinoma	high	NO	1	+	pos	-	NEUT	YES	post	4ER+	2	60.48	IDC	61.9667	DECEASED	+	LumA	ER+/HER2- Low Prolif	Died of Disease	l	YES	brca_metabric	Primary	IDC	21	1	BREAST CONSERVING
MB-0464	MB-0464	6.026	Breast Cancer	Breast Invasive Ductal Carcinoma	low	YES	1	-	neg	-	LOSS	NO	post	9	3	58.98	IDC	39.3	DECEASED	-	Basal	ER-/HER2-	Died of Disease	r	YES	brca_metabric	Primary	IDC	13	3	MASTECTOMY
MB-0465	MB-0465	5.052	Breast Cancer	Breast Invasive Ductal Carcinoma	moderate	NO	1	+	pos	+	GAIN	YES	post	5	3	87.18	IDC	28.6	DECEASED	-	LumB	HER2+	Died of Disease	l	NO	brca_metabric	Primary	IDC	26	2	MASTECTOMY
MB-0466	MB-0466	5.14	Breast Cancer	Breast Invasive Ductal Carcinoma	high	YES	1	+	pos	-	NEUT	YES	pre	1	2	33.97	IDC	43.8667	LIVING	-	LumA	ER+/HER2- High Prolif	Living	l	YES	brca_metabric	Primary	IDC	70	2	MASTECTOMY
MB-0467	MB-0467	4.026	Breast Cancer	Breast Invasive Ductal Carcinoma	high	YES	1	-	neg	+	GAIN	NO	post	5	3	58.35	IDC	105.6	DECEASED	-	Her2	HER2+	Died of Disease	l	NO	brca_metabric	Primary	IDC	13	1	BREAST CONSERVING
MB-0468	MB-0468	6.052	Breast Cancer	Breast Invasive Ductal Carcinoma	moderate	YES	1	+	pos	-	NEUT	YES	post	1	3	60.95	IDC	129.433	DECEASED	-	LumA		Died of Other Causes	l	YES	brca_metabric	Primary	IDC	26	2	MASTECTOMY
MB-0469	MB-0469	5.078	Breast Cancer	Breast Invasive Ductal Carcinoma	moderate	YES	1	+	pos	-	GAIN	YES	post	6	3	67.94	IDC	131.267	LIVING	+	LumB	ER+/HER2- High Prolif	Living	l	YES	brca_metabric	Primary	IDC	39	2	MASTECTOMY
MB-0470	MB-0470	2.03	Breast Cancer	Breast Invasive Lobular Carcinoma		NO	1	-	pos	-	LOSS	YES	post	4ER+	1	61.78	ILC	88.2333	LIVING	-	claudin-low		Living	l	YES	brca_metabric	Primary	ILC	15	1	BREAST CONSERVING
MB-0471	MB-0471	3.034	Breast Cancer	Breast Invasive Ductal Carcinoma	moderate	NO	1	+	pos	-	NEUT	YES	post	1	2	76.49	IDC	107.467	LIVING	+	LumA	ER+/HER2- High Prolif	Living	l	YES	brca_metabric	Primary	IDC	17	1	BREAST CONSERVING
MB-0472	MB-0472	1.022	Breast Cancer	Invasive Breast Carcinoma	high	NO	1	+	pos	-	NEUT	NO	post	7		59.34	BRCA	27.4	LIVING	+	LumB	ER+/HER2- High Prolif	Living	l	YES	brca_metabric	Primary	OTHER INVASIVE	11	0	BREAST CONSERVING
MB-0474	MB-0474	5.16	Breast Cancer	Breast Mixed Ductal and Lobular Carcinoma	high	YES	1	+	pos	-	NEUT	YES	post	9	3	54.29	MDLC	111.1	DECEASED	+	LumB	ER+/HER2- High Prolif	Died of Disease	r	YES	brca_metabric	Primary	IDC+ILC	80	3	MASTECTOMY
MB-0475	MB-0475	4.04	Breast Cancer	Breast Invasive Ductal Carcinoma	moderate	NO	1	+	pos	-	NEUT	YES	post	9	3	54.15	IDC	130.7	LIVING	+	LumA	ER+/HER2- High Prolif	Living	l	YES	brca_metabric	Primary	IDC	20	1	BREAST CONSERVING
MB-0476	MB-0476	4.05	Breast Cancer	Breast Invasive Ductal Carcinoma	moderate	YES	1	+	neg	-	NEUT	NO	post	4ER-	3	54.62	IDC	130.433	LIVING	-	claudin-low	ER-/HER2-	Living	l	YES	brca_metabric	Primary	IDC	25	2	MASTECTOMY
MB-0406	MB-0406	6.36	Breast Cancer	Breast Invasive Ductal Carcinoma	moderate	YES	1	+	pos	-	NEUT	YES	post	2	3	69.32	IDC	96.9	DECEASED	-	LumB	ER+/HER2- High Prolif	Died of Disease	l	YES	brca_metabric	Primary	IDC	180	3	MASTECTOMY
MB-0478	MB-0478	4.046	Breast Cancer	Breast Invasive Ductal Carcinoma	low	NO	1	+	pos	-	NEUT	YES	post	3	2	74.02	IDC	132.3	LIVING	+	claudin-low	ER+/HER2- Low Prolif	Living	r	YES	brca_metabric	Primary	IDC	23	2	MASTECTOMY
MB-0479	MB-0479	4.044	Breast Cancer	Breast Invasive Ductal Carcinoma	high	YES	1	-	neg	+	GAIN	YES	pre	5	3	33.83	IDC	132.767	LIVING	-	Her2	HER2+	Living	l	YES	brca_metabric	Primary	IDC	22	2	MASTECTOMY
MB-0480	MB-0480	4.026	Breast Cancer	Breast Invasive Ductal Carcinoma	high	NO	1	+	pos	-	NEUT	YES	post	9	3	51.86	IDC	94.5667	LIVING	-	LumA	ER+/HER2- Low Prolif	Living	l	YES	brca_metabric	Primary	IDC	13	1	BREAST CONSERVING
MB-0481	MB-0481	4.038	Breast Cancer	Breast Invasive Ductal Carcinoma	high	YES	1	-	neg	-	NEUT	NO	post	10	3	54.22	IDC	36.4	DECEASED	-	Basal	ER-/HER2-	Died of Disease	l	YES	brca_metabric	Primary	IDC	19	1	BREAST CONSERVING
MB-0483	MB-0483	5.042	Breast Cancer	Breast Invasive Ductal Carcinoma	high	YES	1	+	pos	-	NEUT	YES	pre	1	3	49.61	IDC	74.4667	DECEASED	+	LumB	ER+/HER2- High Prolif	Died of Disease	l	YES	brca_metabric	Primary	IDC	21	2	MASTECTOMY
MB-0484	MB-0484	5.044	Breast Cancer	Breast Invasive Ductal Carcinoma	high	YES	1	+	pos	+	GAIN	YES	pre	6	3	38.72	IDC	82.6333	LIVING	+	Her2	ER+/HER2- High Prolif	Living	l	YES	brca_metabric	Primary	IDC	22	2	BREAST CONSERVING
MB-0485	MB-0485	6.1	Breast Cancer	Breast Mixed Ductal and Lobular Carcinoma	high	YES	1	+	pos	-	NEUT	YES	post	9	3	60.78	MDLC	36.7667	DECEASED	-	LumA	ER+/HER2- High Prolif	Died of Disease	r	YES	brca_metabric	Primary	IDC+ILC	50	3	MASTECTOMY
MB-0486	MB-0486	4.064	Breast Cancer	Breast Invasive Ductal Carcinoma	high	YES	1	+	pos	-	NEUT	YES	post	3	3	57.57	IDC	89.9667	LIVING	+	LumA	ER+/HER2- Low Prolif	Living	l	YES	brca_metabric	Primary	IDC	32	2	MASTECTOMY
MB-0487	MB-0487	3.03	Breast Cancer	Invasive Breast Carcinoma	low	NO	1	+	pos	-	NEUT	NO	post	3	2	57.36	BRCA	86.9	LIVING	+	Normal	ER+/HER2- Low Prolif	Living	r	YES	brca_metabric	Primary	IDC-TUB	15	1	BREAST CONSERVING
MB-0488	MB-0488	2.05	Breast Cancer	Invasive Breast Carcinoma		NO	1	+	pos	-	NEUT	YES	post	4ER+	1	50.64	BRCA	112.933	LIVING	+	Basal	ER-/HER2-	Living	l	YES	brca_metabric	Primary	IDC-MUC	25	2	MASTECTOMY
MB-0489	MB-0489	4.02	Breast Cancer	Breast Invasive Ductal Carcinoma	low	YES	1	-	neg	-	GAIN	YES	pre	4ER-	3	41.46	IDC	90.5667	LIVING	-	claudin-low	ER-/HER2-	Living	r	NO	brca_metabric	Primary	IDC	10	1	MASTECTOMY
MB-0490	MB-0490	5.06	Breast Cancer	Breast Invasive Ductal Carcinoma	low	NO	1	+	pos	-	NEUT	YES	post	4ER+	2	81.9	IDC	101.967	LIVING	+	LumA	ER+/HER2- Low Prolif	Living	r	YES	brca_metabric	Primary	IDC	30	3	MASTECTOMY
MB-0491	MB-0491	3.06	Breast Cancer	Breast Invasive Lobular Carcinoma	high	NO	1	+	pos	-	NEUT	YES	pre	4ER+	2	43.4	ILC	125.8	LIVING	+	LumA	ER+/HER2- High Prolif	Living	r	YES	brca_metabric	Primary	ILC	30	3	MASTECTOMY
MB-0492	MB-0492	4.056	Breast Cancer	Breast Invasive Ductal Carcinoma		NO	1	+	pos	-	NEUT	YES	post	8	3	85.21	IDC	81.1333	DECEASED	+	LumB	ER+/HER2- High Prolif	Died of Other Causes	r	YES	brca_metabric	Primary	IDC	28	2	BREAST CONSERVING
MB-0494	MB-0494	6.08	Breast Cancer	Breast Invasive Ductal Carcinoma	moderate	YES	1	-	neg	-	NEUT	NO	post	4ER-	3	77.22	IDC	36.6333	DECEASED	-	claudin-low	ER-/HER2-	Died of Disease	l	YES	brca_metabric	Primary	IDC	40	3	MASTECTOMY
MB-0495	MB-0495	6.038	Breast Cancer	Breast Invasive Ductal Carcinoma	low	YES	1	-	pos	-	NEUT	YES	post	4ER+	3	63.19	IDC	71.8	DECEASED	-	claudin-low	ER-/HER2-	Died of Disease	r	YES	brca_metabric	Primary	IDC	19	2	MASTECTOMY
MB-0496	MB-0496	4.052	Breast Cancer	Breast Mixed Ductal and Lobular Carcinoma	high	YES	1	+	pos	-	NEUT	YES	post	3	1	60	MDLC	130.9	LIVING	+	Normal	ER+/HER2- Low Prolif	Living	r	YES	brca_metabric	Primary	IDC+ILC	26	2	MASTECTOMY
MB-0497	MB-0497	3.058	Breast Cancer	Breast Invasive Ductal Carcinoma	high	NO	1	+	pos	-	GAIN	YES	post	4ER+	2	57.27	IDC	73.7	LIVING	+	LumA	ER+/HER2- Low Prolif	Living	r	YES	brca_metabric	Primary	IDC	29	2	BREAST CONSERVING
MB-0499	MB-0499	3.008	Breast Cancer	Invasive Breast Carcinoma	low	NO	1	-	pos	-	NEUT	YES	post	4ER+	2	50.15	BRCA	131.9	LIVING	-	claudin-low	ER-/HER2-	Living	l	NO	brca_metabric	Primary	IDC	4	1
MB-0500	MB-0500	4.044	Breast Cancer	Breast Invasive Ductal Carcinoma	high	YES	1	-	pos	-	NEUT	NO	pre	10	3	36.56	IDC	67.4667	LIVING	-	Basal	ER-/HER2-	Living	r	YES	brca_metabric	Primary	IDC	22	2	BREAST CONSERVING
MB-0501	MB-0501	4.042	Breast Cancer	Breast Invasive Ductal Carcinoma	moderate	YES	1	+	pos	-	GAIN	YES	pre	8	3	48.93	IDC	71.5	LIVING	+	LumA	ER+/HER2- Low Prolif	Living	r	YES	brca_metabric	Primary	IDC	21	2	BREAST CONSERVING
MB-0502	MB-0502	6.06	Breast Cancer	Breast Invasive Ductal Carcinoma	low	YES	1	-	pos	-	NEUT	YES	post	4ER+	3	56.41	IDC	82.1	LIVING	-	claudin-low	ER-/HER2-	Living	l	YES	brca_metabric	Primary	IDC	30	2	BREAST CONSERVING
MB-0503	MB-0503	3.046	Breast Cancer	Breast Mixed Ductal and Lobular Carcinoma	high	NO	1	+	pos	-	GAIN	YES	post	7	2	60.77	MDLC	101.233	LIVING	+	LumA	ER+/HER2- Low Prolif	Living	l	YES	brca_metabric	Primary	IDC+ILC	23	2	BREAST CONSERVING
MB-0504	MB-0504	4.042	Breast Cancer	Breast Mixed Ductal and Lobular Carcinoma	moderate	NO	1	+	pos	-	NEUT	YES	post	3	3	68.16	MDLC	130.467	LIVING	+	LumA	ER+/HER2- Low Prolif	Living	l	YES	brca_metabric	Primary	IDC+ILC	21	2	BREAST CONSERVING
MB-0506	MB-0506	5.042	Breast Cancer	Breast Invasive Ductal Carcinoma	high	YES	1	-	neg	-	NEUT	NO	post	9	3	60.74	IDC	45.8	DECEASED	+	Her2	ER+/HER2- High Prolif	Died of Disease	l	YES	brca_metabric	Primary	IDC	21	2	BREAST CONSERVING
MB-0507	MB-0507	4.036	Breast Cancer	Breast Invasive Ductal Carcinoma	moderate	NO	1	+	pos	-	NEUT	YES	post	3	3	58.71	IDC	23.8	LIVING	+	LumA	ER+/HER2- Low Prolif	Living	r	YES	brca_metabric	Primary	IDC	18	1	BREAST CONSERVING
MB-0508	MB-0508	3.022	Breast Cancer	Breast Invasive Ductal Carcinoma	low	NO	1	+	pos	-	GAIN	YES	pre	2	2	42.68	IDC	114.333	LIVING	-	Normal	ER+/HER2- High Prolif	Living	l	NO	brca_metabric	Primary	IDC	11	1	BREAST CONSERVING
MB-0509	MB-0509	4.022	Breast Cancer	Breast Invasive Ductal Carcinoma	low	NO	1	+	pos	-	NEUT	YES	pre	3	3	41.48	IDC	115.3	LIVING	+	Basal	ER+/HER2- High Prolif	Living	r	YES	brca_metabric	Primary	IDC	11	1	BREAST CONSERVING
MB-0510	MB-0510	5.12	Breast Cancer	Breast Invasive Ductal Carcinoma	moderate	NO	1	+	pos	-	NEUT	YES	post	9	3	71.84	IDC	128.4	LIVING	+	Normal	ER+/HER2- High Prolif	Living	r	YES	brca_metabric	Primary	IDC	60	3	MASTECTOMY
MB-0511	MB-0511	3.062	Breast Cancer	Breast Invasive Ductal Carcinoma	moderate	NO	1	+	pos	-	NEUT	YES	post	3	2	59.84	IDC	61.7	LIVING	+	LumA	ER+/HER2- Low Prolif	Living	l	YES	brca_metabric	Primary	IDC	31	2	MASTECTOMY
MB-0512	MB-0512	2.048	Breast Cancer	Breast Invasive Ductal Carcinoma	moderate	NO	1	+	pos	-	NEUT	YES	post	9	1	56.74	IDC	121.533	LIVING	+	LumA		Living	l	YES	brca_metabric	Primary	IDC	24	2	BREAST CONSERVING
MB-0513	MB-0513	4.064	Breast Cancer	Breast Invasive Ductal Carcinoma	high	NO	1	+	pos	-	NEUT	YES	post	9	2	73.39	IDC	117.033	LIVING	+	LumA	ER+/HER2- Low Prolif	Living	r	YES	brca_metabric	Primary	IDC	32	2	MASTECTOMY
MB-0514	MB-0514	4.04	Breast Cancer	Breast Mixed Ductal and Lobular Carcinoma	high	YES	1	+	pos	-	NEUT	YES	pre	3	2	42.89	MDLC	13.4	LIVING	+	LumB	ER+/HER2- High Prolif	Living	r	YES	brca_metabric	Primary	IDC+ILC	20	2	BREAST CONSERVING
MB-0516	MB-0516	4.03	Breast Cancer	Breast Invasive Ductal Carcinoma	high	YES	1	-	neg	-	NEUT	NO	post	10	3	62.81	IDC	114.467	LIVING	-	Basal	ER-/HER2-	Living	r	YES	brca_metabric	Primary	IDC	15	1	BREAST CONSERVING
MB-0517	MB-0517	3.034	Breast Cancer	Breast Invasive Ductal Carcinoma	moderate	NO	1	+	pos	-	LOSS	YES	pre	9	2	47.92	IDC	61.9	LIVING	+	LumA	ER+/HER2- Low Prolif	Living	r	YES	brca_metabric	Primary	IDC	17	1	BREAST CONSERVING
MB-0574	MB-0574	5.042	Breast Cancer	Breast Invasive Ductal Carcinoma	high	NO	1	+	pos	-	NEUT	YES	post	2	3	71.21	IDC	119.8	LIVING	+	LumA	ER+/HER2- High Prolif	Living	r	YES	brca_metabric	Primary	IDC	21	2	BREAST CONSERVING
MB-0575	MB-0575	5.11	Breast Cancer	Breast Mixed Ductal and Lobular Carcinoma	high	YES	1	+	pos	-	GAIN	YES	pre	4ER+	2	48.1	MDLC	128.567	LIVING	+	LumA	ER+/HER2- Low Prolif	Living	l	YES	brca_metabric	Primary	IDC+ILC	55	3	MASTECTOMY
MB-0576	MB-0576	6.042	Breast Cancer	Breast Invasive Ductal Carcinoma	moderate	NO	1	+	pos	-	NEUT	YES	post	2	3	68.47	IDC	31	DECEASED	+	LumB	ER+/HER2- High Prolif	Died of Disease	r	YES	brca_metabric	Primary	IDC	21	2	BREAST CONSERVING
MB-0577	MB-0577	3.02	Breast Cancer	Invasive Breast Carcinoma	low	NO	1	+	pos	-	NEUT	YES	post	7	2	51.42	BRCA	65.4	LIVING	-	LumB	ER+/HER2- High Prolif	Living	l	YES	brca_metabric	Primary	IDC-MUC	10	1	BREAST CONSERVING
MB-0578	MB-0578	5.084	Breast Cancer	Breast Invasive Lobular Carcinoma	low	YES	1	+	pos	-	NEUT	YES	post	4ER+	2	59.64	ILC	110.1	LIVING	+	Normal	ER+/HER2- Low Prolif	Living	l	YES	brca_metabric	Primary	ILC	42	2	MASTECTOMY
MB-0579	MB-0579	4.058	Breast Cancer	Breast Invasive Ductal Carcinoma	moderate	NO	1	+	pos	-	GAIN	YES	post	7	2	70.53	IDC	92.7667	DECEASED	-	LumB	ER+/HER2- Low Prolif	Died of Other Causes	l	YES	brca_metabric	Primary	IDC	29	2	BREAST CONSERVING
MB-0580	MB-0580	5.08	Breast Cancer	Breast Invasive Ductal Carcinoma	moderate	YES	1	+	pos	-	GAIN	YES	pre	4ER+	3	33.8	IDC	79.3667	DECEASED	+	LumA	ER+/HER2- High Prolif	Died of Disease	l	YES	brca_metabric	Primary	IDC	40	2	MASTECTOMY
MB-0581	MB-0581	6.052	Breast Cancer	Breast Invasive Ductal Carcinoma	moderate	NO	1	-	neg	-	NEUT	NO	post	7	3	96.29	IDC	7.86667	DECEASED	-	Basal	ER-/HER2-	Died of Disease	r	YES	brca_metabric	Primary	IDC	26	2	MASTECTOMY
MB-0582	MB-0582	4.06	Breast Cancer	Breast Invasive Ductal Carcinoma	high	NO	1	-	neg	-	NEUT	NO	post	10	3	84.76	IDC	15.5333	DECEASED	-	Basal	ER-/HER2-	Died of Other Causes	r	NO	brca_metabric	Primary	IDC	30	2	MASTECTOMY
MB-0583	MB-0583	3.044	Breast Cancer	Breast Invasive Ductal Carcinoma	high	NO	1	+	pos	-	NEUT	YES	post	3	2	75.67	IDC	62.6333	LIVING	+	LumA	ER+/HER2- Low Prolif	Living	l	NO	brca_metabric	Primary	IDC	22	2	MASTECTOMY
MB-0584	MB-0584	4.04	Breast Cancer	Breast Invasive Ductal Carcinoma	high	NO	1	+	pos	-	NEUT	YES	pre	7	3	41.31	IDC	118.2	LIVING	+	LumB	ER+/HER2- High Prolif	Living	r	NO	brca_metabric	Primary	IDC	20	1	MASTECTOMY
MB-0585	MB-0585	5.056	Breast Cancer	Breast Invasive Ductal Carcinoma	high	NO	1	+	pos	-	NEUT	YES	post	6	3	76.72	IDC	106.967	DECEASED	-	LumB	ER+/HER2- High Prolif	Died of Disease	r	YES	brca_metabric	Primary	IDC	28	2	MASTECTOMY
MB-0586	MB-0586	4.13	Breast Cancer	Breast Mixed Ductal and Lobular Carcinoma	low	NO	1	+	pos	-	NEUT	YES	post	6	2	77.99	MDLC	77.2333	DECEASED	-	LumA	ER+/HER2- Low Prolif	Died of Other Causes	l	YES	brca_metabric	Primary	IDC+ILC	65	3	MASTECTOMY
MB-0587	MB-0587	4.048	Breast Cancer	Breast Mixed Ductal and Lobular Carcinoma	low	YES	1	+	pos	-	GAIN	YES	post	9	2	50.41	MDLC	91.2667	LIVING	+	LumA	ER+/HER2- High Prolif	Living	l	YES	brca_metabric	Primary	IDC+ILC	24	2	MASTECTOMY
MB-0588	MB-0588	3.044	Breast Cancer	Breast Invasive Ductal Carcinoma	high	NO	1	-	neg	-	NEUT	NO	post	4ER-	2	76.35	IDC	119.733	LIVING	-	Normal	ER+/HER2- Low Prolif	Living	r	NO	brca_metabric	Primary	IDC	22	2	MASTECTOMY
MB-0589	MB-0589	5.07	Breast Cancer	Breast Invasive Ductal Carcinoma	moderate	NO	1	+	pos	+	GAIN	YES	post	5	2	59.96	IDC	125.8	LIVING	-	LumB	ER+/HER2- High Prolif	Living	r	YES	brca_metabric	Primary	IDC	35	4	MASTECTOMY
MB-0590	MB-0590	6.06	Breast Cancer	Breast Invasive Ductal Carcinoma	high	YES	1	+	pos	-	GAIN	YES	post	9	3	60.27	IDC	72.4667	DECEASED	+	LumB	ER+/HER2- High Prolif	Died of Other Causes	r	YES	brca_metabric	Primary	IDC	30	2	MASTECTOMY
MB-0591	MB-0591	4.034	Breast Cancer	Breast Invasive Ductal Carcinoma	high	NO	1	+	pos	-	NEUT	YES	post	8	3	84	IDC	117.767	DECEASED	-	LumB	ER+/HER2- High Prolif	Died of Disease	l	NO	brca_metabric	Primary	IDC	17	1	MASTECTOMY
MB-0592	MB-0592	1.11	Breast Cancer	Invasive Breast Carcinoma	low	NO	1	+	pos	-	NEUT	NO	post	8		74.94	BRCA	74.5667	LIVING	+	LumB	ER+/HER2- High Prolif	Living	l	NO	brca_metabric	Primary	OTHER INVASIVE	55	0	MASTECTOMY
MB-0594	MB-0594	5.09	Breast Cancer	Breast Invasive Ductal Carcinoma	high	NO	1	+	pos	-	LOSS	YES	post	4ER+	3	77.96	IDC	44.2333	LIVING	-	LumB	ER+/HER2- High Prolif	Living	r	YES	brca_metabric	Primary	IDC	45	3	MASTECTOMY
MB-0596	MB-0596	3.032	Breast Cancer	Breast Mixed Ductal and Lobular Carcinoma	high	NO	1	+	pos	-	LOSS	YES	post	3	2	77.48	MDLC	100.467	DECEASED	+	LumA	ER+/HER2- Low Prolif	Died of Other Causes	l	YES	brca_metabric	Primary	IDC+ILC	16	1	BREAST CONSERVING
MB-0597	MB-0597	4.034	Breast Cancer	Breast Invasive Ductal Carcinoma	high	YES	1	+	pos	-	NEUT	YES	post	3	2	64.55	IDC	113.067	DECEASED	+	Normal	ER+/HER2- Low Prolif	Died of Other Causes	l	YES	brca_metabric	Primary	IDC	17	2	MASTECTOMY
MB-0598	MB-0598	5.048	Breast Cancer	Breast Invasive Ductal Carcinoma	high	NO	1	+	pos	-	NEUT	YES	post	3	2	77.48	IDC	89.3667	DECEASED	+	LumB	ER+/HER2- High Prolif	Died of Disease	r	YES	brca_metabric	Primary	IDC	24	2	MASTECTOMY
MB-0599	MB-0599	4.048	Breast Cancer	Breast Invasive Ductal Carcinoma	moderate	YES	1	+	pos	-	NEUT	YES	pre	4ER+	2	46.85	IDC	123.267	LIVING	-	LumA	ER+/HER2- Low Prolif	Living	r	YES	brca_metabric	Primary	IDC	24	2	BREAST CONSERVING
MB-0600	MB-0600	6.054	Breast Cancer	Invasive Breast Carcinoma	moderate	NO	1	+	pos	-	NEUT	YES	post	6	3	70.5	BRCA	111	LIVING	-	LumA	ER+/HER2- High Prolif	Living	l	YES	brca_metabric	Primary	OTHER	27	2	MASTECTOMY
MB-0601	MB-0601	6.05	Breast Cancer	Breast Invasive Ductal Carcinoma	moderate	YES	1	+	pos	-	NEUT	YES	pre	10	3	32.99	IDC	29.6667	DECEASED	-	LumB	ER+/HER2- High Prolif	Died of Disease	r	YES	brca_metabric	Primary	IDC	25	2	MASTECTOMY
MB-0603	MB-0603	4.042	Breast Cancer	Breast Invasive Ductal Carcinoma	high	NO	1	+	pos	-	NEUT	YES	post	7	2	79.52	IDC	121.967	LIVING	+	LumA	ER+/HER2- Low Prolif	Living	r	NO	brca_metabric	Primary	IDC	21	2	MASTECTOMY
MB-0605	MB-0605	3.036	Breast Cancer	Breast Mixed Ductal and Lobular Carcinoma	high	NO	1	+	pos	-	GAIN	YES	post	8	2	58.08	MDLC	114.6	LIVING	+	LumA	ER+/HER2- Low Prolif	Living	r	NO	brca_metabric	Primary	IDC+ILC	18	1	MASTECTOMY
MB-0606	MB-0606	3.036	Breast Cancer	Invasive Breast Carcinoma	moderate	NO	1	+	pos	-	NEUT	YES	post	3	2	83.19	BRCA	27.4667	DECEASED	-	LumB	ER+/HER2- High Prolif	Died of Disease	r	NO	brca_metabric	Primary	IDC-MUC	18	1	MASTECTOMY
MB-0607	MB-0607	5.06	Breast Cancer	Breast Invasive Ductal Carcinoma	moderate	YES	1	+	pos	-	GAIN	YES	post	4ER+	3	53.1	IDC	87.8333	LIVING	+	LumA	ER+/HER2- High Prolif	Living	l	YES	brca_metabric	Primary	IDC	30	2
MB-0608	MB-0608	6.05	Breast Cancer	Invasive Breast Carcinoma	high	NO	1	-	neg	-	NEUT	NO	post	10	3	76.81	BRCA	63.9667	DECEASED	-	claudin-low	ER-/HER2-	Died of Other Causes	r	YES	brca_metabric	Primary	IDC-MED	25	2	MASTECTOMY
MB-0609	MB-0609	4.028	Breast Cancer	Breast Invasive Ductal Carcinoma	high	YES	1	+	pos	-	NEUT	YES	post	8	2	51.15	IDC	98.7	DECEASED	-	LumA	ER+/HER2- High Prolif	Died of Disease	l	NO	brca_metabric	Primary	IDC	14	2	MASTECTOMY
MB-0610	MB-0610	4.036	Breast Cancer	Breast Invasive Ductal Carcinoma	high	NO	1	+	pos	-	NEUT	YES	post	4ER+	2	71.3	IDC	76.7	LIVING	-	claudin-low	ER+/HER2- Low Prolif	Living	r	YES	brca_metabric	Primary	IDC	18	2	MASTECTOMY
MB-0611	MB-0611	4.048	Breast Cancer	Breast Invasive Ductal Carcinoma	low	NO	1	+	pos	-	GAIN	YES	post	9	3	75.65	IDC	104.533	LIVING	+	LumB	ER+/HER2- High Prolif	Living	r	NO	brca_metabric	Primary	IDC	24	2	MASTECTOMY
MB-0613	MB-0613	3.12	Breast Cancer	Invasive Breast Carcinoma	moderate	YES	1	-	neg	-	NEUT	NO	post	4ER-	2	60.2	BRCA	48.8	LIVING	-	claudin-low	ER-/HER2-	Living	r	YES	brca_metabric	Primary	IDC-MED	60	3	MASTECTOMY
MB-0614	MB-0614	5.038	Breast Cancer	Breast Invasive Ductal Carcinoma	moderate	YES	1	+	pos	-	NEUT	YES	pre	6	3	48.99	IDC	119.333	LIVING	+	LumA	ER+/HER2- High Prolif	Living	l	NO	brca_metabric	Primary	IDC	19	2	MASTECTOMY
MB-0615	MB-0615	4.006	Breast Cancer	Breast Invasive Ductal Carcinoma		NO	1	-	neg	+	GAIN	NO	pre	5	2	38.75	IDC	34.7667	LIVING	-	Normal	HER2+	Living		NO	brca_metabric	Primary	IDC	3		MASTECTOMY
MB-0616	MB-0616	5.076	Breast Cancer	Breast Mixed Ductal and Lobular Carcinoma	high	NO	1	+	pos	-	NEUT	YES	post	7	3	75.98	MDLC	29.0333	DECEASED	-	LumB	ER+/HER2- High Prolif	Died of Other Causes	l	YES	brca_metabric	Primary	IDC+ILC	38	2	MASTECTOMY
MB-0617	MB-0617	2.08	Breast Cancer	Invasive Breast Carcinoma	low	NO	1	-	pos	-	NEUT	YES	post	4ER+	1	72.14	BRCA	92.8333	DECEASED	-	claudin-low	ER-/HER2-	Died of Other Causes	r	NO	brca_metabric	Primary	IDC-MUC	40	2	MASTECTOMY
MB-0618	MB-0618	3.034	Breast Cancer	Breast Invasive Ductal Carcinoma	moderate	NO	1	+	pos	-	NEUT	YES	post	3	2	63.86	IDC	101.9	LIVING	+	LumB	ER+/HER2- Low Prolif	Living	r	NO	brca_metabric	Primary	IDC	17	1	MASTECTOMY
MB-0619	MB-0619	5.05	Breast Cancer	Invasive Breast Carcinoma	moderate	YES	1	+	pos	-	NEUT	YES	pre	4ER+	3	38.9	BRCA	94.2333	LIVING	-	Normal	ER+/HER2- High Prolif	Living	l	YES	brca_metabric	Primary	IDC-MUC	25	2	MASTECTOMY
MB-0620	MB-0620	5.028	Breast Cancer	Invasive Breast Carcinoma		YES	1	+	pos	-	NEUT	YES	post	4ER+	3	62.97	BRCA	112.8	LIVING	-	claudin-low	ER-/HER2-	Living	r	YES	brca_metabric	Primary	OTHER INVASIVE	14	2	BREAST CONSERVING
MB-0621	MB-0621	4.06	Breast Cancer	Breast Invasive Lobular Carcinoma	high	NO	1	+	pos	-	NEUT	YES	post	4ER+	2	70.04	ILC	33.5667	LIVING	+	LumA	ER+/HER2- Low Prolif	Living	r	YES	brca_metabric	Primary	ILC	30	2	MASTECTOMY
MB-0623	MB-0623	3.024	Breast Cancer	Breast Invasive Ductal Carcinoma	low	NO	1	+	pos	-	NEUT	YES	post	4ER+	2	66.52	IDC	111.067	LIVING	+	Normal		Living	r	YES	brca_metabric	Primary	IDC	12	1	BREAST CONSERVING
MB-0624	MB-0624	4.032	Breast Cancer	Breast Invasive Ductal Carcinoma	high	NO	1	+	pos	-	LOSS	YES	post	3	2	64.28	IDC	64.0333	LIVING	-	LumA	ER+/HER2- Low Prolif	Living	l	NO	brca_metabric	Primary	IDC	16	2	MASTECTOMY
MB-0626	MB-0626	4.04	Breast Cancer	Breast Invasive Ductal Carcinoma	high	NO	1	+	pos	-	NEUT	YES	post	1	3	61.11	IDC	35.5333	DECEASED	-	LumB		Died of Disease	r	YES	brca_metabric	Primary	IDC	20	2	BREAST CONSERVING
MB-0627	MB-0627	5.04	Breast Cancer	Breast Invasive Ductal Carcinoma	moderate	NO	1	-	neg	-	NEUT	NO	post	4ER-	3	54.1	IDC	0.766667	LIVING	-	claudin-low	ER-/HER2-	Living	r	NO	brca_metabric	Primary	IDC	20		MASTECTOMY
MB-0628	MB-0628	3.02	Breast Cancer	Breast Invasive Ductal Carcinoma	moderate	NO	1	+	pos	-	NEUT	YES	post	7	2	63.98	IDC	105.967	LIVING	-	Normal	ER+/HER2- High Prolif	Living	l	YES	brca_metabric	Primary	IDC	10	1	BREAST CONSERVING
MB-0630	MB-0630	4.04	Breast Cancer	Breast Invasive Ductal Carcinoma	high	YES	1	+	pos	+	GAIN	YES	pre	1	3	38.35	IDC	86.8	LIVING	+	LumB	ER+/HER2- High Prolif	Living	r	YES	brca_metabric	Primary	IDC	20	1	BREAST CONSERVING
MB-0631	MB-0631	4.05	Breast Cancer	Breast Invasive Ductal Carcinoma	moderate	YES	1	+	pos	-	NEUT	YES	post	8	2	84.41	IDC	47.4333	DECEASED	+	LumA	ER+/HER2- Low Prolif	Died of Disease	l	YES	brca_metabric	Primary	IDC	25	2	MASTECTOMY
MB-0632	MB-0632	3.04	Breast Cancer	Breast Invasive Ductal Carcinoma	moderate	NO	1	+	pos	-	NEUT	YES	post	4ER+	2	51.92	IDC	56.5	LIVING	-	LumA	ER+/HER2- Low Prolif	Living	l	YES	brca_metabric	Primary	IDC	20	1	BREAST CONSERVING
MB-0634	MB-0634	4.01	Breast Cancer	Breast Invasive Lobular Carcinoma	moderate	NO	1	-	pos	-	NEUT	NO	post	4ER+	2	55.99	ILC	17.7667	LIVING	-	claudin-low		Living	r	NO	brca_metabric	Primary	ILC	5		MASTECTOMY
MB-0635	MB-0635	4.028	Breast Cancer	Invasive Breast Carcinoma	moderate	NO	1	-	pos	-	NEUT	YES	post	4ER+	3	76.5	BRCA	88	LIVING	-	claudin-low	ER-/HER2-	Living	r	NO	brca_metabric	Primary	IDC	14	1	BREAST CONSERVING
MB-0636	MB-0636	4.024	Breast Cancer	Breast Invasive Ductal Carcinoma	high	NO	1	+	pos	-	NEUT	YES	pre	6	3	26.36	IDC	32.6333	DECEASED	+	LumA	ER+/HER2- High Prolif	Died of Disease	r	YES	brca_metabric	Primary	IDC	12	1	BREAST CONSERVING
MB-0637	MB-0637	4.062	Breast Cancer	Breast Invasive Ductal Carcinoma	high	NO	1	+	pos	-	NEUT	YES	post	10	3	75.71	IDC	80.6667	LIVING	+	LumB	ER+/HER2- High Prolif	Living	r	YES	brca_metabric	Primary	IDC	31	2	MASTECTOMY
MB-0638	MB-0638	4.064	Breast Cancer	Breast Invasive Ductal Carcinoma	low	NO	1	+	pos	-	NEUT	YES	post	4ER+	2	66.95	IDC	103.633	DECEASED	-	Normal		Died of Other Causes	l	YES	brca_metabric	Primary	IDC	32	2	MASTECTOMY
MB-0639	MB-0639	4.036	Breast Cancer	Breast Invasive Ductal Carcinoma	high	YES	1	-	neg	-	NEUT	NO	post	10	3	50.39	IDC	75.4	LIVING	-	Basal		Living	l	YES	brca_metabric	Primary	IDC	18	1	BREAST CONSERVING
MB-0640	MB-0640	3.026	Breast Cancer	Breast Invasive Ductal Carcinoma	high	NO	1	+	pos	-	NEUT	YES	post	7	2	66.09	IDC	61.3333	LIVING	+	Normal	ER+/HER2- Low Prolif	Living	r	YES	brca_metabric	Primary	IDC	13	1	BREAST CONSERVING
MB-0641	MB-0641	4.028	Breast Cancer	Breast Invasive Ductal Carcinoma	moderate	NO	1	+	pos	-	NEUT	YES	post	4ER+	2	56.34	IDC	102.567	LIVING	-	claudin-low	ER+/HER2- Low Prolif	Living	r	YES	brca_metabric	Primary	IDC	14	2	BREAST CONSERVING
MB-0642	MB-0642	2.04	Breast Cancer	Breast Invasive Ductal Carcinoma	high	NO	1	+	pos	-	NEUT	NO	post	8	1	79.12	IDC	84.2	DECEASED	+	LumA	ER+/HER2- Low Prolif	Died of Other Causes	l	YES	brca_metabric	Primary	IDC	20	1	BREAST CONSERVING
MB-0643	MB-0643	6.12	Breast Cancer	Breast Invasive Ductal Carcinoma	high	NO	1	-	pos	+	GAIN	YES	post	5	3	73.46	IDC	19.7333	DECEASED	-	Her2	ER-/HER2-	Died of Other Causes	l	YES	brca_metabric	Primary	IDC	60	3	MASTECTOMY
MB-0644	MB-0644	5.06	Breast Cancer	Breast Invasive Ductal Carcinoma	high	NO	1	+	pos	-	NEUT	YES	post	4ER+	2	71.06	IDC	93.3	LIVING	+	claudin-low	ER+/HER2- Low Prolif	Living	l	YES	brca_metabric	Primary	IDC	30	3	MASTECTOMY
MB-0646	MB-0646	5.066	Breast Cancer	Breast Mixed Ductal and Lobular Carcinoma	high	NO	1	+	pos	-	NEUT	YES	post	8	2	67.06	MDLC	15.1667	DECEASED	-	LumB		Died of Disease	l	YES	brca_metabric	Primary	IDC+ILC	33	2	MASTECTOMY
MB-0649	MB-0649	4.016	Breast Cancer	Breast Invasive Ductal Carcinoma	moderate	NO	1	+	pos	-	NEUT	YES	post	7	1	60.62	IDC	61.4333	LIVING	+	LumA	ER+/HER2- Low Prolif	Living	r	YES	brca_metabric	Primary	IDC	8	2	BREAST CONSERVING
MB-0650	MB-0650	4.042	Breast Cancer	Breast Invasive Ductal Carcinoma	high	NO	1	+	pos	-	NEUT	YES	post	2	2	79.48	IDC	25.5333	LIVING	-	LumA	ER+/HER2- High Prolif	Living	l	YES	brca_metabric	Primary	IDC	21	2	MASTECTOMY
MB-0652	MB-0652	5.042	Breast Cancer	Breast Invasive Ductal Carcinoma	moderate	NO	1	+	pos	+	GAIN	YES	post	5	3	85.12	IDC	96.2333	DECEASED	+	Her2		Died of Disease	r	NO	brca_metabric	Primary	IDC	21	2	MASTECTOMY
MB-0653	MB-0653	5.056	Breast Cancer	Breast Mixed Ductal and Lobular Carcinoma	moderate	NO	1	-	pos	-	NEUT	YES	post	9	3	69.95	MDLC	24.8	DECEASED	-	Her2	ER+/HER2- High Prolif	Died of Disease	l	YES	brca_metabric	Primary	IDC+ILC	28	2	BREAST CONSERVING
MB-0654	MB-0654	2.048	Breast Cancer	Breast Invasive Ductal Carcinoma	moderate	NO	1	+	pos	-	NEUT	YES	post	8	1	82.5	IDC	69.4	LIVING	+	LumA	ER+/HER2- Low Prolif	Living	r	YES	brca_metabric	Primary	IDC	24	2	BREAST CONSERVING
MB-0655	MB-0655	1.12	Breast Cancer	Invasive Breast Carcinoma	moderate	NO	1	+	pos	-	NEUT	NO	post	4ER+		69.73	BRCA	111.067	LIVING	+	Normal	ER+/HER2- Low Prolif	Living	l	NO	brca_metabric	Primary	OTHER INVASIVE	60	1	MASTECTOMY
MB-0656	MB-0656	4.2	Breast Cancer	Breast Invasive Ductal Carcinoma	high	YES	1	-	neg	+	GAIN	NO	pre	5	3	35.9	IDC	19.0333	DECEASED	-	claudin-low	HER2+	Died of Disease	r	YES	brca_metabric	Primary	IDC	100	3	MASTECTOMY
MB-0657	MB-0657	3.2	Breast Cancer	Breast Invasive Lobular Carcinoma	moderate	NO	1	+	pos	-	NEUT	YES	post	4ER+	2	58.65	ILC	30.4333	LIVING	-	claudin-low	ER+/HER2- Low Prolif	Living	l	YES	brca_metabric	Primary	ILC	100	2
MB-0658	MB-0658	5.05	Breast Cancer	Breast Invasive Ductal Carcinoma	high	YES	1	-	neg	-	LOSS	YES	post	10	3	60.89	IDC	97.2667	LIVING	-	claudin-low	ER-/HER2-	Living	l	YES	brca_metabric	Primary	IDC	25	2	BREAST CONSERVING
MB-0659	MB-0659	3.09	Breast Cancer	Invasive Breast Carcinoma	moderate	NO	1	-	neg	-	NEUT	NO	post	4ER-	2	82.87	BRCA	23.3333	DECEASED	-	Normal	ER-/HER2-	Died of Disease	l	YES	brca_metabric	Primary	OTHER	45		BREAST CONSERVING
MB-0660	MB-0660	6.32	Breast Cancer	Invasive Breast Carcinoma	high	YES	1	-	pos	-	GAIN	YES	post	10	3	52.43	BRCA	18.9333	DECEASED	-	Her2	ER+/HER2- High Prolif	Died of Disease	r	YES	brca_metabric	Primary	IDC-MED	160	1	MASTECTOMY
MB-0661	MB-0661	3.016	Breast Cancer	Breast Invasive Ductal Carcinoma	high	NO	1	+	pos	-	GAIN	YES	post	7	2	78.78	IDC	20	DECEASED	+	LumA	ER+/HER2- Low Prolif	Died of Disease	l	NO	brca_metabric	Primary	IDC	8	1	MASTECTOMY
MB-0662	MB-0662	4.028	Breast Cancer	Breast Invasive Ductal Carcinoma	high	NO	1	+	pos	+	GAIN	YES	post	5	3	50.94	IDC	69.8	DECEASED	+	Normal	HER2+	Died of Disease	l	YES	brca_metabric	Primary	IDC	14	1	BREAST CONSERVING
MB-0663	MB-0663	4.032	Breast Cancer	Breast Invasive Ductal Carcinoma	high	YES	1	-	neg	+	GAIN	NO	post	5	3	57.76	IDC	55.3667	LIVING	-	Her2	HER2+	Living	l	NO	brca_metabric	Primary	IDC	16	1
MB-0664	MB-0664	6.168	Breast Cancer	Breast Invasive Ductal Carcinoma	high	YES	1	-	neg	-	NEUT	NO	post	10	3	78.27	IDC	11.0667	DECEASED	-	Basal	ER-/HER2-	Died of Disease	l	YES	brca_metabric	Primary	IDC	84	3	MASTECTOMY
MB-0666	MB-0666	6.05	Breast Cancer	Breast Invasive Ductal Carcinoma	high	YES	1	+	pos	-	NEUT	YES	post	9	3	61.31	IDC	24.3333	DECEASED	+	LumA	ER+/HER2- High Prolif	Died of Disease	r	YES	brca_metabric	Primary	IDC	25	2	BREAST CONSERVING
MB-0225	MB-0225	3.038	Breast Cancer	Breast Invasive Ductal Carcinoma	moderate	NO	1	+	pos	+	GAIN	YES	post	1	2	59.15	IDC	212.2	LIVING	-	LumB	HER2+	Living	l	NO	brca_metabric	Primary	IDC	19	1	BREAST CONSERVING
MB-0227	MB-0227	3.048	Breast Cancer	Breast Invasive Ductal Carcinoma		NO	1	+	pos	-	NEUT	YES	post	8	2	52.95	IDC	111.867	LIVING	+	LumA	ER+/HER2- Low Prolif	Living	l	NO	brca_metabric	Primary	IDC	24	1	BREAST CONSERVING
MB-0234	MB-0234	3.052	Breast Cancer	Breast Invasive Lobular Carcinoma	high	NO	1	+	pos	-	NEUT	YES	post	8		56.27	ILC	94.2333	DECEASED	+	LumB	ER+/HER2- High Prolif	Died of Other Causes	r	YES	brca_metabric	Primary	ILC	26	2	MASTECTOMY
MB-0236	MB-0236	4.054	Breast Cancer	Breast Invasive Ductal Carcinoma	moderate	YES	1	+	pos	+	GAIN	YES	pre	5	3	43.63	IDC	205.033	LIVING	+	LumA	HER2+	Living	r	YES	brca_metabric	Primary	IDC	27	2	MASTECTOMY
MB-0242	MB-0242	3.036	Breast Cancer	Breast Invasive Ductal Carcinoma	moderate	NO	1	+		-	NEUT	YES	post	8	2	51.25	IDC	199.1	LIVING	+	LumB	ER+/HER2- Low Prolif	Living	l	NO	brca_metabric	Primary	IDC	18	1	BREAST CONSERVING
MB-0249	MB-0249	4.022	Breast Cancer	Breast Invasive Ductal Carcinoma	high	NO	1	-	neg	-	GAIN	NO	post	10	3	53.45	IDC	188.333	LIVING	-	Her2	ER-/HER2-	Living	r	YES	brca_metabric	Primary	IDC	11	1	BREAST CONSERVING
MB-0531	MB-0531	4.032	Breast Cancer	Breast Invasive Ductal Carcinoma		YES	1	+	neg	-	LOSS	YES	post	4ER-	3	60.12	IDC	163.867	LIVING	+	Normal		Living	l	YES	brca_metabric	Primary	IDC	16	1	MASTECTOMY
MB-0535	MB-0535	3.024	Breast Cancer	Breast Invasive Ductal Carcinoma	low	NO	1	+	pos	-	NEUT	YES	pre	8	2	46.66	IDC	199.133	LIVING	+	LumA	ER+/HER2- Low Prolif	Living	l	YES	brca_metabric	Primary	IDC	12	1	BREAST CONSERVING
MB-0536	MB-0536	4.04	Breast Cancer	Breast Invasive Ductal Carcinoma	high	NO	1	+	pos	-	NEUT	YES	post	1	3	67.88	IDC	147.367	DECEASED	-	LumB	ER+/HER2- High Prolif	Died of Other Causes	r	YES	brca_metabric	Primary	IDC	20	1	BREAST CONSERVING
MB-0537	MB-0537	3.028	Breast Cancer	Breast Invasive Ductal Carcinoma		YES	1	+	pos	-	NEUT	YES	post	4ER+	1	59.8	IDC	113.567	LIVING	-	claudin-low	ER+/HER2- Low Prolif	Living	l	YES	brca_metabric	Primary	IDC	14	2	BREAST CONSERVING
MB-0290	MB-0290	2.05	Breast Cancer	Breast Mixed Ductal and Lobular Carcinoma	moderate	NO	1	+	pos	-	NEUT	NO	pre	8	1	49.92	MDLC	199.533	LIVING	+	LumA	ER+/HER2- Low Prolif	Living	l	NO	brca_metabric	Primary	IDC+ILC	25		MASTECTOMY
MB-0538	MB-0538	6.074	Breast Cancer	Breast Invasive Ductal Carcinoma	high	YES	1	+	pos	-	NEUT	YES	post	9	3	61.89	IDC	24.1	DECEASED	+	LumA	ER+/HER2- High Prolif	Died of Disease	r	YES	brca_metabric	Primary	IDC	37	2	MASTECTOMY
MB-0295	MB-0295	3.018	Breast Cancer	Invasive Breast Carcinoma	moderate	NO	1	+	pos	-	LOSS	YES	pre	4ER+	1	47.13	BRCA	164.5	LIVING	+	LumA	ER+/HER2- Low Prolif	Living	l	NO	brca_metabric	Primary	IDC-TUB	9	2	BREAST CONSERVING
MB-0540	MB-0540	2.024	Breast Cancer	Breast Invasive Ductal Carcinoma	high	NO	1	-	pos	-	NEUT	YES	post	4ER+	1	66.11	IDC	194.533	LIVING	-	claudin-low	ER-/HER2-	Living	l	YES	brca_metabric	Primary	IDC	12	1	BREAST CONSERVING
MB-0543	MB-0543	5.054	Breast Cancer	Invasive Breast Carcinoma	high	NO	1	+	pos	-	GAIN	YES	pre	1	3	45.9	BRCA	154.767	LIVING	-	Basal	HER2+	Living	r	YES	brca_metabric	Primary	IDC	27	2	BREAST CONSERVING
MB-0327	MB-0327	3.05	Breast Cancer	Invasive Breast Carcinoma	moderate	NO	1	+	pos	-	NEUT	YES	post	3	2	66.73	BRCA	187.933	LIVING	+	LumA	ER+/HER2- Low Prolif	Living	r	YES	brca_metabric	Primary	IDC	25	2	MASTECTOMY
MB-0564	MB-0564	4.044	Breast Cancer	Invasive Breast Carcinoma	moderate	YES	1	-	neg	+	GAIN	NO	pre	4ER-	3	48.39	BRCA	37.9333	DECEASED	-	Normal	HER2+	Died of Disease	r	NO	brca_metabric	Primary	IDC	22	1	MASTECTOMY
MB-0568	MB-0568	4.034	Breast Cancer	Breast Invasive Ductal Carcinoma	moderate	NO	1	+	pos	-	NEUT	YES	post	7	2	61.28	IDC	181.467	LIVING	+	LumA	ER+/HER2- Low Prolif	Living	r	NO	brca_metabric	Primary	IDC	17	2	MASTECTOMY
MB-0344	MB-0344	4.058	Breast Cancer	Breast Invasive Lobular Carcinoma	moderate	NO	1	+	pos	-	NEUT	YES	post	3	2	59.75	ILC	152.933	LIVING	+	Normal	ER+/HER2- Low Prolif	Living	r	YES	brca_metabric	Primary	ILC	29	2	BREAST CONSERVING
MB-0347	MB-0347	4.08	Breast Cancer	Invasive Breast Carcinoma	moderate	YES	1	+	pos	-	NEUT	YES	post	4ER+	3	52.24	BRCA	205.567	DECEASED	-	claudin-low	ER-/HER2-	Died of Disease	r	YES	brca_metabric	Primary	IDC	40	1	BREAST CONSERVING
MB-0350	MB-0350	5.16	Breast Cancer	Invasive Breast Carcinoma	high	NO	1	-	neg	-	NEUT	NO	pre	10	3	49.05	BRCA	46.0667	DECEASED	-	Basal		Died of Disease		NO	brca_metabric	Primary	IDC-MED	80	2
MB-0352	MB-0352	4.026	Breast Cancer	Breast Invasive Ductal Carcinoma	moderate	YES	1	-	pos	-	NEUT	YES	post	4ER+	3	61.32	IDC	55.2	DECEASED	-	claudin-low	ER-/HER2-	Died of Disease	l	YES	brca_metabric	Primary	IDC	13	1	MASTECTOMY
MB-0359	MB-0359	3.044	Breast Cancer	Breast Invasive Ductal Carcinoma	moderate	NO	1	+	pos	-	NEUT	NO	pre	3	2	44.21	IDC	21.6	LIVING	+	LumA	ER+/HER2- Low Prolif	Living		YES	brca_metabric	Primary	IDC	22	2
MB-0361	MB-0361	6.048	Breast Cancer	Breast Invasive Ductal Carcinoma	high	NO	1	-	neg	+	GAIN	NO	pre	5	3	40.5	IDC	15.0667	DECEASED	-	Her2	HER2+	Died of Other Causes	r	NO	brca_metabric	Primary	IDC	24	2	MASTECTOMY
MB-3363	MB-3363	4.04	Breast Cancer	Breast Invasive Ductal Carcinoma	high	NO	2	+	pos	-	NEUT	NO	post	10	3	56.42	IDC	10.8667	DECEASED	-	Basal	ER-/HER2-	Died of Disease	r	YES	brca_metabric	Primary	IDC	20	1	BREAST CONSERVING
MB-3365	MB-3365	4.054	Breast Cancer	Breast Invasive Ductal Carcinoma	high	NO	2	+	pos	-	NEUT	YES	post	7	2	51.18	IDC	241.6	LIVING	+	LumA	ER+/HER2- Low Prolif	Living	r	YES	brca_metabric	Primary	IDC	27	2	BREAST CONSERVING
MB-3367	MB-3367	4.046	Breast Cancer	Invasive Breast Carcinoma	high	NO	2	+	neg	-	NEUT	YES	post	10	3	65.62	BRCA	179.433	LIVING	-	claudin-low	ER-/HER2-	Living	l	NO	brca_metabric	Primary	IDC-MED	23	1	MASTECTOMY
MB-3378	MB-3378	3.036	Breast Cancer	Breast Invasive Lobular Carcinoma	high	NO	2	+	pos	-	NEUT	NO	post	4ER+	2	65.5	ILC	87.5333	DECEASED	+	LumA	ER+/HER2- Low Prolif	Died of Other Causes	r	NO	brca_metabric	Primary	ILC	18	1	MASTECTOMY
MB-3379	MB-3379	4.04	Breast Cancer	Breast Mixed Ductal and Lobular Carcinoma	moderate	NO	2	+	pos	+	GAIN	YES	post	5	3	60.99	MDLC	113.833	DECEASED	+	LumA	HER2+	Died of Other Causes	r	YES	brca_metabric	Primary	IDC+ILC	20	1	MASTECTOMY
MB-3381	MB-3381	5.04	Breast Cancer	Breast Invasive Ductal Carcinoma	low	NO	2	+	pos	-	GAIN	YES	post	7	3	53.36	IDC	236.633	LIVING	+	LumA	ER+/HER2- Low Prolif	Living	r	YES	brca_metabric	Primary	IDC	20	2	MASTECTOMY
MB-0505	MB-0505	3.024	Breast Cancer	Breast Invasive Ductal Carcinoma	moderate	NO	1	+	pos	-	NEUT	YES	post	4ER+	1	56.38	IDC	60.7	LIVING	+	LumA	ER+/HER2- Low Prolif	Living	r	YES	brca_metabric	Primary	IDC	12	2	BREAST CONSERVING
MB-3383	MB-3383	6.056	Breast Cancer	Breast Invasive Ductal Carcinoma	moderate	YES	2	-	neg	-	NEUT	NO	pre	10	3	38.49	IDC	23.2	DECEASED	-	claudin-low		Died of Disease	l	YES	brca_metabric	Primary	IDC	28	3	MASTECTOMY
MB-3386	MB-3386	5.07	Breast Cancer	Breast Invasive Ductal Carcinoma	high	YES	2	-	neg	+	GAIN	NO	pre	1	3	40.06	IDC	55.6333	DECEASED	-	Her2	HER2+	Died of Disease	l	YES	brca_metabric	Primary	IDC	35	2	MASTECTOMY
MB-3388	MB-3388	5.04	Breast Cancer	Breast Invasive Ductal Carcinoma	high	NO	2	+	pos	-	GAIN	YES	post	8	3	59.3	IDC	228.6	DECEASED	+	LumB	ER+/HER2- High Prolif	Died of Other Causes	l	YES	brca_metabric	Primary	IDC	20	2	MASTECTOMY
MB-3395	MB-3395	4.03	Breast Cancer	Breast Invasive Ductal Carcinoma	high	NO	2	-	neg	-	NEUT	YES	post	10	3	52.45	IDC	243.767	LIVING	-	claudin-low	ER-/HER2-	Living	l	NO	brca_metabric	Primary	IDC	15	1	MASTECTOMY
MB-3396	MB-3396	5.05	Breast Cancer	Breast Invasive Ductal Carcinoma	high	YES	2	-	neg	-	NEUT	NO	post	3	3	59.29	IDC	226.733	LIVING	-	Basal	ER-/HER2-	Living	r	YES	brca_metabric	Primary	IDC	25	2	MASTECTOMY
MB-3402	MB-3402	5.056	Breast Cancer	Breast Invasive Ductal Carcinoma	high	YES	2	+	neg	-	GAIN	NO	pre	1	3	41.17	IDC	50.0333	DECEASED	+	LumB	ER+/HER2- High Prolif	Died of Disease	r	YES	brca_metabric	Primary	IDC	28	2	MASTECTOMY
MB-3403	MB-3403	4.034	Breast Cancer	Breast Invasive Ductal Carcinoma	moderate	NO	2	+	pos	-	NEUT	YES	post	3	2	50.92	IDC	138.333	LIVING	+	LumA	ER+/HER2- Low Prolif	Living	r	YES	brca_metabric	Primary	IDC	17	2	BREAST CONSERVING
MB-3412	MB-3412	6.052	Breast Cancer	Breast Invasive Ductal Carcinoma	high	NO	2	+	pos	-	NEUT	YES	post	8	3	55.28	IDC	228.8	LIVING	-	LumA	ER+/HER2- Low Prolif	Living	l	YES	brca_metabric	Primary	IDC	26	3	BREAST CONSERVING
MB-3417	MB-3417	3.04	Breast Cancer	Breast Invasive Ductal Carcinoma		NO	2	+	pos	-	NEUT	YES	post	7	2	59.16	IDC	103.467	LIVING	+	LumB	ER+/HER2- High Prolif	Living	l	YES	brca_metabric	Primary	IDC	20	1	BREAST CONSERVING
MB-3429	MB-3429	4.052	Breast Cancer	Breast Invasive Lobular Carcinoma	moderate	NO	2	+	pos	-	NEUT	YES	pre	4ER+	2	49.08	ILC	243.5	LIVING	-	Normal	ER+/HER2- Low Prolif	Living	r	NO	brca_metabric	Primary	ILC	26	2	MASTECTOMY
MB-0521	MB-0521	4.06	Breast Cancer	Breast Invasive Lobular Carcinoma	high	NO	1	+	pos	-	NEUT	YES	post	3	2	52.2	ILC	212.2	LIVING	+	LumA	ER+/HER2- Low Prolif	Living	r	YES	brca_metabric	Primary	ILC	30	2	MASTECTOMY
MB-0522	MB-0522	2	Breast Cancer	Breast Ductal Carcinoma In Situ	low	NO	1	-	neg	+	GAIN	NO	post	5		54.08	DCIS	2.5	LIVING	-	Her2		Living		NO	brca_metabric	Primary	DCIS	0	0
MB-0525	MB-0525	4.05	Breast Cancer	Breast Invasive Ductal Carcinoma	high	YES	1	-	neg	-	NEUT	NO	pre	4ER-	3	48.47	IDC	65.8667	LIVING	-	Basal	ER-/HER2-	Living	r	YES	brca_metabric	Primary	IDC	25	2	BREAST CONSERVING
MB-0526	MB-0526	4.03	Breast Cancer	Breast Invasive Ductal Carcinoma	high	NO	1	+	neg	-	NEUT	NO	post	2	3	72.18	IDC	139.633	DECEASED	+	LumB	ER+/HER2- High Prolif	Died of Other Causes		NO	brca_metabric	Primary	IDC	15		BREAST CONSERVING
MB-0527	MB-0527	4.038	Breast Cancer	Breast Invasive Ductal Carcinoma	moderate	NO	1	+	pos	-	NEUT	YES	post	4ER+	2	73.22	IDC	109.833	DECEASED	+	claudin-low	ER+/HER2- Low Prolif	Died of Other Causes	r	YES	brca_metabric	Primary	IDC	19	2	MASTECTOMY
MB-0528	MB-0528	5.052	Breast Cancer	Breast Invasive Ductal Carcinoma	moderate	YES	1	+	pos	-	NEUT	YES	post	2	3	53.64	IDC	193.967	LIVING	-	LumA	ER+/HER2- Low Prolif	Living	l	YES	brca_metabric	Primary	IDC	26	2	MASTECTOMY
MB-0529	MB-0529	5.05	Breast Cancer	Breast Invasive Ductal Carcinoma	high	YES	1	+	pos	-	NEUT	YES	post	8	2	67.46	IDC	48.5333	DECEASED	+	LumA	ER+/HER2- High Prolif	Died of Disease	r	NO	brca_metabric	Primary	IDC	25	4	MASTECTOMY
MB-3462	MB-3462	4.032	Breast Cancer	Breast Invasive Ductal Carcinoma	moderate	NO	2	+	pos	-	NEUT	YES	pre	3	2	40.92	IDC	234.233	LIVING	+	LumA	ER+/HER2- Low Prolif	Living	l	YES	brca_metabric	Primary	IDC	16	2	MASTECTOMY
MB-0532	MB-0532	5.07	Breast Cancer	Breast Invasive Ductal Carcinoma	high	YES	1	+	neg	-	NEUT	YES	post	9	3	59.07	IDC	143.133	DECEASED	+	LumB	ER+/HER2- High Prolif	Died of Disease	r	YES	brca_metabric	Primary	IDC	35	2	MASTECTOMY
MB-0534	MB-0534	5.034	Breast Cancer	Breast Invasive Ductal Carcinoma	low	YES	1	+	pos	-	NEUT	YES	post	4ER+	3	51.56	IDC	124.1	LIVING	+	claudin-low		Living	r	YES	brca_metabric	Primary	IDC	17	2	MASTECTOMY
MB-3470	MB-3470	5.11	Breast Cancer	Breast Invasive Ductal Carcinoma	high	YES	2	-	neg	+	GAIN	NO	post	5	3	56.4	IDC	62.5333	DECEASED	-	Her2	HER2+	Died of Disease		YES	brca_metabric	Primary	IDC	55	2	MASTECTOMY
MB-3476	MB-3476	4.034	Breast Cancer	Invasive Breast Carcinoma	high	NO	2	-	neg	-	NEUT	NO	post	10	3	68.59	BRCA	159.067	DECEASED	-	claudin-low	ER-/HER2-	Died of Other Causes	l	NO	brca_metabric	Primary	IDC-MED	17	1	BREAST CONSERVING
MB-3479	MB-3479	5.044	Breast Cancer	Breast Invasive Ductal Carcinoma	moderate	NO	2	+	pos	-	NEUT	YES	post	4ER+	3	60.3	IDC	231.667	LIVING	+	claudin-low	ER-/HER2-	Living	l	YES	brca_metabric	Primary	IDC	22	2	MASTECTOMY
MB-3487	MB-3487	4.054	Breast Cancer	Breast Invasive Ductal Carcinoma	high	NO	2	+	pos	-	GAIN	YES	pre	1	3	43.58	IDC	237.133	LIVING	-	LumB	ER+/HER2- High Prolif	Living	l	YES	brca_metabric	Primary	IDC	27	1	MASTECTOMY
MB-0539	MB-0539	1.04	Breast Cancer	Invasive Breast Carcinoma	low	NO	1	-		+	GAIN	NO	post	5		64.21	BRCA	85.5	DECEASED	-	Basal	HER2+	Died of Other Causes	r	NO	brca_metabric	Primary	DCIS	20	0	MASTECTOMY
MB-3490	MB-3490	3.04	Breast Cancer	Invasive Breast Carcinoma	high	NO	2	+	pos	-	NEUT	NO	pre	3	2	45.74	BRCA	102.4	DECEASED	+	LumB	ER+/HER2- High Prolif	Died of Disease	r	NO	brca_metabric	Primary	IDC-TUB	20	1	BREAST CONSERVING
MB-0541	MB-0541	4.038	Breast Cancer	Breast Invasive Ductal Carcinoma	high	YES	1	+	pos	-	NEUT	YES	pre	9	3	38.86	IDC	174.267	LIVING	-	LumA	ER+/HER2- High Prolif	Living	r	YES	brca_metabric	Primary	IDC	19	1	MASTECTOMY
MB-3500	MB-3500	4.06	Breast Cancer	Breast Invasive Ductal Carcinoma	moderate	NO	2	-	neg	-	NEUT	NO	post	10	3	66.91	IDC	239.3	LIVING	-	Basal	ER-/HER2-	Living	r	NO	brca_metabric	Primary	IDC	30	1	MASTECTOMY
MB-0544	MB-0544	5.104	Breast Cancer	Breast Mixed Ductal and Lobular Carcinoma	low	YES	1	+	pos	-	NEUT	YES	post	8	3	74.46	MDLC	79.3333	DECEASED	+	LumB	ER+/HER2- Low Prolif	Died of Other Causes	l	YES	brca_metabric	Primary	IDC+ILC	52	3	MASTECTOMY
MB-0545	MB-0545	6.052	Breast Cancer	Breast Invasive Ductal Carcinoma	moderate	NO	1	+	pos	-	NEUT	YES	post	6	3	83.92	IDC	41.1667	DECEASED	-	Normal	ER+/HER2- High Prolif	Died of Other Causes	l	YES	brca_metabric	Primary	IDC	26	2
MB-0546	MB-0546	4.024	Breast Cancer	Invasive Breast Carcinoma	high	YES	1	+	pos	-	NEUT	YES	post	3	2	51.45	BRCA	193.8	LIVING	-	Normal	ER+/HER2- Low Prolif	Living	l	YES	brca_metabric	Primary	IDC	12	2	BREAST CONSERVING
MB-0550	MB-0550	4.03	Breast Cancer	Breast Invasive Ductal Carcinoma	high	NO	1	+	pos	-	NEUT	NO	post	8	2	60.12	IDC	132.333	DECEASED	-	LumB	ER+/HER2- High Prolif	Died of Disease	l	NO	brca_metabric	Primary	IDC	15		MASTECTOMY
MB-0551	MB-0551	3.064	Breast Cancer	Breast Mixed Ductal and Lobular Carcinoma		NO	1	+	pos	-	NEUT	YES	post	4ER+	2	76.32	MDLC	51.9667	DECEASED	+	Normal	ER+/HER2- Low Prolif	Died of Disease	l	YES	brca_metabric	Primary	IDC+ILC	32	2	MASTECTOMY
MB-0552	MB-0552	6.058	Breast Cancer	Breast Invasive Ductal Carcinoma		YES	1	+	pos	+	GAIN	YES	post	5	3	61.53	IDC	68.0667	DECEASED	-	Her2	HER2+	Died of Disease	r	YES	brca_metabric	Primary	IDC	29	2	MASTECTOMY
MB-0553	MB-0553	5.04	Breast Cancer	Breast Invasive Ductal Carcinoma	moderate	NO	1	+	pos	+	GAIN	YES	post	5	2	86.99	IDC	85.7333	DECEASED	-	LumA		Died of Other Causes	l	YES	brca_metabric	Primary	IDC	20	2	MASTECTOMY
MB-0554	MB-0554	2.032	Breast Cancer	Breast Invasive Ductal Carcinoma	moderate	NO	1	+	pos	-	NEUT	YES	post	8		82.35	IDC	111.167	DECEASED	+	LumA	ER+/HER2- Low Prolif	Died of Other Causes	r	NO	brca_metabric	Primary	IDC	16	1	BREAST CONSERVING
MB-0120	MB-0120	5.052	Breast Cancer	Breast Invasive Ductal Carcinoma	moderate	NO	1	+	pos	+	GAIN	YES	post	9	3	72.1	IDC	29.0667	DECEASED	-	LumB	ER+/HER2- High Prolif	Died of Disease	l	YES	brca_metabric	Primary	IDC	26	2	MASTECTOMY
MB-0559	MB-0559	4.05	Breast Cancer	Breast Invasive Ductal Carcinoma	high	YES	1	+	pos	-	NEUT	YES	pre	7	3	47.71	IDC	161.767	LIVING	+	LumA	ER+/HER2- High Prolif	Living	l	NO	brca_metabric	Primary	IDC	25	2	MASTECTOMY
MB-3556	MB-3556	5.16	Breast Cancer	Breast Invasive Ductal Carcinoma	high	YES	2	-	neg	+	GAIN	NO	post	1	3	51.76	IDC	38.0333	DECEASED	-	Her2	ER+/HER2- High Prolif	Died of Disease	r	YES	brca_metabric	Primary	IDC	80	2	MASTECTOMY
MB-3567	MB-3567	4.05	Breast Cancer	Breast Mixed Ductal and Lobular Carcinoma	high	YES	2	-	neg	-	NEUT	YES	post	1	3	55.95	MDLC	236.033	LIVING	-	claudin-low	ER-/HER2-	Living	l	YES	brca_metabric	Primary	IDC+ILC	25	2	MASTECTOMY
MB-0570	MB-0570	4.04	Breast Cancer	Breast Invasive Ductal Carcinoma	high	NO	1	+	pos	-	GAIN	YES	post	6	3	68.99	IDC	272.2	LIVING	+	LumB	ER+/HER2- High Prolif	Living	l	YES	brca_metabric	Primary	IDC	20	2	BREAST CONSERVING
MB-0571	MB-0571	2.04	Breast Cancer	Breast Invasive Ductal Carcinoma	moderate	NO	1	+	pos	-	NEUT	YES	post	7	1	61.79	IDC	149.867	LIVING	+	LumA	ER+/HER2- High Prolif	Living	r	YES	brca_metabric	Primary	IDC	20	1	MASTECTOMY
MB-0573	MB-0573	3.13	Breast Cancer	Invasive Breast Carcinoma	moderate	NO	1	+	pos	-	LOSS	YES	post	7	2	76.22	BRCA	163.2	DECEASED	+	claudin-low	ER+/HER2- Low Prolif	Died of Other Causes		YES	brca_metabric	Primary	OTHER	65	0	BREAST CONSERVING
MB-3614	MB-3614	5.068	Breast Cancer	Breast Invasive Ductal Carcinoma	moderate	NO	2	+	pos	-	NEUT	YES	post	1	3	63.95	IDC	235.4	LIVING	+	LumB	ER+/HER2- High Prolif	Living	l	YES	brca_metabric	Primary	IDC	34	2	MASTECTOMY
MB-3702	MB-3702	5.011	Breast Cancer	Breast Invasive Ductal Carcinoma	moderate	YES	2	-	neg	-	NEUT	NO	pre	10	3	37.16	IDC	230.467	LIVING	-	claudin-low	ER-/HER2-	Living	r	YES	brca_metabric	Primary	IDC	5.5	2	MASTECTOMY
MB-3706	MB-3706	4.036	Breast Cancer	Breast Invasive Ductal Carcinoma	high	NO	2	-	neg	-	NEUT	NO	post	10	3	55.71	IDC	38.8	DECEASED	-	Basal	ER-/HER2-	Died of Disease	r	YES	brca_metabric	Primary	IDC	18	1	BREAST CONSERVING
MB-3707	MB-3707	5.05	Breast Cancer	Breast Invasive Ductal Carcinoma	high	NO	2	+	pos	-	NEUT	YES	post	4ER+	3	70.77	IDC	228.767	DECEASED	-	claudin-low	ER+/HER2- Low Prolif	Died of Disease	l	NO	brca_metabric	Primary	IDC	25	2	MASTECTOMY
MB-3711	MB-3711	2.04	Breast Cancer	Breast Invasive Ductal Carcinoma	high	NO	2	+	pos	-	GAIN	NO	pre	3	1	41.52	IDC	222.1	LIVING	+	LumA	ER+/HER2- Low Prolif	Living	l	NO	brca_metabric	Primary	IDC	20	1	MASTECTOMY
MB-3748	MB-3748	4.03	Breast Cancer	Breast Invasive Ductal Carcinoma	moderate	NO	2	+	pos	-	NEUT	YES	post	4ER+	3	51.01	IDC	228	LIVING	+	LumA	ER+/HER2- Low Prolif	Living	l	YES	brca_metabric	Primary	IDC	15	1	MASTECTOMY
MB-3752	MB-3752	4.03	Breast Cancer	Invasive Breast Carcinoma	high	NO	2	-	neg	-	LOSS	NO	pre	4ER-	3	49.98	BRCA	75.3333	DECEASED	-	claudin-low	ER-/HER2-	Died of Disease	l	YES	brca_metabric	Primary	IDC-MED	15	1	BREAST CONSERVING
MB-3754	MB-3754	4.05	Breast Cancer	Breast Invasive Ductal Carcinoma	moderate	NO	2	+	pos	-	NEUT	YES	post	1	3	57.01	IDC	92.7333	DECEASED	-	LumB	ER+/HER2- High Prolif	Died of Disease	l	NO	brca_metabric	Primary	IDC	25	1	MASTECTOMY
MB-3781	MB-3781	3.036	Breast Cancer	Invasive Breast Carcinoma	high	NO	2	+	pos	-	NEUT	NO	pre	8	2	48.16	BRCA	224.567	LIVING	+	LumA	ER+/HER2- Low Prolif	Living	r	YES	brca_metabric	Primary	IDC-TUB	18	1	BREAST CONSERVING
MB-3797	MB-3797	1.048	Breast Cancer	Invasive Breast Carcinoma	high	NO	2	+	pos	-	LOSS	NO	post	8		68.72	BRCA	228.333	LIVING	+	LumA	ER+/HER2- High Prolif	Living	r	NO	brca_metabric	Primary		24	1	BREAST CONSERVING
MB-3823	MB-3823	3.05	Breast Cancer	Invasive Breast Carcinoma	moderate	NO	2	+	pos	-	UNDEF	NO	pre	3	2	40.78	BRCA	222.5	LIVING	+	LumA	ER+/HER2- Low Prolif	Living	l	NO	brca_metabric	Primary	IDC	25	1	MASTECTOMY
MB-3824	MB-3824	4.044	Breast Cancer	Breast Invasive Ductal Carcinoma	high	NO	2	+	pos	-	NEUT	YES	pre	2	3	49.45	IDC	126.467	DECEASED	+	LumB	ER+/HER2- High Prolif	Died of Disease	r	YES	brca_metabric	Primary	IDC	22	1	MASTECTOMY
MB-3838	MB-3838	4.046	Breast Cancer	Breast Invasive Ductal Carcinoma	high	NO	2	+	pos	-	NEUT	YES	post	8	3	60.45	IDC	134.467	DECEASED	+	LumB	ER+/HER2- High Prolif	Died of Disease	l	YES	brca_metabric	Primary	IDC	23	1	BREAST CONSERVING
MB-3840	MB-3840	3.032	Breast Cancer	Breast Invasive Ductal Carcinoma	high	NO	2	+	pos	-	NEUT	NO	post	6	2	53.89	IDC	287.233	LIVING	-	LumB	ER+/HER2- High Prolif	Living	l	YES	brca_metabric	Primary	IDC	16	1	BREAST CONSERVING
MB-3842	MB-3842	5.048	Breast Cancer	Breast Invasive Ductal Carcinoma	high	NO	2	+	pos	-	NEUT	YES	post	1	3	54.6	IDC	226.067	LIVING	-	LumB	ER+/HER2- High Prolif	Living	l	YES	brca_metabric	Primary	IDC	24	2	BREAST CONSERVING
MB-3850	MB-3850	3.04	Breast Cancer	Breast Mixed Ductal and Lobular Carcinoma	moderate	NO	2	+	pos	+	GAIN	NO	post	4ER+	2	65.89	MDLC	72.3	LIVING	+	LumA	ER+/HER2- Low Prolif	Living	l	NO	brca_metabric	Primary	IDC+ILC	20	1	MASTECTOMY
MB-3852	MB-3852	4.046	Breast Cancer	Breast Invasive Ductal Carcinoma	high	NO	2	+	pos	+	GAIN	YES	pre	4ER+	3	43.56	IDC	225.5	LIVING	+	LumA	ER+/HER2- High Prolif	Living	r	YES	brca_metabric	Primary	IDC	23	1	BREAST CONSERVING
MB-3854	MB-3854	2.024	Breast Cancer	Invasive Breast Carcinoma	high	NO	2	+	neg	-	NEUT	NO	post	3	1	63.82	BRCA	99.2333	LIVING	+	LumA	ER+/HER2- Low Prolif	Living	r	NO	brca_metabric	Primary	IDC-TUB	12	1	BREAST CONSERVING
MB-3865	MB-3865	2.03	Breast Cancer	Invasive Breast Carcinoma	moderate	NO	2	+	pos	-	NEUT	YES	pre	3	1	49.37	BRCA	199.967	LIVING	-	claudin-low	ER+/HER2- Low Prolif	Living	r	YES	brca_metabric	Primary	IDC-TUB	15	1	BREAST CONSERVING
MB-3871	MB-3871	4.052	Breast Cancer	Invasive Breast Carcinoma	high	NO	2	+	pos	-	NEUT	YES	post	8	2	62.03	BRCA	172.8	DECEASED	+	LumA	ER+/HER2- Low Prolif	Died of Other Causes	l	NO	brca_metabric	Primary	IDC-TUB	26	2	MASTECTOMY
MB-3874	MB-3874	3.03	Breast Cancer	Breast Invasive Ductal Carcinoma	moderate	NO	2	+	pos	-	NEUT	NO	pre	7	2	35.5	IDC	186.433	LIVING	+	LumA	ER+/HER2- Low Prolif	Living	r	YES	brca_metabric	Primary	IDC	15	1	BREAST CONSERVING
MB-3978	MB-3978	4.026	Breast Cancer	Breast Invasive Ductal Carcinoma		NO	2	-	neg	+	GAIN	NO	post	5	3	57.91	IDC	100.867	DECEASED	-	Her2	HER2+	Died of Disease	r	YES	brca_metabric	Primary	IDC	13	1	BREAST CONSERVING
MB-4000	MB-4000	3.04	Breast Cancer	Invasive Breast Carcinoma	high	NO	3	+	pos	-	NEUT	NO	post	4ER+	2	76.96	BRCA	28.0667	DECEASED	-	LumA	ER+/HER2- Low Prolif	Died of Other Causes	l	YES	brca_metabric	Primary	IDC-MUC	20	1	BREAST CONSERVING
MB-4001	MB-4001	3.08	Breast Cancer	Breast Invasive Ductal Carcinoma	high	NO	3	+	pos	-	NEUT	YES	post	7	2	74.51	IDC	49.6667	DECEASED	-	LumA	ER+/HER2- High Prolif	Died of Disease	r	YES	brca_metabric	Primary	IDC	40	2	MASTECTOMY
MB-4003	MB-4003	3.04	Breast Cancer	Breast Invasive Ductal Carcinoma	high	NO	3	+	pos	-	NEUT	NO	post	6	2	70.31	IDC	106.567	DECEASED	+	Her2	ER+/HER2- High Prolif	Died of Disease	r	YES	brca_metabric	Primary	IDC	20	1	MASTECTOMY
MB-4005	MB-4005	3.036	Breast Cancer	Breast Invasive Lobular Carcinoma	moderate	NO	3	+	pos	-	NEUT	YES	post	3	2	66.37	ILC	188.367	LIVING	+	claudin-low		Living	r	YES	brca_metabric	Primary	ILC	18	1	MASTECTOMY
MB-4008	MB-4008	5.07	Breast Cancer	Breast Invasive Ductal Carcinoma	moderate	NO	3	+	pos	-	GAIN	YES	post	2	3	64.91	IDC	44.7333	DECEASED	+	LumB		Died of Disease	l	NO	brca_metabric	Primary	IDC	35	2	MASTECTOMY
MB-4010	MB-4010	4.05	Breast Cancer	Breast Invasive Ductal Carcinoma	low	NO	3	+	pos	-	NEUT	NO	post	6	3	73.15	IDC	11.7	DECEASED	+	Her2		Died of Other Causes	r	NO	brca_metabric	Primary	IDC	25	2	MASTECTOMY
MB-4011	MB-4011	4.044	Breast Cancer	Breast Invasive Ductal Carcinoma	moderate	NO	3	+	pos	-	UNDEF	YES	post	8	3	72.36	IDC	193.167	LIVING	-	LumA	ER+/HER2- High Prolif	Living	l	YES	brca_metabric	Primary	IDC	22		BREAST CONSERVING
MB-4012	MB-4012	3.05	Breast Cancer	Invasive Breast Carcinoma	high	NO	3	-	neg	+	NEUT	NO	post	8		63.23	BRCA	277.367	DECEASED	-	Her2	ER+/HER2- Low Prolif	Died of Other Causes	r	YES	brca_metabric	Primary	IDC-MED	25	2	BREAST CONSERVING
MB-4015	MB-4015	3.06	Breast Cancer	Breast Invasive Ductal Carcinoma	moderate	NO	3	-	neg	-	LOSS	NO	post	4ER-	2	76.13	IDC	11.3	DECEASED	-	Her2		Died of Disease	l	NO	brca_metabric	Primary	IDC	30		MASTECTOMY
MB-4017	MB-4017	5.08	Breast Cancer	Breast Invasive Ductal Carcinoma	high	NO	3	+	pos	-	NEUT	YES	post	6	3	76.17	IDC	139.3	DECEASED	-	LumB	ER+/HER2- High Prolif	Died of Other Causes	l	NO	brca_metabric	Primary	IDC	40	2	MASTECTOMY
MB-4018	MB-4018	5.04	Breast Cancer	Breast Invasive Ductal Carcinoma	moderate	NO	3	+	pos	-	NEUT	YES	post	7	2	71.32	IDC	105.667	DECEASED	+	LumA	ER+/HER2- Low Prolif	Died of Disease	l	NO	brca_metabric	Primary	IDC	20		MASTECTOMY
MB-4024	MB-4024	4.05	Breast Cancer	Breast Invasive Ductal Carcinoma	high	NO	3	-	neg	-	LOSS	YES	post	1	3	56.14	IDC	124.1	LIVING	-	Basal		Living	l	YES	brca_metabric	Primary	IDC	25	2	BREAST CONSERVING
MB-4033	MB-4033	5.044	Breast Cancer	Breast Mixed Ductal and Lobular Carcinoma	high	NO	3	+	pos	-	NEUT	YES	post	4ER+	2	82.17	MDLC	15.2	DECEASED	+	LumA		Died of Disease	l	YES	brca_metabric	Primary	IDC+ILC	22	3	BREAST CONSERVING
MB-4046	MB-4046	3.026	Breast Cancer	Breast Invasive Ductal Carcinoma	moderate	NO	3	+	pos	-	NEUT	NO	post	8	2	59.24	IDC	298.033	DECEASED	+	Her2	ER+/HER2- High Prolif	Died of Other Causes	l	NO	brca_metabric	Primary	IDC	13	1	MASTECTOMY
MB-4091	MB-4091	4.06	Breast Cancer	Breast Invasive Ductal Carcinoma	moderate	NO	3	+	pos	-	NEUT	NO	post	4ER+	3	74.45	IDC	281.367	DECEASED	+	LumA		Died of Other Causes	l	NO	brca_metabric	Primary	IDC	30	2	MASTECTOMY
MB-4098	MB-4098	2.1	Breast Cancer	Invasive Breast Carcinoma	high	NO	3	+	pos	-	NEUT	NO	post	7		68.55	BRCA	176.367	LIVING	-	Her2		Living	r	NO	brca_metabric	Primary	IDC-MED	50		MASTECTOMY
MB-4120	MB-4120	3.02	Breast Cancer	Breast Invasive Ductal Carcinoma	high	NO	3	+	pos	-	NEUT	NO	post	8	2	56.19	IDC	217.1	DECEASED	+	LumA	ER+/HER2- Low Prolif	Died of Other Causes	r	NO	brca_metabric	Primary	IDC	10		MASTECTOMY
MB-4126	MB-4126	1.06	Breast Cancer	Breast Invasive Ductal Carcinoma	moderate	NO	3	+	pos	-	NEUT	NO	post	7		73.2	IDC	174.8	DECEASED	+	Her2		Died of Other Causes	r	YES	brca_metabric	Primary	IDC	30	2	MASTECTOMY
MB-4127	MB-4127	6.08	Breast Cancer	Breast Invasive Ductal Carcinoma	high	YES	3	-	neg	+	GAIN	YES	post	5	3	54.35	IDC	258.167	DECEASED	-	Her2	HER2+	Died of Other Causes	r	YES	brca_metabric	Primary	IDC	40	3	MASTECTOMY
MB-4139	MB-4139	2.04	Breast Cancer	Breast Invasive Ductal Carcinoma	high	NO	3	+	pos	-	NEUT	NO	post	8		63.05	IDC	165.4	DECEASED	+	LumB	ER+/HER2- High Prolif	Died of Other Causes	r	NO	brca_metabric	Primary	IDC	20	1	MASTECTOMY
MB-4140	MB-4140	4.046	Breast Cancer	Breast Invasive Ductal Carcinoma	high	NO	3	+	pos	-	NEUT	NO	post	8	3	71.17	IDC	114.5	DECEASED	-	LumA	ER+/HER2- Low Prolif	Died of Other Causes	l	YES	brca_metabric	Primary	IDC	23	2	MASTECTOMY
MB-4141	MB-4141	4.03	Breast Cancer	Breast Invasive Ductal Carcinoma	low	NO	3	+	pos	-	NEUT	NO	post	7	3	58.32	IDC	147.833	DECEASED	+	Her2	ER+/HER2- Low Prolif	Died of Disease	l	YES	brca_metabric	Primary	IDC	15		MASTECTOMY
MB-4145	MB-4145	1.04	Breast Cancer	Breast Invasive Ductal Carcinoma	high	NO	3	+	pos	-	NEUT	NO	post	4ER+		60.33	IDC	217.633	DECEASED	+	Her2	ER+/HER2- Low Prolif	Died of Other Causes	r	YES	brca_metabric	Primary	IDC	20	1	BREAST CONSERVING
MB-4146	MB-4146	6.04	Breast Cancer	Breast Invasive Lobular Carcinoma	moderate	YES	3	-	neg	-	NEUT	NO	pre	4ER-	3	43.06	ILC	15.6333	DECEASED	-	Basal	ER-/HER2-	Died of Disease	l	YES	brca_metabric	Primary	ILC	20	2	MASTECTOMY
MB-4148	MB-4148	5.07	Breast Cancer	Breast Invasive Ductal Carcinoma	moderate	NO	3	+	pos	-	NEUT	YES	post	9	2	57.85	IDC	63.0333	DECEASED	+	LumB	ER+/HER2- High Prolif	Died of Disease	l	NO	brca_metabric	Primary	IDC	35		MASTECTOMY
MB-4154	MB-4154	4.06	Breast Cancer	Breast Invasive Ductal Carcinoma	moderate	NO	3	+	pos	-	NEUT	NO	post	4ER+	3	54.22	IDC	49.5667	DECEASED	+	LumB	ER+/HER2- High Prolif	Died of Other Causes	l	YES	brca_metabric	Primary	IDC	30	2	MASTECTOMY
MB-4171	MB-4171	4.086	Breast Cancer	Breast Invasive Lobular Carcinoma	high	NO	3	+	pos	-	GAIN	NO	post	9	3	64.21	ILC	184.7	DECEASED	-	Her2	ER+/HER2- High Prolif	Died of Disease	r	NO	brca_metabric	Primary	ILC	43	2	MASTECTOMY
MB-4173	MB-4173	4.02	Breast Cancer	Breast Invasive Ductal Carcinoma	moderate	NO	3	+	pos	-	NEUT	YES	post	7	2	74.31	IDC	160.333	DECEASED	+	LumA	ER+/HER2- Low Prolif	Died of Other Causes	l	YES	brca_metabric	Primary	IDC	10	2	MASTECTOMY
MB-4189	MB-4189	2	Breast Cancer	Breast Invasive Ductal Carcinoma	high	NO	3	+	pos	-	NEUT	YES	post	2		60.99	IDC	355.2	DECEASED	+	Her2		Died of Other Causes	r	YES	brca_metabric	Primary	IDC
MB-4212	MB-4212	3.04	Breast Cancer	Breast Invasive Ductal Carcinoma	low	NO	3	+	pos	-	NEUT	NO	pre	4ER+	2	45.5	IDC	330.367	LIVING	+	LumA	ER+/HER2- Low Prolif	Living	r	NO	brca_metabric	Primary	IDC	20		MASTECTOMY
MB-4213	MB-4213	3.06	Breast Cancer	Breast Invasive Ductal Carcinoma	high	NO	3	+	pos	-	NEUT	YES	post	4ER+	2	67.02	IDC	84.5	DECEASED	-	LumB		Died of Disease	r	YES	brca_metabric	Primary	IDC	30	2	BREAST CONSERVING
MB-4222	MB-4222	2.08	Breast Cancer	Breast Invasive Ductal Carcinoma	high	NO	3	+	pos	-	LOSS	NO	post	8	1	58.8	IDC	55.2333	DECEASED	+	Her2		Died of Disease	l	NO	brca_metabric	Primary	IDC	40	2	MASTECTOMY
MB-4224	MB-4224	4.07	Breast Cancer	Breast Invasive Ductal Carcinoma	high	NO	3	+	pos	-	NEUT	YES	post	4ER+	2	72.39	IDC	65.5	DECEASED	+	NC		Died of Disease	l	YES	brca_metabric	Primary	IDC	35	2	MASTECTOMY
MB-4230	MB-4230	3.1	Breast Cancer	Breast Invasive Ductal Carcinoma	moderate	NO	3	+	pos	-	NEUT	YES	post	7	2	75.87	IDC	115.6	DECEASED	-	LumA	ER+/HER2- Low Prolif	Died of Other Causes	r	YES	brca_metabric	Primary	IDC	50	2	BREAST CONSERVING
MB-4233	MB-4233	5.06	Breast Cancer	Breast Invasive Ductal Carcinoma	moderate	NO	3	+	pos	-	NEUT	YES	post	9	2	54.01	IDC	36.3667	DECEASED	-	LumB	ER+/HER2- High Prolif	Died of Disease	r	YES	brca_metabric	Primary	IDC	30	2	MASTECTOMY
MB-4234	MB-4234	4.08	Breast Cancer	Breast Invasive Ductal Carcinoma	moderate	NO	3	+	pos	-	NEUT	NO	post	4ER+	3	68.25	IDC	253.533	DECEASED	+	LumA		Died of Other Causes	l	NO	brca_metabric	Primary	IDC	40	2	MASTECTOMY
MB-4235	MB-4235	3.04	Breast Cancer	Breast Invasive Ductal Carcinoma	moderate	NO	3	+	pos	-	NEUT	NO	post	10	2	67.46	IDC	335.733	DECEASED	-	Basal		Died of Disease	r	NO	brca_metabric	Primary	IDC	20	1	MASTECTOMY
MB-4236	MB-4236	5.036	Breast Cancer	Breast Invasive Ductal Carcinoma	high	NO	3	+	pos	-	NEUT	YES	post	9	3	73.91	IDC	203.7	DECEASED	-	Her2	ER+/HER2- High Prolif	Died of Other Causes	r	YES	brca_metabric	Primary	IDC	18	2	MASTECTOMY
MB-4250	MB-4250	4.11	Breast Cancer	Breast Invasive Ductal Carcinoma	moderate	NO	3	+	pos	-	LOSS	YES	post	3	2	80.81	IDC	100.167	DECEASED	-	LumA		Died of Other Causes	r	NO	brca_metabric	Primary	IDC	55	3	MASTECTOMY
MB-4254	MB-4254	4.06	Breast Cancer	Invasive Breast Carcinoma	high	NO	3	-	neg	-	NEUT	YES	post	10	3	68.7	BRCA	178.4	LIVING	-	Basal		Living	r	NO	brca_metabric	Primary	IDC-MED	30		MASTECTOMY
MB-4264	MB-4264	4.04	Breast Cancer	Breast Invasive Ductal Carcinoma	moderate	NO	3	+	pos	-	GAIN	YES	post	7	2	72.17	IDC	163.2	DECEASED	+	LumA	ER+/HER2- High Prolif	Died of Other Causes	r	YES	brca_metabric	Primary	IDC	20		MASTECTOMY
MB-4266	MB-4266	4.09	Breast Cancer	Breast Invasive Ductal Carcinoma	high	NO	3	+	neg	-	NEUT	NO	pre	6	3	28.04	IDC	33.9	DECEASED	-	LumA	ER+/HER2- High Prolif	Died of Disease	r	NO	brca_metabric	Primary	IDC	45	2	MASTECTOMY
MB-4270	MB-4270	5.036	Breast Cancer	Breast Invasive Ductal Carcinoma		YES	3	+	neg	+	GAIN	NO	pre	9	2	37.85	IDC	98.7	DECEASED	+	Her2	HER2+	Died of Disease	r	YES	brca_metabric	Primary	IDC	18	2	MASTECTOMY
MB-4274	MB-4274	4.04	Breast Cancer	Breast Invasive Ductal Carcinoma	high	NO	3	+	pos	-	NEUT	YES	post	8	2	74.32	IDC	59.9333	DECEASED	+	LumB	ER+/HER2- High Prolif	Died of Disease	r	YES	brca_metabric	Primary	IDC	20	2	MASTECTOMY
MB-4276	MB-4276	4.07	Breast Cancer	Breast Invasive Ductal Carcinoma	high	NO	3	+	pos	+	GAIN	YES	post	5	2	55.07	IDC	132.2	DECEASED	+	Her2	HER2+	Died of Disease	l	YES	brca_metabric	Primary	IDC	35	2	MASTECTOMY
MB-4278	MB-4278	4.06	Breast Cancer	Breast Invasive Ductal Carcinoma	moderate	NO	3	+	pos	-	NEUT	NO	post	3	3	68.32	IDC	244.2	DECEASED	+	Her2		Died of Other Causes	r	NO	brca_metabric	Primary	IDC	30	2	MASTECTOMY
MB-4281	MB-4281	5.046	Breast Cancer	Breast Invasive Ductal Carcinoma	moderate	NO	3	+	pos	-	GAIN	YES	post	9	3	60	IDC	260.033	DECEASED	-	Her2	ER+/HER2- High Prolif	Died of Other Causes	l	YES	brca_metabric	Primary	IDC	23	2	MASTECTOMY
MB-4282	MB-4282	4.02	Breast Cancer	Breast Invasive Ductal Carcinoma	high	NO	3	+	pos	-	NEUT	NO	pre	9	3	49.61	IDC	34.1	LIVING	+	LumA		Living	r	YES	brca_metabric	Primary	IDC	10	1	BREAST CONSERVING
MB-4283	MB-4283	4.08	Breast Cancer	Breast Invasive Ductal Carcinoma	moderate	NO	3	+	pos	-	NEUT	YES	post	8	2	55.62	IDC	174.833	LIVING	+	LumA	ER+/HER2- Low Prolif	Living	l	YES	brca_metabric	Primary	IDC	40	2	MASTECTOMY
MB-4289	MB-4289	2.04	Breast Cancer	Breast Invasive Lobular Carcinoma	moderate	NO	3	+	pos	+	GAIN	YES	post	2	1	65.49	ILC	96.8333	DECEASED	-	Her2	ER+/HER2- High Prolif	Died of Disease	l	YES	brca_metabric	Primary	ILC	20	1	MASTECTOMY
MB-0221	MB-0221	6.04	Breast Cancer	Breast Invasive Ductal Carcinoma	moderate	NO	1	-	neg	-	GAIN	NO	post	4ER-	3	77.72	IDC	20.2	DECEASED	-	Her2	ER+/HER2- High Prolif	Died of Disease	l	NO	brca_metabric	Primary	IDC	20	2	MASTECTOMY
MB-0222	MB-0222	2.04	Breast Cancer	Breast Invasive Lobular Carcinoma	high	YES	1	+	pos	-	NEUT	YES	post	4ER+		50.31	ILC	212.7	LIVING	+	claudin-low	ER+/HER2- Low Prolif	Living	r	YES	brca_metabric	Primary	ILC	20	2	BREAST CONSERVING
MB-0223	MB-0223	6.04	Breast Cancer	Breast Invasive Ductal Carcinoma	high	YES	1	+	pos	-	GAIN	YES	post	4ER+	3	50.45	IDC	81.3333	DECEASED	-	LumA	ER+/HER2- Low Prolif	Died of Disease	r	YES	brca_metabric	Primary	IDC	20	2	MASTECTOMY
MB-0224	MB-0224	4.05	Breast Cancer	Breast Invasive Ductal Carcinoma	moderate	NO	1	+	pos	-	NEUT	YES	pre	4ER+	3	44.01	IDC	176.767	LIVING	+	LumA	ER+/HER2- Low Prolif	Living	r	NO	brca_metabric	Primary	IDC	25		MASTECTOMY
MB-4303	MB-4303	4.03	Breast Cancer	Breast Invasive Ductal Carcinoma	moderate	NO	3	-	neg	-	NEUT	NO	post	4ER-	3	66.91	IDC	89.0333	DECEASED	-	Basal		Died of Other Causes	l	YES	brca_metabric	Primary	IDC	15	1	MASTECTOMY
MB-4310	MB-4310	2.1	Breast Cancer	Breast Invasive Ductal Carcinoma	high	NO	3	+	pos	-	NEUT	NO	post	7	1	76.51	IDC	265.567	DECEASED	+	LumA	ER+/HER2- High Prolif	Died of Other Causes	l	YES	brca_metabric	Primary	IDC	50		MASTECTOMY
MB-4313	MB-4313	6.08	Breast Cancer	Breast Invasive Ductal Carcinoma	moderate	NO	3	+	pos	-	NEUT	YES	post	4ER+	3	58.02	IDC	300.7	DECEASED	+	LumA		Died of Disease	l	YES	brca_metabric	Primary	IDC	40	2	MASTECTOMY
MB-0229	MB-0229	3.038	Breast Cancer	Breast Invasive Ductal Carcinoma	high	NO	1	+	pos	-	NEUT	YES	pre	7	2	45.5	IDC	71.5	LIVING	+	LumA	ER+/HER2- Low Prolif	Living	r	YES	brca_metabric	Primary	IDC	19	1	BREAST CONSERVING
MB-4318	MB-4318	5.04	Breast Cancer	Breast Invasive Ductal Carcinoma	moderate	NO	3	+	pos	-	NEUT	YES	post	1	3	72.44	IDC	17.1333	DECEASED	+	LumB		Died of Other Causes	l	YES	brca_metabric	Primary	IDC	20	2	MASTECTOMY
MB-4322	MB-4322	4.06	Breast Cancer	Breast Invasive Ductal Carcinoma	high	NO	3	+	pos	-	LOSS	YES	post	7	2	63.39	IDC	196.467	DECEASED	-	LumA		Died of Other Causes	l	YES	brca_metabric	Primary	IDC	30	2	MASTECTOMY
MB-0233	MB-0233	3.034	Breast Cancer	Breast Invasive Ductal Carcinoma	moderate	NO	1	+		-	GAIN	YES	post	2	2	77.77	IDC	72.4333	DECEASED	+	LumA	ER+/HER2- Low Prolif	Died of Other Causes	l	NO	brca_metabric	Primary	IDC	17	1	BREAST CONSERVING
MB-4328	MB-4328	4.06	Breast Cancer	Breast Invasive Ductal Carcinoma	low	NO	3	+	pos	-	NEUT	YES	post	7	2	64.12	IDC	199.267	DECEASED	+	LumA		Died of Other Causes	r	YES	brca_metabric	Primary	IDC	30		MASTECTOMY
MB-0235	MB-0235	4.04	Breast Cancer	Breast Invasive Ductal Carcinoma	low	YES	1	+	pos	-	NEUT	YES	post	8	2	52.55	IDC	142.567	DECEASED	+	LumA	ER+/HER2- Low Prolif	Died of Disease	l	YES	brca_metabric	Primary	IDC	20	2	BREAST CONSERVING
MB-4331	MB-4331	5.04	Breast Cancer	Breast Invasive Ductal Carcinoma	moderate	NO	3	+	pos	-	GAIN	YES	post	1	3	63.34	IDC	235.567	DECEASED	-	Her2		Died of Other Causes	l	YES	brca_metabric	Primary	IDC	20	2	MASTECTOMY
MB-4332	MB-4332	4.04	Breast Cancer	Invasive Breast Carcinoma	high	NO	3	-	neg	-	NEUT	NO	pre	10	3	34.36	BRCA	307.933	LIVING	-	Basal		Living	l	YES	brca_metabric	Primary	IDC-MED	20	1	MASTECTOMY
MB-4339	MB-4339	3.04	Breast Cancer	Breast Invasive Ductal Carcinoma	high	NO	3	+	pos	-	NEUT	NO	post	8	2	74.98	IDC	173.6	DECEASED	+	LumB		Died of Disease	l	YES	brca_metabric	Primary	IDC	20	1	MASTECTOMY
MB-4341	MB-4341	6.08	Breast Cancer	Breast Invasive Ductal Carcinoma	moderate	YES	3	-	neg	+	GAIN	NO	pre	5	3	35.14	IDC	33.7	DECEASED	-	Her2		Died of Disease	r	YES	brca_metabric	Primary	IDC	40	2	MASTECTOMY
MB-4342	MB-4342	2.124	Breast Cancer	Breast Invasive Ductal Carcinoma	moderate	NO	3	+	pos	-	NEUT	YES	post	4ER+		73.2	IDC	232.767	DECEASED	-	LumA	ER+/HER2- Low Prolif	Died of Other Causes	l	YES	brca_metabric	Primary	IDC	62	3	MASTECTOMY
MB-4343	MB-4343	4.05	Breast Cancer	Breast Invasive Ductal Carcinoma	moderate	NO	3	+		-	NEUT	NO	post	4ER+	3	68.09	IDC	198.6	DECEASED	-	Her2	ER+/HER2- Low Prolif	Died of Other Causes	l	NO	brca_metabric	Primary	IDC	25	2	MASTECTOMY
MB-2513	MB-2513	3.04	Breast Cancer	Breast Invasive Ductal Carcinoma	high	NO	2	-	neg	+	GAIN	NO	post	5	2	57.96	IDC	59.7	DECEASED	-	LumA	HER2+	Died of Disease	l	YES	brca_metabric	Primary	IDC	20	1	BREAST CONSERVING
MB-2517	MB-2517	4.03	Breast Cancer	Breast Invasive Ductal Carcinoma	moderate	NO	2	-	neg	+	GAIN	YES	post	5	3	60.29	IDC	268.433	DECEASED	-	Her2	HER2+	Died of Other Causes	r	NO	brca_metabric	Primary	IDC	15	1	MASTECTOMY
MB-2536	MB-2536	2.03	Breast Cancer	Invasive Breast Carcinoma	moderate	NO	2	+	pos	-	GAIN	NO	post	3	1	54.11	BRCA	47.9	DECEASED	-	LumA	ER+/HER2- Low Prolif	Died of Other Causes	l	NO	brca_metabric	Primary	IDC-TUB	15	1	BREAST CONSERVING
MB-2556	MB-2556	4.04	Breast Cancer	Breast Invasive Lobular Carcinoma	moderate	NO	2	-	pos	-	NEUT	YES	post	4ER+	2	62.59	ILC	220.9	DECEASED	-	claudin-low	ER-/HER2-	Died of Other Causes	l	NO	brca_metabric	Primary	ILC	20	2	MASTECTOMY
MB-2564	MB-2564	2.02	Breast Cancer	Invasive Breast Carcinoma	high	NO	2	+	pos	-	NEUT	NO	post	8	1	52.98	BRCA	285.433	LIVING	+	LumA	ER+/HER2- Low Prolif	Living	l	YES	brca_metabric	Primary	IDC-TUB	10	1	BREAST CONSERVING
MB-2610	MB-2610	3.05	Breast Cancer	Invasive Breast Carcinoma	low	NO	2	+	pos	-	NEUT	YES	post	8	1	58.99	BRCA	280.7	LIVING	+	LumA	ER+/HER2- Low Prolif	Living	l	NO	brca_metabric	Primary	IDC-TUB	25	2	MASTECTOMY
MB-2613	MB-2613	4.04	Breast Cancer	Breast Invasive Ductal Carcinoma	high	NO	2	+	pos	-	NEUT	YES	post	1	3	59.63	IDC	163.4	LIVING	+	LumB	ER+/HER2- High Prolif	Living	l	NO	brca_metabric	Primary	IDC	20	1	MASTECTOMY
MB-0258	MB-0258	4.022	Breast Cancer	Breast Invasive Ductal Carcinoma	high	NO	1	+	pos	-	GAIN	YES	post	7	3	62.7	IDC	86.1333	LIVING	+	LumA	ER+/HER2- High Prolif	Living	l	YES	brca_metabric	Primary	IDC	11	1	BREAST CONSERVING
MB-2616	MB-2616	3.036	Breast Cancer	Breast Mixed Ductal and Lobular Carcinoma	moderate	NO	2	+	pos	-	NEUT	NO	post	4ER+	2	65.07	MDLC	219.167	DECEASED	+	claudin-low	ER+/HER2- Low Prolif	Died of Disease	l	YES	brca_metabric	Primary	IDC+ILC	18	1	BREAST CONSERVING
MB-2617	MB-2617	4.036	Breast Cancer	Breast Invasive Ductal Carcinoma	high	NO	2	+	pos	-	NEUT	YES	post	4ER+	3	63.3	IDC	89.1	DECEASED	-	LumB	ER+/HER2- High Prolif	Died of Disease	l	YES	brca_metabric	Primary	IDC	18	1	BREAST CONSERVING
MB-2618	MB-2618	3.032	Breast Cancer	Breast Invasive Ductal Carcinoma	high	NO	2	+	pos	-	GAIN	NO	post	1	2	66.22	IDC	89.1	DECEASED	+	LumB		Died of Disease	r	YES	brca_metabric	Primary	IDC	16	1	BREAST CONSERVING
MB-0262	MB-0262	4.052	Breast Cancer	Breast Invasive Ductal Carcinoma	high	NO	1	+	pos	-	NEUT	YES	post	7	3	55.44	IDC	145.3	DECEASED	-	Her2		Died of Other Causes	l	NO	brca_metabric	Primary	IDC	26	2	MASTECTOMY
MB-2626	MB-2626	4.032	Breast Cancer	Breast Invasive Ductal Carcinoma	high	NO	2	+	pos	+	GAIN	YES	post	5	3	62.54	IDC	193.7	LIVING	+	LumB	HER2+	Living	r	YES	brca_metabric	Primary	IDC	16	1	BREAST CONSERVING
MB-2629	MB-2629	5.03	Breast Cancer	Breast Invasive Ductal Carcinoma	moderate	NO	2	+	pos	-	NEUT	YES	post	3	3	61.22	IDC	279.1	LIVING	-	LumB		Living	l	YES	brca_metabric	Primary	IDC	15	2	MASTECTOMY
MB-2632	MB-2632	5.03	Breast Cancer	Breast Invasive Ductal Carcinoma	high	YES	2	-	neg	+	GAIN	NO	pre	5	3	36.52	IDC	19.1	DECEASED	-	Her2	HER2+	Died of Disease	l	YES	brca_metabric	Primary	IDC	15	2	MASTECTOMY
MB-2634	MB-2634	4.02	Breast Cancer	Breast Invasive Ductal Carcinoma	high	NO	2	+	pos	-	GAIN	YES	post	2	3	70.69	IDC	274.033	LIVING	+	LumB	ER+/HER2- High Prolif	Living	l	YES	brca_metabric	Primary	IDC	10	1	BREAST CONSERVING
MB-2643	MB-2643	3.006	Breast Cancer	Breast Invasive Ductal Carcinoma	low	NO	2	-		-	NEUT	NO	pre	4ER-	2	34.2	IDC	52.9667	DECEASED	-	claudin-low		Died of Disease	r	YES	brca_metabric	Primary	IDC	3	1	BREAST CONSERVING
MB-2645	MB-2645	6.054	Breast Cancer	Breast Invasive Ductal Carcinoma	moderate	NO	2	+	pos	-	NEUT	YES	post	4ER+	3	69.45	IDC	44.7667	DECEASED	-	Basal		Died of Disease	l	YES	brca_metabric	Primary	IDC	27	3	MASTECTOMY
MB-0272	MB-0272	6.056	Breast Cancer	Breast Invasive Ductal Carcinoma	moderate	NO	1	+	pos	-	NEUT	NO	post	8	3	55.36	IDC	122	DECEASED	-	LumB	ER+/HER2- High Prolif	Died of Disease	r	NO	brca_metabric	Primary	IDC	28	1	MASTECTOMY
MB-2686	MB-2686	5.034	Breast Cancer	Breast Invasive Ductal Carcinoma	high	NO	2	+	pos	-	NEUT	YES	post	1	3	68.76	IDC	177.267	LIVING	-	LumB	ER+/HER2- High Prolif	Living	l	YES	brca_metabric	Primary	IDC	17	2	BREAST CONSERVING
MB-2705	MB-2705	3.03	Breast Cancer	Invasive Breast Carcinoma	high	NO	2	+	pos	-	NEUT	NO	post	3	2	61.78	BRCA	163.733	LIVING	-	LumB	ER+/HER2- High Prolif	Living	l	YES	brca_metabric	Primary	IDC-TUB	15	1	BREAST CONSERVING
MB-2708	MB-2708	3.03	Breast Cancer	Invasive Breast Carcinoma	moderate	NO	2	+	pos	-	NEUT	YES	post	7	2	66.36	BRCA	133.233	DECEASED	+	LumB	ER+/HER2- High Prolif	Died of Disease	l	NO	brca_metabric	Primary	IDC-TUB	15	1	MASTECTOMY
MB-2711	MB-2711	3.03	Breast Cancer	Breast Invasive Ductal Carcinoma	moderate	NO	2	+	pos	-	NEUT	NO	pre	7	2	48.07	IDC	201.467	LIVING	+	LumA	ER+/HER2- Low Prolif	Living	l	NO	brca_metabric	Primary	IDC	15	1	MASTECTOMY
MB-2712	MB-2712	3.022	Breast Cancer	Breast Mixed Ductal and Lobular Carcinoma		NO	2	+	pos	-	NEUT	YES	post	7	1	54.59	MDLC	234.433	DECEASED	+	LumA	ER+/HER2- Low Prolif	Died of Other Causes	r	YES	brca_metabric	Primary	IDC+ILC	11	2	BREAST CONSERVING
MB-2718	MB-2718	4.04	Breast Cancer	Invasive Breast Carcinoma	high	YES	2	-	neg	-	NEUT	NO	pre	10	2	47.94	BRCA	278.267	LIVING	-	Basal		Living	l	NO	brca_metabric	Primary	IDC-TUB	20	2	MASTECTOMY
MB-2721	MB-2721	2.018	Breast Cancer	Invasive Breast Carcinoma	high	NO	2	+	neg	-	LOSS	NO	pre	7	1	44.82	BRCA	251.633	LIVING	+	LumA		Living	l	YES	brca_metabric	Primary	IDC-TUB	9	1	BREAST CONSERVING
MB-2725	MB-2725	3.03	Breast Cancer	Breast Invasive Ductal Carcinoma	moderate	NO	2	+	pos	-	NEUT	YES	pre	4ER+	1	44.88	IDC	236.933	LIVING	+	LumA	ER+/HER2- Low Prolif	Living	r	YES	brca_metabric	Primary	IDC	15	2	BREAST CONSERVING
MB-2728	MB-2728	6.08	Breast Cancer	Breast Invasive Ductal Carcinoma	high	YES	2	+	neg	-	NEUT	NO	pre	9	3	28.62	IDC	51.4	DECEASED	+	LumB	ER+/HER2- High Prolif	Died of Disease	l	YES	brca_metabric	Primary	IDC	40	3	MASTECTOMY
MB-2730	MB-2730	6.07	Breast Cancer	Breast Invasive Ductal Carcinoma	high	NO	2	+	pos	-	NEUT	YES	post	1	3	61.99	IDC	133.733	LIVING	-	LumB	ER+/HER2- High Prolif	Living	l	YES	brca_metabric	Primary	IDC	35	3	MASTECTOMY
MB-0287	MB-0287	4.038	Breast Cancer	Breast Invasive Ductal Carcinoma	high	NO	1	+	pos	-	NEUT	NO	post	7	2	77.54	IDC	94.7333	DECEASED	-	LumB	ER+/HER2- High Prolif	Died of Other Causes		NO	brca_metabric	Primary	IDC	19	2	BREAST CONSERVING
MB-2742	MB-2742	5.03	Breast Cancer	Breast Invasive Ductal Carcinoma	high	YES	2	-	neg	+	GAIN	NO	pre	5	3	48.25	IDC	24.9	DECEASED	-	Her2	HER2+	Died of Disease	l	YES	brca_metabric	Primary	IDC	15	2	MASTECTOMY
MB-2744	MB-2744	3.06	Breast Cancer	Breast Invasive Lobular Carcinoma		NO	2	+	pos	-	NEUT	YES	pre	4ER+	2	45.57	ILC	275.633	LIVING	+	Normal	ER+/HER2- Low Prolif	Living	r	YES	brca_metabric	Primary	ILC	30	1	MASTECTOMY
MB-2745	MB-2745	4.06	Breast Cancer	Breast Mixed Ductal and Lobular Carcinoma	high	NO	2	+	pos	-	NEUT	YES	pre	8	2	46.85	MDLC	168.967	DECEASED	+	LumA	ER+/HER2- High Prolif	Died of Disease	r	YES	brca_metabric	Primary	IDC+ILC	30	2	MASTECTOMY
MB-2749	MB-2749	2.026	Breast Cancer	Invasive Breast Carcinoma	moderate	NO	2	+	pos	-	NEUT	NO	post	3	1	60.13	BRCA	97.7667	DECEASED	+	LumA	ER+/HER2- Low Prolif	Died of Other Causes	r	NO	brca_metabric	Primary	IDC-TUB	13	1	MASTECTOMY
MB-2750	MB-2750	2.06	Breast Cancer	Breast Mixed Ductal and Lobular Carcinoma	moderate	NO	2	+	pos	-	GAIN	NO	pre	8	1	47.48	MDLC	145.433	DECEASED	-	LumA	ER+/HER2- Low Prolif	Died of Other Causes	r	NO	brca_metabric	Primary	IDC+ILC	30	1	MASTECTOMY
MB-2752	MB-2752	3.07	Breast Cancer	Breast Mixed Ductal and Lobular Carcinoma	moderate	NO	2	+	pos	-	NEUT	YES	post	7	2	51.36	MDLC	81.9333	DECEASED	+	LumA	ER+/HER2- Low Prolif	Died of Disease	r	NO	brca_metabric	Primary	IDC+ILC	35	1	MASTECTOMY
MB-2753	MB-2753	5.074	Breast Cancer	Breast Invasive Ductal Carcinoma	high	YES	2	-	neg	-	GAIN	NO	pre	10	3	30.95	IDC	274.4	LIVING	-	Basal	ER-/HER2-	Living	l	YES	brca_metabric	Primary	IDC	37	2	BREAST CONSERVING
MB-2754	MB-2754	3.07	Breast Cancer	Breast Invasive Lobular Carcinoma	moderate	NO	2	-	neg	-	NEUT	YES	post	3	2	66.11	ILC	203.533	DECEASED	-	Normal	ER+/HER2- Low Prolif	Died of Disease	l	NO	brca_metabric	Primary	ILC	35	1	MASTECTOMY
MB-2758	MB-2758	6.09	Breast Cancer	Breast Invasive Ductal Carcinoma	low	YES	2	-	neg	+	GAIN	NO	pre	4ER-	3	38.16	IDC	35	DECEASED	-	claudin-low	HER2+	Died of Disease	r	NO	brca_metabric	Primary	IDC	45	3	MASTECTOMY
MB-0302	MB-0302	6.058	Breast Cancer	Breast Invasive Lobular Carcinoma	moderate	NO	1	+	pos	-	NEUT	YES	post	3	3	81.53	ILC	84.2	DECEASED	-	LumA	ER+/HER2- Low Prolif	Died of Disease	r	YES	brca_metabric	Primary	ILC	29	2	MASTECTOMY
MB-2763	MB-2763	3.052	Breast Cancer	Invasive Breast Carcinoma	moderate	NO	2	+	pos	-	NEUT	YES	post	4ER+	2	70.32	BRCA	275.6	LIVING	+	LumB	ER+/HER2- High Prolif	Living	r	NO	brca_metabric	Primary	MIXED NST AND A SPECIAL TYPE	26	1	MASTECTOMY
MB-2764	MB-2764	4.03	Breast Cancer	Breast Invasive Ductal Carcinoma	low	NO	2	+	pos	-	NEUT	YES	post	4ER+	2	57.48	IDC	270.133	DECEASED	-	claudin-low	ER-/HER2-	Died of Disease		YES	brca_metabric	Primary	IDC	15	2	BREAST CONSERVING
MB-2765	MB-2765	4.034	Breast Cancer	Breast Invasive Ductal Carcinoma	moderate	NO	2	+	pos	-	GAIN	YES	post	3	3	65.79	IDC	227.867	DECEASED	+	claudin-low	ER+/HER2- Low Prolif	Died of Other Causes	l	YES	brca_metabric	Primary	IDC	17	1	BREAST CONSERVING
MB-2767	MB-2767	5.042	Breast Cancer	Breast Invasive Ductal Carcinoma	high	NO	2	+	pos	-	NEUT	YES	post	2	3	53.11	IDC	271.333	LIVING	+	LumB	ER+/HER2- High Prolif	Living	l	YES	brca_metabric	Primary	IDC	21	2	BREAST CONSERVING
MB-2770	MB-2770	5.09	Breast Cancer	Breast Invasive Lobular Carcinoma		NO	2	+	pos	-	NEUT	YES	post	8	2	60.32	ILC	274.367	LIVING	+	LumA	ER+/HER2- Low Prolif	Living	r	NO	brca_metabric	Primary	ILC	45	3	BREAST CONSERVING
MB-2771	MB-2771	4.032	Breast Cancer	Breast Invasive Ductal Carcinoma	low	NO	2	-	pos	-	LOSS	YES	post	10	3	56.79	IDC	44.8333	DECEASED	-	Basal		Died of Disease	l	YES	brca_metabric	Primary	IDC	16	1	BREAST CONSERVING
MB-2772	MB-2772	4.034	Breast Cancer	Breast Invasive Ductal Carcinoma	moderate	NO	2	+	pos	-	LOSS	YES	post	6	3	54.4	IDC	150.733	DECEASED	+	LumB	ER+/HER2- High Prolif	Died of Other Causes	r	YES	brca_metabric	Primary	IDC	17	1	BREAST CONSERVING
MB-0311	MB-0311	2.094	Breast Cancer	Breast Invasive Ductal Carcinoma	high	NO	1	+	pos	-	NEUT	YES	post	8	1	77.94	IDC	151.167	DECEASED	-	LumB	ER+/HER2- High Prolif	Died of Other Causes	l	NO	brca_metabric	Primary	IDC	47	2	MASTECTOMY
MB-2778	MB-2778	4.034	Breast Cancer	Invasive Breast Carcinoma	low	NO	2	+	pos	-	NEUT	YES	post	3	2	62.76	BRCA	181.233	DECEASED	+	NC	ER+/HER2- High Prolif	Died of Disease	l	NO	brca_metabric	Primary	IDC-TUB	17	2	MASTECTOMY
MB-0313	MB-0313	5.046	Breast Cancer	Breast Invasive Ductal Carcinoma	high	NO	1	+	pos	-	NEUT	YES	post	10	3	55.52	IDC	184.767	LIVING	+	LumB	ER+/HER2- High Prolif	Living	r	NO	brca_metabric	Primary	IDC	23	2	BREAST CONSERVING
MB-2781	MB-2781	4.06	Breast Cancer	Breast Invasive Lobular Carcinoma	moderate	NO	2	+	pos	-	GAIN	YES	post	1	2	64.32	ILC	40.4333	DECEASED	+	LumB	ER+/HER2- High Prolif	Died of Other Causes	l	NO	brca_metabric	Primary	ILC	30	2	MASTECTOMY
MB-2786	MB-2786	5.056	Breast Cancer	Breast Invasive Ductal Carcinoma	high	NO	2	+	pos	+	GAIN	YES	post	5	3	62.36	IDC	68.2667	DECEASED	-	LumA	HER2+	Died of Disease	l	YES	brca_metabric	Primary	IDC	28	2	MASTECTOMY
MB-2790	MB-2790	3.05	Breast Cancer	Invasive Breast Carcinoma	moderate	NO	2	+	pos	-	NEUT	NO	pre	8	2	47.03	BRCA	116.933	LIVING	+	LumA	ER+/HER2- High Prolif	Living	l	NO	brca_metabric	Primary	IDC-TUB	25	1	MASTECTOMY
MB-0317	MB-0317	4.078	Breast Cancer	Breast Invasive Ductal Carcinoma	high	NO	1	+	pos	-	NEUT	NO	post	7	3	76.68	IDC	151.667	DECEASED	+	LumA	ER+/HER2- Low Prolif	Died of Other Causes	r	NO	brca_metabric	Primary	IDC	39		MASTECTOMY
MB-2792	MB-2792	4.07	Breast Cancer	Breast Invasive Ductal Carcinoma	low	NO	2	+	pos	-	GAIN	YES	post	9	2	50.38	IDC	110.767	DECEASED	+	Her2	ER+/HER2- High Prolif	Died of Disease	l	NO	brca_metabric	Primary	IDC	35	2	MASTECTOMY
MB-0319	MB-0319	5.064	Breast Cancer	Breast Mixed Ductal and Lobular Carcinoma	moderate	NO	1	+	pos	-	GAIN	YES	post	2	2	92.14	MDLC	40.7	DECEASED	-	LumB	ER+/HER2- High Prolif	Died of Disease	l	YES	brca_metabric	Primary	IDC+ILC	32	2	MASTECTOMY
MB-0320	MB-0320	2.034	Breast Cancer	Breast Invasive Lobular Carcinoma	moderate	NO	1	+	pos	-	NEUT	YES	post	3	1	50.98	ILC	63.7333	LIVING	+	LumA	ER+/HER2- Low Prolif	Living	r	YES	brca_metabric	Primary	ILC	17	1	BREAST CONSERVING
MB-0321	MB-0321	5.06	Breast Cancer	Breast Invasive Ductal Carcinoma	high	YES	1	+	pos	-	NEUT	YES	pre	8	3	46.86	IDC	174.633	LIVING	+	LumA	ER+/HER2- High Prolif	Living	l	NO	brca_metabric	Primary	IDC	30	2	MASTECTOMY
MB-0322	MB-0322	4.05	Breast Cancer	Breast Invasive Ductal Carcinoma	high	NO	1	+	pos	-	NEUT	YES	post	8	2	86.28	IDC	50.5333	DECEASED	-	LumA	ER+/HER2- Low Prolif	Died of Other Causes	r	YES	brca_metabric	Primary	IDC	25	2	MASTECTOMY
MB-0324	MB-0324	6.064	Breast Cancer	Breast Invasive Ductal Carcinoma	moderate	YES	1	+	pos	-	GAIN	YES	pre	6	3	47.64	IDC	144.967	DECEASED	+	LumA	ER+/HER2- High Prolif	Died of Disease	l	YES	brca_metabric	Primary	IDC	32	2
MB-0325	MB-0325	4.09	Breast Cancer	Breast Invasive Ductal Carcinoma	high	NO	1	+	pos	-	NEUT	YES	post	10	3	79.34	IDC	177.533	LIVING	+	LumB	ER+/HER2- High Prolif	Living	r	YES	brca_metabric	Primary	IDC	45	2	MASTECTOMY
MB-2814	MB-2814	3.026	Breast Cancer	Breast Invasive Ductal Carcinoma	moderate	NO	2	+	pos	-	GAIN	NO	post	3	2	65.25	IDC	231.033	DECEASED	+	LumB	ER+/HER2- High Prolif	Died of Other Causes	r	YES	brca_metabric	Primary	IDC	13	1	BREAST CONSERVING
MB-0328	MB-0328	5.068	Breast Cancer	Breast Invasive Ductal Carcinoma	high	NO	1	+	pos	-	NEUT	YES	post	9	3	69.62	IDC	125.6	DECEASED	+	LumB	ER+/HER2- High Prolif	Died of Disease	r	YES	brca_metabric	Primary	IDC	34	2	MASTECTOMY
MB-0333	MB-0333	1	Breast Cancer	Invasive Breast Carcinoma	low	YES	1	-		-	GAIN	NO	post	10		62.81	BRCA	26.5667	DECEASED	-	claudin-low	ER-/HER2-	Died of Disease		NO	brca_metabric	Primary	OTHER INVASIVE
MB-0336	MB-0336	5.044	Breast Cancer	Breast Invasive Ductal Carcinoma	high	NO	1	+	pos	-	NEUT	YES	post	10	3	74.76	IDC	170.3	DECEASED	+	LumB	ER+/HER2- High Prolif	Died of Disease	r	YES	brca_metabric	Primary	IDC	22	2	MASTECTOMY
MB-0339	MB-0339	3.048	Breast Cancer	Invasive Breast Carcinoma	moderate	NO	1	+		-	NEUT	NO	post	4ER+	2	90.43	BRCA	26.7333	DECEASED	+	LumB	ER+/HER2- Low Prolif	Died of Other Causes	r	NO	brca_metabric	Primary	IDC-MUC	24	2	MASTECTOMY
MB-0340	MB-0340	5.032	Breast Cancer	Breast Invasive Ductal Carcinoma	high	NO	1	-	pos	-	NEUT	YES	post	10	3	79.97	IDC	164.733	LIVING	-	Basal	ER-/HER2-	Living	r	YES	brca_metabric	Primary	IDC	16	2	MASTECTOMY
MB-0341	MB-0341	4.052	Breast Cancer	Breast Invasive Ductal Carcinoma	moderate	NO	1	+	pos	-	NEUT	YES	post	8	2	67.01	IDC	170.033	DECEASED	+	LumA	ER+/HER2- High Prolif	Died of Disease		YES	brca_metabric	Primary	IDC	26	2	MASTECTOMY
MB-0342	MB-0342	3.058	Breast Cancer	Breast Invasive Lobular Carcinoma	moderate	NO	1	+	pos	-	NEUT	NO	post	3	2	54.96	ILC	125.333	DECEASED	+	Normal	ER+/HER2- Low Prolif	Died of Disease	r	NO	brca_metabric	Primary	ILC	29		MASTECTOMY
MB-0343	MB-0343	4.06	Breast Cancer	Breast Invasive Ductal Carcinoma		NO	1	+	pos	-	NEUT	YES	post	6	2	70.51	IDC	91.1333	DECEASED	+	Normal		Died of Disease	l	NO	brca_metabric	Primary	IDC	30	2	MASTECTOMY
MB-2835	MB-2835	4.04	Breast Cancer	Breast Invasive Ductal Carcinoma	moderate	NO	2	+	pos	-	NEUT	YES	post	3	3	59.84	IDC	55.0333	DECEASED	+	LumA	ER+/HER2- Low Prolif	Died of Other Causes	r	NO	brca_metabric	Primary	IDC	20	1	MASTECTOMY
MB-0345	MB-0345	4.056	Breast Cancer	Breast Invasive Ductal Carcinoma	moderate	YES	1	+	pos	-	NEUT	YES	pre	3	2	37.3	IDC	72.6667	LIVING	+	LumA	ER+/HER2- Low Prolif	Living	r	NO	brca_metabric	Primary	IDC	28	2	MASTECTOMY
MB-0346	MB-0346	6.032	Breast Cancer	Breast Invasive Ductal Carcinoma	high	NO	1	-	neg	+	GAIN	NO	pre	5	3	32.61	IDC	20.4333	DECEASED	-	Her2	HER2+	Died of Disease	l	NO	brca_metabric	Primary	IDC	16	2	MASTECTOMY
MB-2842	MB-2842	5.054	Breast Cancer	Breast Invasive Ductal Carcinoma	high	YES	2	-	neg	-	NEUT	NO	post	9	3	58.48	IDC	19.7333	DECEASED	-	Basal	ER-/HER2-	Died of Disease	r	YES	brca_metabric	Primary	IDC	27	2	MASTECTOMY
MB-0348	MB-0348	2.044	Breast Cancer	Breast Invasive Ductal Carcinoma	high	NO	1	+	pos	-	NEUT	YES	post	8	1	81.88	IDC	122.7	DECEASED	+	LumA	ER+/HER2- Low Prolif	Died of Other Causes	l	YES	brca_metabric	Primary	IDC	22	2	MASTECTOMY
MB-0349	MB-0349	5.06	Breast Cancer	Breast Invasive Ductal Carcinoma	high	NO	1	+	pos	-	LOSS	YES	post	3	3	72.26	IDC	146.033	DECEASED	-	LumB	ER+/HER2- High Prolif	Died of Other Causes	r	NO	brca_metabric	Primary	IDC	30	2	MASTECTOMY
MB-2845	MB-2845	3.028	Breast Cancer	Breast Invasive Lobular Carcinoma	moderate	NO	2	+	pos	-	NEUT	NO	post	4ER+	2	55.8	ILC	264.767	LIVING	-	claudin-low	ER+/HER2- Low Prolif	Living	r	NO	brca_metabric	Primary	ILC	14	1	MASTECTOMY
MB-0351	MB-0351	1	Breast Cancer	Invasive Breast Carcinoma	moderate	NO	1	+	pos	-	NEUT	NO	post	3		69.53	BRCA	195.333	DECEASED	-	LumB	ER+/HER2- Low Prolif	Died of Other Causes		NO	brca_metabric	Primary	IDC-MUC		1
MB-2847	MB-2847	6.07	Breast Cancer	Breast Invasive Ductal Carcinoma	high	NO	2	-	pos	+	GAIN	YES	post	5	3	65.04	IDC	39.5333	DECEASED	-	Her2	HER2+	Died of Disease	l	YES	brca_metabric	Primary	IDC	35	3	MASTECTOMY
MB-0353	MB-0353	5.08	Breast Cancer	Breast Mixed Ductal and Lobular Carcinoma	high	NO	1	+	pos	-	NEUT	YES	post	7	2	86.26	MDLC	41.8333	DECEASED	-	LumA	ER+/HER2- Low Prolif	Died of Other Causes	r	YES	brca_metabric	Primary	IDC+ILC	40	2	MASTECTOMY
MB-0354	MB-0354	5.034	Breast Cancer	Breast Invasive Ductal Carcinoma	high	NO	1	-	neg	-	NEUT	NO	post	4ER-	3	73.01	IDC	11.6	DECEASED	-	claudin-low	ER-/HER2-	Died of Disease	l	NO	brca_metabric	Primary	IDC	17	2	MASTECTOMY
MB-0356	MB-0356	3.032	Breast Cancer	Breast Mixed Ductal and Lobular Carcinoma	moderate	NO	1	+	pos	-	NEUT	NO	post	8	2	58.16	MDLC	213.5	LIVING	+	LumA	ER+/HER2- High Prolif	Living	l	NO	brca_metabric	Primary	IDC+ILC	16	2	MASTECTOMY
MB-0358	MB-0358	5.052	Breast Cancer	Breast Invasive Ductal Carcinoma	moderate	YES	1	+	pos	-	GAIN	YES	post	9	3	57.87	IDC	32.8667	LIVING	+	LumA	ER+/HER2- High Prolif	Living	r	YES	brca_metabric	Primary	IDC	26	2	MASTECTOMY
MB-2853	MB-2853	3.046	Breast Cancer	Invasive Breast Carcinoma	moderate	NO	2	+	pos	-	NEUT	NO	pre	6	2	36.25	BRCA	269.633	LIVING	-	LumB	ER+/HER2- High Prolif	Living	r	YES	brca_metabric	Primary	IDC-MUC	23	1	BREAST CONSERVING
MB-0360	MB-0360	3.1	Breast Cancer	Breast Invasive Ductal Carcinoma	high	NO	1	+	pos	-	NEUT	YES	post	7	1	83.58	IDC	132.567	DECEASED	+	LumB	ER+/HER2- High Prolif	Died of Disease	l	YES	brca_metabric	Primary	IDC	50	2	MASTECTOMY
MB-2857	MB-2857	5.044	Breast Cancer	Breast Invasive Ductal Carcinoma	moderate	YES	2	-	neg	-	NEUT	NO	pre	10	3	45.3	IDC	250.667	LIVING	-	claudin-low	ER-/HER2-	Living	l	YES	brca_metabric	Primary	IDC	22	2	MASTECTOMY
MB-0362	MB-0362	4.036	Breast Cancer	Breast Mixed Ductal and Lobular Carcinoma	high	YES	1	+	pos	-	NEUT	YES	post	2	2	52.79	MDLC	47.0333	DECEASED	+	LumA	ER+/HER2- High Prolif	Died of Disease	l	YES	brca_metabric	Primary	IDC+ILC	18	2	MASTECTOMY
MB-0363	MB-0363	5.134	Breast Cancer	Invasive Breast Carcinoma	high	NO	1	+	pos	-	NEUT	NO	post	2	2	73.24	BRCA	89.9	DECEASED	-	LumB	ER+/HER2- High Prolif	Died of Disease	r	NO	brca_metabric	Primary	OTHER	67	4	MASTECTOMY
MB-0364	MB-0364	5.1	Breast Cancer	Breast Invasive Ductal Carcinoma	high	YES	1	+	pos	-	NEUT	YES	pre	4ER+	2	48.67	IDC	176.6	LIVING	-	LumA	ER+/HER2- Low Prolif	Living	r	YES	brca_metabric	Primary	IDC	50	3	MASTECTOMY
MB-2895	MB-2895	4.03	Breast Cancer	Breast Invasive Ductal Carcinoma	low	NO	2	-	neg	+	GAIN	YES	post	5	3	66.84	IDC	196.567	DECEASED	-	claudin-low	HER2+	Died of Disease	l	NO	brca_metabric	Primary	IDC	15	1	MASTECTOMY
MB-2896	MB-2896	3.026	Breast Cancer	Invasive Breast Carcinoma	moderate	NO	2	+	pos	-	NEUT	NO	post	4ER+	2	68.18	BRCA	237.367	DECEASED	-	claudin-low	ER+/HER2- Low Prolif	Died of Other Causes	r	NO	brca_metabric	Primary	IDC-TUB	13	1	MASTECTOMY
MB-2900	MB-2900	5.05	Breast Cancer	Breast Invasive Lobular Carcinoma	low	NO	2	+	pos	-	NEUT	YES	post	4ER+	2	59.29	ILC	20.6667	DECEASED	+	Normal	ER+/HER2- Low Prolif	Died of Other Causes	l	NO	brca_metabric	Primary	ILC	25	3	MASTECTOMY
MB-2901	MB-2901	3.05	Breast Cancer	Breast Invasive Ductal Carcinoma	high	NO	2	+	pos	-	NEUT	YES	pre	8	2	49.83	IDC	218.3	DECEASED	+	LumB		Died of Disease	l	YES	brca_metabric	Primary	IDC	25	1	BREAST CONSERVING
MB-2904	MB-2904	5.05	Breast Cancer	Breast Invasive Ductal Carcinoma	high	YES	2	-	neg	-	NEUT	NO	pre	10	3	34.83	IDC	125.6	DECEASED	-	claudin-low		Died of Disease	l	YES	brca_metabric	Primary	IDC	25	2	MASTECTOMY
MB-2912	MB-2912	6.04	Breast Cancer	Breast Invasive Ductal Carcinoma	high	YES	2	-	neg	-	NEUT	NO	post	10	3	59.6	IDC	267.4	LIVING	-	Basal	ER-/HER2-	Living	r	YES	brca_metabric	Primary	IDC	20	3	BREAST CONSERVING
MB-2916	MB-2916	2.032	Breast Cancer	Invasive Breast Carcinoma	high	NO	2	+	pos	-	NEUT	NO	pre	3	1	48.93	BRCA	266.933	LIVING	+	LumA	ER+/HER2- Low Prolif	Living	l	YES	brca_metabric	Primary	IDC-TUB	16	1	BREAST CONSERVING
MB-2917	MB-2917	5.06	Breast Cancer	Breast Invasive Ductal Carcinoma	high	YES	2	-	neg	-	NEUT	NO	pre	10	3	33.9	IDC	31.9333	DECEASED	-	Basal	ER-/HER2-	Died of Disease	l	YES	brca_metabric	Primary	IDC	30	2	MASTECTOMY
MB-2919	MB-2919	2.04	Breast Cancer	Invasive Breast Carcinoma	low	NO	2	+	pos	-	NEUT	NO	post	8	1	59.13	BRCA	240.033	DECEASED	+	LumB	ER+/HER2- Low Prolif	Died of Other Causes	l	NO	brca_metabric	Primary	IDC-MUC	20	1	MASTECTOMY
MB-2922	MB-2922	6.05	Breast Cancer	Breast Invasive Ductal Carcinoma	high	YES	2	-	neg	-	GAIN	NO	pre	1	3	45.74	IDC	14.4	DECEASED	-	Her2	ER+/HER2- High Prolif	Died of Disease	r	YES	brca_metabric	Primary	IDC	25	3	MASTECTOMY
MB-2923	MB-2923	6.074	Breast Cancer	Breast Invasive Ductal Carcinoma		YES	2	-	neg	+	GAIN	NO	pre	5	3	37.01	IDC	14.1	DECEASED	-	Her2	HER2+	Died of Disease	r	YES	brca_metabric	Primary	IDC	37	3	MASTECTOMY
MB-2927	MB-2927	2.026	Breast Cancer	Invasive Breast Carcinoma		NO	2	+	pos	-	LOSS	NO	post	1	1	58.14	BRCA	263.7	DECEASED	+	LumA	ER+/HER2- High Prolif	Died of Disease	l	NO	brca_metabric	Primary	IDC-TUB	13	1	BREAST CONSERVING
MB-2929	MB-2929	4.04	Breast Cancer	Breast Invasive Ductal Carcinoma		YES	2	-	neg	-	NEUT	NO	post	4ER-	2	53.31	IDC	262.867	DECEASED	-	Her2	ER-/HER2-	Died of Other Causes	l	YES	brca_metabric	Primary	IDC	20	2	MASTECTOMY
MB-2931	MB-2931	3.034	Breast Cancer	Breast Invasive Ductal Carcinoma		NO	2	+	pos	-	NEUT	NO	pre	8	2	46.9	IDC	228.1	DECEASED	+	LumB	ER+/HER2- Low Prolif	Died of Other Causes	l	NO	brca_metabric	Primary	IDC	17	1	MASTECTOMY
MB-2932	MB-2932	4.036	Breast Cancer	Breast Invasive Ductal Carcinoma		NO	2	+	pos	-	NEUT	YES	post	2	3	63.1	IDC	108.433	LIVING	+	LumB	ER+/HER2- High Prolif	Living	r	YES	brca_metabric	Primary	IDC	18	1	BREAST CONSERVING
MB-2933	MB-2933	2.03	Breast Cancer	Invasive Breast Carcinoma	high	NO	2	+	pos	-	NEUT	NO	pre	3	1	44.08	BRCA	161.933	DECEASED	+	LumA	ER+/HER2- Low Prolif	Died of Other Causes	l	NO	brca_metabric	Primary	IDC-TUB	15	1	MASTECTOMY
MB-2939	MB-2939	5.034	Breast Cancer	Breast Invasive Ductal Carcinoma		NO	2	+	pos	+	GAIN	YES	post	5	3	70.19	IDC	101.267	DECEASED	+	LumB		Died of Other Causes	r	NO	brca_metabric	Primary	IDC	17	2	MASTECTOMY
MB-2944	MB-2944	4.054	Breast Cancer	Breast Invasive Ductal Carcinoma		NO	2	+	neg	-	NEUT	YES	post	8	3	66.97	IDC	27.2	DECEASED	+	LumA	ER+/HER2- Low Prolif	Died of Disease		NO	brca_metabric	Primary	IDC	27	1	MASTECTOMY
MB-2947	MB-2947	3.03	Breast Cancer	Breast Invasive Ductal Carcinoma	moderate	NO	2	+	pos	-	NEUT	NO	pre	4ER+	2	36.47	IDC	112	LIVING	+	LumA	ER+/HER2- Low Prolif	Living	r	NO	brca_metabric	Primary	IDC	15	1	MASTECTOMY
MB-2951	MB-2951	3.03	Breast Cancer	Breast Invasive Ductal Carcinoma	high	NO	2	+	pos	-	NEUT	NO	pre	1	2	39.07	IDC	263.367	LIVING	+	LumA	ER+/HER2- High Prolif	Living	r	YES	brca_metabric	Primary	IDC	15	1	BREAST CONSERVING
MB-0386	MB-0386	6.03	Breast Cancer	Breast Invasive Ductal Carcinoma	moderate	NO	1	+	pos	-	LOSS	YES	post	9	3	66.83	IDC	138.133	LIVING	+	LumA	ER+/HER2- Low Prolif	Living	r	YES	brca_metabric	Primary	IDC	15	3	BREAST CONSERVING
MB-2953	MB-2953	3.036	Breast Cancer	Breast Invasive Ductal Carcinoma	high	NO	2	+	pos	-	NEUT	NO	pre	10	2	43.08	IDC	30.1333	DECEASED	+	LumB	ER+/HER2- High Prolif	Died of Disease	r	YES	brca_metabric	Primary	IDC	18	1	BREAST CONSERVING
MB-2954	MB-2954	4.06	Breast Cancer	Breast Invasive Ductal Carcinoma	moderate	NO	2	+	pos	-	NEUT	YES	post	8	2	69.79	IDC	5.5	DECEASED	+	LumB	ER+/HER2- High Prolif	Died of Disease	l	YES	brca_metabric	Primary	IDC	30	2	MASTECTOMY
MB-2957	MB-2957	5.06	Breast Cancer	Breast Invasive Ductal Carcinoma	high	YES	2	-	neg	-	NEUT	NO	pre	10	3	31.02	IDC	262.133	LIVING	-	claudin-low	ER-/HER2-	Living	l	YES	brca_metabric	Primary	IDC	30	2	MASTECTOMY
MB-2960	MB-2960	4.05	Breast Cancer	Breast Invasive Ductal Carcinoma	moderate	NO	2	+	pos	-	NEUT	YES	post	6	3	69.67	IDC	222.2	DECEASED	-	LumA	ER+/HER2- Low Prolif	Died of Other Causes	l	NO	brca_metabric	Primary	IDC	25	1	MASTECTOMY
MB-0392	MB-0392	5.06	Breast Cancer	Breast Invasive Ductal Carcinoma	moderate	YES	1	+	pos	-	NEUT	YES	post	1	3	56.28	IDC	38.1333	DECEASED	+	Normal	ER+/HER2- High Prolif	Died of Disease	l	NO	brca_metabric	Primary	IDC	30	4	MASTECTOMY
MB-2964	MB-2964	6.06	Breast Cancer	Breast Invasive Ductal Carcinoma	moderate	NO	2	+	pos	-	GAIN	YES	post	5	3	69.48	IDC	9.6	DECEASED	-	Her2	HER2+	Died of Disease	r	YES	brca_metabric	Primary	IDC	30	3	MASTECTOMY
MB-2966	MB-2966	5.036	Breast Cancer	Breast Invasive Ductal Carcinoma	moderate	NO	2	+	pos	-	NEUT	YES	post	8	3	50.3	IDC	265	LIVING	+	LumA	ER+/HER2- High Prolif	Living	l	YES	brca_metabric	Primary	IDC	18	2	MASTECTOMY
MB-2969	MB-2969	3.026	Breast Cancer	Breast Invasive Ductal Carcinoma	high	NO	2	+	pos	-	LOSS	NO	post	3	2	66.86	IDC	172.9	DECEASED	+	LumA	ER+/HER2- Low Prolif	Died of Other Causes	r	YES	brca_metabric	Primary	IDC	13	1	MASTECTOMY
MB-2970	MB-2970	4.05	Breast Cancer	Breast Mixed Ductal and Lobular Carcinoma	high	NO	2	+	pos	-	NEUT	YES	pre	4ER+	2	46.49	MDLC	252.867	DECEASED	+	LumA	ER+/HER2- Low Prolif	Died of Disease	l	NO	brca_metabric	Primary	IDC+ILC	25	2	MASTECTOMY
MB-2971	MB-2971	4.03	Breast Cancer	Breast Invasive Ductal Carcinoma	moderate	NO	2	+	pos	-	NEUT	YES	post	3	2	69.6	IDC	264.233	LIVING	+	LumA	ER+/HER2- Low Prolif	Living	l	YES	brca_metabric	Primary	IDC	15	2	BREAST CONSERVING
MB-2977	MB-2977	2.03	Breast Cancer	Invasive Breast Carcinoma	high	NO	2	+	pos	-	NEUT	NO	pre	7	1	40.02	BRCA	110.6	DECEASED	+	LumA	ER+/HER2- Low Prolif	Died of Other Causes	r	NO	brca_metabric	Primary	IDC-TUB	15	1	BREAST CONSERVING
MB-2983	MB-2983	4.03	Breast Cancer	Invasive Breast Carcinoma	moderate	NO	2	+	pos	+	GAIN	YES	post	5	2	56.26	BRCA	180.833	DECEASED	+	LumB	HER2+	Died of Other Causes	l	YES	brca_metabric	Primary	IDC-TUB	15	2	BREAST CONSERVING
MB-2984	MB-2984	4.04	Breast Cancer	Breast Invasive Ductal Carcinoma	moderate	NO	2	+	pos	+	GAIN	YES	post	9	3	64.04	IDC	261.2	LIVING	-	LumB	HER2+	Living	l	YES	brca_metabric	Primary	IDC	20	1	BREAST CONSERVING
MB-2990	MB-2990	2.03	Breast Cancer	Invasive Breast Carcinoma	low	NO	2	+	pos	-	NEUT	NO	pre	8	1	48.47	BRCA	260	LIVING	+	LumA	ER+/HER2- Low Prolif	Living	r	NO	brca_metabric	Primary	IDC-TUB	15	1	MASTECTOMY
MB-2993	MB-2993	4.04	Breast Cancer	Breast Invasive Ductal Carcinoma	low	NO	2	-	neg	-	NEUT	YES	post	10	3	63.65	IDC	187.033	LIVING	-	claudin-low	ER-/HER2-	Living	r	YES	brca_metabric	Primary	IDC	20	1	MASTECTOMY
MB-2994	MB-2994	5.036	Breast Cancer	Breast Invasive Ductal Carcinoma	moderate	NO	2	+	pos	+	GAIN	YES	pre	5	3	46.7	IDC	254.5	LIVING	+	LumA	HER2+	Living	l	YES	brca_metabric	Primary	IDC	18	2	BREAST CONSERVING
MB-2996	MB-2996	4.032	Breast Cancer	Breast Invasive Ductal Carcinoma	high	NO	2	+	pos	-	NEUT	YES	post	7	3	58.1	IDC	191.233	LIVING	+	LumA	ER+/HER2- Low Prolif	Living	l	YES	brca_metabric	Primary	IDC	16	1	BREAST CONSERVING
MB-2999	MB-2999	4.024	Breast Cancer	Breast Invasive Ductal Carcinoma	moderate	NO	2	+	pos	-	NEUT	YES	post	7	3	61.42	IDC	262	LIVING	-	LumA	ER+/HER2- High Prolif	Living	r	NO	brca_metabric	Primary	IDC	12	1	MASTECTOMY
MB-3001	MB-3001	5.024	Breast Cancer	Breast Invasive Ductal Carcinoma	high	YES	2	-	neg	-	LOSS	NO	post	10	3	50.45	IDC	263.233	LIVING	-	claudin-low		Living	l	YES	brca_metabric	Primary	IDC	12	2	MASTECTOMY
MB-3002	MB-3002	4.06	Breast Cancer	Breast Invasive Lobular Carcinoma	high	NO	2	+	pos	-	NEUT	YES	post	3	2	62.32	ILC	140.567	DECEASED	-	LumA	ER+/HER2- High Prolif	Died of Other Causes	r	NO	brca_metabric	Primary	ILC	30	2	MASTECTOMY
MB-3005	MB-3005	3.046	Breast Cancer	Breast Invasive Ductal Carcinoma	moderate	NO	2	+	pos	-	NEUT	NO	pre	8	2	45.75	IDC	253.067	LIVING	+	LumA	ER+/HER2- Low Prolif	Living	l	YES	brca_metabric	Primary	IDC	23	1	BREAST CONSERVING
MB-3006	MB-3006	5.04	Breast Cancer	Breast Invasive Ductal Carcinoma	moderate	NO	2	+	pos	-	NEUT	YES	post	4ER+	2	60.09	IDC	15.7	DECEASED	-	claudin-low	ER-/HER2-	Died of Disease	l	YES	brca_metabric	Primary	IDC	20	3	MASTECTOMY
MB-3007	MB-3007	3.024	Breast Cancer	Breast Invasive Ductal Carcinoma	moderate	NO	2	+	pos	-	GAIN	NO	pre	2	2	48.48	IDC	114.9	DECEASED	+	LumB	ER+/HER2- High Prolif	Died of Disease	l	NO	brca_metabric	Primary	IDC	12	1	MASTECTOMY
MB-3008	MB-3008	2.024	Breast Cancer	Breast Mixed Ductal and Lobular Carcinoma	moderate	NO	2	+	pos	-	NEUT	NO	post	8	1	51.94	MDLC	149.6	LIVING	+	LumA	ER+/HER2- Low Prolif	Living	l	YES	brca_metabric	Primary	IDC+ILC	12	1	BREAST CONSERVING
MB-3013	MB-3013	3.046	Breast Cancer	Invasive Breast Carcinoma	moderate	NO	2	+	pos	-	NEUT	YES	post	4ER+	1	50.37	BRCA	238.367	LIVING	-	claudin-low	ER+/HER2- Low Prolif	Living	l	YES	brca_metabric	Primary	IDC-TUB	23	2	BREAST CONSERVING
MB-3014	MB-3014	5.03	Breast Cancer	Breast Invasive Ductal Carcinoma	high	YES	2	-	neg	-	NEUT	NO	pre	1	3	39.7	IDC	262.633	LIVING	-	Basal	ER-/HER2-	Living	l	YES	brca_metabric	Primary	IDC	15	2	BREAST CONSERVING
MB-3016	MB-3016	4.02	Breast Cancer	Breast Invasive Ductal Carcinoma	high	NO	2	+	pos	-	NEUT	YES	post	2	3	56.83	IDC	258.867	LIVING	+	LumB	ER+/HER2- High Prolif	Living	r	NO	brca_metabric	Primary	IDC	10	1	MASTECTOMY
MB-3021	MB-3021	5.044	Breast Cancer	Breast Invasive Lobular Carcinoma	moderate	NO	2	+	pos	-	NEUT	YES	post	8	3	63.08	ILC	217.567	DECEASED	+	LumA	ER+/HER2- High Prolif	Died of Other Causes	r	YES	brca_metabric	Primary	ILC	22	1	BREAST CONSERVING
MB-3025	MB-3025	5.026	Breast Cancer	Breast Invasive Ductal Carcinoma	high	YES	2	-	neg	+	GAIN	NO	pre	5	3	37.89	IDC	256	LIVING	-	Her2	HER2+	Living	l	YES	brca_metabric	Primary	IDC	13	2	BREAST CONSERVING
MB-3026	MB-3026	4.044	Breast Cancer	Breast Invasive Ductal Carcinoma	high	NO	2	+	pos	-	NEUT	YES	pre	6	3	49.92	IDC	261.2	LIVING	-	LumA	ER+/HER2- High Prolif	Living	r	YES	brca_metabric	Primary	IDC	22	2	BREAST CONSERVING
MB-3028	MB-3028	4.034	Breast Cancer	Breast Invasive Ductal Carcinoma	high	NO	2	+	pos	+	GAIN	YES	post	9	3	60.93	IDC	42.5667	DECEASED	-	LumB	ER+/HER2- High Prolif	Died of Disease		YES	brca_metabric	Primary	IDC	17	1	BREAST CONSERVING
MB-3031	MB-3031	5.042	Breast Cancer	Invasive Breast Carcinoma	high	YES	2	+	neg	+	GAIN	NO	pre	5	3	46.76	BRCA	35.6333	DECEASED	-	Her2	ER+/HER2- High Prolif	Died of Disease	r	YES	brca_metabric	Primary	IDC-MED	21	2	MASTECTOMY
MB-3032	MB-3032	2.03	Breast Cancer	Breast Invasive Ductal Carcinoma	high	NO	2	+	pos	-	NEUT	NO	post	3	1	50.01	IDC	250.133	LIVING	+	LumA	ER+/HER2- Low Prolif	Living	r	YES	brca_metabric	Primary	IDC	15	1	BREAST CONSERVING
MB-3033	MB-3033	3.038	Breast Cancer	Breast Invasive Ductal Carcinoma	high	NO	2	+	pos	-	NEUT	YES	post	3	2	69.07	IDC	70.4	DECEASED	+	LumA	ER+/HER2- Low Prolif	Died of Disease	r	NO	brca_metabric	Primary	IDC	19	1	MASTECTOMY
MB-3035	MB-3035	3.044	Breast Cancer	Breast Invasive Ductal Carcinoma	high	NO	2	+	pos	-	LOSS	YES	post	7	2	54.64	IDC	260.733	LIVING	-	LumA	ER+/HER2- Low Prolif	Living	r	YES	brca_metabric	Primary	IDC	22	1	BREAST CONSERVING
MB-3037	MB-3037	3.026	Breast Cancer	Invasive Breast Carcinoma	high	NO	2	+	pos	-	NEUT	NO	post	3	2	53.19	BRCA	98.8333	LIVING	+	LumA	ER+/HER2- Low Prolif	Living	l	YES	brca_metabric	Primary	IDC-TUB	13	1	BREAST CONSERVING
MB-3046	MB-3046	4.07	Breast Cancer	Breast Invasive Ductal Carcinoma	moderate	NO	2	-	neg	-	NEUT	YES	post	10	3	67.2	IDC	73.8333	DECEASED	-	Basal	ER-/HER2-	Died of Other Causes	l	NO	brca_metabric	Primary	IDC	35	1	MASTECTOMY
MB-3049	MB-3049	3.032	Breast Cancer	Breast Invasive Lobular Carcinoma	moderate	NO	2	+	pos	-	NEUT	NO	post	7	2	57.17	ILC	259.967	LIVING	+	LumA	ER+/HER2- Low Prolif	Living	r	YES	brca_metabric	Primary	ILC	16	1	BREAST CONSERVING
MB-3050	MB-3050	4.06	Breast Cancer	Breast Invasive Ductal Carcinoma	moderate	NO	2	+	pos	-	NEUT	YES	post	2	3	59.53	IDC	255.1	DECEASED	-	LumB	ER+/HER2- High Prolif	Died of Other Causes	r	NO	brca_metabric	Primary	IDC	30	1	MASTECTOMY
MB-3057	MB-3057	5.086	Breast Cancer	Breast Invasive Ductal Carcinoma	high	YES	2	-	neg	-	NEUT	NO	post	10	3	55.3	IDC	32.0333	DECEASED	-	Basal	ER-/HER2-	Died of Disease	r	YES	brca_metabric	Primary	IDC	43	2	MASTECTOMY
MB-3058	MB-3058	5.08	Breast Cancer	Breast Invasive Ductal Carcinoma	moderate	YES	2	-	neg	-	NEUT	NO	pre	4ER-	3	47.74	IDC	254.267	LIVING	-	Basal	ER-/HER2-	Living	r	YES	brca_metabric	Primary	IDC	40	2	MASTECTOMY
MB-3060	MB-3060	5.072	Breast Cancer	Breast Invasive Ductal Carcinoma	moderate	NO	2	+	pos	-	NEUT	YES	post	6	3	65.69	IDC	44.6	DECEASED	-	LumB	ER+/HER2- High Prolif	Died of Disease	r	YES	brca_metabric	Primary	IDC	36	2	MASTECTOMY
MB-3062	MB-3062	4.034	Breast Cancer	Breast Invasive Ductal Carcinoma		NO	2	-	neg	-	NEUT	NO	post	10	3	62.87	IDC	146.367	LIVING	-	claudin-low	ER-/HER2-	Living	l	YES	brca_metabric	Primary	IDC	17	1	BREAST CONSERVING
MB-3063	MB-3063	6.04	Breast Cancer	Breast Invasive Ductal Carcinoma	high	YES	2	-	neg	-	NEUT	NO	pre	10	3	43.51	IDC	28.5667	DECEASED	-	Basal	ER-/HER2-	Died of Disease	r	YES	brca_metabric	Primary	IDC	20	3	BREAST CONSERVING
MB-3064	MB-3064	2.04	Breast Cancer	Invasive Breast Carcinoma	high	NO	2	+	pos	-	NEUT	NO	pre	4ER+	1	46.7	BRCA	165.167	DECEASED	+	LumA	ER+/HER2- Low Prolif	Died of Disease	l	NO	brca_metabric	Primary	IDC-TUB	20	1	MASTECTOMY
MB-3067	MB-3067	5.036	Breast Cancer	Invasive Breast Carcinoma	high	YES	2	-	neg	-	NEUT	NO	post	9	3	60.29	BRCA	259.533	LIVING	-	claudin-low	ER-/HER2-	Living	r	YES	brca_metabric	Primary	IDC-MED	18	2	MASTECTOMY
MB-3079	MB-3079	3.03	Breast Cancer	Invasive Breast Carcinoma	high	NO	2	+	pos	-	NEUT	NO	post	8	2	50.54	BRCA	149.6	LIVING	+	LumA	ER+/HER2- Low Prolif	Living	r	YES	brca_metabric	Primary	IDC-TUB	15	1	MASTECTOMY
MB-0442	MB-0442	4.034	Breast Cancer	Breast Invasive Ductal Carcinoma	low	NO	1	+	pos	-	NEUT	YES	post	4ER+	2	71.58	IDC	103.467	DECEASED	-	claudin-low	ER+/HER2- Low Prolif	Died of Disease	r	NO	brca_metabric	Primary	IDC	17	2	BREAST CONSERVING
MB-3085	MB-3085	3.05	Breast Cancer	Breast Invasive Lobular Carcinoma	moderate	NO	2	+	pos	-	NEUT	NO	pre	4ER+	2	43.68	ILC	210.967	DECEASED	+	Normal	ER+/HER2- Low Prolif	Died of Disease	r	YES	brca_metabric	Primary	ILC	25	1	MASTECTOMY
MB-3092	MB-3092	5.076	Breast Cancer	Breast Mixed Ductal and Lobular Carcinoma	high	NO	2	+	pos	-	NEUT	YES	post	8	3	56.73	MDLC	152.333	DECEASED	+	LumB	ER+/HER2- High Prolif	Died of Other Causes	l	YES	brca_metabric	Primary	IDC+ILC	38	2	MASTECTOMY
MB-3102	MB-3102	4.04	Breast Cancer	Breast Invasive Ductal Carcinoma	high	NO	2	+	pos	-	NEUT	YES	post	9	2	60.34	IDC	258.333	LIVING	+	LumA	ER+/HER2- High Prolif	Living	r	YES	brca_metabric	Primary	IDC	20	2	BREAST CONSERVING
MB-3103	MB-3103	4.03	Breast Cancer	Breast Invasive Ductal Carcinoma	high	NO	2	+	pos	+	GAIN	YES	post	5	3	58.55	IDC	28.7333	DECEASED	-	LumB	HER2+	Died of Disease	l	YES	brca_metabric	Primary	IDC	15	1	BREAST CONSERVING
MB-3104	MB-3104	3.04	Breast Cancer	Breast Invasive Ductal Carcinoma	moderate	NO	2	+	pos	+	GAIN	NO	pre	5	2	28.96	IDC	75.3667	DECEASED	-	LumA	ER+/HER2- High Prolif	Died of Disease	r	YES	brca_metabric	Primary	IDC	20	1	MASTECTOMY
MB-3105	MB-3105	3.054	Breast Cancer	Invasive Breast Carcinoma	high	NO	2	+	pos	-	NEUT	YES	pre	3	1	48.34	BRCA	252.333	LIVING	+	LumA	ER+/HER2- Low Prolif	Living	l	NO	brca_metabric	Primary	IDC-TUB	27	2	MASTECTOMY
MB-3110	MB-3110	4.032	Breast Cancer	Breast Invasive Lobular Carcinoma	high	NO	2	+	pos	-	NEUT	YES	post	3	2	61.07	ILC	100.733	LIVING	-	LumA	ER+/HER2- Low Prolif	Living	r	YES	brca_metabric	Primary	ILC	16	2	BREAST CONSERVING
MB-3121	MB-3121	2.024	Breast Cancer	Breast Invasive Ductal Carcinoma	high	NO	2	+	pos	-	NEUT	NO	post	3	1	63.06	IDC	131.333	DECEASED	+	LumA	ER+/HER2- Low Prolif	Died of Other Causes	l	NO	brca_metabric	Primary	IDC	12	1	BREAST CONSERVING
MB-3122	MB-3122	4.034	Breast Cancer	Breast Invasive Ductal Carcinoma	high	NO	2	+	pos	-	GAIN	YES	post	9	3	62.39	IDC	257.767	LIVING	-	Her2	HER2+	Living	r	NO	brca_metabric	Primary	IDC	17	1	MASTECTOMY
MB-3123	MB-3123	6.044	Breast Cancer	Breast Invasive Ductal Carcinoma	moderate	YES	2	-	neg	-	GAIN	NO	post	9	3	50.26	IDC	167.433	LIVING	-	Basal	ER-/HER2-	Living	r	YES	brca_metabric	Primary	IDC	22	3	MASTECTOMY
MB-3153	MB-3153	5.032	Breast Cancer	Breast Invasive Ductal Carcinoma		YES	2	-	neg	-	NEUT	NO	pre	10	3	42.17	IDC	227.933	LIVING	-	Basal	ER-/HER2-	Living	r	YES	brca_metabric	Primary	IDC	16	2	MASTECTOMY
MB-3165	MB-3165	5.056	Breast Cancer	Breast Invasive Ductal Carcinoma	moderate	YES	2	+	neg	-	LOSS	NO	post	1	3	59.78	IDC	221.233	LIVING	-	Basal	ER-/HER2-	Living	l	YES	brca_metabric	Primary	IDC	28	2	BREAST CONSERVING
MB-3167	MB-3167	4.032	Breast Cancer	Breast Invasive Ductal Carcinoma	moderate	NO	2	+	pos	-	GAIN	YES	post	8	2	66.76	IDC	136.933	LIVING	+	LumA	ER+/HER2- High Prolif	Living	l	YES	brca_metabric	Primary	IDC	16	1	MASTECTOMY
MB-3171	MB-3171	3.026	Breast Cancer	Breast Invasive Ductal Carcinoma	moderate	NO	2	+	pos	-	NEUT	NO	post	7	2	54.95	IDC	219.667	DECEASED	+	LumA	ER+/HER2- Low Prolif	Died of Disease	l	NO	brca_metabric	Primary	IDC	13	1	MASTECTOMY
MB-3181	MB-3181	4.028	Breast Cancer	Invasive Breast Carcinoma	high	NO	2	+	pos	-	NEUT	YES	pre	2	3	43.6	BRCA	178.167	DECEASED	+	LumB		Died of Disease	l	YES	brca_metabric	Primary	IDC-TUB	14	1	MASTECTOMY
MB-3211	MB-3211	4.026	Breast Cancer	Breast Invasive Ductal Carcinoma	high	NO	2	-	neg	-	NEUT	YES	post	10	3	58.31	IDC	145.5	LIVING	-	Basal	ER-/HER2-	Living	r	YES	brca_metabric	Primary	IDC	13	1	BREAST CONSERVING
MB-3218	MB-3218	5.034	Breast Cancer	Breast Invasive Ductal Carcinoma	high	YES	2	-	neg	-	NEUT	NO	pre	10	3	44.94	IDC	248.767	LIVING	-	Basal		Living	l	YES	brca_metabric	Primary	IDC	17	2	MASTECTOMY
MB-3222	MB-3222	2.034	Breast Cancer	Invasive Breast Carcinoma	moderate	NO	2	+	neg	-	NEUT	NO	post	7	1	63.03	BRCA	23.9333	DECEASED	+	LumA	ER+/HER2- Low Prolif	Died of Other Causes	r	NO	brca_metabric	Primary	IDC-TUB	17	1	MASTECTOMY
MB-3228	MB-3228	3.034	Breast Cancer	Invasive Breast Carcinoma	high	NO	2	+	pos	-	NEUT	NO	post	4ER+	2	58.31	BRCA	252	LIVING	+	LumA	ER+/HER2- Low Prolif	Living	l	YES	brca_metabric	Primary	IDC-TUB	17	1	BREAST CONSERVING
MB-3235	MB-3235	4.034	Breast Cancer	Breast Invasive Ductal Carcinoma	moderate	NO	2	+	pos	+	GAIN	YES	post	5	3	50.66	IDC	236.133	LIVING	+	LumB	ER+/HER2- High Prolif	Living	r	YES	brca_metabric	Primary	IDC	17	1	BREAST CONSERVING
MB-3252	MB-3252	2.04	Breast Cancer	Invasive Breast Carcinoma		NO	2	+	pos	-	NEUT	NO	pre	3	1	41.4	BRCA	99.7	LIVING	+	LumA	ER+/HER2- Low Prolif	Living	l	NO	brca_metabric	Primary	IDC-MUC	20	1	BREAST CONSERVING
MB-3253	MB-3253	5.052	Breast Cancer	Breast Invasive Ductal Carcinoma	moderate	NO	2	+	pos	-	NEUT	YES	post	9	3	56.81	IDC	55.8333	DECEASED	+	LumB	ER+/HER2- High Prolif	Died of Disease	l	YES	brca_metabric	Primary	IDC	26	2	BREAST CONSERVING
MB-3254	MB-3254	2.036	Breast Cancer	Breast Invasive Ductal Carcinoma	high	NO	2	+	pos	-	NEUT	NO	post	3	1	50.21	IDC	123.9	LIVING	+	LumA	ER+/HER2- Low Prolif	Living	l	YES	brca_metabric	Primary	IDC	18	1	BREAST CONSERVING
MB-3266	MB-3266	5.034	Breast Cancer	Breast Invasive Ductal Carcinoma	low	NO	2	+	pos	-	GAIN	YES	post	1	3	52.91	IDC	51.2	DECEASED	+	LumB	ER+/HER2- High Prolif	Died of Disease	r	YES	brca_metabric	Primary	IDC	17	2	MASTECTOMY
MB-3271	MB-3271	4.04	Breast Cancer	Breast Invasive Ductal Carcinoma	high	NO	2	-	neg	-	NEUT	YES	post	10	3	59.43	IDC	65.4667	DECEASED	-	claudin-low	ER-/HER2-	Died of Other Causes	l	YES	brca_metabric	Primary	IDC	20	1	BREAST CONSERVING
MB-3272	MB-3272	6.04	Breast Cancer	Breast Invasive Ductal Carcinoma	high	NO	2	+	pos	+	GAIN	YES	post	5	3	63.53	IDC	22.6667	DECEASED	+	LumB	HER2+	Died of Disease	r	YES	brca_metabric	Primary	IDC	20	3	BREAST CONSERVING
MB-3275	MB-3275	4.056	Breast Cancer	Breast Invasive Ductal Carcinoma	moderate	NO	2	+	pos	-	NEUT	YES	pre	1	3	45	IDC	41.5333	DECEASED	+	LumB	ER+/HER2- High Prolif	Died of Disease	l	NO	brca_metabric	Primary	IDC	28	1	MASTECTOMY
MB-3277	MB-3277	5.06	Breast Cancer	Breast Invasive Ductal Carcinoma	high	YES	2	-	neg	-	NEUT	NO	pre	1	3	29.92	IDC	32.9333	DECEASED	-	Basal	ER-/HER2-	Died of Disease	l	YES	brca_metabric	Primary	IDC	30	2	MASTECTOMY
MB-3292	MB-3292	4.036	Breast Cancer	Invasive Breast Carcinoma	moderate	NO	2	-	neg	-	NEUT	YES	post	10	3	60.04	BRCA	217.767	LIVING	-	claudin-low	ER-/HER2-	Living	l	NO	brca_metabric	Primary	IDC-MED	18	1	BREAST CONSERVING
MB-3295	MB-3295	4.05	Breast Cancer	Breast Invasive Ductal Carcinoma	low	NO	2	+	pos	-	NEUT	YES	post	4ER+	3	60.42	IDC	158.533	DECEASED	+	Normal	ER+/HER2- Low Prolif	Died of Other Causes	l	NO	brca_metabric	Primary	IDC	25	1	MASTECTOMY
MB-3297	MB-3297	5.05	Breast Cancer	Breast Invasive Ductal Carcinoma	low	YES	2	-	neg	-	NEUT	NO	pre	10	3	42.72	IDC	236.067	LIVING	-	Basal	ER-/HER2-	Living	l	YES	brca_metabric	Primary	IDC	25	2	MASTECTOMY
MB-3300	MB-3300	3.038	Breast Cancer	Breast Invasive Ductal Carcinoma	moderate	NO	2	+	pos	-	NEUT	NO	post	7	2	64.99	IDC	247	LIVING	-	LumB	ER+/HER2- High Prolif	Living	l	NO	brca_metabric	Primary	IDC	19	1	MASTECTOMY
MB-3301	MB-3301	3.064	Breast Cancer	Invasive Breast Carcinoma		NO	2	+	pos	-	NEUT	YES	pre	8	2	49.5	BRCA	248.767	LIVING	+	LumB	ER+/HER2- High Prolif	Living	l	NO	brca_metabric	Primary	IDC-TUB	32	1	MASTECTOMY
MB-3303	MB-3303	5.04	Breast Cancer	Invasive Breast Carcinoma	high	NO	2	+	pos	-	NEUT	YES	post	4ER+	3	63.96	BRCA	243.9	LIVING	+	LumB	ER+/HER2- High Prolif	Living	r	YES	brca_metabric	Primary	OTHER	20	2	MASTECTOMY
MB-3328	MB-3328	4.07	Breast Cancer	Invasive Breast Carcinoma	high	NO	2	+	pos	-	NEUT	YES	post	7	2	69.65	BRCA	191.133	DECEASED	-	LumA	ER+/HER2- Low Prolif	Died of Other Causes	r	YES	brca_metabric	Primary	IDC-TUB	35	2	BREAST CONSERVING
MB-3329	MB-3329	4.04	Breast Cancer	Breast Invasive Ductal Carcinoma	moderate	NO	2	-	neg	+	GAIN	NO	post	5	3	56.03	IDC	37.9667	DECEASED	-	Her2	HER2+	Died of Disease	r	YES	brca_metabric	Primary	IDC	20	1	MASTECTOMY
MB-3341	MB-3341	3.06	Breast Cancer	Breast Invasive Ductal Carcinoma	high	NO	2	+	pos	-	NEUT	YES	post	8	2	62.96	IDC	148.767	DECEASED	+	LumA	ER+/HER2- High Prolif	Died of Disease	l	NO	brca_metabric	Primary	IDC	30	1	MASTECTOMY
MB-3344	MB-3344	3.046	Breast Cancer	Breast Invasive Ductal Carcinoma	moderate	NO	2	+	pos	-	LOSS	NO	pre	3	2	33.76	IDC	241.267	LIVING	+	LumA		Living	r	YES	brca_metabric	Primary	IDC	23	1	BREAST CONSERVING
MB-3350	MB-3350	3.06	Breast Cancer	Breast Invasive Ductal Carcinoma	moderate	NO	2	+	pos	-	NEUT	YES	post	3	2	62.62	IDC	227.8	DECEASED	+	LumB	ER+/HER2- High Prolif	Died of Other Causes	l	NO	brca_metabric	Primary	IDC	30	1	MASTECTOMY
MB-3351	MB-3351	3.034	Breast Cancer	Breast Invasive Ductal Carcinoma	high	NO	2	+	pos	-	NEUT	NO	pre	3	2	39.4	IDC	241.867	LIVING	+	LumA	ER+/HER2- Low Prolif	Living	r	NO	brca_metabric	Primary	IDC	17	1	MASTECTOMY
MB-3355	MB-3355	6.054	Breast Cancer	Breast Invasive Ductal Carcinoma	high	YES	2	-	neg	+	GAIN	NO	pre	5	3	48.53	IDC	109	LIVING	-	Her2	HER2+	Living	r	YES	brca_metabric	Primary	IDC	27	3	MASTECTOMY
MB-3357	MB-3357	4.05	Breast Cancer	Breast Invasive Ductal Carcinoma	high	NO	2	+	pos	-	GAIN	YES	pre	9	3	47.75	IDC	38.0333	DECEASED	+	LumB	ER+/HER2- High Prolif	Died of Disease	l	YES	brca_metabric	Primary	IDC	25	1	BREAST CONSERVING
MB-3360	MB-3360	4.056	Breast Cancer	Breast Invasive Ductal Carcinoma	high	NO	2	+	pos	+	GAIN	YES	pre	5	3	48.48	IDC	26.7667	DECEASED	+	LumB	HER2+	Died of Disease	r	YES	brca_metabric	Primary	IDC	28	1	BREAST CONSERVING
MB-3361	MB-3361	4.032	Breast Cancer	Breast Invasive Ductal Carcinoma	high	NO	2	+	pos	+	GAIN	YES	post	5	3	57.31	IDC	68.2	DECEASED	-	LumB	HER2+	Died of Disease	r	YES	brca_metabric	Primary	IDC	16	1	BREAST CONSERVING
MB-4908	MB-4908	5.08	Breast Cancer	Breast Invasive Ductal Carcinoma	moderate	NO	3	+	pos	+	GAIN	YES	post	5	3	69.87	IDC	47.9	DECEASED	+	LumB	HER2+	Died of Disease	l	YES	brca_metabric	Primary	IDC	40	2	MASTECTOMY
MB-4911	MB-4911	5.03	Breast Cancer	Breast Invasive Ductal Carcinoma	high	YES	3	-	neg	-	NEUT	NO	pre	10	3	43.51	IDC	31.4333	DECEASED	-	Basal	ER-/HER2-	Died of Disease	l	YES	brca_metabric	Primary	IDC	15	2	MASTECTOMY
MB-4912	MB-4912	4.056	Breast Cancer	Breast Invasive Ductal Carcinoma	high	NO	3	+	pos	-	NEUT	YES	post	8	2	78.19	IDC	50	DECEASED	+	LumB	ER+/HER2- High Prolif	Died of Disease	r	YES	brca_metabric	Primary	IDC	28	2	BREAST CONSERVING
MB-3371	MB-3371	3.032	Breast Cancer	Breast Invasive Ductal Carcinoma	high	NO	2	+	pos	-	GAIN	NO	post	8	2	66.15	IDC	241.267	LIVING	-	LumB	ER+/HER2- High Prolif	Living	l	YES	brca_metabric	Primary	IDC	16	1	BREAST CONSERVING
MB-4928	MB-4928	5.044	Breast Cancer	Breast Invasive Ductal Carcinoma	moderate	NO	3	-	pos	-	GAIN	YES	post	5	3	75.2	IDC	220.033	LIVING	-	Her2		Living	r	NO	brca_metabric	Primary	IDC	22	2	MASTECTOMY
MB-4929	MB-4929	6.052	Breast Cancer	Breast Invasive Lobular Carcinoma	moderate	NO	3	-	pos	+	GAIN	YES	post	5	3	59.49	ILC	40	DECEASED	-	Her2	HER2+	Died of Disease	r	YES	brca_metabric	Primary	ILC	26	2	MASTECTOMY
MB-4930	MB-4930	5.06	Breast Cancer	Breast Invasive Ductal Carcinoma	high	NO	3	+	pos	+	GAIN	YES	post	9	3	62.43	IDC	58.4333	LIVING	-	LumB	HER2+	Living	l	YES	brca_metabric	Primary	IDC	30	2	MASTECTOMY
MB-3382	MB-3382	4.08	Breast Cancer	Breast Invasive Ductal Carcinoma	high	NO	2	+	pos	+	GAIN	YES	post	5	3	61.26	IDC	136.233	LIVING	-	LumB	HER2+	Living		NO	brca_metabric	Primary	IDC	40	1	MASTECTOMY
MB-4933	MB-4933	3.06	Breast Cancer	Breast Invasive Ductal Carcinoma	high	NO	3	+	pos	-	NEUT	NO	post	4ER+	2	50.78	IDC	272.9	LIVING	-	LumA	ER+/HER2- High Prolif	Living	r	NO	brca_metabric	Primary	IDC	30	2	MASTECTOMY
MB-4934	MB-4934	5.056	Breast Cancer	Breast Invasive Ductal Carcinoma	high	NO	3	+	pos	-	NEUT	YES	post	7	2	74.85	IDC	70.2333	LIVING	+	LumB	ER+/HER2- High Prolif	Living	r	YES	brca_metabric	Primary	IDC	28	2	MASTECTOMY
MB-4935	MB-4935	5.046	Breast Cancer	Breast Invasive Ductal Carcinoma	moderate	YES	3	-	neg	+	GAIN	YES	pre	5	3	36.35	IDC	194.2	LIVING	-	Her2	HER2+	Living	l	NO	brca_metabric	Primary	IDC	23	2	MASTECTOMY
MB-3389	MB-3389	4.04	Breast Cancer	Breast Invasive Ductal Carcinoma	high	NO	2	+	pos	-	GAIN	YES	post	6	3	63.34	IDC	240.7	LIVING	-	LumB	ER+/HER2- High Prolif	Living	l	YES	brca_metabric	Primary	IDC	20	1	BREAST CONSERVING
MB-4938	MB-4938	4.05	Breast Cancer	Breast Invasive Ductal Carcinoma	high	YES	3	-	neg	-	NEUT	NO	pre	10	2	33.92	IDC	70.6	DECEASED	-	Basal	ER-/HER2-	Died of Disease	l	YES	brca_metabric	Primary	IDC	25	2	BREAST CONSERVING
MB-4941	MB-4941	3.04	Breast Cancer	Breast Invasive Ductal Carcinoma	moderate	NO	3	+	pos	-	NEUT	NO	post	4ER+	2	57.32	IDC	58.6333	DECEASED	+	LumA	ER+/HER2- Low Prolif	Died of Disease	l	YES	brca_metabric	Primary	IDC	20	1	BREAST CONSERVING
MB-4942	MB-4942	4.054	Breast Cancer	Invasive Breast Carcinoma	low	NO	3	-	neg	-	GAIN	NO	post	10	3	60.31	BRCA	124.133	DECEASED	-	claudin-low	ER-/HER2-	Died of Other Causes	r	YES	brca_metabric	Primary	IDC-MED	27	2	BREAST CONSERVING
MB-4944	MB-4944	3.036	Breast Cancer	Breast Invasive Ductal Carcinoma	high	NO	3	+	pos	-	NEUT	NO	post	2	2	77.77	IDC	237.267	DECEASED	+	LumB	ER+/HER2- High Prolif	Died of Other Causes	l	YES	brca_metabric	Primary	IDC	18	1	BREAST CONSERVING
MB-4945	MB-4945	5.038	Breast Cancer	Breast Invasive Ductal Carcinoma	moderate	YES	3	-	neg	-	NEUT	NO	post	9	3	65.53	IDC	20.1333	DECEASED	-	Basal	ER-/HER2-	Died of Disease	r	NO	brca_metabric	Primary	IDC	19		MASTECTOMY
MB-4949	MB-4949	4.044	Breast Cancer	Breast Invasive Ductal Carcinoma	moderate	NO	3	+	pos	-	NEUT	NO	post	1	3	69.75	IDC	216.967	LIVING	-	LumB		Living	l	NO	brca_metabric	Primary	IDC	22	2	MASTECTOMY
MB-4950	MB-4950	6.06	Breast Cancer	Breast Invasive Ductal Carcinoma	moderate	NO	3	+	pos	-	NEUT	YES	post	3	3	69.99	IDC	150.6	DECEASED	+	LumA	ER+/HER2- Low Prolif	Died of Disease	l	YES	brca_metabric	Primary	IDC	30	2	MASTECTOMY
MB-3430	MB-3430	5.05	Breast Cancer	Breast Invasive Ductal Carcinoma	high	NO	2	+	pos	-	NEUT	YES	post	3	3	68.86	IDC	219.767	DECEASED	+	LumA	ER+/HER2- High Prolif	Died of Other Causes	l	YES	brca_metabric	Primary	IDC	25	2	BREAST CONSERVING
MB-3435	MB-3435	5.06	Breast Cancer	Breast Invasive Ductal Carcinoma	high	YES	2	-	neg	+	GAIN	NO	pre	5	3	37.05	IDC	25.4333	DECEASED	-	Her2	HER2+	Died of Disease	l	YES	brca_metabric	Primary	IDC	30	2	MASTECTOMY
MB-3436	MB-3436	6.26	Breast Cancer	Breast Invasive Ductal Carcinoma	high	YES	2	+	neg	-	LOSS	NO	pre	1	3	38.2	IDC	50.7667	DECEASED	+	LumB		Died of Disease		YES	brca_metabric	Primary	IDC	130	3	MASTECTOMY
MB-0524	MB-0524	4.02	Breast Cancer	Breast Invasive Ductal Carcinoma	moderate	YES	1	+	pos	-	NEUT	YES	pre	4ER+	3	40.65	IDC	80.8333	LIVING	-	Normal	ER+/HER2- Low Prolif	Living	r	NO	brca_metabric	Primary	IDC	10	2	BREAST CONSERVING
MB-3439	MB-3439	4.034	Breast Cancer	Invasive Breast Carcinoma	moderate	NO	2	+	pos	-	NEUT	YES	pre	8	2	43.67	BRCA	188.733	LIVING	+	LumA	ER+/HER2- Low Prolif	Living	r	NO	brca_metabric	Primary	IDC-TUB	17	2	MASTECTOMY
MB-3450	MB-3450	3.034	Breast Cancer	Breast Invasive Ductal Carcinoma	high	NO	2	+	pos	-	LOSS	NO	post	8	2	51.52	IDC	240.467	LIVING	+	LumA	ER+/HER2- Low Prolif	Living	r	YES	brca_metabric	Primary	IDC	17	1	BREAST CONSERVING
MB-3452	MB-3452	4.06	Breast Cancer	Breast Invasive Ductal Carcinoma	high	NO	2	+	pos	-	NEUT	YES	post	2	3	64.04	IDC	119.867	DECEASED	-	Normal	ER+/HER2- Low Prolif	Died of Disease	l	NO	brca_metabric	Primary	IDC	30	1	MASTECTOMY
MB-3453	MB-3453	5.07	Breast Cancer	Breast Invasive Ductal Carcinoma	high	YES	2	-	neg	-	NEUT	NO	post	10	3	51.36	IDC	32.8333	DECEASED	-	Basal	ER-/HER2-	Died of Disease	r	YES	brca_metabric	Primary	IDC	35	2	MASTECTOMY
MB-3459	MB-3459	3.04	Breast Cancer	Breast Invasive Ductal Carcinoma	high	NO	2	+	pos	-	GAIN	NO	post	7	2	57.66	IDC	241.4	LIVING	+	claudin-low	ER+/HER2- High Prolif	Living	r	NO	brca_metabric	Primary	IDC	20	1	MASTECTOMY
MB-4968	MB-4968	5.05	Breast Cancer	Breast Invasive Lobular Carcinoma	high	NO	3	+	pos	-	NEUT	YES	post	4ER+	2	56.03	ILC	78.7	LIVING	+	LumA	ER+/HER2- Low Prolif	Living	l	YES	brca_metabric	Primary	ILC	25	2	MASTECTOMY
MB-3466	MB-3466	4.03	Breast Cancer	Breast Invasive Ductal Carcinoma	high	NO	2	+	pos	-	NEUT	YES	post	2	3	55.3	IDC	234.133	DECEASED	+	Her2	ER+/HER2- High Prolif	Died of Other Causes	r	YES	brca_metabric	Primary	IDC	15	1	BREAST CONSERVING
MB-3467	MB-3467	5.07	Breast Cancer	Breast Invasive Ductal Carcinoma	high	YES	2	-	neg	+	GAIN	NO	pre	5	2	21.93	IDC	38.8	DECEASED	-	Her2	HER2+	Died of Disease	r	YES	brca_metabric	Primary	IDC	35	3	MASTECTOMY
MB-4974	MB-4974	4.036	Breast Cancer	Breast Invasive Ductal Carcinoma	moderate	NO	3	-	neg	-	NEUT	NO	post	10	3	65.16	IDC	176.1	DECEASED	-	Basal	ER-/HER2-	Died of Other Causes	l	YES	brca_metabric	Primary	IDC	18	1	BREAST CONSERVING
MB-4976	MB-4976	3.04	Breast Cancer	Breast Invasive Ductal Carcinoma	high	NO	3	+	pos	-	NEUT	YES	post	8	1	73.65	IDC	224.1	DECEASED	+	LumA		Died of Other Causes	r	NO	brca_metabric	Primary	IDC	20		MASTECTOMY
MB-4977	MB-4977	6.044	Breast Cancer	Breast Invasive Ductal Carcinoma	moderate	NO	3	+	pos	-	NEUT	YES	post	8	3	72.54	IDC	216.733	DECEASED	+	LumA	ER+/HER2- Low Prolif	Died of Disease	r	YES	brca_metabric	Primary	IDC	22		BREAST CONSERVING
MB-4978	MB-4978	2.04	Breast Cancer	Breast Invasive Lobular Carcinoma	low	NO	3	+	pos	-	NEUT	YES	post	3		58.89	ILC	198.433	LIVING	-	Normal	ER+/HER2- Low Prolif	Living	l	NO	brca_metabric	Primary	ILC	20	1	MASTECTOMY
MB-3488	MB-3488	4.1	Breast Cancer	Breast Invasive Ductal Carcinoma	high	YES	2	+	neg	+	GAIN	NO	pre	5	3	41.1	IDC	27.4667	DECEASED	-	Her2	HER2+	Died of Disease	l	YES	brca_metabric	Primary	IDC	50	2	MASTECTOMY
MB-4982	MB-4982	6.034	Breast Cancer	Breast Invasive Ductal Carcinoma	moderate	NO	3	-	pos	-	GAIN	YES	post	4ER+	3	62.99	IDC	19.1667	DECEASED	-	Her2	ER-/HER2-	Died of Disease	r	YES	brca_metabric	Primary	IDC	17		MASTECTOMY
MB-3492	MB-3492	5.04	Breast Cancer	Breast Invasive Ductal Carcinoma	moderate	NO	2	+	pos	-	NEUT	YES	post	1	3	62.09	IDC	118.133	DECEASED	+	LumB	ER+/HER2- High Prolif	Died of Disease	r	YES	brca_metabric	Primary	IDC	20	2	BREAST CONSERVING
MB-0542	MB-0542	6.046	Breast Cancer	Breast Invasive Ductal Carcinoma	moderate	YES	1	+	pos	-	NEUT	YES	pre	1	3	39.3	IDC	48.6	DECEASED	+	Normal	ER+/HER2- High Prolif	Died of Disease	l	YES	brca_metabric	Primary	IDC	23	2	MASTECTOMY
MB-4991	MB-4991	5.08	Breast Cancer	Breast Invasive Ductal Carcinoma	high	NO	3	+	pos	-	GAIN	YES	post	6	3	77.13	IDC	126.867	LIVING	-	LumB	ER+/HER2- High Prolif	Living	r	NO	brca_metabric	Primary	IDC	40	2	MASTECTOMY
MB-3502	MB-3502	5.054	Breast Cancer	Breast Invasive Ductal Carcinoma	moderate	YES	2	-	neg	-	NEUT	NO	post	10	3	50.79	IDC	229.333	LIVING	-	Basal	ER-/HER2-	Living	l	YES	brca_metabric	Primary	IDC	27	2	MASTECTOMY
MB-3506	MB-3506	5.032	Breast Cancer	Invasive Breast Carcinoma	high	NO	2	+	pos	-	LOSS	YES	pre	1	3	39.28	BRCA	240.833	LIVING	+	LumB	ER+/HER2- High Prolif	Living	r	YES	brca_metabric	Primary	OTHER	16	2	MASTECTOMY
MB-3510	MB-3510	3.04	Breast Cancer	Invasive Breast Carcinoma	high	NO	2	+	pos	-	NEUT	YES	post	7	1	67.6	BRCA	59.6	DECEASED	+	LumA	ER+/HER2- Low Prolif	Died of Other Causes	l	YES	brca_metabric	Primary	IDC-TUB	20	2	BREAST CONSERVING
MB-0549	MB-0549	5.06	Breast Cancer	Invasive Breast Carcinoma	high	NO	1	+	pos	+	GAIN	YES	post	5	3	76.84	BRCA	25.9667	LIVING	-	LumB	HER2+	Living	r	NO	brca_metabric	Primary	IDC	30	2	MASTECTOMY
MB-3526	MB-3526	5.044	Breast Cancer	Breast Invasive Ductal Carcinoma	low	NO	2	+	pos	-	GAIN	YES	post	6	3	60.3	IDC	86.0667	DECEASED	-	Normal	ER+/HER2- Low Prolif	Died of Disease	r	YES	brca_metabric	Primary	IDC	22	2	MASTECTOMY
MB-3528	MB-3528	4.05	Breast Cancer	Breast Invasive Ductal Carcinoma		NO	2	-	neg	+	GAIN	NO	post	5	3	71.03	IDC	113.667	LIVING	-	Her2	HER2+	Living	l	NO	brca_metabric	Primary	IDC	25	1	MASTECTOMY
MB-3530	MB-3530	4.052	Breast Cancer	Invasive Breast Carcinoma		NO	2	+	pos	-	NEUT	YES	post	8	2	70.94	BRCA	112.967	DECEASED	+	Her2	ER+/HER2- High Prolif	Died of Other Causes	l	NO	brca_metabric	Primary	IDC-TUB	26	2	MASTECTOMY
MB-3536	MB-3536	5.03	Breast Cancer	Breast Invasive Ductal Carcinoma		NO	2	+	pos	-	UNDEF	YES	pre	5	2	48.12	IDC	86.2333	DECEASED	-	Normal	ER+/HER2- High Prolif	Died of Disease	l	YES	brca_metabric	Primary	IDC	15	3	BREAST CONSERVING
MB-3545	MB-3545	4.042	Breast Cancer	Breast Invasive Ductal Carcinoma	moderate	NO	2	+	pos	-	NEUT	YES	pre	7	3	49.84	IDC	232.733	DECEASED	+	LumA	ER+/HER2- Low Prolif	Died of Disease	l	YES	brca_metabric	Primary	IDC	21	1	MASTECTOMY
MB-0558	MB-0558	4.056	Breast Cancer	Breast Invasive Ductal Carcinoma		NO	1	-	neg	-	GAIN	NO	post	10	3	69.88	IDC	97.8333	DECEASED	-	claudin-low	ER-/HER2-	Died of Other Causes	r	NO	brca_metabric	Primary	IDC	28	2	MASTECTOMY
MB-3548	MB-3548	4.04	Breast Cancer	Breast Invasive Ductal Carcinoma	high	NO	2	+	pos	-	NEUT	YES	post	3	2	66.85	IDC	234.533	DECEASED	+	LumA	ER+/HER2- High Prolif	Died of Other Causes	l	NO	brca_metabric	Primary	IDC	20	2	MASTECTOMY
MB-5014	MB-5014	5.04	Breast Cancer	Breast Invasive Ductal Carcinoma	moderate	NO	3	+	pos	-	NEUT	YES	post	6	3	69.93	IDC	213.367	LIVING	+	LumB	ER+/HER2- High Prolif	Living	l	YES	brca_metabric	Primary	IDC	20		BREAST CONSERVING
MB-5015	MB-5015	4.044	Breast Cancer	Breast Invasive Ductal Carcinoma	high	NO	3	+	pos	-	NEUT	NO	pre	8	3	44.36	IDC	252.3	DECEASED	+	LumA	ER+/HER2- Low Prolif	Died of Other Causes	r	YES	brca_metabric	Primary	IDC	22	2	BREAST CONSERVING
MB-0569	MB-0569	6.046	Breast Cancer	Breast Invasive Ductal Carcinoma	high	YES	1	+	pos	-	NEUT	YES	post	4ER+	3	74.96	IDC	59.5	DECEASED	+	LumB	ER+/HER2- High Prolif	Died of Disease	l	YES	brca_metabric	Primary	IDC	23	2	MASTECTOMY
MB-3582	MB-3582	1.12	Breast Cancer	Invasive Breast Carcinoma	high	NO	2	+	neg	-	NEUT	NO	post	4ER-		63.97	BRCA	229.367	DECEASED	+	claudin-low	ER-/HER2-	Died of Other Causes	r	NO	brca_metabric	Primary		60	1	MASTECTOMY
MB-3600	MB-3600	4.024	Breast Cancer	Breast Invasive Ductal Carcinoma	high	NO	2	+	pos	-	NEUT	YES	post	9	2	60.15	IDC	214.7	LIVING	+	LumB	ER+/HER2- High Prolif	Living	l	YES	brca_metabric	Primary	IDC	12	2	BREAST CONSERVING
MB-3606	MB-3606	4.08	Breast Cancer	Breast Invasive Ductal Carcinoma	high	NO	2	-	neg	+	GAIN	NO	post	5	3	68.61	IDC	110.633	LIVING	-	Her2	HER2+	Living	l	YES	brca_metabric	Primary	IDC	40	1	MASTECTOMY
MB-5022	MB-5022	5.062	Breast Cancer	Invasive Breast Carcinoma	moderate	NO	3	+	pos	+	GAIN	YES	post	5	3	70.71	BRCA	118.6	DECEASED	-	Her2	HER2+	Died of Disease	r	NO	brca_metabric	Primary	IDC	31	2	MASTECTOMY
MB-5027	MB-5027	4.05	Breast Cancer	Breast Invasive Ductal Carcinoma	moderate	NO	3	+	pos	-	NEUT	NO	pre	3	3	46.95	IDC	189.867	LIVING	+	LumA	ER+/HER2- Low Prolif	Living	r	YES	brca_metabric	Primary	IDC	25	2	BREAST CONSERVING
MB-5033	MB-5033	2.086	Breast Cancer	Invasive Breast Carcinoma	moderate	NO	3	+	pos	-	NEUT	NO	post	1	1	63.92	BRCA	52.7333	DECEASED	-	LumB	ER+/HER2- High Prolif	Died of Disease	r	YES	brca_metabric	Primary	IDC-MUC	43	2	BREAST CONSERVING
MB-5035	MB-5035	4.11	Breast Cancer	Breast Invasive Lobular Carcinoma	high	NO	3	+	pos	-	NEUT	NO	post	3	3	56.47	ILC	213.2	DECEASED	+	LumA	ER+/HER2- High Prolif	Died of Disease	l	NO	brca_metabric	Primary	ILC	55	2	MASTECTOMY
MB-5039	MB-5039	5.11	Breast Cancer	Breast Invasive Ductal Carcinoma	high	NO	3	+	pos	+	GAIN	YES	post	1	3	67.7	IDC	62.1333	DECEASED	-	LumB	ER+/HER2- High Prolif	Died of Disease	l	YES	brca_metabric	Primary	IDC	55	3	MASTECTOMY
MB-5040	MB-5040	4.08	Breast Cancer	Breast Invasive Ductal Carcinoma	high	NO	3	+	pos	-	NEUT	YES	post	6	3	72.73	IDC	79.1667	DECEASED	-	LumB	ER+/HER2- High Prolif	Died of Other Causes	l	NO	brca_metabric	Primary	IDC	40	2	MASTECTOMY
MB-5041	MB-5041	4.04	Breast Cancer	Breast Invasive Ductal Carcinoma	moderate	NO	3	-	pos	-	NEUT	NO	pre	2	3	45.4	IDC	173.933	LIVING	-	claudin-low	ER-/HER2-	Living	l	YES	brca_metabric	Primary	IDC	20	1	BREAST CONSERVING
MB-5043	MB-5043	6.08	Breast Cancer	Breast Invasive Ductal Carcinoma	moderate	NO	3	+	pos	-	NEUT	YES	post	8	3	70.42	IDC	128.367	DECEASED	+	LumA	ER+/HER2- Low Prolif	Died of Disease	r	YES	brca_metabric	Primary	IDC	40	3	BREAST CONSERVING
MB-5044	MB-5044	3.034	Breast Cancer	Breast Invasive Ductal Carcinoma	high	NO	3	+	pos	-	NEUT	NO	post	4ER+	2	55.56	IDC	139.433	LIVING	-	LumB	ER+/HER2- High Prolif	Living	l	YES	brca_metabric	Primary	IDC	17	1	BREAST CONSERVING
MB-5045	MB-5045	4.05	Breast Cancer	Breast Invasive Ductal Carcinoma	high	NO	3	+	pos	-	NEUT	NO	post	4ER+	3	70.11	IDC	168.3	DECEASED	+	LumA	ER+/HER2- High Prolif	Died of Other Causes	l	YES	brca_metabric	Primary	IDC	25	2	BREAST CONSERVING
MB-5048	MB-5048	3.032	Breast Cancer	Breast Invasive Ductal Carcinoma	moderate	NO	3	+	pos	-	NEUT	NO	pre	7	2	44.12	IDC	86.3667	DECEASED	+	LumA	ER+/HER2- High Prolif	Died of Disease	l	YES	brca_metabric	Primary	IDC	16	1	BREAST CONSERVING
MB-5049	MB-5049	3.034	Breast Cancer	Breast Invasive Ductal Carcinoma	moderate	NO	3	+	pos	-	NEUT	NO	post	8	2	61.76	IDC	255.3	LIVING	+	LumB	ER+/HER2- High Prolif	Living	l	NO	brca_metabric	Primary	IDC	17	1	MASTECTOMY
MB-5050	MB-5050	3.03	Breast Cancer	Breast Invasive Ductal Carcinoma	moderate	NO	3	+	pos	-	NEUT	YES	post	3	2	55.04	IDC	184.333	LIVING	+	LumA	ER+/HER2- Low Prolif	Living	r	YES	brca_metabric	Primary	IDC	15	1	BREAST CONSERVING
MB-5052	MB-5052	5.07	Breast Cancer	Breast Invasive Ductal Carcinoma	moderate	NO	3	-	pos	-	GAIN	YES	post	4ER+	3	76.66	IDC	34.5667	DECEASED	-	claudin-low	ER-/HER2-	Died of Other Causes	l	NO	brca_metabric	Primary	IDC	35	2	MASTECTOMY
MB-5053	MB-5053	3.042	Breast Cancer	Breast Invasive Ductal Carcinoma	moderate	NO	3	+	pos	-	NEUT	NO	post	3	2	68.21	IDC	150.6	DECEASED	+	LumA	ER+/HER2- Low Prolif	Died of Other Causes	r	NO	brca_metabric	Primary	IDC	21		MASTECTOMY
MB-5054	MB-5054	4.002	Breast Cancer	Breast Invasive Ductal Carcinoma	low	NO	3	-	neg	+	GAIN	NO	post	5	3	52.57	IDC	187.7	LIVING	-	Basal	HER2+	Living	l	NO	brca_metabric	Primary	IDC	1	1	MASTECTOMY
MB-5057	MB-5057	4.03	Breast Cancer	Breast Invasive Ductal Carcinoma	high	NO	3	-	neg	-	NEUT	NO	pre	10	3	39.25	IDC	56.3333	DECEASED	-	Basal	ER-/HER2-	Died of Disease	r	NO	brca_metabric	Primary	IDC	15	1	BREAST CONSERVING
MB-5058	MB-5058	6.03	Breast Cancer	Breast Invasive Ductal Carcinoma	high	YES	3	-	neg	-	NEUT	YES	post	7	3	61.04	IDC	178.733	DECEASED	-	Normal	ER-/HER2-	Died of Disease	r	YES	brca_metabric	Primary	IDC	15	2	MASTECTOMY
MB-5059	MB-5059	3.034	Breast Cancer	Breast Invasive Ductal Carcinoma	high	NO	3	+	pos	-	NEUT	NO	post	8	2	53.69	IDC	257.633	LIVING	+	LumA	ER+/HER2- Low Prolif	Living	l	NO	brca_metabric	Primary	IDC	17	1	MASTECTOMY
MB-3866	MB-3866	4.024	Breast Cancer	Breast Invasive Ductal Carcinoma	high	NO	2	-	neg	+	GAIN	NO	post	5	3	54.29	IDC	225.5	LIVING	-	Her2	HER2+	Living	r	YES	brca_metabric	Primary	IDC	12	1	BREAST CONSERVING
MB-5061	MB-5061	4.05	Breast Cancer	Breast Invasive Ductal Carcinoma	high	NO	3	+	pos	-	NEUT	YES	post	7	2	71.05	IDC	39.4333	LIVING	+	LumB	ER+/HER2- High Prolif	Living	l	YES	brca_metabric	Primary	IDC	25	2	BREAST CONSERVING
MB-5062	MB-5062	5.04	Breast Cancer	Breast Invasive Ductal Carcinoma	high	NO	3	+	pos	+	GAIN	YES	post	1	3	75.55	IDC	168.267	LIVING	-	LumB	HER2+	Living	r	YES	brca_metabric	Primary	IDC	20	2	BREAST CONSERVING
MB-5063	MB-5063	5.04	Breast Cancer	Breast Invasive Ductal Carcinoma	high	YES	3	-	neg	+	GAIN	NO	pre	5	3	41.54	IDC	215.167	LIVING	-	Her2	HER2+	Living	r	YES	brca_metabric	Primary	IDC	20	2	MASTECTOMY
MB-5064	MB-5064	3.04	Breast Cancer	Breast Invasive Ductal Carcinoma	high	NO	3	+	pos	-	LOSS	NO	post	4ER+	2	63.4	IDC	91.5	LIVING	+	LumA	ER+/HER2- Low Prolif	Living	l	NO	brca_metabric	Primary	IDC	20	1	MASTECTOMY
MB-5065	MB-5065	4.032	Breast Cancer	Breast Invasive Ductal Carcinoma	moderate	NO	3	-	neg	-	NEUT	NO	post	4ER-	3	68.66	IDC	184.8	LIVING	-	claudin-low	ER-/HER2-	Living	r	NO	brca_metabric	Primary	IDC	16	1	MASTECTOMY
MB-5066	MB-5066	4.05	Breast Cancer	Breast Invasive Ductal Carcinoma	moderate	NO	3	+	pos	-	NEUT	YES	post	3	2	53.58	IDC	94.7	LIVING	+	LumA	ER+/HER2- Low Prolif	Living	l	YES	brca_metabric	Primary	IDC	25	2	BREAST CONSERVING
MB-4004	MB-4004	4.03	Breast Cancer	Breast Invasive Ductal Carcinoma	high	NO	3	+	pos	-	NEUT	YES	post	9	3	61.16	IDC	256.867	DECEASED	+	LumB	ER+/HER2- High Prolif	Died of Disease	l	YES	brca_metabric	Primary	IDC	15	1	BREAST CONSERVING
MB-5070	MB-5070	5.06	Breast Cancer	Breast Invasive Ductal Carcinoma	high	YES	3	-	neg	-	LOSS	NO	pre	10	3	47.38	IDC	213.9	LIVING	-	Basal	ER-/HER2-	Living	r	NO	brca_metabric	Primary	IDC	30		MASTECTOMY
MB-5072	MB-5072	5.06	Breast Cancer	Breast Invasive Ductal Carcinoma	high	YES	3	-	neg	-	NEUT	NO	post	4ER-	3	52.23	IDC	50.2333	DECEASED	-	Her2	ER-/HER2-	Died of Disease	l	NO	brca_metabric	Primary	IDC	30	2	MASTECTOMY
MB-5073	MB-5073	3.1	Breast Cancer	Invasive Breast Carcinoma	moderate	NO	3	+	pos	-	NEUT	YES	post	4ER+		67.87	BRCA	194.167	DECEASED	+	claudin-low	ER+/HER2- Low Prolif	Died of Other Causes	l	NO	brca_metabric	Primary	IDC-MED	50	2	MASTECTOMY
MB-5074	MB-5074	4.05	Breast Cancer	Breast Invasive Lobular Carcinoma	high	NO	3	+	pos	-	NEUT	YES	post	3	3	70.59	ILC	221.6	DECEASED	-	LumA	ER+/HER2- High Prolif	Died of Other Causes	l	YES	brca_metabric	Primary	ILC	25	2	BREAST CONSERVING
MB-5076	MB-5076	5.07	Breast Cancer	Invasive Breast Carcinoma	high	YES	3	-	neg	-	NEUT	NO	pre	10	3	28.05	BRCA	26.8667	DECEASED	-	Basal	ER-/HER2-	Died of Disease	r	YES	brca_metabric	Primary	IDC	35	2	BREAST CONSERVING
MB-5078	MB-5078	4.048	Breast Cancer	Breast Invasive Ductal Carcinoma	moderate	NO	3	+	pos	+	GAIN	YES	post	5	2	56.33	IDC	87.1	DECEASED	-	LumB	HER2+	Died of Disease	r	YES	brca_metabric	Primary	IDC	24	2	BREAST CONSERVING
MB-5079	MB-5079	3.03	Breast Cancer	Breast Invasive Ductal Carcinoma	low	NO	3	+	pos	-	NEUT	NO	post	8	2	66.38	IDC	199.933	LIVING	+	LumA	ER+/HER2- Low Prolif	Living	r	YES	brca_metabric	Primary	IDC	15	1	BREAST CONSERVING
MB-5081	MB-5081	3.032	Breast Cancer	Breast Invasive Ductal Carcinoma	moderate	NO	3	+	pos	-	NEUT	NO	pre	9	2	43.63	IDC	58	DECEASED	+	Normal	ER+/HER2- High Prolif	Died of Disease	r	NO	brca_metabric	Primary	IDC	16		MASTECTOMY
MB-5084	MB-5084	3.04	Breast Cancer	Breast Invasive Ductal Carcinoma	moderate	NO	3	+	pos	-	NEUT	NO	pre	8	2	49	IDC	198.1	DECEASED	-	LumA	ER+/HER2- Low Prolif	Died of Disease	l	NO	brca_metabric	Primary	IDC	20	1	MASTECTOMY
MB-5086	MB-5086	2.02	Breast Cancer	Breast Invasive Ductal Carcinoma	moderate	NO	3	+	pos	-	NEUT	NO	post	8		65.41	IDC	84.2333	DECEASED	+	LumA		Died of Other Causes	l	NO	brca_metabric	Primary	IDC	10	1	MASTECTOMY
MB-5088	MB-5088	3.06	Breast Cancer	Breast Invasive Ductal Carcinoma	moderate	NO	3	+	pos	-	NEUT	YES	post	8	2	72.38	IDC	199.367	DECEASED	-	LumA	ER+/HER2- Low Prolif	Died of Other Causes	l	NO	brca_metabric	Primary	IDC	30	2	MASTECTOMY
MB-4059	MB-4059	3.05	Breast Cancer	Breast Invasive Ductal Carcinoma	high	NO	3	+	pos	-	NEUT	YES	post	3	2	50.23	IDC	172	DECEASED	+	Normal		Died of Other Causes	r	YES	brca_metabric	Primary	IDC	25	2	BREAST CONSERVING
MB-4079	MB-4079	4.044	Breast Cancer	Breast Invasive Ductal Carcinoma	high	NO	3	+	pos	-	NEUT	NO	post	7	3	63.17	IDC	351	DECEASED	+	Her2		Died of Other Causes	r	YES	brca_metabric	Primary	IDC	22	2	MASTECTOMY
MB-5097	MB-5097	3.044	Breast Cancer	Breast Invasive Ductal Carcinoma	high	NO	3	+	pos	-	NEUT	YES	post	1	2	56.33	IDC	61.6	LIVING	+	LumB	ER+/HER2- High Prolif	Living	r	NO	brca_metabric	Primary	IDC	22	2	MASTECTOMY
MB-5098	MB-5098	3.036	Breast Cancer	Breast Invasive Ductal Carcinoma	moderate	NO	3	+	pos	-	NEUT	NO	post	9		61.92	IDC	186.4	DECEASED	+	LumA	ER+/HER2- High Prolif	Died of Other Causes	l	NO	brca_metabric	Primary	IDC	18	1	MASTECTOMY
MB-4119	MB-4119	4.04	Breast Cancer	Breast Invasive Ductal Carcinoma	moderate	NO	3	+	pos	-	NEUT	YES	post	7	2	65.46	IDC	67.8	DECEASED	-	Her2		Died of Disease	l	YES	brca_metabric	Primary	IDC	20	2	MASTECTOMY
MB-5101	MB-5101	5.1	Breast Cancer	Breast Invasive Ductal Carcinoma	high	NO	3	+	pos	-	NEUT	YES	post	6	2	67.86	IDC	34.3333	DECEASED	+	LumB	ER+/HER2- High Prolif	Died of Disease	r	YES	brca_metabric	Primary	IDC	50	3	MASTECTOMY
MB-5102	MB-5102	6.04	Breast Cancer	Breast Invasive Ductal Carcinoma	high	YES	3	-	neg	-	NEUT	YES	post	10	3	69.93	IDC	30.3667	DECEASED	-	Basal		Died of Disease	l	YES	brca_metabric	Primary	IDC	20	2	BREAST CONSERVING
MB-5104	MB-5104	3.03	Breast Cancer	Invasive Breast Carcinoma	moderate	NO	3	+	pos	-	NEUT	NO	post	8	2	73.81	BRCA	122.5	DECEASED	-	LumA	ER+/HER2- Low Prolif	Died of Disease	l	NO	brca_metabric	Primary	IDC	15	1	MASTECTOMY
MB-5105	MB-5105	3.022	Breast Cancer	Breast Invasive Ductal Carcinoma	low	NO	3	+	pos	-	NEUT	NO	post	8	2	63.24	IDC	204.433	DECEASED	+	LumA	ER+/HER2- High Prolif	Died of Disease	l	YES	brca_metabric	Primary	IDC	11	1	BREAST CONSERVING
MB-5106	MB-5106	4.03	Breast Cancer	Invasive Breast Carcinoma	high	NO	3	+	pos	-	NEUT	YES	post	6	2	59.5	BRCA	190.967	DECEASED	-	LumA	ER+/HER2- High Prolif	Died of Disease	r	YES	brca_metabric	Primary	IDC	15		BREAST CONSERVING
MB-5107	MB-5107	4.082	Breast Cancer	Breast Invasive Lobular Carcinoma	high	NO	3	+	pos	-	GAIN	YES	post	1	3	61.06	ILC	82.6333	DECEASED	+	LumB	ER+/HER2- High Prolif	Died of Disease	l	YES	brca_metabric	Primary	ILC	41	2	BREAST CONSERVING
MB-5109	MB-5109	3.03	Breast Cancer	Invasive Breast Carcinoma	high	NO	3	-	pos	-	NEUT	YES	post	4ER+	2	64.94	BRCA	125.067	DECEASED	-	LumA	ER+/HER2- Low Prolif	Died of Other Causes	l	YES	brca_metabric	Primary	IDC	15	1	BREAST CONSERVING
MB-5110	MB-5110	1.05	Breast Cancer	Breast Invasive Lobular Carcinoma	moderate	NO	3	+	pos	-	NEUT	YES	post	3		59.12	ILC	21.9	DECEASED	-	Normal	ER+/HER2- Low Prolif	Died of Disease	l	NO	brca_metabric	Primary	ILC	25	2	MASTECTOMY
MB-5113	MB-5113	3.034	Breast Cancer	Breast Invasive Ductal Carcinoma	moderate	NO	3	+	pos	-	NEUT	YES	pre	1	2	43.8	IDC	175.633	LIVING	-	Normal	ER+/HER2- Low Prolif	Living	r	YES	brca_metabric	Primary	IDC	17	1	BREAST CONSERVING
MB-5114	MB-5114	4.08	Breast Cancer	Breast Invasive Ductal Carcinoma	moderate	NO	3	-	pos	+	GAIN	YES	post	5	3	57.87	IDC	15.3667	DECEASED	-	Basal	HER2+	Died of Disease	l	NO	brca_metabric	Primary	IDC	40		MASTECTOMY
MB-5115	MB-5115	5.06	Breast Cancer	Breast Invasive Ductal Carcinoma	high	YES	3	-	neg	-	NEUT	NO	pre	10	3	40.57	IDC	77.4	LIVING	-	Basal	ER-/HER2-	Living	l	YES	brca_metabric	Primary	IDC	30	2	BREAST CONSERVING
MB-5116	MB-5116	5.036	Breast Cancer	Breast Invasive Ductal Carcinoma	high	NO	3	+	pos	-	GAIN	YES	post	2	2	74.71	IDC	71.7667	DECEASED	+	LumB	ER+/HER2- High Prolif	Died of Disease	r	YES	brca_metabric	Primary	IDC	18	2	BREAST CONSERVING
MB-5117	MB-5117	3.06	Breast Cancer	Breast Invasive Ductal Carcinoma	moderate	NO	3	+	pos	-	NEUT	YES	post	8	2	51.09	IDC	209.267	LIVING	+	LumA	ER+/HER2- High Prolif	Living	r	YES	brca_metabric	Primary	IDC	30	2	BREAST CONSERVING
MB-5118	MB-5118	3.024	Breast Cancer	Breast Invasive Ductal Carcinoma	moderate	NO	3	+	pos	-	NEUT	YES	post	3	2	72.14	IDC	211.733	LIVING	+	LumA	ER+/HER2- Low Prolif	Living	l	YES	brca_metabric	Primary	IDC	12	1	BREAST CONSERVING
MB-5119	MB-5119	3.04	Breast Cancer	Breast Invasive Ductal Carcinoma	moderate	NO	3	+	pos	-	NEUT	NO	post	7	2	75.33	IDC	59.7667	LIVING	-	LumA	ER+/HER2- Low Prolif	Living	l	NO	brca_metabric	Primary	IDC	20	1	MASTECTOMY
MB-5120	MB-5120	5.06	Breast Cancer	Breast Invasive Ductal Carcinoma	high	YES	3	-	neg	+	GAIN	NO	pre	5	3	47.24	IDC	27.8	DECEASED	-	Her2	HER2+	Died of Disease	l	YES	brca_metabric	Primary	IDC	30	2	BREAST CONSERVING
MB-5121	MB-5121	4.036	Breast Cancer	Breast Invasive Lobular Carcinoma	high	NO	3	+	pos	-	NEUT	YES	post	8	3	72.02	ILC	114.9	DECEASED	+	LumB	ER+/HER2- High Prolif	Died of Disease	r	NO	brca_metabric	Primary	ILC	18		MASTECTOMY
MB-5122	MB-5122	3.08	Breast Cancer	Breast Invasive Ductal Carcinoma	moderate	NO	3	+	pos	-	NEUT	YES	post	8		77.66	IDC	125.7	DECEASED	+	LumA	ER+/HER2- Low Prolif	Died of Other Causes	r	YES	brca_metabric	Primary	IDC	40		MASTECTOMY
MB-5123	MB-5123	4.04	Breast Cancer	Breast Invasive Ductal Carcinoma	high	NO	3	+	pos	-	LOSS	YES	post	7	2	69.72	IDC	90.3	DECEASED	-	LumA	ER+/HER2- Low Prolif	Died of Disease	l	NO	brca_metabric	Primary	IDC	20	2	MASTECTOMY
MB-5124	MB-5124	3.052	Breast Cancer	Breast Invasive Ductal Carcinoma	high	NO	3	+	pos	-	NEUT	YES	post	6	2	83.96	IDC	124.2	DECEASED	+	LumB	ER+/HER2- High Prolif	Died of Disease	r	NO	brca_metabric	Primary	IDC	26	3	MASTECTOMY
MB-5126	MB-5126	5.02	Breast Cancer	Breast Invasive Ductal Carcinoma	moderate	YES	3	-	neg	-	NEUT	NO	post	10	3	63.48	IDC	27.3	DECEASED	-	Basal	ER-/HER2-	Died of Disease	r	YES	brca_metabric	Primary	IDC	10
MB-5127	MB-5127	4.06	Breast Cancer	Breast Invasive Ductal Carcinoma	low	NO	3	+	pos	-	UNDEF	NO	post	1	3	74.98	IDC	191.467	DECEASED	+	LumB	ER+/HER2- High Prolif	Died of Other Causes	l	YES	brca_metabric	Primary	IDC	30	2	MASTECTOMY
MB-5130	MB-5130	4.03	Breast Cancer	Breast Invasive Ductal Carcinoma	low	NO	3	+	pos	-	LOSS	NO	post	7	3	58.61	IDC	255	DECEASED	+	LumA	ER+/HER2- High Prolif		r	YES	brca_metabric	Primary	IDC	15	1	BREAST CONSERVING
MB-5131	MB-5131	4.006	Breast Cancer	Invasive Breast Carcinoma	moderate	NO	3	+	pos	-	NEUT	YES	post	8	2	64.08	BRCA	264.133	LIVING	+	LumA	ER+/HER2- Low Prolif	Living	r	NO	brca_metabric	Primary	IDC	3		MASTECTOMY
MB-5134	MB-5134	3.02	Breast Cancer	Breast Invasive Ductal Carcinoma	moderate	NO	3	+	pos	-	NEUT	NO	pre	3	2	46.58	IDC	196.533	LIVING	+	LumA	ER+/HER2- Low Prolif	Living	l	YES	brca_metabric	Primary	IDC	10	1	BREAST CONSERVING
MB-5135	MB-5135	4.07	Breast Cancer	Breast Invasive Ductal Carcinoma	moderate	NO	3	-	neg	-	NEUT	NO	pre	10	3	38.59	IDC	37.3667	DECEASED	-	Basal		Died of Disease	r	YES	brca_metabric	Primary	IDC	35	2	BREAST CONSERVING
MB-5136	MB-5136	4.04	Breast Cancer	Invasive Breast Carcinoma	moderate	NO	3	+	pos	-	NEUT	YES	post	4ER+	3	63.22	BRCA	178.733	LIVING	+	LumA	ER+/HER2- Low Prolif	Living	r	NO	brca_metabric	Primary	ILC	20	1	MASTECTOMY
MB-5137	MB-5137	5.05	Breast Cancer	Invasive Breast Carcinoma	high	YES	3	-	neg	-	GAIN	NO	pre	10	3	36.04	BRCA	43.2667	LIVING	-	Basal	ER-/HER2-	Living	r	YES	brca_metabric	Primary	IDC	25	2	BREAST CONSERVING
MB-5138	MB-5138	5.03	Breast Cancer	Breast Invasive Ductal Carcinoma	high	YES	3	-	neg	-	NEUT	YES	pre	10	3	44.59	IDC	37	DECEASED	-	Basal	ER-/HER2-	Died of Disease	r	YES	brca_metabric	Primary	IDC	15
MB-5139	MB-5139	6.058	Breast Cancer	Breast Invasive Ductal Carcinoma	high	NO	3	+	pos	-	LOSS	YES	post	1	3	69.16	IDC	89.9667	DECEASED	-	LumB	ER+/HER2- High Prolif	Died of Other Causes	r	YES	brca_metabric	Primary	IDC	29	2	MASTECTOMY
MB-5140	MB-5140	5.1	Breast Cancer	Invasive Breast Carcinoma	moderate	NO	3	+	pos	-	GAIN	YES	post	1	2	77.31	BRCA	134.733	DECEASED	+	LumB	ER+/HER2- High Prolif	Died of Disease	r	YES	brca_metabric	Primary	IDC	50	2	MASTECTOMY
MB-5143	MB-5143	3.04	Breast Cancer	Breast Invasive Ductal Carcinoma	moderate	NO	3	+	pos	-	NEUT	NO	post	4ER+	2	78.8	IDC	127.933	DECEASED	+	LumA	ER+/HER2- Low Prolif	Died of Other Causes	l	YES	brca_metabric	Primary	IDC	20	1	BREAST CONSERVING
MB-5144	MB-5144	3.034	Breast Cancer	Breast Invasive Ductal Carcinoma	high	NO	3	+	pos	-	GAIN	YES	post	9	2	57.14	IDC	213.033	LIVING	+	LumB	ER+/HER2- High Prolif	Living	r	YES	brca_metabric	Primary	IDC	17	1	BREAST CONSERVING
MB-5145	MB-5145	4.05	Breast Cancer	Breast Invasive Ductal Carcinoma	moderate	NO	3	-	pos	-	NEUT	YES	post	9	3	61.55	IDC	159.233	DECEASED	-	Normal	ER-/HER2-	Died of Disease	r	YES	brca_metabric	Primary	IDC	25	2	BREAST CONSERVING
MB-4292	MB-4292	4.05	Breast Cancer	Breast Invasive Ductal Carcinoma	moderate	NO	3	+	pos	-	NEUT	NO	post	8	3	58.8	IDC	335.6	DECEASED	+	LumA		Died of Other Causes	r	YES	brca_metabric	Primary	IDC	25		MASTECTOMY
MB-4293	MB-4293	3.06	Breast Cancer	Breast Invasive Ductal Carcinoma	moderate	NO	3	+	pos	-	NEUT	NO	post	8	2	54.16	IDC	219.167	DECEASED	-	LumA	ER+/HER2- Low Prolif	Died of Other Causes	l	YES	brca_metabric	Primary	IDC	30	2	MASTECTOMY
MB-4298	MB-4298	4.04	Breast Cancer	Invasive Breast Carcinoma	moderate	NO	3	+	pos	-	NEUT	YES	post	9	2	70.24	BRCA	55.1	DECEASED	-	LumB	ER+/HER2- High Prolif	Died of Disease	l	YES	brca_metabric	Primary	IDC	20	2	MASTECTOMY
MB-4300	MB-4300	5.06	Breast Cancer	Breast Invasive Ductal Carcinoma	moderate	NO	3	+	pos	-	NEUT	YES	post	6	3	70.58	IDC	189.033	LIVING	-	Her2		Living	l	YES	brca_metabric	Primary	IDC	30	2	MASTECTOMY
MB-5154	MB-5154	4.002	Breast Cancer	Breast Invasive Ductal Carcinoma	low	NO	3	-	neg	+	GAIN	NO	pre	3	3	31.87	IDC	170.833	LIVING	-	Normal	ER-/HER2-	Living	l	NO	brca_metabric	Primary	IDC	1	1	MASTECTOMY
MB-4306	MB-4306	2.042	Breast Cancer	Invasive Breast Carcinoma	high	NO	3	+	pos	-	NEUT	NO	post	3	1	69.19	BRCA	234.7	DECEASED	+	LumA		Died of Other Causes	l	NO	brca_metabric	Primary	IDC-TUB	21	2	MASTECTOMY
MB-5157	MB-5157	6.024	Breast Cancer	Breast Invasive Ductal Carcinoma	moderate	NO	3	+	pos	-	NEUT	YES	post	4ER+	3	70.68	IDC	18.2333	DECEASED	+	Normal	ER-/HER2-	Died of Disease	r	YES	brca_metabric	Primary	IDC	12		BREAST CONSERVING
MB-5158	MB-5158	3.04	Breast Cancer	Invasive Breast Carcinoma	high	NO	3	+	pos	-	GAIN	YES	post	7	2	66.53	BRCA	244.167	DECEASED	+	LumA	ER+/HER2- Low Prolif	Died of Disease	r	YES	brca_metabric	Primary	IDC	20	1	BREAST CONSERVING
MB-4317	MB-4317	3.1	Breast Cancer	Breast Invasive Ductal Carcinoma	moderate	NO	3	+	pos	+	GAIN	YES	post	5	2	51.93	IDC	177.9	LIVING	+	Her2		Living	r	NO	brca_metabric	Primary	IDC	50	2	MASTECTOMY
MB-5161	MB-5161	3.024	Breast Cancer	Breast Invasive Ductal Carcinoma	high	NO	3	+	pos	-	NEUT	NO	pre	4ER+	2	44.41	IDC	175.333	LIVING	+	Normal	ER+/HER2- Low Prolif	Living	r	YES	brca_metabric	Primary	IDC	12	1	BREAST CONSERVING
MB-5162	MB-5162	3.03	Breast Cancer	Breast Invasive Lobular Carcinoma	low	NO	3	-		-	NEUT	NO	post	4ER-	2	53.38	ILC	164.333	LIVING	-	claudin-low	ER-/HER2-	Living	r	NO	brca_metabric	Primary	ILC	15	1	MASTECTOMY
MB-4323	MB-4323	3.06	Breast Cancer	Breast Invasive Ductal Carcinoma	high	NO	3	+	pos	-	NEUT	YES	post	8		80.04	IDC	126.633	DECEASED	+	LumA	ER+/HER2- High Prolif	Died of Other Causes	r	NO	brca_metabric	Primary	IDC	30		MASTECTOMY
MB-4324	MB-4324	6.1	Breast Cancer	Breast Invasive Ductal Carcinoma	moderate	NO	3	+	pos	-	NEUT	YES	post	6	3	61.22	IDC	87.2333	DECEASED	+	Her2		Died of Disease	l	YES	brca_metabric	Primary	IDC	50	2	MASTECTOMY
MB-5166	MB-5166	6.06	Breast Cancer	Breast Invasive Ductal Carcinoma	high	NO	3	+	pos	+	GAIN	YES	post	5	3	69.23	IDC	80.7333	DECEASED	+	LumB	HER2+	Died of Disease	r	YES	brca_metabric	Primary	IDC	30	3	MASTECTOMY
MB-4329	MB-4329	5.058	Breast Cancer	Breast Invasive Ductal Carcinoma	moderate	NO	3	+	pos	-	NEUT	YES	post	7	3	70.75	IDC	168.267	DECEASED	+	LumA		Died of Disease	r	NO	brca_metabric	Primary	IDC	29	2	MASTECTOMY
MB-5169	MB-5169	4.05	Breast Cancer	Breast Invasive Ductal Carcinoma	moderate	NO	3	+	pos	-	NEUT	NO	post	3	3	62.84	IDC	51.9667	DECEASED	+	LumB	ER+/HER2- High Prolif	Died of Disease	r	NO	brca_metabric	Primary	IDC	25	2	MASTECTOMY
MB-5171	MB-5171	3.022	Breast Cancer	Breast Invasive Ductal Carcinoma	low	NO	3	+	pos	-	NEUT	NO	pre	4ER+	2	46.79	IDC	185	DECEASED	+	Normal	ER+/HER2- Low Prolif	Died of Disease	r	YES	brca_metabric	Primary	IDC	11	1	BREAST CONSERVING
MB-4333	MB-4333	2.05	Breast Cancer	Breast Invasive Ductal Carcinoma	moderate	NO	3	+	pos	-	NEUT	NO	post	3	1	64.5	IDC	207.967	DECEASED	-	LumA		Died of Other Causes	r	NO	brca_metabric	Primary	IDC	25	2	MASTECTOMY
MB-5173	MB-5173	4.1	Breast Cancer	Breast Invasive Ductal Carcinoma	high	NO	3	-	neg	-	NEUT	YES	post	10	3	69.05	IDC	22.1333	DECEASED	-	Basal	ER-/HER2-	Died of Disease	l	NO	brca_metabric	Primary	IDC	50	2	MASTECTOMY
MB-5174	MB-5174	1.03	Breast Cancer	Breast Invasive Ductal Carcinoma	high	NO	3	+		+	GAIN	NO	post	5		54.69	IDC	151.2	DECEASED	-	Her2	HER2+	Died of Other Causes	r	NO	brca_metabric	Primary	IDC	15		MASTECTOMY
MB-5175	MB-5175	2.036	Breast Cancer	Breast Invasive Ductal Carcinoma	moderate	NO	3	+	pos	-	NEUT	YES	post	4ER+		50.08	IDC	194.7	DECEASED	+	claudin-low	ER+/HER2- Low Prolif	Died of Other Causes	r	YES	brca_metabric	Primary	IDC	18		BREAST CONSERVING
MB-5176	MB-5176	3.03	Breast Cancer	Breast Invasive Ductal Carcinoma	high	NO	3	+	pos	-	NEUT	NO	post	4ER+	2	53.96	IDC	112.633	DECEASED	-	claudin-low	ER+/HER2- High Prolif	Died of Other Causes	r	YES	brca_metabric	Primary	IDC	15	1	BREAST CONSERVING
MB-4348	MB-4348	6.08	Breast Cancer	Breast Invasive Ductal Carcinoma	moderate	NO	3	+	pos	+	GAIN	YES	post	5	3	61.57	IDC	226.2	DECEASED	-	Her2		Died of Disease	r	YES	brca_metabric	Primary	IDC	40	2	MASTECTOMY
MB-4350	MB-4350	5.03	Breast Cancer	Breast Invasive Ductal Carcinoma	moderate	YES	3	-	neg	+	GAIN	NO	pre	5	3	35.64	IDC	31.0667	DECEASED	-	Her2		Died of Disease	l	YES	brca_metabric	Primary	IDC	15	2	BREAST CONSERVING
MB-4351	MB-4351	4.04	Breast Cancer	Breast Invasive Ductal Carcinoma	moderate	NO	3	-	pos	-	NEUT	NO	post	1	3	70.27	IDC	68.1333	DECEASED	-	Her2		Died of Disease	r	YES	brca_metabric	Primary	IDC	20	1	BREAST CONSERVING
MB-4353	MB-4353	5.06	Breast Cancer	Breast Invasive Ductal Carcinoma	moderate	NO	3	+	pos	-	NEUT	YES	post	8	3	59.23	IDC	128.533	DECEASED	+	LumB		Died of Disease	r	NO	brca_metabric	Primary	IDC	30	2	MASTECTOMY
MB-4354	MB-4354	4.07	Breast Cancer	Breast Invasive Ductal Carcinoma	moderate	NO	3	-	pos	-	NEUT	YES	post	1	2	55.01	IDC	15.3667	DECEASED	-	Her2		Died of Disease	l	YES	brca_metabric	Primary	IDC	35		MASTECTOMY
MB-4357	MB-4357	5.04	Breast Cancer	Breast Invasive Ductal Carcinoma	moderate	NO	3	+	pos	-	NEUT	YES	post	4ER+	3	77.12	IDC	114.033	DECEASED	-	LumA	ER+/HER2- Low Prolif	Died of Disease	r	YES	brca_metabric	Primary	IDC	20		MASTECTOMY
MB-4360	MB-4360	4.016	Breast Cancer	Breast Invasive Ductal Carcinoma	moderate	YES	3	-	neg	+	GAIN	NO	post	5	3	59.16	IDC	11.8667	DECEASED	-	Her2		Died of Disease	l	YES	brca_metabric	Primary	IDC	8	3	BREAST CONSERVING
MB-2614	MB-2614	4.03	Breast Cancer	Invasive Breast Carcinoma	high	YES	2	+	neg	-	NEUT	NO	pre	7	1	43.72	BRCA	64.9333	DECEASED	+	LumA	ER+/HER2- Low Prolif	Died of Disease	l	NO	brca_metabric	Primary	IDC-TUB	15	3	MASTECTOMY
MB-4368	MB-4368	4.05	Breast Cancer	Breast Invasive Ductal Carcinoma	high	NO	3	+	pos	-	NEUT	YES	post	8	2	74.6	IDC	119.467	DECEASED	+	LumA		Died of Disease	r	YES	brca_metabric	Primary	IDC	25	2	MASTECTOMY
MB-4374	MB-4374	4.06	Breast Cancer	Breast Invasive Ductal Carcinoma	moderate	NO	3	+	pos	-	NEUT	YES	post	7	3	77.51	IDC	42.5667	DECEASED	+	LumA		Died of Other Causes	l	YES	brca_metabric	Primary	IDC	30	2	MASTECTOMY
MB-4375	MB-4375	3.032	Breast Cancer	Breast Invasive Ductal Carcinoma	moderate	NO	3	+	pos	-	NEUT	NO	pre	3	2	40.04	IDC	291.167	LIVING	+	Normal		Living	l	NO	brca_metabric	Primary	IDC	16	1	MASTECTOMY
MB-2624	MB-2624	3.028	Breast Cancer	Invasive Breast Carcinoma	moderate	NO	2	+	pos	-	NEUT	YES	post	3	1	53.53	BRCA	128.533	LIVING	+	LumA	ER+/HER2- Low Prolif	Living	r	YES	brca_metabric	Primary	IDC-TUB	14	2	BREAST CONSERVING
MB-4390	MB-4390	5.06	Breast Cancer	Breast Invasive Ductal Carcinoma	high	NO	3	+	pos	-	NEUT	YES	post	8	2	68.49	IDC	164.333	DECEASED	+	LumA		Died of Other Causes	l	YES	brca_metabric	Primary	IDC	30	2	MASTECTOMY
MB-4395	MB-4395	4.06	Breast Cancer	Breast Invasive Ductal Carcinoma	high	NO	3	+	pos	-	NEUT	YES	pre	1	3	45.21	IDC	139.6	DECEASED	+	Her2		Died of Disease	r	NO	brca_metabric	Primary	IDC	30		MASTECTOMY
MB-4407	MB-4407	4.02	Breast Cancer	Breast Invasive Ductal Carcinoma	moderate	NO	3	-	neg	-	NEUT	NO	pre	10	3	44.4	IDC	83.3667	DECEASED	-	Basal		Died of Disease	l	YES	brca_metabric	Primary	IDC	10	1	MASTECTOMY
MB-4408	MB-4408	4.04	Breast Cancer	Breast Invasive Ductal Carcinoma	high	NO	3	-	neg	-	NEUT	NO	post	9	3	71.66	IDC	206.567	DECEASED	-	Basal	ER-/HER2-	Died of Other Causes	l	NO	brca_metabric	Primary	IDC	20		MASTECTOMY
MB-2642	MB-2642	5.07	Breast Cancer	Breast Invasive Ductal Carcinoma	moderate	YES	2	+	neg	-	LOSS	NO	pre	1	3	30.67	IDC	45.1667	DECEASED	+	LumB	ER+/HER2- High Prolif	Died of Disease	r	YES	brca_metabric	Primary	IDC	35	2	MASTECTOMY
MB-4417	MB-4417	4.064	Breast Cancer	Breast Invasive Ductal Carcinoma	moderate	NO	3	-	neg	-	NEUT	NO	post	10	3	68.16	IDC	16.7	DECEASED	-	Basal		Died of Other Causes	l	NO	brca_metabric	Primary	IDC	32	2	MASTECTOMY
MB-4418	MB-4418	3.04	Breast Cancer	Breast Invasive Ductal Carcinoma	high	NO	3	+	pos	-	NEUT	NO	post	8	2	56.11	IDC	307.633	LIVING	+	LumA		Living	l	YES	brca_metabric	Primary	IDC	20	1	BREAST CONSERVING
MB-2669	MB-2669	3.048	Breast Cancer	Invasive Breast Carcinoma	moderate	NO	2	+	pos	-	NEUT	YES	post	6	2	62.56	BRCA	73.7	DECEASED	-	LumA	ER+/HER2- Low Prolif	Died of Disease	l	NO	brca_metabric	Primary	IDC-TUB	24	1	MASTECTOMY
MB-4426	MB-4426	5.09	Breast Cancer	Breast Invasive Ductal Carcinoma	moderate	NO	3	+	pos	-	NEUT	YES	post	7	3	70.84	IDC	170.9	DECEASED	+	Basal		Died of Other Causes	l	YES	brca_metabric	Primary	IDC	45	2	MASTECTOMY
MB-4434	MB-4434	5.05	Breast Cancer	Breast Invasive Ductal Carcinoma	moderate	NO	3	+	pos	-	NEUT	YES	post	9	3	74.84	IDC	148.1	DECEASED	-	Her2		Died of Disease	r	YES	brca_metabric	Primary	IDC	25	2	MASTECTOMY
MB-4442	MB-4442	3.03	Breast Cancer	Breast Invasive Ductal Carcinoma	high	NO	3	+	pos	-	NEUT	NO	pre	8	2	47.29	IDC	296.867	LIVING	+	LumA		Living	r	NO	brca_metabric	Primary	IDC	15	1	MASTECTOMY
MB-4484	MB-4484	4.11	Breast Cancer	Breast Invasive Lobular Carcinoma	high	NO	3	+	pos	-	NEUT	YES	post	3	3	66.23	ILC	52.3	DECEASED	+	Normal		Died of Disease	l	YES	brca_metabric	Primary	ILC	55		MASTECTOMY
MB-4529	MB-4529	2.03	Breast Cancer	Breast Invasive Ductal Carcinoma	low	NO	3	+	pos	-	NEUT	YES	post	3	1	61.21	IDC	126.467	DECEASED	-	LumA	ER+/HER2- Low Prolif	Died of Other Causes	l	YES	brca_metabric	Primary	IDC	15	1	BREAST CONSERVING
MB-4548	MB-4548	5.002	Breast Cancer	Breast Invasive Ductal Carcinoma	moderate	YES	3	-	neg	+	GAIN	NO	post	4ER-	3	50.42	IDC	322.833	LIVING	-	Her2		Living	l	YES	brca_metabric	Primary	IDC	1	2	BREAST CONSERVING
MB-4557	MB-4557	2.06	Breast Cancer	Breast Invasive Ductal Carcinoma	high	NO	3	+	pos	-	NEUT	YES	post	8	1	51.25	IDC	279.8	LIVING	+	LumA		Living	l	YES	brca_metabric	Primary	IDC	30	2	BREAST CONSERVING
MB-2724	MB-2724	4.016	Breast Cancer	Breast Invasive Ductal Carcinoma		NO	2	-	neg	-	NEUT	NO	post	4ER-	3	60.59	IDC	108.067	DECEASED	-	claudin-low		Died of Disease	l	NO	brca_metabric	Primary	IDC	8	1	BREAST CONSERVING
MB-4578	MB-4578	4.09	Breast Cancer	Breast Invasive Ductal Carcinoma	high	NO	3	+	pos	-	NEUT	YES	post	7	2	72.74	IDC	197.333	DECEASED	+	LumA		Died of Other Causes	l	YES	brca_metabric	Primary	IDC	45	2	BREAST CONSERVING
MB-4591	MB-4591	4.05	Breast Cancer	Breast Invasive Ductal Carcinoma	high	NO	3	+	pos	-	NEUT	NO	post	9	3	71.93	IDC	41.1667	DECEASED	+	LumB		Died of Other Causes	r	YES	brca_metabric	Primary	IDC	25	2	BREAST CONSERVING
MB-4593	MB-4593	3.03	Breast Cancer	Breast Invasive Ductal Carcinoma	moderate	NO	3	+	pos	-	NEUT	NO	pre	8	2	48.44	IDC	140.233	LIVING	+	LumA		Living	r	YES	brca_metabric	Primary	IDC	15	1	BREAST CONSERVING
MB-2735	MB-2735	5.024	Breast Cancer	Breast Invasive Ductal Carcinoma	high	YES	2	+	neg	-	GAIN	NO	pre	6	3	49.94	IDC	274.5	LIVING	-	LumB	HER2+	Living	l	YES	brca_metabric	Primary	IDC	12	2	BREAST CONSERVING
MB-4599	MB-4599	5.08	Breast Cancer	Breast Invasive Ductal Carcinoma	high	NO	3	+	pos	-	NEUT	YES	post	8	3	63.83	IDC	191.167	LIVING	+	LumA	ER+/HER2- Low Prolif	Living	r	YES	brca_metabric	Primary	IDC	40	2	MASTECTOMY
MB-4601	MB-4601	5.06	Breast Cancer	Breast Invasive Ductal Carcinoma	low	YES	3	-	neg	+	GAIN	NO	pre	5	3	39.14	IDC	56.2667	DECEASED	-	Basal		Died of Disease	r	NO	brca_metabric	Primary	IDC	30	2	MASTECTOMY
MB-4602	MB-4602	5.04	Breast Cancer	Breast Invasive Ductal Carcinoma	moderate	NO	3	+	pos	-	NEUT	YES	post	1	3	58.38	IDC	122.8	DECEASED	+	LumB		Died of Disease	r	YES	brca_metabric	Primary	IDC	20	2	BREAST CONSERVING
MB-2747	MB-2747	2.038	Breast Cancer	Invasive Breast Carcinoma	high	NO	2	+	pos	-	NEUT	NO	post	8	1	68.23	BRCA	234.333	DECEASED	+	LumA	ER+/HER2- Low Prolif	Died of Other Causes	r	NO	brca_metabric	Primary	IDC-TUB	19	1	MASTECTOMY
MB-4607	MB-4607	3.03	Breast Cancer	Breast Invasive Ductal Carcinoma	moderate	NO	3	+	pos	-	NEUT	NO	post	8	2	55.42	IDC	121.733	LIVING	-	LumA		Living	l	YES	brca_metabric	Primary	IDC	15	1	BREAST CONSERVING
MB-4616	MB-4616	3.04	Breast Cancer	Breast Invasive Ductal Carcinoma	high	NO	3	+	pos	-	NEUT	NO	post	8	2	71.47	IDC	90.1333	DECEASED	+	LumA	ER+/HER2- Low Prolif	Died of Disease	l	YES	brca_metabric	Primary	IDC	20	1	BREAST CONSERVING
MB-4618	MB-4618	3.024	Breast Cancer	Breast Invasive Ductal Carcinoma	high	NO	3	+	pos	-	GAIN	NO	pre	1	2	40.05	IDC	267.4	LIVING	+	LumB	ER+/HER2- High Prolif	Living	r	YES	brca_metabric	Primary	IDC	12	1	BREAST CONSERVING
MB-4621	MB-4621	6.106	Breast Cancer	Breast Invasive Ductal Carcinoma	low	YES	3	-	neg	-	NEUT	NO	pre	10	3	39.51	IDC	271.867	LIVING	-	Basal	ER-/HER2-	Living	r	NO	brca_metabric	Primary	IDC	53	3	MASTECTOMY
MB-4622	MB-4622	5.1	Breast Cancer	Breast Invasive Ductal Carcinoma	high	YES	3	-	neg	-	NEUT	NO	pre	10	3	40.83	IDC	282.833	DECEASED	-	claudin-low	ER-/HER2-	Died of Other Causes	r	YES	brca_metabric	Primary	IDC	50	2	MASTECTOMY
MB-4623	MB-4623	5.02	Breast Cancer	Breast Invasive Ductal Carcinoma	high	NO	3	+	pos	-	NEUT	YES	post	3	2	61.88	IDC	292.033	DECEASED	-	LumA	ER+/HER2- High Prolif	Died of Other Causes	l	YES	brca_metabric	Primary	IDC	10	2	BREAST CONSERVING
MB-2760	MB-2760	4.03	Breast Cancer	Breast Invasive Ductal Carcinoma	moderate	NO	2	+	pos	-	NEUT	YES	post	7	2	63.1	IDC	118.033	DECEASED	+	LumB	ER+/HER2- Low Prolif	Died of Disease	r	YES	brca_metabric	Primary	IDC	15	2	BREAST CONSERVING
MB-4627	MB-4627	6.04	Breast Cancer	Breast Mixed Ductal and Lobular Carcinoma	moderate	NO	3	+	pos	-	NEUT	YES	post	3	3	55.65	MDLC	186.633	DECEASED	+	LumA	ER+/HER2- High Prolif	Died of Other Causes	l	YES	brca_metabric	Primary	IDC+ILC	20	2	MASTECTOMY
MB-4630	MB-4630	3.07	Breast Cancer	Breast Invasive Lobular Carcinoma	moderate	NO	3	+	pos	-	GAIN	NO	post	8		67.48	ILC	95.8333	DECEASED	+	LumB	ER+/HER2- High Prolif	Died of Other Causes	r	NO	brca_metabric	Primary	ILC	35		MASTECTOMY
MB-4633	MB-4633	5.05	Breast Cancer	Breast Invasive Ductal Carcinoma	moderate	NO	3	+	pos	-	NEUT	YES	post	4ER+	3	67.03	IDC	318.2	LIVING	+	LumA	ER+/HER2- Low Prolif	Living	r	YES	brca_metabric	Primary	IDC	25	2	BREAST CONSERVING
MB-4634	MB-4634	5.03	Breast Cancer	Breast Invasive Ductal Carcinoma	moderate	NO	3	+	pos	-	NEUT	YES	post	3	3	66.37	IDC	109.6	DECEASED	+	LumA	ER+/HER2- High Prolif	Died of Disease	l	YES	brca_metabric	Primary	IDC	15	2	MASTECTOMY
MB-2769	MB-2769	3.03	Breast Cancer	Breast Invasive Lobular Carcinoma	high	NO	2	+	pos	-	NEUT	NO	post	7	2	59.9	ILC	160	LIVING	+	LumB	ER+/HER2- High Prolif	Living	l	YES	brca_metabric	Primary	ILC	15	1	BREAST CONSERVING
MB-4640	MB-4640	4.05	Breast Cancer	Breast Invasive Ductal Carcinoma	moderate	NO	3	-	neg	-	GAIN	NO	post	7	3	61.59	IDC	200.6	LIVING	-	Her2	ER+/HER2- High Prolif	Living	r	YES	brca_metabric	Primary	IDC	25	2	BREAST CONSERVING
MB-4641	MB-4641	5.03	Breast Cancer	Breast Invasive Ductal Carcinoma	moderate	NO	3	+	pos	-	NEUT	YES	post	3	3	64.93	IDC	148.567	DECEASED	+	LumA	ER+/HER2- Low Prolif	Died of Other Causes	l	YES	brca_metabric	Primary	IDC	15	2	MASTECTOMY
MB-4642	MB-4642	5.07	Breast Cancer	Breast Invasive Ductal Carcinoma	high	NO	3	+	pos	-	NEUT	YES	post	6	3	66.27	IDC	285.7	DECEASED	+	LumB	ER+/HER2- High Prolif	Died of Disease	l	YES	brca_metabric	Primary	IDC	35	2	BREAST CONSERVING
MB-2774	MB-2774	5.07	Breast Cancer	Invasive Breast Carcinoma	moderate	NO	2	+	pos	-	LOSS	YES	post	7	2	66.06	BRCA	131.667	DECEASED	+	LumB	ER+/HER2- High Prolif	Died of Other Causes	r	NO	brca_metabric	Primary	IDC-TUB	35	3	MASTECTOMY
MB-4644	MB-4644	4.046	Breast Cancer	Breast Invasive Ductal Carcinoma	high	NO	3	+	pos	+	GAIN	YES	post	5	2	59.13	IDC	90	DECEASED	-	LumB	HER2+	Died of Disease	l	NO	brca_metabric	Primary	IDC	23		MASTECTOMY
MB-2779	MB-2779	3.04	Breast Cancer	Breast Invasive Lobular Carcinoma	high	NO	2	+	pos	-	NEUT	NO	pre	10	2	36.8	ILC	275.233	LIVING	+	LumA	ER+/HER2- High Prolif	Living	l	YES	brca_metabric	Primary	ILC	20	1	BREAST CONSERVING
MB-4649	MB-4649	3.05	Breast Cancer	Breast Invasive Ductal Carcinoma	high	NO	3	+	pos	-	NEUT	NO	post	3	2	61.67	IDC	16.8333	DECEASED	-	LumB	ER+/HER2- High Prolif	Died of Other Causes	r	YES	brca_metabric	Primary	IDC	25	2	BREAST CONSERVING
MB-4651	MB-4651	3.07	Breast Cancer	Breast Invasive Ductal Carcinoma	high	NO	3	+	pos	-	NEUT	NO	post	6	2	69.96	IDC	30.3	DECEASED	-	LumB	ER+/HER2- High Prolif	Died of Disease	l	YES	brca_metabric	Primary	IDC	35	2	BREAST CONSERVING
MB-4653	MB-4653	4.062	Breast Cancer	Breast Invasive Ductal Carcinoma	low	NO	3	+	pos	-	GAIN	NO	pre	3	3	44.5	IDC	48.1333	DECEASED	+	Normal	ER+/HER2- Low Prolif	Died of Disease	l	NO	brca_metabric	Primary	IDC	31	2	MASTECTOMY
MB-2791	MB-2791	3.034	Breast Cancer	Breast Invasive Ductal Carcinoma	high	NO	2	+	pos	-	NEUT	NO	pre	3	2	40.79	IDC	271.933	LIVING	+	LumA	ER+/HER2- Low Prolif	Living	l	YES	brca_metabric	Primary	IDC	17	1	BREAST CONSERVING
MB-4655	MB-4655	5.032	Breast Cancer	Breast Invasive Ductal Carcinoma	moderate	NO	3	+	pos	-	NEUT	YES	post	3	3	64.01	IDC	99	DECEASED	+	LumA	ER+/HER2- High Prolif	Died of Other Causes	r	NO	brca_metabric	Primary	IDC	16	2	MASTECTOMY
MB-2793	MB-2793	3.05	Breast Cancer	Breast Invasive Ductal Carcinoma	high	NO	2	+	pos	-	NEUT	YES	post	8	2	67.62	IDC	267.233	LIVING	+	LumB	ER+/HER2- High Prolif	Living	r	NO	brca_metabric	Primary	IDC	25	1	MASTECTOMY
MB-2795	MB-2795	3.024	Breast Cancer	Breast Invasive Ductal Carcinoma	moderate	NO	2	+	pos	-	NEUT	NO	pre	1	2	42.07	IDC	272.1	LIVING	-	claudin-low	ER+/HER2- Low Prolif	Living	r	YES	brca_metabric	Primary	IDC	12	1	BREAST CONSERVING
MB-2796	MB-2796	5.04	Breast Cancer	Breast Mixed Ductal and Lobular Carcinoma	moderate	NO	2	+	pos	-	NEUT	YES	post	2	3	57.94	MDLC	87.7	DECEASED	+	claudin-low	ER+/HER2- High Prolif	Died of Disease		YES	brca_metabric	Primary	IDC+ILC	20	2	MASTECTOMY
MB-2797	MB-2797	2.03	Breast Cancer	Invasive Breast Carcinoma	moderate	NO	2	+	pos	-	NEUT	NO	post	6	1	50.07	BRCA	252.967	LIVING	+	LumA	ER+/HER2- High Prolif	Living	l	NO	brca_metabric	Primary	IDC-TUB	15	1	MASTECTOMY
MB-2801	MB-2801	4.026	Breast Cancer	Invasive Breast Carcinoma	moderate	NO	2	+	pos	-	NEUT	YES	post	2	2	70.35	BRCA	271.267	LIVING	+	LumA	ER+/HER2- High Prolif	Living	l	YES	brca_metabric	Primary	IDC-TUB	13	2	BREAST CONSERVING
MB-2803	MB-2803	3.036	Breast Cancer	Breast Invasive Ductal Carcinoma	high	NO	2	+	pos	-	NEUT	NO	post	8	2	63.01	IDC	85.8667	DECEASED	-	LumB	ER+/HER2- High Prolif	Died of Disease	r	YES	brca_metabric	Primary	IDC	18	1	BREAST CONSERVING
MB-4669	MB-4669	4.04	Breast Cancer	Breast Invasive Ductal Carcinoma	low	NO	3	+	pos	-	LOSS	YES	post	6	3	68.82	IDC	119.467	DECEASED	-	LumB	ER+/HER2- High Prolif	Died of Other Causes	r	YES	brca_metabric	Primary	IDC	20	1	BREAST CONSERVING
MB-2815	MB-2815	2.044	Breast Cancer	Invasive Breast Carcinoma	low	NO	2	+	pos	-	NEUT	NO	post	3	1	64.25	BRCA	257.567	LIVING	+	Normal	ER+/HER2- Low Prolif	Living	r	YES	brca_metabric	Primary	IDC-TUB	22	1	BREAST CONSERVING
MB-2819	MB-2819	2.038	Breast Cancer	Invasive Breast Carcinoma	high	NO	2	+	pos	-	NEUT	NO	post	7	1	61.95	BRCA	270.567	LIVING	+	LumA	ER+/HER2- Low Prolif	Living	l	NO	brca_metabric	Primary	IDC-TUB	19	1	MASTECTOMY
MB-2820	MB-2820	4.036	Breast Cancer	Breast Invasive Ductal Carcinoma	moderate	NO	2	+	pos	-	NEUT	YES	pre	3	3	40.06	IDC	254.633	LIVING	+	LumA		Living	l	YES	brca_metabric	Primary	IDC	18	1	BREAST CONSERVING
MB-2821	MB-2821	1.032	Breast Cancer	Invasive Breast Carcinoma	moderate	NO	2	-	neg	-	NEUT	NO	post	4ER-		57.39	BRCA	136.067	DECEASED	+	claudin-low		Died of Other Causes	r	YES	brca_metabric	Primary	IDC-MED	16	1	BREAST CONSERVING
MB-2823	MB-2823	4.022	Breast Cancer	Breast Invasive Ductal Carcinoma		NO	2	+	pos	+	GAIN	YES	pre	4ER+	3	35.97	IDC	269.9	LIVING	+	claudin-low	ER+/HER2- Low Prolif	Living	r	YES	brca_metabric	Primary	IDC	11	1	BREAST CONSERVING
MB-2827	MB-2827	5.022	Breast Cancer	Breast Invasive Ductal Carcinoma	moderate	YES	2	-	neg	-	NEUT	NO	pre	10	3	36.5	IDC	235.667	LIVING	-	Basal	ER-/HER2-	Living	r	YES	brca_metabric	Primary	IDC	11	2	MASTECTOMY
MB-2833	MB-2833	5.046	Breast Cancer	Breast Invasive Ductal Carcinoma	high	YES	2	-	neg	-	NEUT	NO	pre	10	3	42.9	IDC	259.767	LIVING	-	claudin-low		Living	r	YES	brca_metabric	Primary	IDC	23	2	MASTECTOMY
MB-2834	MB-2834	4.018	Breast Cancer	Breast Invasive Ductal Carcinoma	high	NO	2	-	pos	-	NEUT	NO	post	3	2	56.85	IDC	153.833	DECEASED	-	Her2	ER-/HER2-	Died of Other Causes	l	YES	brca_metabric	Primary	IDC	9	1	BREAST CONSERVING
MB-4682	MB-4682	4.04	Breast Cancer	Breast Invasive Ductal Carcinoma	moderate	NO	3	+	pos	-	NEUT	NO	post	9	3	65.5	IDC	139.533	DECEASED	+	LumA	ER+/HER2- High Prolif	Died of Disease	l	NO	brca_metabric	Primary	IDC	20		MASTECTOMY
MB-2838	MB-2838	3.054	Breast Cancer	Breast Mixed Ductal and Lobular Carcinoma	high	NO	2	+	pos	-	LOSS	YES	post	8	2	67.12	MDLC	270.3	LIVING	+	LumA	ER+/HER2- High Prolif	Living	r	NO	brca_metabric	Primary	IDC+ILC	27	1	MASTECTOMY
MB-2840	MB-2840	3.028	Breast Cancer	Breast Invasive Lobular Carcinoma	moderate	NO	2	+	pos	-	NEUT	NO	post	3	2	60.48	ILC	269	LIVING	-	LumA	ER+/HER2- Low Prolif	Living	l	NO	brca_metabric	Primary	ILC	14	1	MASTECTOMY
MB-4687	MB-4687	5.04	Breast Cancer	Breast Invasive Ductal Carcinoma	moderate	NO	3	+	pos	-	NEUT	YES	post	4ER+	3	81.98	IDC	74.1	DECEASED	-	LumA	ER+/HER2- High Prolif	Died of Other Causes	r	NO	brca_metabric	Primary	IDC	20	2	MASTECTOMY
MB-2843	MB-2843	3.026	Breast Cancer	Breast Invasive Ductal Carcinoma	moderate	NO	2	+	pos	-	NEUT	NO	post	2	2	61.08	IDC	231.533	DECEASED	-	LumA	ER+/HER2- Low Prolif	Died of Other Causes	r	YES	brca_metabric	Primary	IDC	13	1	BREAST CONSERVING
MB-2844	MB-2844	4.038	Breast Cancer	Breast Invasive Ductal Carcinoma	high	NO	2	+	pos	-	GAIN	YES	post	9	3	60.76	IDC	146.733	LIVING	-	LumB	HER2+	Living	r	NO	brca_metabric	Primary	IDC	19	1	MASTECTOMY
MB-4692	MB-4692	2.05	Breast Cancer	Invasive Breast Carcinoma	high	NO	3	+	pos	-	NEUT	NO	post	8	1	58.49	BRCA	107.267	DECEASED	+	LumA	ER+/HER2- Low Prolif	Died of Other Causes	l	NO	brca_metabric	Primary	OTHER INVASIVE	25		MASTECTOMY
MB-2846	MB-2846	3.01	Breast Cancer	Breast Invasive Ductal Carcinoma		NO	2	+	neg	-	NEUT	NO	post	4ER-	2	58.85	IDC	149.7	DECEASED	-	Basal	ER-/HER2-	Died of Disease	l	NO	brca_metabric	Primary	IDC	5	1	MASTECTOMY
MB-4695	MB-4695	4.1	Breast Cancer	Breast Invasive Lobular Carcinoma	low	NO	3	+	pos	-	NEUT	YES	post	4ER+	2	61.12	ILC	21.3	DECEASED	-	Normal	ER+/HER2- Low Prolif	Died of Other Causes	l	NO	brca_metabric	Primary	ILC	50	2	MASTECTOMY
MB-2848	MB-2848	4.03	Breast Cancer	Invasive Breast Carcinoma	moderate	NO	2	+	pos	-	NEUT	YES	post	3	2	60.11	BRCA	227.733	DECEASED	+	LumA	ER+/HER2- Low Prolif	Died of Other Causes	r	NO	brca_metabric	Primary	IDC-TUB	15	2	MASTECTOMY
MB-2849	MB-2849	4.052	Breast Cancer	Breast Invasive Ductal Carcinoma	moderate	NO	2	-	neg	-	NEUT	YES	post	9	3	60.65	IDC	43.2	DECEASED	-	Basal	ER-/HER2-	Died of Disease	r	YES	brca_metabric	Primary	IDC	26	1	MASTECTOMY
MB-2850	MB-2850	6.062	Breast Cancer	Breast Invasive Ductal Carcinoma	moderate	YES	2	-	neg	-	NEUT	NO	pre	10	3	31.48	IDC	9.43333	DECEASED	-	claudin-low		Died of Disease	r	YES	brca_metabric	Primary	IDC	31	3	MASTECTOMY
MB-2851	MB-2851	4.032	Breast Cancer	Breast Invasive Ductal Carcinoma	high	NO	2	+	pos	-	NEUT	YES	post	4ER+	3	58.69	IDC	159	DECEASED	+	LumA	ER+/HER2- Low Prolif	Died of Disease	r	YES	brca_metabric	Primary	IDC	16	1	BREAST CONSERVING
MB-4702	MB-4702	4.07	Breast Cancer	Breast Invasive Ductal Carcinoma	high	NO	3	+	pos	-	NEUT	YES	post	9	3	52.13	IDC	300.867	LIVING	-	LumB	ER+/HER2- High Prolif	Living	r	NO	brca_metabric	Primary	IDC	35	2	MASTECTOMY
MB-2854	MB-2854	3.044	Breast Cancer	Breast Invasive Lobular Carcinoma	high	NO	2	+	pos	-	NEUT	YES	post	7	2	61.53	ILC	270.433	LIVING	-	LumA	ER+/HER2- Low Prolif	Living	l	NO	brca_metabric	Primary	ILC	22	1	MASTECTOMY
MB-4705	MB-4705	3.054	Breast Cancer	Breast Invasive Ductal Carcinoma	low	NO	3	+	pos	-	NEUT	NO	post	3	2	63.58	IDC	213.1	DECEASED	+	LumA	ER+/HER2- Low Prolif	Died of Other Causes	l	NO	brca_metabric	Primary	IDC	27	2	MASTECTOMY
MB-2858	MB-2858	4.052	Breast Cancer	Invasive Breast Carcinoma	moderate	NO	2	+	pos	-	NEUT	YES	post	1	3	63.94	BRCA	141.567	DECEASED	+	LumB	ER+/HER2- High Prolif	Died of Other Causes	r	NO	brca_metabric	Primary	MIXED NST AND A SPECIAL TYPE	26	1	MASTECTOMY
MB-2863	MB-2863	3.04	Breast Cancer	Invasive Breast Carcinoma	moderate	NO	2	+	pos	-	NEUT	YES	post	4ER+	1	59.58	BRCA	258.333	LIVING	-	LumA	ER+/HER2- Low Prolif	Living	l	NO	brca_metabric	Primary	MIXED NST AND A SPECIAL TYPE	20	2	MASTECTOMY
MB-2867	MB-2867	3.04	Breast Cancer	Invasive Breast Carcinoma	high	NO	2	+	pos	-	NEUT	YES	pre	4ER+	1	47.1	BRCA	269.333	LIVING	+	LumA	ER+/HER2- Low Prolif	Living	r	NO	brca_metabric	Primary	IDC-TUB	20	2	MASTECTOMY
MB-4709	MB-4709	3.04	Breast Cancer	Breast Invasive Ductal Carcinoma	moderate	NO	3	+	pos	-	NEUT	NO	pre	8	2	49.02	IDC	146.767	LIVING	+	LumA	ER+/HER2- Low Prolif	Living	l	YES	brca_metabric	Primary	IDC	20	1	BREAST CONSERVING
MB-4710	MB-4710	4.038	Breast Cancer	Breast Invasive Ductal Carcinoma	moderate	NO	3	+	pos	-	NEUT	YES	post	3	3	77.12	IDC	57.6667	LIVING	+	LumA	ER+/HER2- Low Prolif	Living	l	NO	brca_metabric	Primary	IDC	19	1	MASTECTOMY
MB-4711	MB-4711	6.198	Breast Cancer	Breast Invasive Ductal Carcinoma	low	YES	3	-	neg	+	GAIN	NO	post	5	3	56.07	IDC	31.4667	DECEASED	-	claudin-low	ER-/HER2-	Died of Disease	l	YES	brca_metabric	Primary	IDC	99	3	MASTECTOMY
MB-4712	MB-4712	4.1	Breast Cancer	Breast Invasive Ductal Carcinoma	high	NO	3	+	neg	-	NEUT	NO	pre	9	3	46.59	IDC	249.533	DECEASED	-	Normal	ER+/HER2- High Prolif	Died of Other Causes	r	NO	brca_metabric	Primary	IDC	50	2	MASTECTOMY
MB-4714	MB-4714	6.002	Breast Cancer	Breast Invasive Ductal Carcinoma	high	YES	3	-	neg	-	NEUT	YES	post	10	3	64.68	IDC	83.6667	DECEASED	-	Basal	ER-/HER2-	Died of Other Causes	r	YES	brca_metabric	Primary	IDC	1	2	MASTECTOMY
MB-4715	MB-4715	5.09	Breast Cancer	Breast Invasive Ductal Carcinoma	high	YES	3	-	neg	-	NEUT	NO	post	8	3	67.8	IDC	35.2333	DECEASED	-	Basal	ER-/HER2-	Died of Disease	r	NO	brca_metabric	Primary	IDC	45	2	MASTECTOMY
MB-4716	MB-4716	4.056	Breast Cancer	Breast Invasive Lobular Carcinoma	high	NO	3	+	pos	-	NEUT	NO	post	3	3	52.98	ILC	76.1333	DECEASED	+	LumA	ER+/HER2- Low Prolif	Died of Disease	l	YES	brca_metabric	Primary	ILC	28	2	BREAST CONSERVING
MB-4717	MB-4717	4.05	Breast Cancer	Breast Invasive Ductal Carcinoma	high	NO	3	-	neg	-	LOSS	NO	pre	10	3	43.51	IDC	42.9	DECEASED	-	Basal	ER-/HER2-	Died of Disease	r	NO	brca_metabric	Primary	IDC	25	2	MASTECTOMY
MB-4718	MB-4718	2.198	Breast Cancer	Breast Invasive Lobular Carcinoma	moderate	NO	3	+	pos	-	NEUT	YES	pre	4ER+	1	44.27	ILC	198.333	DECEASED	+	Normal	ER+/HER2- Low Prolif	Died of Disease	r	YES	brca_metabric	Primary	ILC	99	2	MASTECTOMY
MB-4719	MB-4719	5.044	Breast Cancer	Breast Invasive Ductal Carcinoma	high	NO	3	+	pos	-	NEUT	YES	post	8	2	67.27	IDC	81.5667	DECEASED	+	LumA	ER+/HER2- Low Prolif	Died of Other Causes	r	NO	brca_metabric	Primary	IDC	22	2	MASTECTOMY
MB-4721	MB-4721	4.12	Breast Cancer	Breast Invasive Lobular Carcinoma	moderate	NO	3	+	pos	-	NEUT	YES	post	8	1	66.39	ILC	23.7333	DECEASED	-	LumA	ER+/HER2- Low Prolif	Died of Disease	l	YES	brca_metabric	Primary	ILC	60	3	MASTECTOMY
MB-4722	MB-4722	3.05	Breast Cancer	Breast Invasive Ductal Carcinoma	high	NO	3	+		-	NEUT	NO	post	8		64.02	IDC	86.1	LIVING	+	LumA	ER+/HER2- Low Prolif	Living	l	NO	brca_metabric	Primary	IDC	25	2	MASTECTOMY
MB-4723	MB-4723	4.03	Breast Cancer	Breast Invasive Ductal Carcinoma	moderate	NO	3	+	pos	-	GAIN	NO	post	1	3	64.76	IDC	211.967	LIVING	-	LumB	ER+/HER2- High Prolif	Living	l	YES	brca_metabric	Primary	IDC	15	1	MASTECTOMY
MB-4724	MB-4724	4.04	Breast Cancer	Breast Invasive Ductal Carcinoma	high	NO	3	-	neg	+	GAIN	NO	post	4ER-	3	60.44	IDC	146.067	LIVING	-	Her2	HER2+	Living	l	YES	brca_metabric	Primary	IDC	20	1	BREAST CONSERVING
MB-4725	MB-4725	5.052	Breast Cancer	Breast Invasive Ductal Carcinoma	moderate	NO	3	+	pos	+	GAIN	YES	post	5	3	65.83	IDC	98.7667	DECEASED	+	Her2	HER2+	Died of Disease	l	NO	brca_metabric	Primary	IDC	26	2	MASTECTOMY
MB-4729	MB-4729	5.05	Breast Cancer	Breast Invasive Ductal Carcinoma	moderate	NO	3	+	pos	+	GAIN	YES	post	5	3	75.41	IDC	28	DECEASED	-	LumA	HER2+	Died of Other Causes	r	YES	brca_metabric	Primary	IDC	25		BREAST CONSERVING
MB-4730	MB-4730	4.136	Breast Cancer	Breast Invasive Ductal Carcinoma	high	NO	3	+	pos	-	NEUT	NO	post	8	3	51.29	IDC	131.3	DECEASED	+	LumA	ER+/HER2- Low Prolif	Died of Other Causes	r	NO	brca_metabric	Primary	IDC	68	2	MASTECTOMY
MB-4731	MB-4731	5.12	Breast Cancer	Breast Invasive Ductal Carcinoma	high	YES	3	-	neg	+	GAIN	NO	pre	5	3	49.43	IDC	44.8667	DECEASED	-	Her2	HER2+	Died of Disease	l	NO	brca_metabric	Primary	IDC	60		MASTECTOMY
MB-4732	MB-4732	5.09	Breast Cancer	Breast Invasive Ductal Carcinoma	high	YES	3	-	neg	-	NEUT	NO	pre	10	3	26.72	IDC	149.867	LIVING	-	Basal	ER-/HER2-	Living	l	YES	brca_metabric	Primary	IDC	45	2	BREAST CONSERVING
MB-4733	MB-4733	6.036	Breast Cancer	Breast Invasive Ductal Carcinoma	moderate	YES	3	-	neg	-	NEUT	YES	post	4ER-	3	56.27	IDC	19.7333	DECEASED	-	claudin-low	ER-/HER2-	Died of Disease	l	YES	brca_metabric	Primary	IDC	18	2	BREAST CONSERVING
MB-2952	MB-2952	2.024	Breast Cancer	Invasive Breast Carcinoma	high	NO	2	+	pos	-	NEUT	NO	post	8	1	52.67	BRCA	189.1	DECEASED	+	LumA		Died of Other Causes	l	YES	brca_metabric	Primary	IDC-TUB	12	1	BREAST CONSERVING
MB-4737	MB-4737	5.092	Breast Cancer	Breast Invasive Ductal Carcinoma	moderate	NO	3	+	pos	-	LOSS	YES	post	1	3	52.29	IDC	122.2	LIVING	-	LumB	ER+/HER2- High Prolif	Living	l	NO	brca_metabric	Primary	IDC	46	2	MASTECTOMY
MB-4738	MB-4738	3.04	Breast Cancer	Invasive Breast Carcinoma	low	NO	3	+	pos	-	NEUT	NO	pre	3	2	42.27	BRCA	176.067	LIVING	+	Normal	ER+/HER2- Low Prolif	Living	l	NO	brca_metabric	Primary	IDC-TUB	20	1	MASTECTOMY
MB-4739	MB-4739	3.03	Breast Cancer	Breast Invasive Ductal Carcinoma	high	NO	3	+	pos	-	NEUT	NO	post	3	2	56.08	IDC	161.667	DECEASED	+	LumA	ER+/HER2- Low Prolif	Died of Other Causes	r	YES	brca_metabric	Primary	IDC	15	1	BREAST CONSERVING
MB-4741	MB-4741	4.04	Breast Cancer	Breast Invasive Lobular Carcinoma	high	NO	3	+	pos	-	NEUT	YES	post	8	2	53.02	ILC	56.5	DECEASED	-	LumB	ER+/HER2- Low Prolif	Died of Disease	l	NO	brca_metabric	Primary	ILC	20	2	MASTECTOMY
MB-2963	MB-2963	5.02	Breast Cancer	Invasive Breast Carcinoma	moderate	NO	2	-	pos	-	NEUT	YES	post	4ER+	2	53.99	BRCA	227.833	DECEASED	-	claudin-low	ER-/HER2-	Died of Disease	l	YES	brca_metabric	Primary	IDC-TUB	10	3	BREAST CONSERVING
MB-4743	MB-4743	3.03	Breast Cancer	Breast Invasive Lobular Carcinoma	moderate	NO	3	+	pos	-	NEUT	NO	post	4ER+	2	52.61	ILC	230.167	LIVING	-	Normal	ER+/HER2- Low Prolif	Living	l	NO	brca_metabric	Primary	ILC	15	1	MASTECTOMY
MB-4744	MB-4744	5.032	Breast Cancer	Breast Invasive Ductal Carcinoma	high	NO	3	+	pos	-	NEUT	YES	post	8	3	64.21	IDC	153	DECEASED	+	LumB		Died of Disease	r	YES	brca_metabric	Primary	IDC	16	2	BREAST CONSERVING
MB-4745	MB-4745	5.074	Breast Cancer	Breast Invasive Ductal Carcinoma	moderate	YES	3	-	neg	+	GAIN	NO	post	5	3	50.08	IDC	42.6667	DECEASED	-	Her2	HER2+	Died of Disease	r	YES	brca_metabric	Primary	IDC	37	2	BREAST CONSERVING
MB-4746	MB-4746	5.09	Breast Cancer	Breast Invasive Ductal Carcinoma	low	YES	3	+	neg	-	NEUT	NO	pre	3	3	38.1	IDC	244.433	LIVING	+	Normal	ER+/HER2- High Prolif	Living	r	NO	brca_metabric	Primary	IDC	45		MASTECTOMY
MB-4749	MB-4749	4.044	Breast Cancer	Breast Invasive Ductal Carcinoma	moderate	NO	3	+	pos	-	NEUT	NO	post	8	3	70.57	IDC	51.4667	DECEASED	+	LumA	ER+/HER2- High Prolif	Died of Other Causes	l	NO	brca_metabric	Primary	IDC	22	2	MASTECTOMY
MB-4750	MB-4750	4.05	Breast Cancer	Breast Invasive Ductal Carcinoma	low	NO	3	+	pos	-	NEUT	YES	post	8	2	73.21	IDC	37.7333	DECEASED	+	LumB	ER+/HER2- High Prolif	Died of Disease	r	NO	brca_metabric	Primary	IDC	25	2	MASTECTOMY
MB-4752	MB-4752	4.12	Breast Cancer	Breast Invasive Ductal Carcinoma	high	NO	3	+	pos	-	NEUT	YES	post	6	2	63.7	IDC	125.267	DECEASED	-	LumA	ER+/HER2- Low Prolif	Died of Disease	r	NO	brca_metabric	Primary	IDC	60	3	MASTECTOMY
MB-4757	MB-4757	5.02	Breast Cancer	Breast Invasive Ductal Carcinoma	high	YES	3	-	neg	-	NEUT	NO	pre	10	3	38.93	IDC	27.4	DECEASED	-	Basal	ER-/HER2-	Died of Disease	l	NO	brca_metabric	Primary	IDC	10		MASTECTOMY
MB-4758	MB-4758	4.02	Breast Cancer	Breast Invasive Ductal Carcinoma	moderate	NO	3	-	neg	-	NEUT	NO	pre	10	3	45.77	IDC	211.933	LIVING	-	Basal	ER-/HER2-	Living	r	YES	brca_metabric	Primary	IDC	10		BREAST CONSERVING
MB-4760	MB-4760	2.03	Breast Cancer	Breast Invasive Ductal Carcinoma	moderate	NO	3	+	pos	-	NEUT	YES	pre	4ER+		48.41	IDC	124.8	DECEASED	+	LumA	ER+/HER2- Low Prolif	Died of Disease	r	NO	brca_metabric	Primary	IDC	15		MASTECTOMY
MB-4762	MB-4762	3.03	Breast Cancer	Invasive Breast Carcinoma	high	NO	3	+	pos	-	NEUT	NO	post	7	2	67.82	BRCA	252.1	LIVING	+	LumA	ER+/HER2- Low Prolif	Living	r	YES	brca_metabric	Primary	IDC-TUB	15	1	BREAST CONSERVING
MB-4763	MB-4763	5.06	Breast Cancer	Breast Invasive Ductal Carcinoma	moderate	YES	3	-	neg	+	GAIN	NO	pre	5	3	44.07	IDC	102.1	LIVING	-	Her2	HER2+	Living	r	YES	brca_metabric	Primary	IDC	30	2	BREAST CONSERVING
MB-4764	MB-4764	4.1	Breast Cancer	Breast Invasive Lobular Carcinoma	moderate	NO	3	+	pos	-	NEUT	YES	post	3	3	57.95	ILC	245.5	LIVING	+	LumA	ER+/HER2- Low Prolif	Living	l	YES	brca_metabric	Primary	ILC	50	2	MASTECTOMY
MB-4767	MB-4767	5.08	Breast Cancer	Breast Invasive Ductal Carcinoma	high	NO	3	+	pos	-	LOSS	YES	post	9	3	74.86	IDC	47.1333	DECEASED	+	LumB	ER+/HER2- High Prolif	Died of Disease	l	NO	brca_metabric	Primary	IDC	40	2	MASTECTOMY
MB-4769	MB-4769	4.07	Breast Cancer	Breast Invasive Ductal Carcinoma	high	NO	3	-	neg	-	NEUT	NO	post	1	3	65.86	IDC	21.7	DECEASED	-	Basal	ER-/HER2-	Died of Disease	l	YES	brca_metabric	Primary	IDC	35	2	BREAST CONSERVING
MB-4770	MB-4770	4.026	Breast Cancer	Breast Invasive Ductal Carcinoma	high	NO	3	-	neg	+	GAIN	NO	post	10	3	70.22	IDC	152.067	DECEASED	-	Her2	ER-/HER2-	Died of Other Causes	l	NO	brca_metabric	Primary	IDC	13	1	MASTECTOMY
MB-4771	MB-4771	3.06	Breast Cancer	Breast Invasive Ductal Carcinoma	moderate	NO	3	+	pos	-	NEUT	NO	pre	8	2	47.86	IDC	297.233	LIVING	+	LumA	ER+/HER2- Low Prolif	Living	l	YES	brca_metabric	Primary	IDC	30	2	BREAST CONSERVING
MB-4778	MB-4778	3.05	Breast Cancer	Invasive Breast Carcinoma	moderate	NO	3	+	pos	-	NEUT	NO	post	4ER+	2	78.62	BRCA	206.133	DECEASED	+	LumA	ER+/HER2- Low Prolif	Died of Other Causes	l	NO	brca_metabric	Primary	IDC-MUC	25	2	MASTECTOMY
MB-4779	MB-4779	4.026	Breast Cancer	Breast Invasive Ductal Carcinoma	moderate	NO	3	+	pos	-	NEUT	YES	post	3	2	53.39	IDC	101.567	LIVING	+	LumA	ER+/HER2- Low Prolif	Living	r	YES	brca_metabric	Primary	IDC	13	2	BREAST CONSERVING
MB-4782	MB-4782	5	Breast Cancer	Breast Mixed Ductal and Lobular Carcinoma		NO	3	+		-	NEUT	NO	pre	4ER+	2	43.85	MDLC	251.067	LIVING	+	Normal	ER-/HER2-	Living	r	NO	brca_metabric	Primary	IDC+ILC			MASTECTOMY
MB-4784	MB-4784	4.04	Breast Cancer	Breast Invasive Ductal Carcinoma	moderate	NO	3	+	pos	-	NEUT	YES	post	1	3	63.35	IDC	145.733	DECEASED	-	Normal	ER+/HER2- Low Prolif	Died of Other Causes	r	NO	brca_metabric	Primary	IDC	20		MASTECTOMY
MB-4785	MB-4785	3.056	Breast Cancer	Breast Invasive Ductal Carcinoma	high	NO	3	+	pos	-	LOSS	NO	post	8	2	75.46	IDC	121.667	DECEASED	+	LumA	ER+/HER2- Low Prolif	Died of Disease	l	YES	brca_metabric	Primary	IDC	28	2	BREAST CONSERVING
MB-4787	MB-4787	3.06	Breast Cancer	Breast Invasive Ductal Carcinoma	moderate	NO	3	+	pos	-	GAIN	NO	post	6	2	68.85	IDC	81.0667	DECEASED	+	LumA	ER+/HER2- High Prolif	Died of Other Causes	r	NO	brca_metabric	Primary	IDC	30	2	MASTECTOMY
MB-4790	MB-4790	3.056	Breast Cancer	Breast Invasive Ductal Carcinoma	moderate	NO	3	+	pos	-	GAIN	NO	pre	7	2	43.73	IDC	70.4667	DECEASED	-	LumA	ER+/HER2- High Prolif	Died of Disease	l	NO	brca_metabric	Primary	IDC	28	2	MASTECTOMY
MB-4791	MB-4791	2.04	Breast Cancer	Breast Invasive Ductal Carcinoma	moderate	NO	3	+	pos	-	NEUT	NO	post	4ER+	1	83.49	IDC	173.833	DECEASED	-	LumB	ER+/HER2- High Prolif	Died of Other Causes	l	NO	brca_metabric	Primary	IDC	20	1	MASTECTOMY
MB-4792	MB-4792	5.04	Breast Cancer	Breast Invasive Ductal Carcinoma	low	YES	3	-	neg	-	NEUT	NO	pre	10	3	49.92	IDC	40.6333	DECEASED	-	Basal	ER-/HER2-	Died of Disease	r	YES	brca_metabric	Primary	IDC	20	2	BREAST CONSERVING
MB-4793	MB-4793	4.1	Breast Cancer	Breast Invasive Ductal Carcinoma	high	NO	3	-	neg	-	NEUT	NO	post	10	3	72.49	IDC	83.3667	DECEASED	-	Basal		Died of Other Causes	l	YES	brca_metabric	Primary	IDC	50	2	BREAST CONSERVING
MB-4794	MB-4794	2.07	Breast Cancer	Breast Invasive Ductal Carcinoma	high	NO	3	+	pos	-	NEUT	YES	post	7		89	IDC	45.5	DECEASED	+	LumA	ER+/HER2- High Prolif	Died of Other Causes	l	NO	brca_metabric	Primary	IDC	35	2	MASTECTOMY
MB-4796	MB-4796	3.05	Breast Cancer	Breast Invasive Ductal Carcinoma	high	NO	3	+	pos	+	GAIN	NO	post	5	2	53.18	IDC	128.267	LIVING	-	LumB	HER2+	Living	r	NO	brca_metabric	Primary	IDC	25	2	MASTECTOMY
MB-4797	MB-4797	3.04	Breast Cancer	Breast Invasive Lobular Carcinoma	high	NO	3	+	pos	-	GAIN	YES	post	2	2	81.06	ILC	99.3667	DECEASED	-	LumA	ER+/HER2- High Prolif	Died of Other Causes	r	YES	brca_metabric	Primary	ILC	20	1	MASTECTOMY
MB-4798	MB-4798	3.05	Breast Cancer	Breast Invasive Ductal Carcinoma	high	NO	3	+	pos	-	NEUT	NO	pre	3	2	44.51	IDC	257.167	LIVING	+	Normal		Living	r	YES	brca_metabric	Primary	IDC	25	2	BREAST CONSERVING
MB-4800	MB-4800	4.05	Breast Cancer	Breast Invasive Ductal Carcinoma	moderate	NO	3	+	pos	-	GAIN	NO	post	6	3	61.3	IDC	110.933	DECEASED	+	LumA	ER+/HER2- High Prolif	Died of Disease	r	NO	brca_metabric	Primary	IDC	25	2	MASTECTOMY
MB-4801	MB-4801	6.07	Breast Cancer	Breast Invasive Ductal Carcinoma	moderate	NO	3	+	pos	-	NEUT	YES	post	8	3	65.83	IDC	130.367	DECEASED	+	LumA	ER+/HER2- High Prolif	Died of Other Causes	l	YES	brca_metabric	Primary	IDC	35	2	MASTECTOMY
MB-4802	MB-4802	3.08	Breast Cancer	Breast Invasive Lobular Carcinoma	moderate	NO	3	+		-	NEUT	NO	post	8	2	71.67	ILC	43.9	DECEASED	-	LumB	ER+/HER2- High Prolif	Died of Disease	r	NO	brca_metabric	Primary	ILC	40	2	MASTECTOMY
MB-4805	MB-4805	4.07	Breast Cancer	Breast Invasive Ductal Carcinoma	moderate	NO	3	+	pos	-	NEUT	YES	pre	7	3	45.39	IDC	129.8	DECEASED	+	LumA	ER+/HER2- High Prolif	Died of Disease	l	NO	brca_metabric	Primary	IDC	35	2	MASTECTOMY
MB-4806	MB-4806	4.02	Breast Cancer	Breast Invasive Ductal Carcinoma	moderate	NO	3	+	pos	-	NEUT	YES	pre	3	2	49.77	IDC	201.767	DECEASED	+	LumA	ER+/HER2- Low Prolif	Died of Other Causes	l	NO	brca_metabric	Primary	IDC	10	2	MASTECTOMY
MB-4809	MB-4809	4.028	Breast Cancer	Breast Invasive Ductal Carcinoma	high	NO	3	+	neg	-	GAIN	NO	pre	10	3	43.77	IDC	286.067	LIVING	-	Basal	ER-/HER2-	Living	l	NO	brca_metabric	Primary	IDC	14	1	MASTECTOMY
MB-4814	MB-4814	3.1	Breast Cancer	Breast Invasive Ductal Carcinoma	moderate	NO	3	+	pos	-	NEUT	NO	pre	4ER+	2	39.92	IDC	73.4667	DECEASED	+	Normal	ER+/HER2- Low Prolif	Died of Disease	r	NO	brca_metabric	Primary	IDC	50	2	MASTECTOMY
MB-4818	MB-4818	4.114	Breast Cancer	Breast Invasive Ductal Carcinoma	high	NO	3	+	pos	-	NEUT	YES	post	3	2	75.74	IDC	76.2333	DECEASED	-	LumB	ER+/HER2- Low Prolif	Died of Other Causes	l	YES	brca_metabric	Primary	IDC	57	3	MASTECTOMY
MB-4820	MB-4820	2.032	Breast Cancer	Breast Invasive Ductal Carcinoma	high	NO	3	+	pos	-	NEUT	YES	post	2		67.19	IDC	57.3	DECEASED	+	LumA	ER+/HER2- Low Prolif	Died of Disease	l	YES	brca_metabric	Primary	IDC	16
MB-4822	MB-4822	3.02	Breast Cancer	Breast Invasive Ductal Carcinoma	moderate	NO	3	+	pos	-	NEUT	NO	post	4ER+	2	76.88	IDC	91.6333	DECEASED	+	LumA	ER+/HER2- Low Prolif	Died of Disease	l	NO	brca_metabric	Primary	IDC	10	1	MASTECTOMY
MB-4823	MB-4823	3.002	Breast Cancer	Invasive Breast Carcinoma		NO	3	-	pos	+	GAIN	NO	post	5	2	64.15	BRCA	282.3	DECEASED	-	Her2	HER2+	Died of Other Causes	l	NO	brca_metabric	Primary	IDC	1	1	MASTECTOMY
MB-3083	MB-3083	5.06	Breast Cancer	Breast Invasive Ductal Carcinoma	high	NO	2	+	pos	-	NEUT	YES	post	1	3	68.5	IDC	81.1	DECEASED	+	LumB	ER+/HER2- High Prolif	Died of Disease	r	YES	brca_metabric	Primary	IDC	30	2	MASTECTOMY
MB-4827	MB-4827	3.044	Breast Cancer	Breast Invasive Ductal Carcinoma	high	NO	3	+	pos	-	NEUT	YES	post	3	2	78.54	IDC	45.7	DECEASED	-	LumA	ER+/HER2- Low Prolif	Died of Other Causes	l	NO	brca_metabric	Primary	IDC	22	2	MASTECTOMY
MB-3088	MB-3088	3.038	Breast Cancer	Breast Invasive Ductal Carcinoma	high	NO	2	+	pos	-	NEUT	NO	post	7	2	65.58	IDC	256.5	LIVING	+	LumA		Living	l	NO	brca_metabric	Primary	IDC	19	1	BREAST CONSERVING
MB-4829	MB-4829	2.02	Breast Cancer	Breast Invasive Ductal Carcinoma	moderate	NO	3	+	pos	-	NEUT	YES	post	7		83.27	IDC	176.267	DECEASED	-	LumB	ER+/HER2- High Prolif	Died of Other Causes	l	YES	brca_metabric	Primary	IDC	10	2	BREAST CONSERVING
MB-4832	MB-4832	2.022	Breast Cancer	Breast Invasive Ductal Carcinoma	moderate	NO	3	+	pos	-	NEUT	NO	pre	3	1	45.44	IDC	141.733	DECEASED	+	LumA	ER+/HER2- Low Prolif	Died of Disease	l	YES	brca_metabric	Primary	IDC	11	1	BREAST CONSERVING
MB-4834	MB-4834	5.05	Breast Cancer	Breast Invasive Ductal Carcinoma	high	NO	3	+	pos	-	LOSS	YES	pre	1	3	49.61	IDC	36.1667	DECEASED	-	LumB	ER+/HER2- High Prolif	Died of Disease	l	YES	brca_metabric	Primary	IDC	25		MASTECTOMY
MB-4836	MB-4836	4.032	Breast Cancer	Breast Invasive Ductal Carcinoma	moderate	NO	3	+	pos	-	NEUT	NO	post	4ER+	3	55.66	IDC	23.4333	DECEASED	+	Her2	ER+/HER2- High Prolif	Died of Disease	l	YES	brca_metabric	Primary	IDC	16		BREAST CONSERVING
MB-4838	MB-4838	3.198	Breast Cancer	Breast Invasive Ductal Carcinoma	high	NO	3	+	pos	-	GAIN	YES	post	8	2	74.39	IDC	200.767	DECEASED	-	LumB		Died of Other Causes	r	YES	brca_metabric	Primary	IDC	99	3	BREAST CONSERVING
MB-4839	MB-4839	1.024	Breast Cancer	Breast Invasive Ductal Carcinoma	moderate	NO	3	+		-	NEUT	NO	post	3		67.26	IDC	299.4	LIVING	+	LumB	ER+/HER2- High Prolif	Living	l	NO	brca_metabric	Primary	IDC	12		MASTECTOMY
MB-4843	MB-4843	2.06	Breast Cancer	Breast Invasive Ductal Carcinoma	moderate	NO	3	+	pos	-	NEUT	YES	post	8		54.35	IDC	265.133	LIVING	+	LumA	ER+/HER2- Low Prolif	Living	l	NO	brca_metabric	Primary	IDC	30	2	MASTECTOMY
MB-4845	MB-4845	3.04	Breast Cancer	Breast Invasive Lobular Carcinoma	moderate	NO	3	+	pos	-	NEUT	YES	post	8		86.75	ILC	25.4667	DECEASED	+	LumA	ER+/HER2- Low Prolif	Died of Disease	l	NO	brca_metabric	Primary	ILC	20	2	MASTECTOMY
MB-4846	MB-4846	3.05	Breast Cancer	Breast Invasive Ductal Carcinoma	low	NO	3	+	pos	+	GAIN	YES	post	5	2	63.07	IDC	101.633	DECEASED	+	LumB	HER2+	Died of Disease	r	YES	brca_metabric	Primary	IDC	25	2	BREAST CONSERVING
MB-4849	MB-4849	4.06	Breast Cancer	Breast Invasive Ductal Carcinoma	moderate	NO	3	+	pos	-	NEUT	YES	post	8	3	81.52	IDC	45.3333	DECEASED	-	LumA	ER+/HER2- High Prolif	Died of Disease	l	NO	brca_metabric	Primary	IDC	30	2	MASTECTOMY
MB-4851	MB-4851	4.05	Breast Cancer	Breast Invasive Ductal Carcinoma	moderate	NO	3	+	pos	-	NEUT	YES	post	2	2	73.95	IDC	90.2667	DECEASED	+	LumA	ER+/HER2- High Prolif	Died of Disease	r	NO	brca_metabric	Primary	IDC	25	2	MASTECTOMY
MB-4853	MB-4853	3.032	Breast Cancer	Breast Mixed Ductal and Lobular Carcinoma	moderate	NO	3	+	pos	-	NEUT	NO	post	8		62.35	MDLC	265.933	LIVING	+	LumA	ER+/HER2- Low Prolif	Living	l	NO	brca_metabric	Primary	IDC+ILC	16	1	BREAST CONSERVING
MB-4855	MB-4855	5.06	Breast Cancer	Breast Invasive Ductal Carcinoma	high	NO	3	+	pos	-	NEUT	YES	post	7	3	74.8	IDC	41.4667	DECEASED	+	LumA	ER+/HER2- Low Prolif	Died of Other Causes	l	NO	brca_metabric	Primary	IDC	30		MASTECTOMY
MB-4858	MB-4858	4.03	Breast Cancer	Breast Invasive Ductal Carcinoma	high	NO	3	+	pos	+	GAIN	NO	post	5	3	74.56	IDC	129.333	DECEASED	-	LumA	HER2+	Died of Other Causes	r	NO	brca_metabric	Primary	IDC	15		MASTECTOMY
MB-4859	MB-4859	3.034	Breast Cancer	Breast Invasive Ductal Carcinoma	low	NO	3	-	pos	-	NEUT	NO	post	4ER+	2	74.29	IDC	157.8	DECEASED	-	claudin-low	ER-/HER2-	Died of Other Causes	r	YES	brca_metabric	Primary	IDC	17	1	BREAST CONSERVING
MB-4860	MB-4860	3.02	Breast Cancer	Breast Invasive Lobular Carcinoma	low	NO	3	+	pos	-	NEUT	NO	pre	3	2	44.95	ILC	234.6	LIVING	+	LumA	ER+/HER2- Low Prolif	Living	r	YES	brca_metabric	Primary	ILC	10	1	BREAST CONSERVING
MB-4862	MB-4862	4.046	Breast Cancer	Breast Invasive Ductal Carcinoma	high	NO	3	+	pos	-	NEUT	YES	post	1	3	64.32	IDC	187.3	LIVING	+	LumB	ER+/HER2- High Prolif	Living	l	YES	brca_metabric	Primary	IDC	23	2	BREAST CONSERVING
MB-4865	MB-4865	4.07	Breast Cancer	Breast Invasive Ductal Carcinoma	low	NO	3	-	neg	-	NEUT	NO	post	10	3	50.7	IDC	229.9	LIVING	-	claudin-low	ER-/HER2-	Living	r	NO	brca_metabric	Primary	IDC	35	2	MASTECTOMY
MB-4866	MB-4866	2.04	Breast Cancer	Breast Invasive Ductal Carcinoma	high	NO	3	+	pos	-	GAIN	NO	pre	4ER+	1	43.86	IDC	224.3	LIVING	+	LumA	HER2+	Living	r	NO	brca_metabric	Primary	IDC	20	1	MASTECTOMY
MB-4867	MB-4867	3.05	Breast Cancer	Breast Invasive Ductal Carcinoma	moderate	NO	3	+	pos	-	NEUT	NO	pre	3	2	47.03	IDC	221.9	LIVING	+	LumA	ER+/HER2- Low Prolif	Living	l	NO	brca_metabric	Primary	IDC	25	2	MASTECTOMY
MB-4869	MB-4869	4.06	Breast Cancer	Breast Invasive Ductal Carcinoma	high	NO	3	+	pos	-	NEUT	YES	post	8	2	67.12	IDC	29.3	DECEASED	+	LumA	ER+/HER2- Low Prolif	Died of Disease	l	NO	brca_metabric	Primary	IDC	30	2	MASTECTOMY
MB-4870	MB-4870	2.05	Breast Cancer	Breast Invasive Ductal Carcinoma	low	NO	3	+	pos	-	NEUT	NO	post	3	1	57.33	IDC	229.067	LIVING	+	LumA	ER+/HER2- Low Prolif	Living	r	YES	brca_metabric	Primary	IDC	25	2	BREAST CONSERVING
MB-4871	MB-4871	3.08	Breast Cancer	Breast Invasive Ductal Carcinoma	high	NO	3	-	neg	+	GAIN	NO	post	5	2	74.53	IDC	39.8	DECEASED	-	Normal	HER2+	Died of Disease	l	NO	brca_metabric	Primary	IDC	40	2	MASTECTOMY
MB-4872	MB-4872	4.04	Breast Cancer	Breast Invasive Ductal Carcinoma	moderate	NO	3	+	pos	-	NEUT	YES	post	3	2	58.69	IDC	157.1	LIVING	+	LumA	ER+/HER2- Low Prolif	Living	r	NO	brca_metabric	Primary	IDC	20		MASTECTOMY
MB-4873	MB-4873	5.06	Breast Cancer	Breast Invasive Ductal Carcinoma	moderate	NO	3	+	pos	-	NEUT	YES	post	8	2	64.47	IDC	117.667	DECEASED	+	LumB		Died of Disease	r	YES	brca_metabric	Primary	IDC	30	3	MASTECTOMY
MB-4876	MB-4876	3.056	Breast Cancer	Breast Invasive Ductal Carcinoma	low	NO	3	+	pos	-	NEUT	NO	pre	4ER+	2	42.45	IDC	150.6	DECEASED	-	claudin-low	ER-/HER2-	Died of Disease	l	YES	brca_metabric	Primary	IDC	28	2	BREAST CONSERVING
MB-4878	MB-4878	3.05	Breast Cancer	Breast Invasive Ductal Carcinoma	moderate	NO	3	+	pos	+	GAIN	NO	post	5	2	79.35	IDC	22.4667	DECEASED	-	LumA	HER2+	Died of Disease	l	NO	brca_metabric	Primary	IDC	25	2	MASTECTOMY
MB-4879	MB-4879	4.036	Breast Cancer	Breast Invasive Ductal Carcinoma	high	NO	3	-		+	GAIN	NO	pre	5	3	49.34	IDC	79.9667	DECEASED	-	Her2	HER2+	Died of Other Causes	r	YES	brca_metabric	Primary	IDC	18	1	BREAST CONSERVING
MB-4880	MB-4880	4.054	Breast Cancer	Breast Mixed Ductal and Lobular Carcinoma	high	NO	3	-		-	NEUT	NO	post	9	3	69.68	MDLC	210.967	LIVING	-	Basal	ER-/HER2-	Living	r	NO	brca_metabric	Primary	IDC+ILC	27	2	MASTECTOMY
MB-4881	MB-4881	4.07	Breast Cancer	Breast Invasive Ductal Carcinoma	high	NO	3	-	neg	-	NEUT	NO	pre	10	3	37.05	IDC	274.2	LIVING	-	Basal	ER-/HER2-	Living	l	YES	brca_metabric	Primary	IDC	35		BREAST CONSERVING
MB-3298	MB-3298	3.03	Breast Cancer	Invasive Breast Carcinoma	high	NO	2	+	pos	-	NEUT	NO	pre	3	2	48.75	BRCA	242.567	LIVING	+	LumA	ER+/HER2- Low Prolif	Living	r	NO	brca_metabric	Primary	IDC-TUB	15	1	MASTECTOMY
MB-4883	MB-4883	3.04	Breast Cancer	Breast Invasive Ductal Carcinoma	moderate	NO	3	+		-	NEUT	NO	post	7	2	57.93	IDC	268.9	LIVING	+	LumA	ER+/HER2- Low Prolif	Living	r	YES	brca_metabric	Primary	IDC	20	1	BREAST CONSERVING
MB-4886	MB-4886	5.09	Breast Cancer	Breast Invasive Ductal Carcinoma	moderate	YES	3	-	neg	+	GAIN	NO	pre	5	3	43.42	IDC	48.1667	DECEASED	-	Her2	HER2+	Died of Disease	r	NO	brca_metabric	Primary	IDC	45	2	MASTECTOMY
MB-4887	MB-4887	5.066	Breast Cancer	Breast Invasive Ductal Carcinoma	moderate	NO	3	+	pos	-	GAIN	YES	post	4ER+	3	52.09	IDC	35.4	DECEASED	-	Normal	ER+/HER2- Low Prolif	Died of Disease	r	NO	brca_metabric	Primary	IDC	33	2	MASTECTOMY
MB-4888	MB-4888	4.032	Breast Cancer	Breast Invasive Ductal Carcinoma	high	NO	3	-	neg	-	NEUT	NO	post	4ER-	3	63.95	IDC	230.5	LIVING	-	claudin-low	ER-/HER2-	Living	r	YES	brca_metabric	Primary	IDC	16	1	BREAST CONSERVING
MB-4893	MB-4893	5.04	Breast Cancer	Breast Invasive Ductal Carcinoma	low	YES	3	-	neg	-	NEUT	NO	pre	10	3	33.04	IDC	176.7	LIVING	-	claudin-low	ER-/HER2-	Living	l	NO	brca_metabric	Primary	IDC	20	2	MASTECTOMY
MB-4894	MB-4894	4.07	Breast Cancer	Breast Invasive Ductal Carcinoma	moderate	NO	3	+	pos	-	NEUT	NO	pre	8	3	47.71	IDC	232.4	LIVING	+	LumA	ER+/HER2- High Prolif	Living	l	NO	brca_metabric	Primary	IDC	35	2	MASTECTOMY
MB-4896	MB-4896	4.06	Breast Cancer	Breast Invasive Ductal Carcinoma	low	NO	3	-	neg	+	GAIN	NO	pre	5	3	41.53	IDC	64.8667	DECEASED	-	Basal	HER2+	Died of Disease	l	NO	brca_metabric	Primary	IDC	30	2	MASTECTOMY
MB-4897	MB-4897	2.002	Breast Cancer	Invasive Breast Carcinoma	low	NO	3	+	pos	-	NEUT	NO	pre	4ER+	1	40.04	BRCA	197.433	LIVING	+	Normal	ER+/HER2- Low Prolif	Living	l	NO	brca_metabric	Primary	IDC-TUB	1	1	MASTECTOMY
MB-4898	MB-4898	3.02	Breast Cancer	Breast Invasive Ductal Carcinoma	moderate	NO	3	+	pos	-	NEUT	NO	post	7	2	63.63	IDC	117.9	DECEASED	+	LumA	ER+/HER2- Low Prolif	Died of Disease	l	YES	brca_metabric	Primary	IDC	10		BREAST CONSERVING
MB-4899	MB-4899	3.04	Breast Cancer	Breast Invasive Ductal Carcinoma	high	NO	3	+	pos	-	NEUT	NO	pre	3	2	40.25	IDC	275.733	LIVING	+	LumA	ER+/HER2- Low Prolif	Living	l	YES	brca_metabric	Primary	IDC	20	1	BREAST CONSERVING
MB-4900	MB-4900	3.036	Breast Cancer	Breast Invasive Ductal Carcinoma	high	NO	3	+	pos	-	NEUT	YES	pre	6	2	47.61	IDC	224.6	LIVING	-	LumB	ER+/HER2- High Prolif	Living	l	NO	brca_metabric	Primary	IDC	18	1	MASTECTOMY
MB-4904	MB-4904	5	Breast Cancer	Breast Invasive Ductal Carcinoma	moderate	YES	3	-	neg	-	GAIN	NO	post	5	3	64.3	IDC	129.233	DECEASED	-	claudin-low	HER2+	Died of Other Causes	r	YES	brca_metabric	Primary	IDC		3
MB-4906	MB-4906	3.052	Breast Cancer	Breast Invasive Ductal Carcinoma	moderate	NO	3	+	pos	-	NEUT	YES	post	9	1	73.03	IDC	233.867	DECEASED	+	LumA	ER+/HER2- High Prolif	Died of Other Causes	r	NO	brca_metabric	Primary	IDC	26	2	MASTECTOMY
MB-5475	MB-5475	4.046	Breast Cancer	Breast Invasive Ductal Carcinoma	high	NO	3	+	pos	-	NEUT	YES	post	2	2	73.55	IDC	2.53333	DECEASED	+	LumB	ER+/HER2- Low Prolif	Died of Other Causes	l	NO	brca_metabric	Primary	IDC	23	2	MASTECTOMY
MB-5477	MB-5477	3.07	Breast Cancer	Breast Invasive Ductal Carcinoma	high	NO	3	+	pos	-	NEUT	YES	post	3	2	59.02	IDC	110.467	LIVING	+	LumB	ER+/HER2- High Prolif	Living	r	NO	brca_metabric	Primary	IDC	35	2	MASTECTOMY
MB-5478	MB-5478	6.04	Breast Cancer	Breast Invasive Ductal Carcinoma	moderate	NO	3	+	pos	-	NEUT	YES	post	3	3	72.23	IDC	34.3	DECEASED	-	LumA	ER+/HER2- Low Prolif	Died of Other Causes	r	YES	brca_metabric	Primary	IDC	20	3	MASTECTOMY
MB-4925	MB-4925	4.05	Breast Cancer	Breast Invasive Ductal Carcinoma	moderate	NO	3	+	pos	-	NEUT	YES	post	7	2	76.54	IDC	102.767	DECEASED	+	LumB		Died of Other Causes	l	NO	brca_metabric	Primary	IDC	25	2	MASTECTOMY
MB-5482	MB-5482	5.032	Breast Cancer	Breast Invasive Ductal Carcinoma	moderate	YES	3	+	neg	-	LOSS	NO	pre	10	3	40.75	IDC	17.6667	DECEASED	-	Basal	ER-/HER2-	Died of Disease	r	YES	brca_metabric	Primary	IDC	16	2	BREAST CONSERVING
MB-5483	MB-5483	5.05	Breast Cancer	Breast Invasive Ductal Carcinoma	high	YES	3	-	neg	+	GAIN	NO	pre	5	2	44.5	IDC	42.4333	DECEASED	-	Her2	HER2+	Died of Disease	r	YES	brca_metabric	Primary	IDC	25	2	BREAST CONSERVING
MB-5484	MB-5484	3.04	Breast Cancer	Breast Mixed Ductal and Lobular Carcinoma	moderate	NO	3	+	pos	-	NEUT	YES	pre	7	2	47.3	MDLC	238.5	LIVING	+	LumA	ER+/HER2- Low Prolif	Living	r	YES	brca_metabric	Primary	IDC+ILC	20	1	BREAST CONSERVING
MB-4931	MB-4931	4.06	Breast Cancer	Breast Invasive Ductal Carcinoma	high	NO	3	-	neg	-	NEUT	YES	post	10	3	58.39	IDC	30.3667	DECEASED	-	claudin-low		Died of Disease	l	NO	brca_metabric	Primary	IDC	30	2	MASTECTOMY
MB-5486	MB-5486	4.05	Breast Cancer	Breast Invasive Ductal Carcinoma	high	NO	3	+	pos	-	LOSS	YES	post	9	3	75.65	IDC	123.3	DECEASED	+	LumB	ER+/HER2- High Prolif	Died of Disease	l	YES	brca_metabric	Primary	IDC	25	2	BREAST CONSERVING
MB-5489	MB-5489	3.03	Breast Cancer	Breast Invasive Ductal Carcinoma	high	NO	3	+	pos	-	NEUT	NO	post	3	2	53.6	IDC	216.967	LIVING	+	LumA	ER+/HER2- Low Prolif	Living	r	NO	brca_metabric	Primary	IDC	15	1	BREAST CONSERVING
MB-5490	MB-5490	3.08	Breast Cancer	Breast Invasive Ductal Carcinoma	high	NO	3	+	pos	-	NEUT	NO	post	8	2	65.31	IDC	51.2	DECEASED	+	LumA	ER+/HER2- Low Prolif	Died of Disease	l	NO	brca_metabric	Primary	IDC	40	2	MASTECTOMY
MB-4937	MB-4937	4.04	Breast Cancer	Breast Invasive Ductal Carcinoma	high	NO	3	+	pos	-	NEUT	NO	pre	6	3	41.09	IDC	77.2333	DECEASED	+	LumB	ER+/HER2- High Prolif	Died of Disease	r	NO	brca_metabric	Primary	IDC	20	1	MASTECTOMY
MB-5492	MB-5492	6.102	Breast Cancer	Breast Invasive Lobular Carcinoma	low	NO	3	+	pos	-	NEUT	YES	post	3	3	74.28	ILC	23.3667	DECEASED	-	LumA	ER+/HER2- Low Prolif	Died of Disease	r	NO	brca_metabric	Primary	ILC	51		MASTECTOMY
MB-5493	MB-5493	4.102	Breast Cancer	Breast Invasive Ductal Carcinoma	high	NO	3	+	pos	-	LOSS	YES	post	2	3	69.84	IDC	57.2333	DECEASED	-	LumB	ER+/HER2- High Prolif	Died of Disease	r	NO	brca_metabric	Primary	IDC	51		MASTECTOMY
MB-5495	MB-5495	3.04	Breast Cancer	Breast Invasive Ductal Carcinoma	high	NO	3	+	pos	-	NEUT	YES	pre	4ER+	2	42.64	IDC	228.8	LIVING	+	LumA	ER+/HER2- Low Prolif	Living	r	NO	brca_metabric	Primary	IDC	20		MASTECTOMY
MB-5497	MB-5497	3.04	Breast Cancer	Breast Invasive Ductal Carcinoma	moderate	NO	3	+	pos	-	LOSS	NO	post	1	2	69.56	IDC	237.5	LIVING	+	LumB	ER+/HER2- High Prolif	Living	r	YES	brca_metabric	Primary	IDC	20	1	BREAST CONSERVING
MB-5498	MB-5498	4.03	Breast Cancer	Breast Invasive Ductal Carcinoma	moderate	NO	3	+	pos	-	GAIN	NO	post	1	3	64.1	IDC	225.167	LIVING	-	Her2	HER2+	Living	l	YES	brca_metabric	Primary	IDC	15	1	BREAST CONSERVING
MB-5499	MB-5499	2.04	Breast Cancer	Invasive Breast Carcinoma	high	NO	3	+	pos	-	NEUT	NO	post	4ER+	1	65.5	BRCA	123.733	LIVING	+	LumA	ER+/HER2- Low Prolif	Living	r	NO	brca_metabric	Primary	IDC-TUB	20	1	MASTECTOMY
MB-5502	MB-5502	3.056	Breast Cancer	Breast Invasive Ductal Carcinoma	high	NO	3	+	pos	-	NEUT	NO	post	7	2	51.62	IDC	189.733	LIVING	+	LumB	ER+/HER2- High Prolif	Living	l	YES	brca_metabric	Primary	IDC	28	2	BREAST CONSERVING
MB-4952	MB-4952	4.042	Breast Cancer	Breast Invasive Ductal Carcinoma	moderate	NO	3	-	neg	+	GAIN	NO	post	4ER-	3	67.15	IDC	184.4	LIVING	-	Her2	HER2+	Living	l	YES	brca_metabric	Primary	IDC	21	2	BREAST CONSERVING
MB-4956	MB-4956	6.12	Breast Cancer	Breast Invasive Ductal Carcinoma	high	NO	3	+	pos	-	NEUT	YES	post	1	3	69.31	IDC	69.3	DECEASED	-	LumB	ER+/HER2- High Prolif	Died of Disease	l	YES	brca_metabric	Primary	IDC	60	3	MASTECTOMY
MB-4957	MB-4957	3.04	Breast Cancer	Breast Invasive Ductal Carcinoma	high	NO	3	+		-	NEUT	NO	post	7	2	70.38	IDC	197.667	DECEASED	-	LumB		Died of Disease	r	YES	brca_metabric	Primary	IDC	20	1	BREAST CONSERVING
MB-3437	MB-3437	4.042	Breast Cancer	Breast Invasive Ductal Carcinoma	moderate	NO	2	+	pos	-	NEUT	YES	post	4ER+	3	70.52	IDC	108.767	LIVING	+	LumB	ER+/HER2- High Prolif	Living	l	YES	brca_metabric	Primary	IDC	21	1	MASTECTOMY
MB-4961	MB-4961	3.05	Breast Cancer	Breast Invasive Ductal Carcinoma	moderate	NO	3	+	pos	-	NEUT	NO	post	8	2	56.94	IDC	219.467	LIVING	+	LumA	ER+/HER2- Low Prolif	Living	r	YES	brca_metabric	Primary	IDC	25	2	BREAST CONSERVING
MB-4962	MB-4962	4.028	Breast Cancer	Breast Invasive Ductal Carcinoma	moderate	NO	3	+	pos	-	NEUT	YES	post	8	2	72.44	IDC	197.833	DECEASED	+	LumA	ER+/HER2- Low Prolif	Died of Disease	l	YES	brca_metabric	Primary	IDC	14		BREAST CONSERVING
MB-4965	MB-4965	3.06	Breast Cancer	Breast Invasive Ductal Carcinoma	moderate	NO	3	+	pos	-	NEUT	YES	post	4ER+	2	69.93	IDC	263.6	DECEASED	+	LumA	ER+/HER2- High Prolif	Died of Other Causes	l	NO	brca_metabric	Primary	IDC	30	2	MASTECTOMY
MB-4966	MB-4966	4.1	Breast Cancer	Breast Invasive Lobular Carcinoma	high	NO	3	+	pos	-	NEUT	YES	post	3	1	55.83	ILC	49.3	DECEASED	+	LumB	ER+/HER2- Low Prolif	Died of Disease	l	NO	brca_metabric	Primary	ILC	50	2	MASTECTOMY
MB-4967	MB-4967	4.03	Breast Cancer	Breast Invasive Ductal Carcinoma	moderate	NO	3	+	pos	-	NEUT	YES	post	3	2	61.16	IDC	130.7	DECEASED	+	LumA	ER+/HER2- Low Prolif	Died of Other Causes	r	YES	brca_metabric	Primary	IDC	15	2	MASTECTOMY
MB-5525	MB-5525	4.056	Breast Cancer	Breast Invasive Ductal Carcinoma	moderate	NO	3	+	pos	-	NEUT	YES	post	7	3	63.2	IDC	2	LIVING	-	LumB	ER+/HER2- High Prolif	Living	r	YES	brca_metabric	Primary	IDC	28	2	BREAST CONSERVING
MB-4969	MB-4969	3.05	Breast Cancer	Breast Invasive Ductal Carcinoma	high	NO	3	+	pos	-	NEUT	NO	post	7	2	76.81	IDC	198.1	DECEASED	+	LumA	ER+/HER2- High Prolif	Died of Other Causes	r	YES	brca_metabric	Primary	IDC	25	2	BREAST CONSERVING
MB-4970	MB-4970	3.06	Breast Cancer	Breast Invasive Ductal Carcinoma	high	NO	3	+	pos	-	NEUT	NO	post	8	2	77.45	IDC	88.8	DECEASED	+	LumB	ER+/HER2- High Prolif	Died of Disease	l	NO	brca_metabric	Primary	IDC	30		MASTECTOMY
MB-5529	MB-5529	5.07	Breast Cancer	Breast Invasive Ductal Carcinoma	high	YES	3	-	neg	-	NEUT	NO	pre	10	3	40.21	IDC	14.8	DECEASED	-	Basal	ER-/HER2-	Died of Disease	l	YES	brca_metabric	Primary	IDC	35	2	BREAST CONSERVING
MB-5530	MB-5530	5.05	Breast Cancer	Breast Invasive Ductal Carcinoma	low	NO	3	+	pos	-	NEUT	YES	post	7	3	50.61	IDC	185.933	LIVING	+	Basal	ER+/HER2- High Prolif	Living	l	NO	brca_metabric	Primary	IDC	25	2	MASTECTOMY
MB-5531	MB-5531	3.03	Breast Cancer	Breast Invasive Ductal Carcinoma	high	NO	3	-	neg	-	NEUT	NO	post	10	2	66.56	IDC	183.967	LIVING	-	claudin-low	ER-/HER2-	Living	r	YES	brca_metabric	Primary	IDC	15	1	BREAST CONSERVING
MB-5532	MB-5532	4.06	Breast Cancer	Breast Invasive Ductal Carcinoma	high	NO	3	+	pos	-	GAIN	YES	post	7	2	69.66	IDC	79.8667	DECEASED	-	LumA	ER+/HER2- High Prolif	Died of Disease	r	NO	brca_metabric	Primary	IDC	30	2	MASTECTOMY
MB-4981	MB-4981	6.06	Breast Cancer	Breast Invasive Ductal Carcinoma	high	NO	3	+	pos	-	NEUT	YES	post	3	3	69.67	IDC	180.767	DECEASED	+	LumA	ER+/HER2- Low Prolif	Died of Disease	l	NO	brca_metabric	Primary	IDC	30		MASTECTOMY
MB-5534	MB-5534	5.05	Breast Cancer	Breast Invasive Ductal Carcinoma	moderate	NO	3	+	pos	-	NEUT	YES	post	4ER+	2	80.09	IDC	79.1	DECEASED	-	claudin-low	ER-/HER2-	Died of Disease	l	YES	brca_metabric	Primary	IDC	25	3	MASTECTOMY
MB-4986	MB-4986	3.1	Breast Cancer	Breast Invasive Ductal Carcinoma	high	NO	3	+	pos	-	NEUT	NO	pre	9	2	41	IDC	79.8	DECEASED	-	LumA	ER+/HER2- High Prolif	Died of Disease	r	YES	brca_metabric	Primary	IDC	50	2	BREAST CONSERVING
MB-3497	MB-3497	6.062	Breast Cancer	Breast Invasive Ductal Carcinoma	high	YES	2	-	neg	+	GAIN	NO	post	5	3	53.5	IDC	15.5	DECEASED	-	Her2	HER2+	Died of Disease	l	YES	brca_metabric	Primary	IDC	31	3	MASTECTOMY
MB-5541	MB-5541	3.04	Breast Cancer	Breast Invasive Ductal Carcinoma	moderate	NO	3	+	pos	-	GAIN	YES	post	4ER+	2	60.13	IDC	200.133	LIVING	+	LumA	ER+/HER2- Low Prolif	Living	l	YES	brca_metabric	Primary	IDC	20	1	BREAST CONSERVING
MB-4992	MB-4992	3.066	Breast Cancer	Breast Invasive Lobular Carcinoma	high	NO	3	-	neg	-	NEUT	NO	post	3	2	66.47	ILC	165.367	LIVING	-	LumA	ER+/HER2- Low Prolif	Living	l	NO	brca_metabric	Primary	ILC	33	2	MASTECTOMY
MB-4993	MB-4993	6.1	Breast Cancer	Breast Invasive Ductal Carcinoma	high	YES	3	-	neg	-	NEUT	NO	pre	4ER-	3	33.55	IDC	75.2333	DECEASED	-	Her2	ER-/HER2-	Died of Disease	l	YES	brca_metabric	Primary	IDC	50	2	BREAST CONSERVING
MB-4994	MB-4994	3.044	Breast Cancer	Breast Invasive Ductal Carcinoma	high	NO	3	+	pos	-	NEUT	NO	post	8	2	77.54	IDC	174.133	DECEASED	+	LumB	ER+/HER2- High Prolif	Died of Other Causes	l	YES	brca_metabric	Primary	IDC	22	2	BREAST CONSERVING
MB-3525	MB-3525	6.054	Breast Cancer	Breast Invasive Ductal Carcinoma	high	NO	2	+	pos	-	GAIN	YES	post	1	3	65.56	IDC	236.7	LIVING	-	LumB	ER+/HER2- High Prolif	Living	l	YES	brca_metabric	Primary	IDC	27	3	BREAST CONSERVING
MB-4998	MB-4998	6.064	Breast Cancer	Breast Invasive Lobular Carcinoma	high	NO	3	+	pos	-	NEUT	YES	post	8	3	75.27	ILC	65.5667	DECEASED	-	LumB	ER+/HER2- High Prolif	Died of Disease	l	NO	brca_metabric	Primary	ILC	32	2	MASTECTOMY
MB-4999	MB-4999	3.06	Breast Cancer	Breast Invasive Ductal Carcinoma	moderate	NO	3	+	pos	-	NEUT	NO	pre	7	2	44.84	IDC	187.933	LIVING	+	LumA	ER+/HER2- Low Prolif	Living	r	YES	brca_metabric	Primary	IDC	30	2	MASTECTOMY
MB-5001	MB-5001	4.042	Breast Cancer	Breast Invasive Ductal Carcinoma	high	NO	3	+	pos	-	NEUT	YES	post	4ER+	2	71.61	IDC	81.8	DECEASED	-	LumA	ER+/HER2- High Prolif	Died of Disease	l	NO	brca_metabric	Primary	IDC	21	2	MASTECTOMY
MB-5004	MB-5004	5.074	Breast Cancer	Breast Invasive Ductal Carcinoma	high	YES	3	+	neg	-	NEUT	NO	pre	4ER-	3	42.84	IDC	216.733	LIVING	-	Her2	ER+/HER2- Low Prolif	Living	l	YES	brca_metabric	Primary	IDC	37	2	MASTECTOMY
MB-5008	MB-5008	5.12	Breast Cancer	Breast Invasive Ductal Carcinoma	high	YES	3	-	neg	-	NEUT	NO	post	10	3	65.76	IDC	223.3	LIVING	-	Her2	ER-/HER2-	Living	l	YES	brca_metabric	Primary	IDC	60	3	BREAST CONSERVING
MB-3547	MB-3547	3.08	Breast Cancer	Invasive Breast Carcinoma		NO	2	+	pos	-	NEUT	NO	post	4ER+		68.13	BRCA	33	DECEASED	+	LumA		Died of Other Causes	r	NO	brca_metabric	Primary	DCIS	40	1	MASTECTOMY
MB-5013	MB-5013	4.04	Breast Cancer	Breast Invasive Ductal Carcinoma	high	NO	3	+	pos	-	NEUT	YES	post	3	2	68.56	IDC	251.2	DECEASED	+	LumA	ER+/HER2- Low Prolif	Died of Other Causes	l	YES	brca_metabric	Primary	IDC	20	2	BREAST CONSERVING
MB-5558	MB-5558	5.15	Breast Cancer	Breast Invasive Ductal Carcinoma	low	YES	3	-	neg	+	GAIN	NO	pre	5	3	35.13	IDC	25.0333	LIVING	+	Basal	HER2+	Living	r	NO	brca_metabric	Primary	IDC	75	3	MASTECTOMY
MB-5559	MB-5559	5.096	Breast Cancer	Breast Invasive Ductal Carcinoma	low	YES	3	+	neg	-	NEUT	NO	pre	10	3	42.12	IDC	18.8333	DECEASED	+	Basal	ER-/HER2-	Died of Disease	l	YES	brca_metabric	Primary	IDC	48	2	MASTECTOMY
MB-3576	MB-3576	4.074	Breast Cancer	Breast Mixed Ductal and Lobular Carcinoma	high	NO	2	+	pos	-	NEUT	YES	post	6	3	53.04	MDLC	24.8667	DECEASED	-	Her2	ER+/HER2- High Prolif	Died of Disease	l	NO	brca_metabric	Primary	IDC+ILC	37	1	MASTECTOMY
MB-5018	MB-5018	4.06	Breast Cancer	Breast Invasive Ductal Carcinoma	high	NO	3	+	pos	-	NEUT	YES	post	8	2	72.12	IDC	108.6	DECEASED	+	LumA	ER+/HER2- High Prolif	Died of Other Causes	l	NO	brca_metabric	Primary	IDC	30	2	MASTECTOMY
MB-5019	MB-5019	4.024	Breast Cancer	Breast Invasive Ductal Carcinoma	moderate	NO	3	-	neg	-	GAIN	NO	pre	5	3	49.88	IDC	37.8	DECEASED	+	Normal	HER2+	Died of Disease	r	YES	brca_metabric	Primary	IDC	12	1	BREAST CONSERVING
MB-5020	MB-5020	6.034	Breast Cancer	Breast Invasive Ductal Carcinoma	moderate	NO	3	+	pos	-	LOSS	YES	post	8	3	62.68	IDC	84.8333	DECEASED	+	LumA	ER+/HER2- Low Prolif	Died of Disease	l	YES	brca_metabric	Primary	IDC	17	2	BREAST CONSERVING
MB-5566	MB-5566	6.064	Breast Cancer	Breast Invasive Ductal Carcinoma	high	YES	3	-	neg	-	NEUT	YES	pre	10	3	38.44	IDC	234.4	LIVING	-	Basal	ER-/HER2-	Living	r	YES	brca_metabric	Primary	IDC	32		BREAST CONSERVING
MB-5567	MB-5567	3.04	Breast Cancer	Breast Invasive Ductal Carcinoma	moderate	NO	3	+	pos	-	NEUT	YES	post	3	2	74.95	IDC	178.567	DECEASED	+	LumA	ER+/HER2- Low Prolif	Died of Other Causes	r	YES	brca_metabric	Primary	IDC	20	1	BREAST CONSERVING
MB-5571	MB-5571	4.05	Breast Cancer	Breast Mixed Ductal and Lobular Carcinoma	high	NO	3	+	pos	-	NEUT	YES	post	7	2	78.84	MDLC	153.867	DECEASED	+	LumA	ER+/HER2- Low Prolif	Died of Disease	l	NO	brca_metabric	Primary	IDC+ILC	25	2	MASTECTOMY
MB-5572	MB-5572	4.03	Breast Cancer	Invasive Breast Carcinoma		NO	3	-	neg	-	NEUT	NO	pre	10	3	47.88	BRCA	178.633	LIVING	-	claudin-low	ER-/HER2-	Living	r	YES	brca_metabric	Primary	IDC-MED	15	1	BREAST CONSERVING
MB-5575	MB-5575	3.04	Breast Cancer	Breast Invasive Ductal Carcinoma	high	NO	3	+	pos	-	NEUT	YES	post	1	2	52.63	IDC	117.667	DECEASED	+	LumB	ER+/HER2- High Prolif	Died of Other Causes	l	YES	brca_metabric	Primary	IDC	20	1	BREAST CONSERVING
MB-5576	MB-5576	4.04	Breast Cancer	Breast Invasive Ductal Carcinoma	moderate	NO	3	+	pos	-	NEUT	YES	post	1	3	67.79	IDC	194	LIVING	+	LumB	ER+/HER2- High Prolif	Living	l	YES	brca_metabric	Primary	IDC	20	1	BREAST CONSERVING
MB-5577	MB-5577	6.12	Breast Cancer	Breast Invasive Lobular Carcinoma	high	NO	3	-	pos	-	NEUT	YES	post	3	3	68.64	ILC	55.4	DECEASED	-	claudin-low	ER+/HER2- High Prolif	Died of Disease	r	NO	brca_metabric	Primary	ILC	60	3	MASTECTOMY
MB-5579	MB-5579	6.06	Breast Cancer	Breast Invasive Ductal Carcinoma	moderate	NO	3	+	pos	-	NEUT	YES	post	2	3	68.82	IDC	90.6	DECEASED	+	LumA	ER+/HER2- Low Prolif	Died of Disease	r	YES	brca_metabric	Primary	IDC	30	2	BREAST CONSERVING
MB-5580	MB-5580	3.05	Breast Cancer	Breast Invasive Ductal Carcinoma	moderate	NO	3	+	pos	-	NEUT	YES	post	4ER+	2	75.28	IDC	71.6333	DECEASED	+	LumA	ER+/HER2- Low Prolif	Died of Other Causes	l	NO	brca_metabric	Primary	IDC	25	2	MASTECTOMY
MB-5582	MB-5582	3.02	Breast Cancer	Breast Invasive Ductal Carcinoma	moderate	NO	3	+	pos	-	NEUT	NO	pre	3	2	46.43	IDC	222.333	LIVING	+	LumA	ER+/HER2- Low Prolif	Living	l	YES	brca_metabric	Primary	IDC	10	1	BREAST CONSERVING
MB-5583	MB-5583	3.032	Breast Cancer	Breast Invasive Ductal Carcinoma	moderate	NO	3	+	pos	-	NEUT	NO	post	7	2	50.75	IDC	111.367	LIVING	+	LumA	ER+/HER2- Low Prolif	Living	l	YES	brca_metabric	Primary	IDC	16	1	BREAST CONSERVING
MB-5584	MB-5584	4.04	Breast Cancer	Breast Invasive Ductal Carcinoma	high	NO	3	+	pos	-	NEUT	YES	post	1	3	69.55	IDC	91.1	DECEASED	-	Her2	ER+/HER2- High Prolif	Died of Other Causes	l	NO	brca_metabric	Primary	IDC	20	1	BREAST CONSERVING
MB-5585	MB-5585	3.07	Breast Cancer	Invasive Breast Carcinoma		NO	3	+	pos	-	NEUT	YES	post	8	2	75.88	BRCA	53.9	DECEASED	-	LumA	ER+/HER2- Low Prolif	Died of Disease	r	NO	brca_metabric	Primary	IDC	35	2	MASTECTOMY
MB-5588	MB-5588	5.036	Breast Cancer	Breast Invasive Ductal Carcinoma	moderate	NO	3	+	pos	-	NEUT	YES	post	4ER+	3	66.55	IDC	81.1333	DECEASED	-	claudin-low	ER-/HER2-	Died of Disease	r	NO	brca_metabric	Primary	IDC	18	2	MASTECTOMY
MB-5589	MB-5589	3.04	Breast Cancer	Breast Invasive Ductal Carcinoma	high	NO	3	+	pos	-	NEUT	YES	post	8	2	70.86	IDC	185.133	LIVING	+	LumA	ER+/HER2- Low Prolif	Living	r	YES	brca_metabric	Primary	IDC	20		BREAST CONSERVING
MB-5590	MB-5590	4.052	Breast Cancer	Breast Invasive Ductal Carcinoma	moderate	NO	3	+	pos	-	NEUT	YES	post	4ER+	3	64.93	IDC	17.8333	LIVING	+	LumB	ER+/HER2- High Prolif	Living	r	NO	brca_metabric	Primary	IDC	26	2	BREAST CONSERVING
MB-5591	MB-5591	3.03	Breast Cancer	Breast Invasive Ductal Carcinoma	moderate	NO	3	+	pos	-	NEUT	YES	pre	3	2	46.28	IDC	155.367	DECEASED	+	LumA	ER+/HER2- Low Prolif	Died of Other Causes	l	NO	brca_metabric	Primary	IDC	15		BREAST CONSERVING
MB-5592	MB-5592	3.04	Breast Cancer	Breast Invasive Lobular Carcinoma	low	NO	3	+	pos	-	NEUT	NO	post	8	2	66.01	ILC	26.3333	DECEASED	+	LumB	ER+/HER2- High Prolif	Died of Other Causes	l	YES	brca_metabric	Primary	ILC	20		BREAST CONSERVING
MB-5593	MB-5593	5.07	Breast Cancer	Breast Invasive Ductal Carcinoma	low	YES	3	-	neg	+	GAIN	NO	pre	5	3	40.53	IDC	92.5	DECEASED	-	Her2	HER2+	Died of Disease	l	YES	brca_metabric	Primary	IDC	35		MASTECTOMY
MB-5060	MB-5060	4.05	Breast Cancer	Breast Invasive Ductal Carcinoma	high	NO	3	+	pos	-	NEUT	YES	post	8	2	75.01	IDC	150.1	DECEASED	-	LumB	ER+/HER2- High Prolif	Died of Other Causes	r	YES	brca_metabric	Primary	IDC	25	2	BREAST CONSERVING
MB-5597	MB-5597	4.06	Breast Cancer	Breast Invasive Ductal Carcinoma	moderate	NO	3	+	pos	-	GAIN	YES	post	3	2	75.38	IDC	32.7333	DECEASED	+	LumA	ER+/HER2- Low Prolif	Died of Other Causes	l	NO	brca_metabric	Primary	IDC	30	2	MASTECTOMY
MB-5599	MB-5599	4.04	Breast Cancer	Breast Invasive Ductal Carcinoma	high	NO	3	+	pos	-	NEUT	YES	post	7	2	62.88	IDC	224.867	LIVING	+	LumA	ER+/HER2- Low Prolif	Living	r	YES	brca_metabric	Primary	IDC	20		BREAST CONSERVING
MB-5601	MB-5601	4.032	Breast Cancer	Breast Invasive Ductal Carcinoma	high	NO	3	+	pos	-	NEUT	YES	post	3	2	61.73	IDC	214.8	DECEASED	-	LumA	ER+/HER2- Low Prolif	Died of Other Causes	l	YES	brca_metabric	Primary	IDC	16		BREAST CONSERVING
MB-5602	MB-5602	6.08	Breast Cancer	Breast Invasive Ductal Carcinoma	high	YES	3	-	neg	-	NEUT	NO	pre	10	3	39.7	IDC	224.433	LIVING	-	Basal	ER-/HER2-	Living	l	YES	brca_metabric	Primary	IDC	40		BREAST CONSERVING
MB-5603	MB-5603	4.04	Breast Cancer	Breast Invasive Ductal Carcinoma	high	NO	3	+	pos	-	NEUT	YES	post	2	2	70.79	IDC	171.633	DECEASED	-	LumA	ER+/HER2- Low Prolif	Died of Other Causes	l	YES	brca_metabric	Primary	IDC	20		MASTECTOMY
MB-5604	MB-5604	4.05	Breast Cancer	Breast Invasive Ductal Carcinoma	high	NO	3	+	pos	-	GAIN	YES	post	1	2	66.88	IDC	145.633	LIVING	+	LumB	ER+/HER2- High Prolif	Living	r	YES	brca_metabric	Primary	IDC	25	2	BREAST CONSERVING
MB-5068	MB-5068	3.03	Breast Cancer	Breast Invasive Ductal Carcinoma	high	NO	3	+	pos	-	NEUT	YES	post	4ER+	2	71.19	IDC	182.5	LIVING	+	LumA	ER+/HER2- Low Prolif	Living	r	YES	brca_metabric	Primary	IDC	15		BREAST CONSERVING
MB-5613	MB-5613	4.1	Breast Cancer	Breast Invasive Ductal Carcinoma	high	NO	3	+	pos	-	NEUT	YES	post	10	2	80.21	IDC	212.367	DECEASED	+	LumB	ER+/HER2- High Prolif	Died of Other Causes	l	NO	brca_metabric	Primary	IDC	50	3	BREAST CONSERVING
MB-5614	MB-5614	4.034	Breast Cancer	Breast Invasive Ductal Carcinoma	low	NO	3	+	pos	-	GAIN	NO	post	9	3	62.87	IDC	116.433	DECEASED	+	LumA	ER+/HER2- Low Prolif	Died of Disease	l	YES	brca_metabric	Primary	IDC	17	1	BREAST CONSERVING
MB-5616	MB-5616	6.04	Breast Cancer	Breast Invasive Ductal Carcinoma	moderate	YES	3	-	neg	-	NEUT	NO	pre	10	3	41.53	IDC	180.633	LIVING	-	claudin-low	ER-/HER2-	Living	l	YES	brca_metabric	Primary	IDC	20	2	BREAST CONSERVING
MB-5617	MB-5617	4.064	Breast Cancer	Breast Invasive Ductal Carcinoma	high	NO	3	+	pos	-	NEUT	YES	post	4ER+	2	81.63	IDC	128.2	DECEASED	+	LumA	ER+/HER2- Low Prolif	Died of Other Causes	r	YES	brca_metabric	Primary	IDC	32	2	BREAST CONSERVING
MB-5620	MB-5620	4.062	Breast Cancer	Breast Invasive Ductal Carcinoma	moderate	NO	3	+	pos	-	NEUT	YES	post	8	2	79.42	IDC	42.0667	DECEASED	+	LumA	ER+/HER2- Low Prolif	Died of Disease	l	NO	brca_metabric	Primary	IDC	31		MASTECTOMY
MB-5622	MB-5622	4.046	Breast Cancer	Breast Invasive Ductal Carcinoma	high	NO	3	+	pos	-	NEUT	YES	post	1	3	62.89	IDC	182.933	LIVING	+	LumB	ER+/HER2- High Prolif	Living	l	YES	brca_metabric	Primary	IDC	23	2	BREAST CONSERVING
MB-5623	MB-5623	3.04	Breast Cancer	Breast Invasive Ductal Carcinoma	high	NO	3	+	pos	-	NEUT	YES	pre	3	2	44.99	IDC	137.8	DECEASED	+	LumB	ER+/HER2- High Prolif	Died of Other Causes	r	NO	brca_metabric	Primary	IDC	20	1	MASTECTOMY
MB-5624	MB-5624	5.05	Breast Cancer	Breast Invasive Lobular Carcinoma	high	YES	3	-	neg	-	NEUT	YES	post	10	3	55.43	ILC	136	LIVING	-	Basal		Living	r	YES	brca_metabric	Primary	ILC	25		BREAST CONSERVING
MB-5625	MB-5625	5.08	Breast Cancer	Invasive Breast Carcinoma	moderate	YES	3	-	neg	-	NEUT	NO	pre	9	3	45.51	BRCA	32.3	DECEASED	-	Basal	ER-/HER2-	Died of Disease	r	NO	brca_metabric	Primary	IDC	40		MASTECTOMY
MB-5626	MB-5626	5.04	Breast Cancer	Breast Invasive Ductal Carcinoma	high	NO	3	+	pos	-	NEUT	YES	post	8	2	73.75	IDC	82.9667	LIVING	-	LumA	ER+/HER2- Low Prolif	Living	r	YES	brca_metabric	Primary	IDC	20	2	MASTECTOMY
MB-5628	MB-5628	6	Breast Cancer	Breast Invasive Ductal Carcinoma	high	NO	3	+	pos	+	GAIN	YES	post	5	3	65.06	IDC	42.6	DECEASED	+	LumB	ER+/HER2- High Prolif	Died of Disease	r	YES	brca_metabric	Primary	IDC			BREAST CONSERVING
MB-5092	MB-5092	5.04	Breast Cancer	Breast Invasive Ductal Carcinoma	low	NO	3	+	pos	-	NEUT	YES	post	3	3	76.37	IDC	174.567	DECEASED	+	LumA	ER+/HER2- Low Prolif	Died of Other Causes	r	NO	brca_metabric	Primary	IDC	20	2	MASTECTOMY
MB-5093	MB-5093	3.06	Breast Cancer	Breast Invasive Ductal Carcinoma	high	NO	3	+	pos	-	NEUT	YES	post	1	2	69.95	IDC	142.433	DECEASED	-	Her2	ER+/HER2- High Prolif	Died of Other Causes	l	NO	brca_metabric	Primary	IDC	30	2	MASTECTOMY
MB-5633	MB-5633	6.06	Breast Cancer	Breast Invasive Ductal Carcinoma	moderate	YES	3	-	neg	-	NEUT	NO	post	4ER-	3	62.7	IDC	35.0333	DECEASED	-	claudin-low	ER-/HER2-	Died of Disease	l	YES	brca_metabric	Primary	IDC	30	3	MASTECTOMY
MB-5634	MB-5634	4.06	Breast Cancer	Breast Invasive Ductal Carcinoma	high	NO	3	-	neg	-	NEUT	NO	post	10	3	55.53	IDC	62.9	DECEASED	-	Basal	ER-/HER2-	Died of Disease	r	NO	brca_metabric	Primary	IDC	30	2	MASTECTOMY
MB-5100	MB-5100	6.04	Breast Cancer	Breast Invasive Ductal Carcinoma	moderate	YES	3	-	neg	-	NEUT	YES	pre	10	3	32.74	IDC	19.9	DECEASED	-	claudin-low	ER-/HER2-	Died of Disease	l	YES	brca_metabric	Primary	IDC	20	2	BREAST CONSERVING
MB-5636	MB-5636	2.06	Breast Cancer	Breast Invasive Ductal Carcinoma	high	NO	3	+	pos	-	GAIN	YES	post	9		68.49	IDC	108.3	DECEASED	+	LumB	ER+/HER2- High Prolif	Died of Other Causes	r	NO	brca_metabric	Primary	IDC	30		MASTECTOMY
MB-5638	MB-5638	3.04	Breast Cancer	Breast Invasive Ductal Carcinoma	moderate	NO	3	+	pos	-	NEUT	YES	post	7	2	65.14	IDC	195.7	DECEASED	+	LumA	ER+/HER2- High Prolif	Died of Other Causes	l	YES	brca_metabric	Primary	IDC	20	1	BREAST CONSERVING
MB-5640	MB-5640	3.002	Breast Cancer	Invasive Breast Carcinoma	low	NO	3	+	pos	-	NEUT	NO	post	4ER+	2	58	BRCA	172.3	LIVING	+	Normal	ER+/HER2- Low Prolif	Living	l	NO	brca_metabric	Primary	IDC-MUC	1	1	MASTECTOMY
MB-5641	MB-5641	4.044	Breast Cancer	Breast Invasive Ductal Carcinoma	low	NO	3	+	pos	-	LOSS	YES	post	2	3	78.64	IDC	181.867	LIVING	+	LumB	ER+/HER2- High Prolif	Living	l	YES	brca_metabric	Primary	IDC	22	2	BREAST CONSERVING
MB-5642	MB-5642	4.068	Breast Cancer	Breast Invasive Ductal Carcinoma	moderate	NO	3	+	pos	-	NEUT	YES	post	4ER+	2	68.13	IDC	156.8	DECEASED	+	LumA	ER+/HER2- Low Prolif	Died of Other Causes	l	YES	brca_metabric	Primary	IDC	34	3	MASTECTOMY
MB-5645	MB-5645	3.04	Breast Cancer	Breast Invasive Ductal Carcinoma	high	NO	3	+	pos	-	NEUT	YES	post	7	2	71.31	IDC	22.2333	DECEASED	+	LumA	ER+/HER2- Low Prolif	Died of Other Causes	r	YES	brca_metabric	Primary	IDC	20	1	BREAST CONSERVING
MB-5646	MB-5646	4.06	Breast Cancer	Breast Invasive Ductal Carcinoma	moderate	NO	3	+	pos	-	NEUT	YES	post	1	3	58.4	IDC	167.1	DECEASED	-	LumB	ER+/HER2- High Prolif	Died of Other Causes	r	YES	brca_metabric	Primary	IDC	30	2	BREAST CONSERVING
MB-5647	MB-5647	6.07	Breast Cancer	Breast Invasive Ductal Carcinoma	high	NO	3	+	pos	-	NEUT	YES	post	6	3	65.43	IDC	30.8	DECEASED	-	LumA	ER+/HER2- High Prolif	Died of Other Causes	r	YES	brca_metabric	Primary	IDC	35	2	MASTECTOMY
MB-5648	MB-5648	4.08	Breast Cancer	Invasive Breast Carcinoma	low	NO	3	+	pos	-	NEUT	YES	post	8	2	74.92	BRCA	199.967	DECEASED	+	LumA	ER+/HER2- Low Prolif	Died of Other Causes	r	YES	brca_metabric	Primary	IDC	40	2	BREAST CONSERVING
MB-5651	MB-5651	5.052	Breast Cancer	Breast Invasive Ductal Carcinoma	moderate	YES	3	-	neg	-	NEUT	YES	post	3	3	51.98	IDC	21	DECEASED	-	claudin-low	ER-/HER2-	Died of Disease	r	YES	brca_metabric	Primary	IDC	26	2	BREAST CONSERVING
MB-5652	MB-5652	4.03	Breast Cancer	Breast Invasive Ductal Carcinoma	moderate	NO	3	+	neg	-	GAIN	YES	post	4ER-	3	68.75	IDC	104.667	DECEASED	-	Normal	ER-/HER2-	Died of Other Causes	l	YES	brca_metabric	Primary	IDC	15	1	BREAST CONSERVING
MB-5653	MB-5653	4.05	Breast Cancer	Breast Invasive Ductal Carcinoma	high	NO	3	+	pos	-	NEUT	YES	post	9	3	60.72	IDC	194.6	LIVING	-	LumB	ER+/HER2- High Prolif	Living	l	NO	brca_metabric	Primary	IDC	25	2	MASTECTOMY
MB-5654	MB-5654	4.11	Breast Cancer	Breast Invasive Ductal Carcinoma	high	NO	3	+	pos	-	NEUT	YES	post	8	2	82.94	IDC	173.033	DECEASED	+	LumB	ER+/HER2- High Prolif	Died of Other Causes	l	NO	brca_metabric	Primary	IDC	55		MASTECTOMY
MB-5655	MB-5655	4.05	Breast Cancer	Breast Invasive Ductal Carcinoma	high	NO	3	-	neg	-	NEUT	YES	post	10	3	67.57	IDC	191.8	LIVING	-	Basal	ER-/HER2-	Living	r	NO	brca_metabric	Primary	IDC	25	2	MASTECTOMY
MB-5656	MB-5656	3.032	Breast Cancer	Breast Invasive Ductal Carcinoma	low	NO	3	+	pos	-	NEUT	NO	post	3	2	74.76	IDC	126.4	DECEASED	+	Normal	ER+/HER2- Low Prolif	Died of Other Causes	l	NO	brca_metabric	Primary	IDC	16	1	MASTECTOMY
MB-6001	MB-6001	3.03	Breast Cancer	Breast Mixed Ductal and Lobular Carcinoma	moderate	NO	5	+	pos	-	NEUT	YES	post	3	2	68.7	MDLC	135.3	DECEASED	-	LumA	ER+/HER2- Low Prolif	Died of Other Causes	l	NO	brca_metabric	Primary	IDC+ILC	15		MASTECTOMY
MB-6006	MB-6006	2.032	Breast Cancer	Breast Invasive Ductal Carcinoma	moderate	NO	5	+	pos	-	NEUT	YES	post	3	1	86.61	IDC	63.5667	DECEASED	+	LumA	ER+/HER2- Low Prolif	Died of Other Causes	l	NO	brca_metabric	Primary	IDC	16	1	MASTECTOMY
MB-6007	MB-6007	3.05	Breast Cancer	Breast Invasive Ductal Carcinoma	high	NO	5	+	pos	-	NEUT	YES	post	3	2	70.65	IDC	70.5333	DECEASED	-	Her2	ER+/HER2- High Prolif	Died of Other Causes	r	NO	brca_metabric	Primary	IDC	25	2	MASTECTOMY
MB-6008	MB-6008	4.05	Breast Cancer	Breast Mixed Ductal and Lobular Carcinoma	high	NO	5	+	pos	-	NEUT	NO	post	9	3	80.33	MDLC	69.1	DECEASED	+	LumB	ER+/HER2- High Prolif	Died of Disease	l	NO	brca_metabric	Primary	IDC+ILC	25		MASTECTOMY
MB-6010	MB-6010	4.03	Breast Cancer	Invasive Breast Carcinoma	high	NO	5	+	pos	-	NEUT	YES	post	10	3	70.28	BRCA	218.233	LIVING	-	LumB	ER+/HER2- High Prolif	Living	l	NO	brca_metabric	Primary	INVASIVE TUMOUR	15		MASTECTOMY
MB-6011	MB-6011	1.05	Breast Cancer	Breast Invasive Ductal Carcinoma	high	NO	5	+	pos	-	GAIN	NO	post	1		59.22	IDC	211.133	DECEASED	-	LumB	ER+/HER2- High Prolif	Died of Disease	l	NO	brca_metabric	Primary	IDC	25		MASTECTOMY
MB-6012	MB-6012	3.066	Breast Cancer	Breast Invasive Ductal Carcinoma	moderate	NO	5	+	pos	-	NEUT	NO	post	8	2	67.46	IDC	144.433	DECEASED	+	LumA		Died of Other Causes	l	NO	brca_metabric	Primary	IDC	33		MASTECTOMY
MB-6014	MB-6014	2.114	Breast Cancer	Breast Mixed Ductal and Lobular Carcinoma	low	NO	5	+	neg	-	NEUT	NO	pre	4ER-	1	44.48	MDLC	191.933	DECEASED	+	Normal	ER+/HER2- Low Prolif	Died of Other Causes	r	NO	brca_metabric	Primary	IDC+ILC	57		MASTECTOMY
MB-6016	MB-6016	3.046	Breast Cancer	Breast Invasive Ductal Carcinoma	moderate	NO	5	+	pos	-	NEUT	NO	post	4ER+	2	87.32	IDC	143.533	DECEASED	+	LumA	ER+/HER2- Low Prolif	Died of Other Causes	r	NO	brca_metabric	Primary	IDC	23		BREAST CONSERVING
MB-6017	MB-6017	2.06	Breast Cancer	Breast Invasive Ductal Carcinoma	moderate	NO	5	+	pos	-	NEUT	YES	post	3	1	72.19	IDC	70.9	DECEASED	+	LumA	ER+/HER2- Low Prolif	Died of Other Causes	l	NO	brca_metabric	Primary	IDC	30		MASTECTOMY
MB-6018	MB-6018	3.05	Breast Cancer	Breast Invasive Ductal Carcinoma	low	NO	5	+	pos	-	NEUT	NO	post	8	2	65.03	IDC	143.167	DECEASED	+	LumA	ER+/HER2- Low Prolif	Died of Disease	r	NO	brca_metabric	Primary	IDC	25		MASTECTOMY
MB-6019	MB-6019	3.14	Breast Cancer	Breast Invasive Ductal Carcinoma	high	NO	5	+	pos	-	NEUT	NO	post	4ER+	2	67	IDC	13.5333	DECEASED	-	Normal	ER+/HER2- Low Prolif	Died of Other Causes	l	NO	brca_metabric	Primary	IDC	70		MASTECTOMY
MB-6020	MB-6020	3.04	Breast Cancer	Invasive Breast Carcinoma	low	NO	5	+	pos	+	GAIN	NO	post	1	2	75.63	BRCA	48.2667	DECEASED	-	LumB	HER2+	Died of Other Causes	l	NO	brca_metabric	Primary	IDC	20		MASTECTOMY
MB-6021	MB-6021	3	Breast Cancer	Breast Invasive Lobular Carcinoma	high	NO	5	+	pos	-	NEUT	NO	post	3	2	51.94	ILC	301.233	LIVING	+	LumA	ER+/HER2- Low Prolif	Living	r	NO	brca_metabric	Primary	ILC			MASTECTOMY
MB-6022	MB-6022	4.1	Breast Cancer	Breast Mixed Ductal and Lobular Carcinoma	high	NO	5	+	pos	-	NEUT	YES	post	8	2	90	MDLC	52.0667	DECEASED	+	LumB	ER+/HER2- High Prolif	Died of Disease	r	NO	brca_metabric	Primary	IDC+ILC	50		MASTECTOMY
MB-6023	MB-6023	3.068	Breast Cancer	Breast Invasive Lobular Carcinoma	moderate	NO	5	+	pos	-	NEUT	NO	post	8	2	60.28	ILC	232.967	LIVING	-	Normal	ER+/HER2- High Prolif	Living	r	NO	brca_metabric	Primary	ILC	34		MASTECTOMY
MB-6024	MB-6024	4.04	Breast Cancer	Breast Invasive Ductal Carcinoma	moderate	NO	5	+	pos	-	NEUT	NO	post	8	2	65.63	IDC	252.267	DECEASED	+	LumA	ER+/HER2- Low Prolif	Died of Disease	r	NO	brca_metabric	Primary	IDC	20		MASTECTOMY
MB-6026	MB-6026	3.05	Breast Cancer	Breast Invasive Ductal Carcinoma	moderate	NO	5	+	pos	-	NEUT	NO	post	1	2	87.75	IDC	49.7333	DECEASED	-	LumB	ER+/HER2- High Prolif	Died of Other Causes	r	NO	brca_metabric	Primary	IDC	25		MASTECTOMY
MB-6029	MB-6029	6.02	Breast Cancer	Breast Invasive Ductal Carcinoma	high	NO	5	+	pos	-	NEUT	YES	post	7	3	63.35	IDC	278.367	DECEASED	+	LumA	ER+/HER2- Low Prolif	Died of Disease	l	YES	brca_metabric	Primary	IDC	10		BREAST CONSERVING
MB-5147	MB-5147	4.05	Breast Cancer	Breast Invasive Ductal Carcinoma	high	NO	3	+	pos	+	GAIN	YES	post	5	3	54.61	IDC	20.2667	LIVING	-	LumA	HER2+	Living	r	NO	brca_metabric	Primary	IDC	25	2	MASTECTOMY
MB-5148	MB-5148	4.04	Breast Cancer	Breast Invasive Ductal Carcinoma	low	NO	3	-	pos	-	NEUT	NO	post	4ER+	3	76.72	IDC	245.233	DECEASED	-	Her2	ER-/HER2-	Died of Other Causes	r	YES	brca_metabric	Primary	IDC	20	1	BREAST CONSERVING
MB-5150	MB-5150	3.002	Breast Cancer	Breast Invasive Ductal Carcinoma	low	NO	3	+	pos	-	NEUT	NO	post	4ER+	2	69.29	IDC	110.833	DECEASED	+	Normal	ER+/HER2- Low Prolif	Died of Disease	l	NO	brca_metabric	Primary	IDC	1	1	MASTECTOMY
MB-5152	MB-5152	4.034	Breast Cancer	Breast Invasive Ductal Carcinoma	high	NO	3	+	pos	-	NEUT	YES	post	7	2	76.19	IDC	115.933	DECEASED	+	LumA	ER+/HER2- High Prolif	Died of Other Causes	r	NO	brca_metabric	Primary	IDC	17	2	MASTECTOMY
MB-6044	MB-6044	3.06	Breast Cancer	Breast Invasive Ductal Carcinoma	moderate	NO	5	+	pos	-	NEUT	NO	post	6	2	70.64	IDC	219.1	DECEASED	-	Her2	ER+/HER2- High Prolif	Died of Other Causes	r	NO	brca_metabric	Primary	IDC	30		MASTECTOMY
MB-5155	MB-5155	2.06	Breast Cancer	Breast Invasive Lobular Carcinoma	moderate	YES	3	-	neg	-	NEUT	YES	post	4ER-		51.08	ILC	259.933	LIVING	-	Normal		Living	r	YES	brca_metabric	Primary	ILC	30	2	BREAST CONSERVING
MB-6048	MB-6048	3.05	Breast Cancer	Breast Invasive Ductal Carcinoma	high	NO	5	+	pos	+	GAIN	YES	post	9	2	58.84	IDC	168.2	DECEASED	+	Her2	HER2+	Died of Other Causes	l	NO	brca_metabric	Primary	IDC	25		MASTECTOMY
MB-6049	MB-6049	3.08	Breast Cancer	Breast Invasive Ductal Carcinoma	high	NO	5	+	pos	+	GAIN	NO	post	5	2	62.29	IDC	264.233	LIVING	+	Her2	HER2+	Living	l	NO	brca_metabric	Primary	IDC	40		MASTECTOMY
MB-5160	MB-5160	3.05	Breast Cancer	Breast Invasive Ductal Carcinoma	high	NO	3	+	pos	-	NEUT	YES	post	8	2	68.52	IDC	87.7333	DECEASED	+	LumB	ER+/HER2- High Prolif	Died of Disease	r	YES	brca_metabric	Primary	IDC	25	2	BREAST CONSERVING
MB-6051	MB-6051	4.072	Breast Cancer	Breast Invasive Lobular Carcinoma	moderate	NO	5	+	pos	-	NEUT	YES	post	3	2	65.39	ILC	186.833	DECEASED	-	LumA	ER+/HER2- Low Prolif	Died of Disease	r	NO	brca_metabric	Primary	ILC	36		MASTECTOMY
MB-6052	MB-6052	4.03	Breast Cancer	Invasive Breast Carcinoma	low	NO	5	-	neg	-	NEUT	NO	pre	4ER-	3	36.47	BRCA	255.367	LIVING	-	claudin-low	ER-/HER2-	Living	l	NO	brca_metabric	Primary	INVASIVE TUMOUR	15		MASTECTOMY
MB-5163	MB-5163	4.036	Breast Cancer	Breast Invasive Ductal Carcinoma	high	NO	3	+	pos	-	NEUT	YES	post	3	3	69.04	IDC	212.2	DECEASED	-	LumA	ER+/HER2- Low Prolif	Died of Other Causes	r	YES	brca_metabric	Primary	IDC	18	1	BREAST CONSERVING
MB-5164	MB-5164	4.026	Breast Cancer	Breast Invasive Ductal Carcinoma	low	NO	3	+	pos	+	GAIN	NO	pre	5	3	48.76	IDC	80.5	LIVING	+	Normal	HER2+	Living	r	YES	brca_metabric	Primary	IDC	13	1	BREAST CONSERVING
MB-6058	MB-6058	4.036	Breast Cancer	Breast Invasive Ductal Carcinoma	high	YES	5	-	neg	-	NEUT	NO	pre	10	2	41.79	IDC	22.6667	DECEASED	-	Basal	ER-/HER2-	Died of Disease	r	NO	brca_metabric	Primary	IDC	18		MASTECTOMY
MB-5167	MB-5167	1.06	Breast Cancer	Breast Invasive Lobular Carcinoma	moderate	NO	3	+	pos	-	NEUT	YES	post	8		60.46	ILC	208.4	LIVING	+	LumB	ER+/HER2- High Prolif	Living	l	NO	brca_metabric	Primary	ILC	30	2	MASTECTOMY
MB-6060	MB-6060	4.06	Breast Cancer	Breast Invasive Ductal Carcinoma	high	NO	5	+	pos	-	GAIN	NO	post	5	3	53.79	IDC	38.0333	DECEASED	+	LumB	ER+/HER2- High Prolif	Died of Other Causes	l	NO	brca_metabric	Primary	IDC	30		MASTECTOMY
MB-6062	MB-6062	4.044	Breast Cancer	Invasive Breast Carcinoma	high	NO	5	-	neg	-	NEUT	NO	pre	10	3	31.6	BRCA	282.367	LIVING	-	claudin-low	ER-/HER2-	Living	l	YES	brca_metabric	Primary	IDC-MED	22		BREAST CONSERVING
MB-5172	MB-5172	6.08	Breast Cancer	Breast Invasive Ductal Carcinoma	moderate	YES	3	-	neg	+	GAIN	YES	pre	5	3	49.57	IDC	184.267	LIVING	-	Her2	HER2+	Living	r	YES	brca_metabric	Primary	IDC	40	3	MASTECTOMY
MB-6065	MB-6065	3.096	Breast Cancer	Invasive Breast Carcinoma	high	NO	5	+	pos	-	NEUT	YES	post	8	1	76.69	BRCA	188.533	DECEASED	+	LumA	ER+/HER2- Low Prolif	Died of Other Causes	r	NO	brca_metabric	Primary	IDC-MUC	48		MASTECTOMY
MB-6068	MB-6068	3	Breast Cancer	Breast Invasive Ductal Carcinoma	moderate	NO	5	-	neg	-	NEUT	NO	pre	4ER-	2	43.75	IDC	182.6	DECEASED	+	Basal		Died of Other Causes	r	NO	brca_metabric	Primary	IDC			MASTECTOMY
MB-6069	MB-6069	5.04	Breast Cancer	Breast Invasive Ductal Carcinoma	moderate	NO	5	+	pos	-	NEUT	YES	post	7	2	75.55	IDC	258.133	DECEASED	+	LumA	ER+/HER2- Low Prolif	Died of Other Causes	r	YES	brca_metabric	Primary	IDC	20		BREAST CONSERVING
MB-6071	MB-6071	5.068	Breast Cancer	Breast Invasive Ductal Carcinoma	high	NO	5	+	pos	-	NEUT	YES	post	7	2	72.81	IDC	57.4	DECEASED	+	LumA	ER+/HER2- High Prolif	Died of Disease	l	NO	brca_metabric	Primary	IDC	34		MASTECTOMY
MB-5177	MB-5177	5	Breast Cancer	Breast Invasive Ductal Carcinoma		NO	3	+	pos	-	LOSS	YES	post	4ER+	3	68.53	IDC	65.2333	DECEASED	-	claudin-low	ER+/HER2- High Prolif	Died of Other Causes	r	NO	brca_metabric	Primary	IDC
MB-5178	MB-5178	4.04	Breast Cancer	Breast Invasive Ductal Carcinoma	low	NO	3	+	pos	-	NEUT	YES	post	6	3	65.26	IDC	184.333	LIVING	-	Normal	ER+/HER2- Low Prolif	Living	r	NO	brca_metabric	Primary	IDC	20	1	MASTECTOMY
MB-5179	MB-5179	4.03	Breast Cancer	Breast Invasive Ductal Carcinoma	moderate	NO	3	+	pos	-	NEUT	YES	post	3	3	68.6	IDC	246.6	DECEASED	-	LumA	ER+/HER2- Low Prolif	Died of Other Causes	r	NO	brca_metabric	Primary	IDC	15	1	MASTECTOMY
MB-5182	MB-5182	4.06	Breast Cancer	Breast Invasive Ductal Carcinoma	moderate	NO	3	+	pos	-	NEUT	YES	post	3	3	78.04	IDC	134.267	DECEASED	+	LumA	ER+/HER2- Low Prolif	Died of Other Causes	r	YES	brca_metabric	Primary	IDC	30		BREAST CONSERVING
MB-5183	MB-5183	3.03	Breast Cancer	Breast Invasive Ductal Carcinoma	moderate	NO	3	+	pos	-	NEUT	YES	post	8	2	74.34	IDC	118.533	DECEASED	+	LumA	ER+/HER2- Low Prolif	Died of Other Causes	l	YES	brca_metabric	Primary	IDC	15	1	BREAST CONSERVING
MB-5184	MB-5184	3.04	Breast Cancer	Breast Invasive Lobular Carcinoma	moderate	NO	3	+	pos	-	NEUT	NO	post	4ER+	2	79.76	ILC	89.3333	DECEASED	+	LumA	ER+/HER2- Low Prolif	Died of Other Causes	r	NO	brca_metabric	Primary	ILC	20	1	MASTECTOMY
MB-5185	MB-5185	4.07	Breast Cancer	Breast Invasive Ductal Carcinoma	moderate	NO	3	+	pos	-	NEUT	YES	post	4ER+	3	61.88	IDC	77.4667	DECEASED	+	LumA	ER+/HER2- Low Prolif	Died of Disease	l	NO	brca_metabric	Primary	IDC	35	2	MASTECTOMY
MB-4362	MB-4362	4.04	Breast Cancer	Breast Invasive Ductal Carcinoma	low	NO	3	+	pos	-	LOSS	NO	post	4ER+	3	50.08	IDC	267.267	LIVING	+	Normal		Living	r	YES	brca_metabric	Primary	IDC	20	1	BREAST CONSERVING
MB-5188	MB-5188	5.05	Breast Cancer	Breast Invasive Ductal Carcinoma	high	NO	3	+	pos	-	NEUT	YES	post	10	3	65.44	IDC	19.4	DECEASED	-	Basal	ER-/HER2-	Died of Disease	l	NO	brca_metabric	Primary	IDC	25	2	MASTECTOMY
MB-5189	MB-5189	6.1	Breast Cancer	Breast Invasive Ductal Carcinoma	moderate	NO	3	+	pos	-	NEUT	YES	post	4ER+	3	69.24	IDC	111.967	DECEASED	+	LumA	ER+/HER2- Low Prolif	Died of Disease	r	NO	brca_metabric	Primary	IDC	50	2	BREAST CONSERVING
MB-5190	MB-5190	4.03	Breast Cancer	Breast Invasive Ductal Carcinoma	low	NO	3	-	neg	+	GAIN	NO	post	4ER-	3	53.07	IDC	242.567	LIVING	-	Basal		Living	r	YES	brca_metabric	Primary	IDC	15	1	BREAST CONSERVING
MB-4381	MB-4381	3.04	Breast Cancer	Breast Invasive Ductal Carcinoma	high	NO	3	+	pos	-	NEUT	YES	post	7	1	59.75	IDC	61.4667	DECEASED	+	Normal		Died of Disease	r	YES	brca_metabric	Primary	IDC	20	2	MASTECTOMY
MB-5193	MB-5193	3.06	Breast Cancer	Invasive Breast Carcinoma	moderate	NO	3	+	pos	-	NEUT	YES	post	7	1	88.8	BRCA	54.2667	DECEASED	+	LumA	ER+/HER2- High Prolif	Died of Other Causes	l	NO	brca_metabric	Primary	OTHER	30	2	MASTECTOMY
MB-5195	MB-5195	4.03	Breast Cancer	Breast Invasive Ductal Carcinoma	moderate	NO	3	+	pos	+	GAIN	YES	post	5	3	72.16	IDC	196.867	DECEASED	+	LumA	HER2+	Died of Disease	l	YES	brca_metabric	Primary	IDC	15	1	BREAST CONSERVING
MB-5196	MB-5196	3.03	Breast Cancer	Breast Invasive Ductal Carcinoma	high	NO	3	+	pos	-	NEUT	NO	post	7	2	52.98	IDC	94.0333	DECEASED	-	LumA	ER+/HER2- High Prolif	Died of Disease	l	NO	brca_metabric	Primary	IDC	15	1	MASTECTOMY
MB-5197	MB-5197	4.05	Breast Cancer	Breast Invasive Ductal Carcinoma	high	NO	3	+	pos	-	NEUT	YES	post	9	2	62.11	IDC	223.833	DECEASED	-	LumA	ER+/HER2- High Prolif	Died of Disease	l	NO	brca_metabric	Primary	IDC	25	2	MASTECTOMY
MB-4416	MB-4416	5.05	Breast Cancer	Invasive Breast Carcinoma	moderate	YES	3	-	neg	-	NEUT	NO	pre	4ER-	3	44.89	BRCA	241.6	DECEASED	-	claudin-low		Died of Disease	r	YES	brca_metabric	Primary	IDC-MED	25	2	BREAST CONSERVING
MB-5200	MB-5200	4.03	Breast Cancer	Breast Invasive Ductal Carcinoma	moderate	NO	3	+	pos	-	GAIN	YES	post	1	3	70.23	IDC	52.3	DECEASED	-	LumB	ER+/HER2- High Prolif	Died of Disease	r	YES	brca_metabric	Primary	IDC	15	1	BREAST CONSERVING
MB-5201	MB-5201	3.04	Breast Cancer	Breast Invasive Ductal Carcinoma	moderate	NO	3	+	pos	-	NEUT	YES	post	8	2	73.17	IDC	96.9667	DECEASED	+	LumA	ER+/HER2- Low Prolif	Died of Other Causes	r	YES	brca_metabric	Primary	IDC	20	1	BREAST CONSERVING
MB-4421	MB-4421	3.02	Breast Cancer	Breast Invasive Ductal Carcinoma	high	NO	3	+	pos	-	GAIN	NO	post	7	2	69.01	IDC	264.767	DECEASED	+	LumA	ER+/HER2- High Prolif	Died of Other Causes	l	YES	brca_metabric	Primary	IDC	10	1	MASTECTOMY
MB-5205	MB-5205	5.07	Breast Cancer	Breast Invasive Ductal Carcinoma	high	YES	3	+	neg	-	NEUT	YES	post	9	3	50.24	IDC	185.3	LIVING	-	Basal	ER-/HER2-	Living	l	YES	brca_metabric	Primary	IDC	35	2	BREAST CONSERVING
MB-5206	MB-5206	3.03	Breast Cancer	Invasive Breast Carcinoma	moderate	NO	3	+	pos	-	NEUT	NO	post	2	2	67.45	BRCA	205.733	LIVING	-	LumA	ER+/HER2- Low Prolif	Living	r	NO	brca_metabric	Primary	IDC-MUC	15	1	MASTECTOMY
MB-5208	MB-5208	4.054	Breast Cancer	Breast Invasive Ductal Carcinoma	moderate	NO	3	-	neg	-	NEUT	NO	post	10	3	52.43	IDC	151.9	LIVING	-	Basal	ER-/HER2-	Living	l	NO	brca_metabric	Primary	IDC	27	2	MASTECTOMY
MB-5209	MB-5209	4.12	Breast Cancer	Breast Invasive Ductal Carcinoma	moderate	NO	3	-	neg	-	NEUT	YES	post	4ER-	3	79.17	IDC	175.1	DECEASED	-	Basal	ER-/HER2-	Died of Other Causes	r	YES	brca_metabric	Primary	IDC	60	2	MASTECTOMY
MB-5211	MB-5211	4.06	Breast Cancer	Breast Invasive Ductal Carcinoma	high	NO	3	+	pos	-	NEUT	YES	post	7	3	68.42	IDC	247.833	DECEASED	+	LumB	ER+/HER2- High Prolif	Died of Other Causes	r	NO	brca_metabric	Primary	IDC	30	2	MASTECTOMY
MB-5212	MB-5212	4.07	Breast Cancer	Breast Invasive Ductal Carcinoma	high	NO	3	+	pos	+	GAIN	YES	post	5	3	80.17	IDC	179.1	DECEASED	-	LumB	HER2+	Died of Other Causes	r	NO	brca_metabric	Primary	IDC	35	2	MASTECTOMY
MB-5213	MB-5213	6.05	Breast Cancer	Breast Invasive Ductal Carcinoma	high	YES	3	-	neg	-	GAIN	YES	post	5	3	74.98	IDC	43.4	DECEASED	-	Her2	HER2+	Died of Disease	l	YES	brca_metabric	Primary	IDC	25	3	MASTECTOMY
MB-4564	MB-4564	6.036	Breast Cancer	Breast Invasive Ductal Carcinoma	high	NO	3	+	pos	-	NEUT	YES	post	7	3	74.67	IDC	210.433	DECEASED	+	LumA		Died of Other Causes	r	YES	brca_metabric	Primary	IDC	18		MASTECTOMY
MB-5215	MB-5215	6.056	Breast Cancer	Breast Invasive Ductal Carcinoma	high	NO	3	+	pos	-	NEUT	YES	post	8	3	74.11	IDC	118.7	DECEASED	-	LumB	ER+/HER2- High Prolif	Died of Disease	r	YES	brca_metabric	Primary	IDC	28		MASTECTOMY
MB-5218	MB-5218	4.02	Breast Cancer	Breast Invasive Ductal Carcinoma	high	NO	3	+	pos	-	NEUT	NO	pre	1	3	42.11	IDC	254.967	LIVING	-	LumB	ER+/HER2- High Prolif	Living	l	YES	brca_metabric	Primary	IDC	10	1	BREAST CONSERVING
MB-5219	MB-5219	3.04	Breast Cancer	Invasive Breast Carcinoma	moderate	NO	3	+	pos	-	NEUT	YES	post	4ER+	2	55.77	BRCA	252.9	LIVING	+	LumA	ER+/HER2- Low Prolif	Living	l	NO	brca_metabric	Primary	IDC	20	1	MASTECTOMY
MB-4598	MB-4598	5.05	Breast Cancer	Breast Invasive Ductal Carcinoma	moderate	NO	3	+	pos	-	NEUT	YES	post	8	2	67.92	IDC	119.367	DECEASED	+	LumB		Died of Disease	r	YES	brca_metabric	Primary	IDC	25	2	BREAST CONSERVING
MB-5222	MB-5222	4.03	Breast Cancer	Breast Invasive Ductal Carcinoma	moderate	NO	3	-	neg	-	GAIN	YES	post	10	3	76.2	IDC	111.833	DECEASED	-	claudin-low	ER-/HER2-	Died of Other Causes	r	YES	brca_metabric	Primary	IDC	15	1	BREAST CONSERVING
MB-5223	MB-5223	4.044	Breast Cancer	Breast Invasive Ductal Carcinoma	moderate	YES	3	-	neg	-	NEUT	NO	pre	4ER-	2	42.05	IDC	144.667	DECEASED	-	claudin-low	ER-/HER2-	Died of Disease	r	YES	brca_metabric	Primary	IDC	22	2	BREAST CONSERVING
MB-5224	MB-5224	5.04	Breast Cancer	Breast Invasive Ductal Carcinoma	high	NO	3	+	pos	-	NEUT	YES	post	7	3	90.23	IDC	99.4	DECEASED	+	LumA	ER+/HER2- Low Prolif	Died of Disease	l	NO	brca_metabric	Primary	IDC	20	2	MASTECTOMY
MB-4603	MB-4603	3.03	Breast Cancer	Breast Invasive Ductal Carcinoma	moderate	NO	3	+	pos	-	NEUT	NO	pre	8	2	42.79	IDC	239.233	LIVING	+	Normal		Living	l	YES	brca_metabric	Primary	IDC	15	1	BREAST CONSERVING
MB-5226	MB-5226	4.03	Breast Cancer	Breast Invasive Ductal Carcinoma	moderate	NO	3	+	pos	-	LOSS	NO	post	4ER+	3	75.53	IDC	200.6	LIVING	-	LumB	ER+/HER2- High Prolif	Living	l	YES	brca_metabric	Primary	IDC	15	1	BREAST CONSERVING
MB-5227	MB-5227	4.03	Breast Cancer	Breast Invasive Ductal Carcinoma	high	NO	3	+	pos	-	NEUT	YES	post	4ER+	2	74.46	IDC	187.033	DECEASED	+	LumA	ER+/HER2- High Prolif	Died of Other Causes	r	NO	brca_metabric	Primary	IDC	15	2	MASTECTOMY
MB-5228	MB-5228	4.06	Breast Cancer	Breast Invasive Ductal Carcinoma	moderate	NO	3	+	pos	-	NEUT	YES	post	7	3	72.56	IDC	180.733	DECEASED	+	LumB	ER+/HER2- High Prolif	Died of Other Causes	l	YES	brca_metabric	Primary	IDC	30	2	BREAST CONSERVING
MB-5229	MB-5229	5.05	Breast Cancer	Breast Invasive Ductal Carcinoma	high	YES	3	-	neg	+	GAIN	NO	pre	5	3	39.99	IDC	33.9667	DECEASED	-	Basal	HER2+	Died of Disease	r	NO	brca_metabric	Primary	IDC	25	2	MASTECTOMY
MB-5230	MB-5230	3.03	Breast Cancer	Invasive Breast Carcinoma	moderate	NO	3	+	pos	-	NEUT	NO	pre	3	2	48.17	BRCA	176.5	LIVING	+	LumA	ER+/HER2- Low Prolif	Living	r	YES	brca_metabric	Primary	IDC-MUC	15	1	BREAST CONSERVING
MB-5231	MB-5231	3.05	Breast Cancer	Breast Invasive Ductal Carcinoma	moderate	NO	3	-	neg	+	GAIN	YES	post	5		61.28	IDC	16.5667	DECEASED	-	Her2	HER2+	Died of Disease	l	NO	brca_metabric	Primary	IDC	25	2	MASTECTOMY
MB-4626	MB-4626	4.03	Breast Cancer	Breast Invasive Ductal Carcinoma	high	NO	3	+	pos	+	GAIN	NO	post	1	3	64.61	IDC	143	DECEASED	-	Her2		Died of Disease	l	YES	brca_metabric	Primary	IDC	15	1	BREAST CONSERVING
MB-5233	MB-5233	3.06	Breast Cancer	Breast Invasive Ductal Carcinoma	moderate	NO	3	+	pos	-	NEUT	YES	post	8	2	79.59	IDC	209.033	DECEASED	+	LumB	ER+/HER2- High Prolif	Died of Other Causes	r	YES	brca_metabric	Primary	IDC	30	2	BREAST CONSERVING
MB-5235	MB-5235	3.012	Breast Cancer	Breast Invasive Ductal Carcinoma	moderate	NO	3	-	pos	-	NEUT	NO	post	9	2	59.04	IDC	204.2	DECEASED	-	Basal	ER-/HER2-	Died of Disease	r	YES	brca_metabric	Primary	IDC	6	1	BREAST CONSERVING
MB-5236	MB-5236	5.13	Breast Cancer	Breast Invasive Ductal Carcinoma	high	YES	3	-	neg	-	NEUT	YES	post	10	3	63.02	IDC	166.667	LIVING	-	Basal	ER-/HER2-	Living	r	YES	brca_metabric	Primary	IDC	65	3	BREAST CONSERVING
MB-5238	MB-5238	5.04	Breast Cancer	Breast Invasive Ductal Carcinoma	moderate	YES	3	+	neg	+	GAIN	NO	pre	5	3	46.03	IDC	44.1333	DECEASED	-	Normal	HER2+	Died of Disease	r	YES	brca_metabric	Primary	IDC	20	2	BREAST CONSERVING
MB-4639	MB-4639	4.06	Breast Cancer	Breast Invasive Ductal Carcinoma	high	NO	3	+	pos	-	LOSS	NO	post	9	3	71.17	IDC	119	DECEASED	+	LumB	ER+/HER2- High Prolif	Died of Disease	l	YES	brca_metabric	Primary	IDC	30	2	BREAST CONSERVING
MB-5240	MB-5240	3.024	Breast Cancer	Breast Invasive Ductal Carcinoma	high	NO	3	+	pos	-	NEUT	NO	post	7	2	56.92	IDC	103.833	DECEASED	+	LumA	ER+/HER2- Low Prolif	Died of Other Causes	r	YES	brca_metabric	Primary	IDC	12	1	BREAST CONSERVING
MB-5243	MB-5243	3.11	Breast Cancer	Breast Invasive Ductal Carcinoma	high	NO	3	+	pos	-	GAIN	YES	post	1	1	62.79	IDC	38.4333	DECEASED	-	LumB	ER+/HER2- High Prolif	Died of Other Causes	r	NO	brca_metabric	Primary	IDC	55		MASTECTOMY
MB-5244	MB-5244	4.08	Breast Cancer	Breast Invasive Ductal Carcinoma	high	NO	3	+	pos	-	NEUT	YES	post	6	3	69.2	IDC	216.867	DECEASED	+	LumB	ER+/HER2- High Prolif	Died of Disease	l	NO	brca_metabric	Primary	IDC	40	2	MASTECTOMY
MB-4643	MB-4643	4.03	Breast Cancer	Breast Invasive Ductal Carcinoma	low	NO	3	-	neg	+	GAIN	NO	post	5	3	78.21	IDC	41.4667	DECEASED	-	Her2	HER2+	Died of Disease	l	NO	brca_metabric	Primary	IDC	15	1	MASTECTOMY
MB-5253	MB-5253	3.06	Breast Cancer	Breast Invasive Lobular Carcinoma	moderate	NO	3	+	pos	-	NEUT	YES	post	3	2	69.59	ILC	102.067	DECEASED	+	LumA	ER+/HER2- Low Prolif	Died of Other Causes	l	NO	brca_metabric	Primary	ILC	30	2	MASTECTOMY
MB-4648	MB-4648	4.04	Breast Cancer	Breast Invasive Ductal Carcinoma	high	NO	3	+	pos	-	GAIN	NO	post	1	3	75.19	IDC	168.533	DECEASED	+	LumB	ER+/HER2- High Prolif	Died of Other Causes	l	NO	brca_metabric	Primary	IDC	20	1	MASTECTOMY
MB-5256	MB-5256	4.046	Breast Cancer	Breast Invasive Ductal Carcinoma	moderate	NO	3	+	pos	-	NEUT	YES	post	8	2	70.31	IDC	108.067	DECEASED	+	LumA	ER+/HER2- High Prolif	Died of Disease	r	YES	brca_metabric	Primary	IDC	23	2	MASTECTOMY
MB-5258	MB-5258	4.06	Breast Cancer	Breast Invasive Ductal Carcinoma	high	NO	3	-	neg	-	NEUT	YES	post	10	3	72.77	IDC	101.067	DECEASED	-	Basal	ER-/HER2-	Died of Other Causes	l	NO	brca_metabric	Primary	IDC	30	2	MASTECTOMY
MB-5259	MB-5259	5.07	Breast Cancer	Breast Invasive Ductal Carcinoma	high	YES	3	-	neg	+	GAIN	NO	pre	5	3	41.28	IDC	46.1667	DECEASED	-	Her2	HER2+	Died of Disease	r	YES	brca_metabric	Primary	IDC	35	2	MASTECTOMY
MB-4654	MB-4654	4.04	Breast Cancer	Breast Invasive Ductal Carcinoma		NO	3	+	pos	-	NEUT	YES	post	8	3	80.82	IDC	64.3	DECEASED	+	LumB	ER+/HER2- High Prolif	Died of Other Causes	r	YES	brca_metabric	Primary	IDC	20	1	BREAST CONSERVING
MB-5261	MB-5261	3.03	Breast Cancer	Breast Invasive Ductal Carcinoma	high	NO	3	+	pos	-	NEUT	NO	post	4ER+	2	66.12	IDC	116.467	DECEASED	+	LumB	ER+/HER2- High Prolif	Died of Other Causes	r	YES	brca_metabric	Primary	IDC	15	1	BREAST CONSERVING
MB-4660	MB-4660	6.056	Breast Cancer	Breast Invasive Ductal Carcinoma	high	YES	3	-	neg	-	NEUT	NO	pre	9	3	37.53	IDC	39.8667	DECEASED	-	Basal		Died of Disease	r	YES	brca_metabric	Primary	IDC	28	2	BREAST CONSERVING
MB-4661	MB-4661	3.05	Breast Cancer	Breast Invasive Ductal Carcinoma	moderate	NO	3	+	pos	-	NEUT	NO	post	7	2	81.11	IDC	234.233	LIVING	+	LumA	ER+/HER2- Low Prolif	Living	r	NO	brca_metabric	Primary	IDC	25	2	MASTECTOMY
MB-4663	MB-4663	4.08	Breast Cancer	Breast Invasive Ductal Carcinoma	moderate	NO	3	-	neg	+	GAIN	NO	post	10	3	61.97	IDC	239.333	LIVING	-	Basal	HER2+	Living	l	YES	brca_metabric	Primary	IDC	40	2	MASTECTOMY
MB-4665	MB-4665	4.036	Breast Cancer	Breast Invasive Ductal Carcinoma	high	NO	3	+	pos	-	NEUT	NO	post	4ER+	3	54.27	IDC	260.2	LIVING	+	LumA	ER+/HER2- Low Prolif	Living	r	NO	brca_metabric	Primary	IDC	18	1	MASTECTOMY
MB-4666	MB-4666	6.03	Breast Cancer	Breast Invasive Ductal Carcinoma	moderate	NO	3	+	pos	-	LOSS	YES	post	7	3	57.98	IDC	111.567	DECEASED	-	LumA	ER+/HER2- High Prolif	Died of Disease	r	NO	brca_metabric	Primary	IDC	15	2	MASTECTOMY
MB-4667	MB-4667	4.04	Breast Cancer	Breast Invasive Lobular Carcinoma	high	NO	3	-	neg	-	NEUT	NO	post	4ER-	3	65.58	ILC	295.333	DECEASED	-	Her2	ER-/HER2-	Died of Other Causes	l	YES	brca_metabric	Primary	ILC	20	1	BREAST CONSERVING
MB-5272	MB-5272	4.04	Breast Cancer	Invasive Breast Carcinoma	moderate	NO	3	+	pos	-	NEUT	NO	pre	4ER+	3	40.71	BRCA	201.933	DECEASED	-	claudin-low	ER+/HER2- High Prolif	Died of Disease	l	YES	brca_metabric	Primary	IDC-MED	20	1	BREAST CONSERVING
MB-4670	MB-4670	3.04	Breast Cancer	Breast Invasive Ductal Carcinoma	moderate	NO	3	+	pos	-	NEUT	NO	post	7	2	61	IDC	67.8	DECEASED	+	LumA	ER+/HER2- Low Prolif	Died of Disease	r	NO	brca_metabric	Primary	IDC	20	1	MASTECTOMY
MB-4671	MB-4671	4.06	Breast Cancer	Breast Invasive Ductal Carcinoma	high	NO	3	+	pos	-	NEUT	NO	post	2	3	72.48	IDC	34.7	DECEASED	+	LumB	ER+/HER2- High Prolif	Died of Disease	l	YES	brca_metabric	Primary	IDC	30	2	BREAST CONSERVING
MB-4672	MB-4672	4.05	Breast Cancer	Breast Invasive Ductal Carcinoma	moderate	NO	3	+	pos	-	GAIN	NO	post	7	3	58.78	IDC	220.933	DECEASED	+	LumA	ER+/HER2- High Prolif	Died of Other Causes	l	NO	brca_metabric	Primary	IDC	25		MASTECTOMY
MB-4673	MB-4673	4.04	Breast Cancer	Breast Invasive Ductal Carcinoma	moderate	NO	3	+	pos	-	GAIN	YES	post	9	2	63.27	IDC	87	DECEASED	-	LumB	ER+/HER2- High Prolif	Died of Disease	r	NO	brca_metabric	Primary	IDC	20	3	MASTECTOMY
MB-4674	MB-4674	4.08	Breast Cancer	Breast Invasive Ductal Carcinoma	high	NO	3	+	pos	-	LOSS	YES	post	7	2	75.26	IDC	81.0667	DECEASED	+	LumA	ER+/HER2- Low Prolif	Died of Disease	r	NO	brca_metabric	Primary	IDC	40	2	MASTECTOMY
MB-4675	MB-4675	4.036	Breast Cancer	Breast Invasive Ductal Carcinoma	moderate	NO	3	+	pos	-	NEUT	NO	post	8	3	59.23	IDC	263.033	LIVING	+	LumA	ER+/HER2- Low Prolif	Living	l	YES	brca_metabric	Primary	IDC	18	1	BREAST CONSERVING
MB-4679	MB-4679	4.03	Breast Cancer	Invasive Breast Carcinoma	low	NO	3	-	neg	-	NEUT	NO	post	10	3	64.11	BRCA	292.667	DECEASED	-	Basal	ER-/HER2-	Died of Other Causes	l	NO	brca_metabric	Primary	IDC-MED	15	1	MASTECTOMY
MB-4681	MB-4681	1.034	Breast Cancer	Breast Invasive Lobular Carcinoma	moderate	NO	3	+	pos	-	LOSS	NO	post	3		60.66	ILC	251.8	DECEASED	-	LumA	ER+/HER2- Low Prolif	Died of Disease	l	NO	brca_metabric	Primary	ILC	17	1	MASTECTOMY
MB-5287	MB-5287	3.04	Breast Cancer	Breast Invasive Ductal Carcinoma	moderate	NO	3	+	pos	-	NEUT	NO	post	3	2	69.46	IDC	124	DECEASED	+	LumA	ER+/HER2- Low Prolif	Died of Other Causes	l	YES	brca_metabric	Primary	IDC	20	1	BREAST CONSERVING
MB-4685	MB-4685	6.1	Breast Cancer	Breast Invasive Ductal Carcinoma	high	NO	3	+	pos	-	NEUT	YES	post	6	3	73.6	IDC	43.3	DECEASED	-	LumB	ER+/HER2- High Prolif	Died of Other Causes	r	YES	brca_metabric	Primary	IDC	50	2	MASTECTOMY
MB-4686	MB-4686	5.07	Breast Cancer	Breast Invasive Ductal Carcinoma	moderate	NO	3	+	pos	-	NEUT	YES	post	3	3	53.03	IDC	48.4333	DECEASED	-	LumA	ER+/HER2- Low Prolif	Died of Disease	l	YES	brca_metabric	Primary	IDC	35	2	MASTECTOMY
MB-5290	MB-5290	3.044	Breast Cancer	Breast Invasive Ductal Carcinoma	high	NO	3	+	pos	-	NEUT	NO	post	8	2	69.42	IDC	36.9333	DECEASED	+	LumA	ER+/HER2- Low Prolif	Died of Other Causes	l	NO	brca_metabric	Primary	IDC	22	2	MASTECTOMY
MB-4688	MB-4688	5.09	Breast Cancer	Breast Invasive Ductal Carcinoma	high	NO	3	+	pos	+	GAIN	YES	post	5	2	71.17	IDC	85.3	DECEASED	+	LumB	HER2+	Died of Disease	l	YES	brca_metabric	Primary	IDC	45	3	MASTECTOMY
MB-4691	MB-4691	4.02	Breast Cancer	Breast Invasive Ductal Carcinoma	moderate	NO	3	+	pos	-	NEUT	NO	pre	7	3	49.76	IDC	282.567	DECEASED	-	LumA	ER+/HER2- Low Prolif	Died of Disease	l	NO	brca_metabric	Primary	IDC	10	1	MASTECTOMY
MB-5293	MB-5293	3.06	Breast Cancer	Breast Invasive Ductal Carcinoma	high	NO	3	+	pos	-	NEUT	NO	post	3	2	70.86	IDC	208.967	DECEASED	+	LumA	ER+/HER2- Low Prolif	Died of Disease	l	YES	brca_metabric	Primary	IDC	30	2	BREAST CONSERVING
MB-4694	MB-4694	4.04	Breast Cancer	Breast Invasive Ductal Carcinoma	high	NO	3	+	pos	-	NEUT	NO	post	10	3	76.06	IDC	198.3	LIVING	-	Basal	ER-/HER2-	Living	r	YES	brca_metabric	Primary	IDC	20	1	BREAST CONSERVING
MB-5295	MB-5295	3.05	Breast Cancer	Breast Invasive Ductal Carcinoma	low	NO	3	-	neg	-	NEUT	NO	post	10	2	60.51	IDC	75.7	DECEASED	-	Basal	ER-/HER2-	Died of Other Causes	l	YES	brca_metabric	Primary	IDC	25	2	BREAST CONSERVING
MB-4696	MB-4696	4.09	Breast Cancer	Breast Invasive Ductal Carcinoma	low	NO	3	-	neg	-	LOSS	NO	pre	10	3	49.98	IDC	255.267	LIVING	-	claudin-low	ER-/HER2-	Living	l	NO	brca_metabric	Primary	IDC	45		MASTECTOMY
MB-4697	MB-4697	1.06	Breast Cancer	Breast Invasive Lobular Carcinoma	high	NO	3	+	pos	-	NEUT	NO	post	3		79.01	ILC	118	DECEASED	-	NC	ER+/HER2- Low Prolif	Died of Other Causes	l	NO	brca_metabric	Primary	ILC	30		MASTECTOMY
MB-4698	MB-4698	5.04	Breast Cancer	Breast Invasive Lobular Carcinoma	high	NO	3	+	pos	-	NEUT	YES	post	3	3	59.18	ILC	170.667	DECEASED	+	LumA	ER+/HER2- Low Prolif	Died of Disease	l	NO	brca_metabric	Primary	ILC	20	2	MASTECTOMY
MB-4701	MB-4701	4.05	Breast Cancer	Breast Invasive Ductal Carcinoma	high	NO	3	+	pos	-	NEUT	NO	pre	8	3	47.62	IDC	127.533	LIVING	+	LumA	ER+/HER2- Low Prolif	Living	l	YES	brca_metabric	Primary	IDC	25	2	BREAST CONSERVING
MB-5301	MB-5301	3.036	Breast Cancer	Invasive Breast Carcinoma	moderate	NO	3	+	neg	-	NEUT	NO	post	8	2	64.46	BRCA	241.233	LIVING	-	Her2	ER-/HER2-	Living	l	YES	brca_metabric	Primary	IDC	18	1	BREAST CONSERVING
MB-4704	MB-4704	4.098	Breast Cancer	Breast Invasive Ductal Carcinoma	moderate	NO	3	+	pos	-	GAIN	NO	post	4ER+	3	67.79	IDC	64	DECEASED	-	LumA	ER+/HER2- Low Prolif	Died of Disease	r	NO	brca_metabric	Primary	IDC	49	2	MASTECTOMY
MB-5305	MB-5305	4.06	Breast Cancer	Breast Invasive Ductal Carcinoma	high	NO	3	+	pos	-	NEUT	YES	post	8	2	61.88	IDC	149.433	DECEASED	+	LumA	ER+/HER2- High Prolif	Died of Disease	r	NO	brca_metabric	Primary	IDC	30	2	MASTECTOMY
MB-4706	MB-4706	4.03	Breast Cancer	Breast Invasive Ductal Carcinoma	high	NO	3	+	pos	-	NEUT	NO	post	3	3	75.48	IDC	55.6667	DECEASED	+	LumA	ER+/HER2- Low Prolif	Died of Other Causes	l	YES	brca_metabric	Primary	IDC	15	1	BREAST CONSERVING
MB-4707	MB-4707	4.054	Breast Cancer	Breast Invasive Ductal Carcinoma	moderate	NO	3	-	neg	-	NEUT	NO	post	10	3	59.85	IDC	221.2	LIVING	-	Basal	ER-/HER2-	Living	r	YES	brca_metabric	Primary	IDC	27	2	BREAST CONSERVING
MB-4708	MB-4708	4.036	Breast Cancer	Breast Mixed Ductal and Lobular Carcinoma	moderate	NO	3	+	pos	-	NEUT	NO	post	3	3	63.03	MDLC	227.9	DECEASED	-	LumA	ER+/HER2- Low Prolif	Died of Other Causes	r	NO	brca_metabric	Primary	IDC+ILC	18	1	MASTECTOMY
MB-5311	MB-5311	3.054	Breast Cancer	Breast Invasive Ductal Carcinoma	high	NO	3	+	pos	-	NEUT	YES	post	4ER+	2	73.01	IDC	57.6667	DECEASED	+	claudin-low	ER-/HER2-	Died of Disease	r	YES	brca_metabric	Primary	IDC	27	2	BREAST CONSERVING
MB-5312	MB-5312	6.12	Breast Cancer	Breast Invasive Ductal Carcinoma	high	YES	3	-	neg	+	GAIN	NO	post	5	3	50.6	IDC	37.9	DECEASED	-	Her2	HER2+	Died of Disease	r	NO	brca_metabric	Primary	IDC	60	3	MASTECTOMY
MB-5313	MB-5313	3.06	Breast Cancer	Breast Invasive Ductal Carcinoma	moderate	NO	3	+	pos	-	NEUT	YES	post	1		79.12	IDC	46.5333	DECEASED	+	Her2	ER+/HER2- High Prolif	Died of Disease	r	NO	brca_metabric	Primary	IDC	30	2	MASTECTOMY
MB-5315	MB-5315	6.16	Breast Cancer	Breast Invasive Ductal Carcinoma	high	YES	3	-	neg	+	GAIN	YES	post	4ER-	3	52.13	IDC	43.0333	DECEASED	-	Her2	HER2+	Died of Disease	l	YES	brca_metabric	Primary	IDC	80	3	MASTECTOMY
MB-5317	MB-5317	4.03	Breast Cancer	Breast Invasive Lobular Carcinoma	high	NO	3	+	pos	-	NEUT	YES	post	8	2	69.7	ILC	53.6333	DECEASED	+	LumB	ER+/HER2- High Prolif	Died of Disease	l	YES	brca_metabric	Primary	ILC	15	2	BREAST CONSERVING
MB-5318	MB-5318	4.036	Breast Cancer	Breast Invasive Ductal Carcinoma	moderate	NO	3	+	pos	-	GAIN	NO	post	5	3	60.96	IDC	14.1667	DECEASED	-	LumB	HER2+	Died of Disease	l	YES	brca_metabric	Primary	IDC	18	1	BREAST CONSERVING
MB-5322	MB-5322	4.046	Breast Cancer	Breast Invasive Ductal Carcinoma	moderate	NO	3	+	pos	-	NEUT	YES	post	2	2	66.58	IDC	102.3	DECEASED	-	LumA	ER+/HER2- High Prolif	Died of Disease	r	YES	brca_metabric	Primary	IDC	23	2	BREAST CONSERVING
MB-5323	MB-5323	4.03	Breast Cancer	Breast Invasive Ductal Carcinoma	moderate	NO	3	-	neg	-	LOSS	NO	pre	4ER-	3	31.26	IDC	226.067	LIVING	-	claudin-low	ER-/HER2-	Living	l	NO	brca_metabric	Primary	IDC	15	1	MASTECTOMY
MB-5324	MB-5324	3.02	Breast Cancer	Breast Invasive Ductal Carcinoma	moderate	NO	3	+	pos	-	NEUT	NO	post	3	2	64.01	IDC	190.1	DECEASED	+	LumA	ER+/HER2- Low Prolif	Died of Other Causes	l	NO	brca_metabric	Primary	IDC	10	1	MASTECTOMY
MB-5325	MB-5325	5.16	Breast Cancer	Invasive Breast Carcinoma	moderate	YES	3	-	neg	-	NEUT	YES	pre	10	3	43.04	BRCA	204.233	LIVING	-	claudin-low	ER-/HER2-	Living	l	YES	brca_metabric	Primary	IDC	80		MASTECTOMY
MB-5326	MB-5326	2.096	Breast Cancer	Breast Invasive Lobular Carcinoma	moderate	NO	3	+	pos	-	NEUT	YES	post	4ER+	1	79.26	ILC	96.2	DECEASED	-	Normal		Died of Other Causes	l	YES	brca_metabric	Primary	ILC	48	2	MASTECTOMY
MB-5327	MB-5327	3.05	Breast Cancer	Breast Invasive Ductal Carcinoma	high	NO	3	-	neg	+	GAIN	YES	post	5	2	66.94	IDC	163.533	LIVING	-	Her2	HER2+	Living	l	YES	brca_metabric	Primary	IDC	25	2	BREAST CONSERVING
MB-5328	MB-5328	4.1	Breast Cancer	Breast Invasive Ductal Carcinoma	high	NO	3	+	pos	-	NEUT	YES	post	1	2	74.57	IDC	14.2	DECEASED	-	LumB	ER+/HER2- High Prolif	Died of Other Causes	l	NO	brca_metabric	Primary	IDC	50	2	BREAST CONSERVING
MB-5329	MB-5329	6.13	Breast Cancer	Breast Invasive Lobular Carcinoma	high	YES	3	+	neg	-	NEUT	NO	post	2	3	64.64	ILC	45.7333	DECEASED	-	LumA	ER+/HER2- Low Prolif	Died of Disease	r	YES	brca_metabric	Primary	ILC	65	3	MASTECTOMY
MB-5330	MB-5330	3.05	Breast Cancer	Breast Invasive Ductal Carcinoma	high	NO	3	+	pos	-	NEUT	YES	post	8	2	70.49	IDC	114.533	DECEASED	+	LumA	ER+/HER2- Low Prolif	Died of Other Causes	l	NO	brca_metabric	Primary	IDC	25		MASTECTOMY
MB-5331	MB-5331	3.046	Breast Cancer	Breast Invasive Ductal Carcinoma	moderate	NO	3	+	pos	+	GAIN	NO	post	2	2	54.69	IDC	124.133	DECEASED	-	LumA	HER2+	Died of Disease	r	NO	brca_metabric	Primary	IDC	23	2	MASTECTOMY
MB-5332	MB-5332	4.036	Breast Cancer	Breast Invasive Ductal Carcinoma	high	NO	3	+	pos	+	GAIN	YES	post	5	2	68.93	IDC	98.8333	DECEASED	+	Her2	ER+/HER2- High Prolif	Died of Disease	l	NO	brca_metabric	Primary	IDC	18	2	MASTECTOMY
MB-5334	MB-5334	4.04	Breast Cancer	Breast Invasive Ductal Carcinoma	high	NO	3	+	pos	-	NEUT	YES	post	9	3	78.44	IDC	85.4	DECEASED	+	LumA	ER+/HER2- High Prolif	Died of Other Causes	r	YES	brca_metabric	Primary	IDC	20	1	BREAST CONSERVING
MB-5335	MB-5335	4.054	Breast Cancer	Breast Invasive Ductal Carcinoma	high	NO	3	-	neg	-	NEUT	NO	pre	10	3	41.81	IDC	25.2333	DECEASED	-	Basal	ER-/HER2-	Died of Disease	r	NO	brca_metabric	Primary	IDC	27	2	MASTECTOMY
MB-5338	MB-5338	4.04	Breast Cancer	Breast Invasive Ductal Carcinoma	high	NO	3	+	pos	-	NEUT	YES	post	1	2	61.24	IDC	51.6667	DECEASED	-	LumB	ER+/HER2- High Prolif	Died of Disease	r	YES	brca_metabric	Primary	IDC	20	2	BREAST CONSERVING
MB-4735	MB-4735	3.08	Breast Cancer	Breast Invasive Ductal Carcinoma	moderate	NO	3	+	pos	-	NEUT	NO	post	8	2	54.18	IDC	297.8	LIVING	+	LumA	ER+/HER2- Low Prolif	Living	l	NO	brca_metabric	Primary	IDC	40	2	MASTECTOMY
MB-5341	MB-5341	3.04	Breast Cancer	Breast Invasive Ductal Carcinoma	high	NO	3	+	pos	-	NEUT	NO	post	2	2	56.37	IDC	250.833	LIVING	+	LumB	ER+/HER2- High Prolif	Living	r	YES	brca_metabric	Primary	IDC	20	1	BREAST CONSERVING
MB-5345	MB-5345	4.03	Breast Cancer	Breast Invasive Ductal Carcinoma	moderate	NO	3	+	pos	-	NEUT	YES	post	4ER+	1	76.87	IDC	216.033	DECEASED	+	Normal	ER+/HER2- Low Prolif	Died of Disease	r	YES	brca_metabric	Primary	IDC	15	2	BREAST CONSERVING
MB-5346	MB-5346	5.16	Breast Cancer	Breast Invasive Ductal Carcinoma	high	YES	3	-	neg	-	NEUT	NO	post	10	3	52.09	IDC	194.3	LIVING	-	Basal		Living	l	YES	brca_metabric	Primary	IDC	80		MASTECTOMY
MB-5347	MB-5347	5.05	Breast Cancer	Breast Invasive Ductal Carcinoma	high	NO	3	+	pos	-	NEUT	YES	post	3	3	56.89	IDC	211.9	DECEASED	+	LumB	ER+/HER2- High Prolif	Died of Disease	l	YES	brca_metabric	Primary	IDC	25	2	BREAST CONSERVING
MB-4742	MB-4742	3.07	Breast Cancer	Breast Invasive Ductal Carcinoma	moderate	NO	3	+	pos	-	NEUT	YES	post	8		76.42	IDC	83.1333	DECEASED	+	LumA	ER+/HER2- Low Prolif	Died of Other Causes	l	NO	brca_metabric	Primary	IDC	35	2	MASTECTOMY
MB-5349	MB-5349	3.03	Breast Cancer	Invasive Breast Carcinoma	high	NO	3	+	pos	-	NEUT	NO	post	4ER+	2	72.88	BRCA	191	DECEASED	+	LumA	ER+/HER2- Low Prolif	Died of Disease	r	NO	brca_metabric	Primary	IDC	15	1	MASTECTOMY
MB-5350	MB-5350	5.05	Breast Cancer	Breast Invasive Ductal Carcinoma	high	NO	3	+	pos	-	NEUT	YES	post	4ER+	3	66.7	IDC	53.6333	DECEASED	-	claudin-low	ER-/HER2-	Died of Disease	r	YES	brca_metabric	Primary	IDC	25	2	BREAST CONSERVING
MB-5351	MB-5351	4.004	Breast Cancer	Breast Invasive Ductal Carcinoma	moderate	NO	3	-	pos	+	GAIN	NO	pre	4ER+	3	47.35	IDC	202.1	LIVING	-	Normal	HER2+	Living	l	NO	brca_metabric	Primary	IDC	2	1	MASTECTOMY
MB-5358	MB-5358	4.114	Breast Cancer	Breast Mixed Ductal and Lobular Carcinoma	moderate	NO	3	+	pos	-	NEUT	YES	post	3	2	72.88	MDLC	28.8333	DECEASED	-	LumA	ER+/HER2- Low Prolif	Died of Disease	r	YES	brca_metabric	Primary	IDC+ILC	57	3	MASTECTOMY
MB-5360	MB-5360	3.14	Breast Cancer	Breast Invasive Ductal Carcinoma	high	NO	3	+	pos	-	NEUT	YES	post	8	2	66.39	IDC	161.133	DECEASED	-	LumA	ER+/HER2- Low Prolif	Died of Other Causes	l	YES	brca_metabric	Primary	IDC	70	3	MASTECTOMY
MB-5361	MB-5361	4.08	Breast Cancer	Breast Invasive Ductal Carcinoma	high	NO	3	+	pos	-	GAIN	YES	post	8	2	76.01	IDC	15.3667	DECEASED	+	LumA	ER+/HER2- High Prolif	Died of Disease	l	NO	brca_metabric	Primary	IDC	40	2	MASTECTOMY
MB-5364	MB-5364	4.03	Breast Cancer	Breast Invasive Ductal Carcinoma	moderate	NO	3	+	pos	-	NEUT	YES	post	3	3	56.89	IDC	125.767	DECEASED	+	Normal	ER+/HER2- Low Prolif	Died of Disease	l	YES	brca_metabric	Primary	IDC	15	1	BREAST CONSERVING
MB-5365	MB-5365	4.05	Breast Cancer	Breast Invasive Ductal Carcinoma	high	NO	3	+	pos	-	NEUT	YES	post	7	2	79.29	IDC	23.0333	DECEASED	+	LumA	ER+/HER2- Low Prolif	Died of Disease	l	NO	brca_metabric	Primary	IDC	25	2	MASTECTOMY
MB-5366	MB-5366	5.08	Breast Cancer	Breast Invasive Ductal Carcinoma	high	NO	3	+	pos	-	GAIN	YES	post	5	3	75.56	IDC	243.167	LIVING	-	Her2	HER2+	Living	l	NO	brca_metabric	Primary	IDC	40	2	MASTECTOMY
MB-5368	MB-5368	5.03	Breast Cancer	Breast Invasive Ductal Carcinoma	low	NO	3	+	pos	-	GAIN	YES	post	4ER+	3	77.15	IDC	100.133	DECEASED	+	Normal	ER+/HER2- Low Prolif	Died of Other Causes	r	NO	brca_metabric	Primary	IDC	15	2	MASTECTOMY
MB-5369	MB-5369	3.05	Breast Cancer	Breast Invasive Ductal Carcinoma	high	NO	3	+	pos	-	NEUT	YES	post	8	2	66.18	IDC	39.3	DECEASED	+	LumA	ER+/HER2- Low Prolif	Died of Disease	l	YES	brca_metabric	Primary	IDC	25	2	BREAST CONSERVING
MB-5370	MB-5370	4.044	Breast Cancer	Breast Invasive Lobular Carcinoma	moderate	NO	3	+	pos	-	NEUT	YES	post	8	3	62.55	ILC	119.3	DECEASED	+	LumB	ER+/HER2- High Prolif	Died of Other Causes	l	YES	brca_metabric	Primary	ILC	22	2	BREAST CONSERVING
MB-5373	MB-5373	5.05	Breast Cancer	Breast Invasive Ductal Carcinoma	low	NO	3	+	pos	-	NEUT	YES	post	4ER+	3	67.13	IDC	2.53333	LIVING	-	LumB	ER+/HER2- Low Prolif	Living	r	YES	brca_metabric	Primary	IDC	25	2	BREAST CONSERVING
MB-5377	MB-5377	6.09	Breast Cancer	Breast Invasive Ductal Carcinoma	high	YES	3	+	neg	-	NEUT	YES	pre	8	3	35.14	IDC	102	DECEASED	+	LumB	ER+/HER2- Low Prolif	Died of Disease	r	YES	brca_metabric	Primary	IDC	45	2	MASTECTOMY
MB-5378	MB-5378	5.09	Breast Cancer	Breast Invasive Ductal Carcinoma	high	YES	3	+	neg	-	NEUT	NO	post	10	3	57.99	IDC	12.2667	DECEASED	-	Basal	ER-/HER2-	Died of Disease	r	YES	brca_metabric	Primary	IDC	45	3	MASTECTOMY
MB-5381	MB-5381	5.1	Breast Cancer	Breast Invasive Ductal Carcinoma	moderate	YES	3	-	neg	+	GAIN	YES	pre	5	3	44	IDC	201.833	DECEASED	-	Her2	HER2+	Died of Disease	r	YES	brca_metabric	Primary	IDC	50	2	MASTECTOMY
MB-5382	MB-5382	5.06	Breast Cancer	Breast Invasive Ductal Carcinoma	high	NO	3	+	pos	-	NEUT	YES	post	7	2	69.27	IDC	116.233	DECEASED	+	LumA	ER+/HER2- Low Prolif	Died of Other Causes	r	YES	brca_metabric	Primary	IDC	30	2	BREAST CONSERVING
MB-5383	MB-5383	4.15	Breast Cancer	Breast Invasive Ductal Carcinoma	moderate	NO	3	+	pos	-	NEUT	YES	post	8	2	83.9	IDC	113.667	DECEASED	+	LumA	ER+/HER2- Low Prolif	Died of Disease	l	NO	brca_metabric	Primary	IDC	75		MASTECTOMY
MB-5384	MB-5384	3.026	Breast Cancer	Breast Invasive Ductal Carcinoma	high	NO	3	+	pos	-	GAIN	YES	post	1	2	61.05	IDC	71.1667	DECEASED	+	LumA	ER+/HER2- High Prolif	Died of Other Causes	l	NO	brca_metabric	Primary	IDC	13		MASTECTOMY
MB-5385	MB-5385	2.04	Breast Cancer	Invasive Breast Carcinoma	moderate	NO	3	+	pos	-	GAIN	YES	post	4ER+	1	83.32	BRCA	148.8	DECEASED	+	LumA	ER+/HER2- Low Prolif	Died of Other Causes	l	YES	brca_metabric	Primary	IDC-MUC	20	1	BREAST CONSERVING
MB-5386	MB-5386	3.04	Breast Cancer	Breast Invasive Ductal Carcinoma	low	NO	3	+	pos	-	GAIN	YES	post	7	2	65.86	IDC	192.2	LIVING	+	LumB	ER+/HER2- High Prolif	Living	l	YES	brca_metabric	Primary	IDC	20	1	MASTECTOMY
MB-5387	MB-5387	5.026	Breast Cancer	Invasive Breast Carcinoma	high	YES	3	-	neg	-	NEUT	NO	pre	10	3	45.33	BRCA	45.6333	DECEASED	-	Basal	ER-/HER2-	Died of Disease	r	YES	brca_metabric	Primary	IDC-MED	13	2	BREAST CONSERVING
MB-5388	MB-5388	3.03	Breast Cancer	Breast Invasive Ductal Carcinoma	high	NO	3	+	pos	-	NEUT	NO	post	7	2	69.8	IDC	146.933	DECEASED	+	LumA	ER+/HER2- Low Prolif	Died of Other Causes	r	YES	brca_metabric	Primary	IDC	15	1	BREAST CONSERVING
MB-5389	MB-5389	3.062	Breast Cancer	Breast Invasive Ductal Carcinoma	high	NO	3	+	pos	-	NEUT	YES	post	7	2	64.76	IDC	124.767	DECEASED	+	LumA	ER+/HER2- High Prolif	Died of Other Causes	l	YES	brca_metabric	Primary	IDC	31	2	BREAST CONSERVING
MB-5390	MB-5390	6.026	Breast Cancer	Breast Invasive Ductal Carcinoma	high	YES	3	-	neg	-	NEUT	YES	pre	10	3	37.27	IDC	30.9333	DECEASED	-	Basal	ER-/HER2-	Died of Disease	l	YES	brca_metabric	Primary	IDC	13	3	BREAST CONSERVING
MB-5392	MB-5392	4.028	Breast Cancer	Breast Invasive Ductal Carcinoma	high	NO	3	-	neg	-	NEUT	YES	post	4ER-	3	57.34	IDC	237.267	LIVING	-	claudin-low	ER-/HER2-	Living	r	NO	brca_metabric	Primary	IDC	14	1	MASTECTOMY
MB-5393	MB-5393	3.044	Breast Cancer	Breast Invasive Ductal Carcinoma	moderate	NO	3	+	pos	-	NEUT	NO	post	7	2	82.72	IDC	154	DECEASED	+	LumB	ER+/HER2- Low Prolif	Died of Other Causes	r	NO	brca_metabric	Primary	IDC	22	2	MASTECTOMY
MB-5394	MB-5394	4.056	Breast Cancer	Invasive Breast Carcinoma	moderate	NO	3	-	pos	+	GAIN	YES	post	1	2	72.18	BRCA	193.6	LIVING	-	Her2		Living	r	YES	brca_metabric	Primary	IDC	28	3	MASTECTOMY
MB-5395	MB-5395	4.028	Breast Cancer	Breast Invasive Ductal Carcinoma	high	NO	3	+	pos	-	NEUT	NO	post	3	3	71.51	IDC	165.167	LIVING	+	LumA	ER+/HER2- Low Prolif	Living	r	YES	brca_metabric	Primary	IDC	14	1	BREAST CONSERVING
MB-5396	MB-5396	4.028	Breast Cancer	Breast Invasive Ductal Carcinoma	moderate	NO	3	+	pos	-	NEUT	YES	post	9	3	61.84	IDC	165.667	LIVING	-	LumB	ER+/HER2- High Prolif	Living	l	YES	brca_metabric	Primary	IDC	14	1	BREAST CONSERVING
MB-5397	MB-5397	4.1	Breast Cancer	Breast Invasive Ductal Carcinoma	high	NO	3	+	pos	-	NEUT	YES	post	3	3	61.16	IDC	172.867	DECEASED	+	LumA	ER+/HER2- High Prolif	Died of Disease	l	NO	brca_metabric	Primary	IDC	50		MASTECTOMY
MB-5398	MB-5398	5.04	Breast Cancer	Breast Invasive Ductal Carcinoma	high	NO	3	+	pos	-	NEUT	YES	post	4ER+	2	71.01	IDC	213	LIVING	+	LumA	ER+/HER2- Low Prolif	Living	l	YES	brca_metabric	Primary	IDC	20	2	MASTECTOMY
MB-5399	MB-5399	2.044	Breast Cancer	Breast Invasive Ductal Carcinoma	low	NO	3	+	pos	-	NEUT	YES	post	3		73.1	IDC	106.8	DECEASED	-	LumA	ER+/HER2- Low Prolif	Died of Disease	l	NO	brca_metabric	Primary	IDC	22	2	MASTECTOMY
MB-5401	MB-5401	3.024	Breast Cancer	Breast Invasive Ductal Carcinoma	moderate	NO	3	+	pos	-	NEUT	YES	post	7	2	75.42	IDC	70.1667	LIVING	+	LumA	ER+/HER2- Low Prolif	Living	r	NO	brca_metabric	Primary	IDC	12	1	MASTECTOMY
MB-5402	MB-5402	3.032	Breast Cancer	Breast Invasive Ductal Carcinoma	high	NO	3	+	pos	-	GAIN	NO	post	7	2	81.76	IDC	107.767	DECEASED	+	LumA	ER+/HER2- High Prolif	Died of Other Causes	r	NO	brca_metabric	Primary	IDC	16	1	MASTECTOMY
MB-5403	MB-5403	5.05	Breast Cancer	Breast Invasive Ductal Carcinoma	high	NO	3	+	pos	-	NEUT	YES	post	8	2	85.94	IDC	95.7333	DECEASED	+	LumA	ER+/HER2- Low Prolif	Died of Other Causes	r	NO	brca_metabric	Primary	IDC	25	2	BREAST CONSERVING
MB-5404	MB-5404	4.07	Breast Cancer	Breast Invasive Ductal Carcinoma	high	NO	3	+	pos	-	NEUT	YES	post	8	2	81.57	IDC	74.7333	DECEASED	+	LumA	ER+/HER2- High Prolif	Died of Disease	r	NO	brca_metabric	Primary	IDC	35	2	MASTECTOMY
MB-5405	MB-5405	5.05	Breast Cancer	Breast Invasive Ductal Carcinoma	high	NO	3	+	pos	-	NEUT	YES	post	3	3	64.43	IDC	117.6	LIVING	-	claudin-low	ER+/HER2- High Prolif	Living	r	YES	brca_metabric	Primary	IDC	25	2	BREAST CONSERVING
MB-5406	MB-5406	3.06	Breast Cancer	Breast Invasive Ductal Carcinoma	high	NO	3	+	pos	-	NEUT	YES	post	9		80.48	IDC	97.4333	DECEASED	+	LumB		Died of Disease	r	YES	brca_metabric	Primary	IDC	30	2	BREAST CONSERVING
MB-5407	MB-5407	4.002	Breast Cancer	Breast Invasive Ductal Carcinoma	low	NO	3	+	pos	-	GAIN	NO	pre	8	3	36.03	IDC	205.6	LIVING	+	LumA	ER+/HER2- Low Prolif	Living	r	YES	brca_metabric	Primary	IDC	1	1	BREAST CONSERVING
MB-5408	MB-5408	3.032	Breast Cancer	Breast Invasive Ductal Carcinoma	moderate	NO	3	-	pos	-	GAIN	NO	post	4ER+	2	65.48	IDC	101.4	LIVING	-	claudin-low	ER-/HER2-	Living	r	YES	brca_metabric	Primary	IDC	16	1	BREAST CONSERVING
MB-5409	MB-5409	6.044	Breast Cancer	Breast Invasive Ductal Carcinoma	high	YES	3	-	neg	+	GAIN	YES	post	5	3	51.62	IDC	198.133	LIVING	-	Her2	HER2+	Living	l	YES	brca_metabric	Primary	IDC	22	2	MASTECTOMY
MB-4825	MB-4825	3.02	Breast Cancer	Breast Invasive Ductal Carcinoma	moderate	NO	3	+	pos	-	NEUT	NO	post	8	2	65.93	IDC	214.433	DECEASED	+	LumA	ER+/HER2- Low Prolif	Died of Other Causes	l	NO	brca_metabric	Primary	IDC	10	1	MASTECTOMY
MB-5411	MB-5411	5.036	Breast Cancer	Breast Invasive Ductal Carcinoma	high	YES	3	-	neg	+	GAIN	NO	pre	5	3	43.61	IDC	26	DECEASED	-	Her2	HER2+	Died of Disease	l	NO	brca_metabric	Primary	IDC	18	2	MASTECTOMY
MB-4828	MB-4828	5.16	Breast Cancer	Breast Invasive Lobular Carcinoma	high	NO	3	+	pos	-	NEUT	YES	post	1	3	78.87	ILC	42.5	DECEASED	-	LumB	ER-/HER2-	Died of Disease	l	YES	brca_metabric	Primary	ILC	80	3	MASTECTOMY
MB-5413	MB-5413	3.03	Breast Cancer	Invasive Breast Carcinoma	moderate	NO	3	+	pos	-	GAIN	YES	post	7	2	71.38	BRCA	157.833	DECEASED	+	LumA	ER+/HER2- Low Prolif	Died of Other Causes	r	YES	brca_metabric	Primary	IDC	15	1	BREAST CONSERVING
MB-5414	MB-5414	5.05	Breast Cancer	Breast Invasive Ductal Carcinoma	high	NO	3	+	pos	+	GAIN	YES	post	9	3	61.14	IDC	140.6	DECEASED	-	LumB	HER2+	Died of Other Causes	l	YES	brca_metabric	Primary	IDC	25	2	BREAST CONSERVING
MB-5417	MB-5417	6.12	Breast Cancer	Breast Invasive Ductal Carcinoma	high	YES	3	-	neg	+	GAIN	NO	pre	5	3	45.8	IDC	107.067	LIVING	-	Her2	HER2+	Living	l	YES	brca_metabric	Primary	IDC	60	3	MASTECTOMY
MB-5418	MB-5418	5.05	Breast Cancer	Breast Invasive Ductal Carcinoma	high	NO	3	+	pos	+	GAIN	YES	post	5	3	64.15	IDC	207.167	LIVING	+	LumB	HER2+	Living	l	NO	brca_metabric	Primary	IDC	25	2	MASTECTOMY
MB-5420	MB-5420	4.04	Breast Cancer	Breast Invasive Ductal Carcinoma	low	NO	3	+	pos	+	GAIN	NO	post	5	3	71.49	IDC	193.9	LIVING	-	Basal	HER2+	Living	l	YES	brca_metabric	Primary	IDC	20	1	BREAST CONSERVING
MB-5421	MB-5421	4.04	Breast Cancer	Breast Invasive Ductal Carcinoma	high	NO	3	-	neg	-	NEUT	NO	post	10	3	68	IDC	194.567	LIVING	-	Basal	ER-/HER2-	Living	l	YES	brca_metabric	Primary	IDC	20	1	BREAST CONSERVING
MB-5422	MB-5422	2.064	Breast Cancer	Breast Invasive Ductal Carcinoma	moderate	NO	3	+	pos	-	NEUT	NO	pre	6	1	47.14	IDC	46.0667	DECEASED	+	LumA	ER+/HER2- Low Prolif	Died of Disease	r	NO	brca_metabric	Primary	IDC	32	2	MASTECTOMY
MB-5424	MB-5424	3.026	Breast Cancer	Breast Invasive Ductal Carcinoma	moderate	NO	3	+	pos	-	NEUT	NO	post	2	2	66.42	IDC	83.5333	DECEASED	+	LumA	ER+/HER2- Low Prolif	Died of Disease	r	NO	brca_metabric	Primary	IDC	13	1	MASTECTOMY
MB-5425	MB-5425	4.08	Breast Cancer	Breast Invasive Ductal Carcinoma	high	NO	3	+	pos	-	NEUT	YES	post	7	2	67.59	IDC	49.4667	DECEASED	+	LumA	ER+/HER2- Low Prolif	Died of Disease	l	NO	brca_metabric	Primary	IDC	40	2	MASTECTOMY
MB-5426	MB-5426	6.05	Breast Cancer	Breast Invasive Ductal Carcinoma	low	YES	3	-	neg	+	GAIN	YES	post	10	3	53.69	IDC	34.6333	DECEASED	+	Basal	HER2+	Died of Disease	l	YES	brca_metabric	Primary	IDC	25	2	BREAST CONSERVING
MB-5427	MB-5427	3.05	Breast Cancer	Breast Invasive Ductal Carcinoma	moderate	NO	3	-	neg	-	NEUT	YES	post	9	2	83.68	IDC	155.733	DECEASED	-	Basal	ER-/HER2-	Died of Other Causes	r	YES	brca_metabric	Primary	IDC	25	2	BREAST CONSERVING
MB-5428	MB-5428	3.03	Breast Cancer	Breast Invasive Ductal Carcinoma	low	NO	3	+	pos	-	NEUT	YES	post	4ER+	2	55.36	IDC	150.467	LIVING	+	LumA	ER+/HER2- Low Prolif	Living	l	YES	brca_metabric	Primary	IDC	15	1	BREAST CONSERVING
MB-5429	MB-5429	3.04	Breast Cancer	Breast Invasive Ductal Carcinoma	high	NO	3	+	pos	-	NEUT	NO	post	4ER+	2	86.04	IDC	30.7	DECEASED	-	LumA	ER+/HER2- Low Prolif	Died of Other Causes	l	NO	brca_metabric	Primary	IDC	20	1	MASTECTOMY
MB-5431	MB-5431	3.03	Breast Cancer	Breast Invasive Ductal Carcinoma	low	NO	3	+	pos	-	NEUT	NO	pre	4ER+	2	49.91	IDC	15.8667	DECEASED	+	claudin-low	ER-/HER2-	Died of Disease	l	YES	brca_metabric	Primary	IDC	15	1	BREAST CONSERVING
MB-5432	MB-5432	4.044	Breast Cancer	Breast Invasive Ductal Carcinoma	high	NO	3	+	pos	-	NEUT	YES	post	7	2	61	IDC	98.5	DECEASED	+	LumA	ER+/HER2- High Prolif	Died of Other Causes	l	YES	brca_metabric	Primary	IDC	22	2	BREAST CONSERVING
MB-5433	MB-5433	3.06	Breast Cancer	Breast Invasive Ductal Carcinoma	high	NO	3	+	pos	-	GAIN	YES	post	7	2	69.37	IDC	176.367	DECEASED	+	LumA	ER+/HER2- High Prolif	Died of Disease	r	NO	brca_metabric	Primary	IDC	30	2	MASTECTOMY
MB-5434	MB-5434	5.11	Breast Cancer	Breast Invasive Ductal Carcinoma	low	NO	3	+	pos	-	NEUT	YES	post	9	3	71.07	IDC	45.1667	DECEASED	+	LumB	ER+/HER2- High Prolif	Died of Disease	l	NO	brca_metabric	Primary	IDC	55	3	MASTECTOMY
MB-5435	MB-5435	1.05	Breast Cancer	Breast Invasive Ductal Carcinoma	moderate	NO	3	+	pos	-	NEUT	YES	post	9		77.09	IDC	104	DECEASED	+	LumB	ER+/HER2- High Prolif	Died of Other Causes	l	NO	brca_metabric	Primary	IDC	25	2	MASTECTOMY
MB-5440	MB-5440	5.036	Breast Cancer	Invasive Breast Carcinoma	high	YES	3	-	neg	-	NEUT	NO	pre	10	3	49.05	BRCA	196.633	LIVING	-	claudin-low	ER-/HER2-	Living	l	YES	brca_metabric	Primary	IDC-MED	18	2	BREAST CONSERVING
MB-5441	MB-5441	4.07	Breast Cancer	Breast Invasive Ductal Carcinoma	moderate	NO	3	-	neg	+	GAIN	YES	post	4ER-	3	90.08	IDC	9.7	DECEASED	-	Her2	ER+/HER2- Low Prolif	Died of Other Causes	r	NO	brca_metabric	Primary	IDC	35	3	MASTECTOMY
MB-5442	MB-5442	5.07	Breast Cancer	Breast Invasive Ductal Carcinoma	high	YES	3	-	neg	-	NEUT	NO	pre	10	3	44.93	IDC	205.8	LIVING	+	Basal	ER-/HER2-	Living	r	YES	brca_metabric	Primary	IDC	35	2	BREAST CONSERVING
MB-5444	MB-5444	2.03	Breast Cancer	Breast Invasive Ductal Carcinoma	low	NO	3	+	pos	-	NEUT	NO	pre	7	1	49.58	IDC	240.433	LIVING	+	LumA	ER+/HER2- Low Prolif	Living	l	YES	brca_metabric	Primary	IDC	15		BREAST CONSERVING
MB-5446	MB-5446	5.05	Breast Cancer	Breast Invasive Ductal Carcinoma	moderate	YES	3	-	neg	-	NEUT	YES	post	4ER-	3	51.25	IDC	162.833	DECEASED	-	Her2	ER-/HER2-	Died of Disease	l	YES	brca_metabric	Primary	IDC	25	2	MASTECTOMY
MB-5447	MB-5447	3.024	Breast Cancer	Breast Invasive Ductal Carcinoma	low	NO	3	+	pos	-	NEUT	YES	post	6		68.1	IDC	148.867	DECEASED	+	LumB	ER+/HER2- High Prolif	Died of Disease	l	YES	brca_metabric	Primary	IDC	12	3	BREAST CONSERVING
MB-5450	MB-5450	4.024	Breast Cancer	Breast Invasive Ductal Carcinoma	low	NO	3	-	neg	-	NEUT	NO	pre	10	3	38.92	IDC	190.2	LIVING	-	claudin-low	ER-/HER2-	Living	r	YES	brca_metabric	Primary	IDC	12	1	BREAST CONSERVING
MB-5451	MB-5451	3.03	Breast Cancer	Breast Invasive Ductal Carcinoma	moderate	NO	3	+	pos	-	NEUT	NO	pre	8	2	43.44	IDC	189.9	LIVING	+	LumA	ER+/HER2- Low Prolif	Living	r	YES	brca_metabric	Primary	IDC	15	1	BREAST CONSERVING
MB-5452	MB-5452	4.036	Breast Cancer	Breast Invasive Ductal Carcinoma	moderate	NO	3	+	pos	-	NEUT	YES	post	2	2	66.2	IDC	16.1667	DECEASED	+	LumA		Died of Other Causes	r	YES	brca_metabric	Primary	IDC	18	2	BREAST CONSERVING
MB-5453	MB-5453	5.06	Breast Cancer	Breast Invasive Ductal Carcinoma	low	YES	3	-	neg	-	NEUT	NO	pre	4ER-	3	36.99	IDC	57.3	DECEASED	+	Normal	ER-/HER2-	Died of Disease	l	YES	brca_metabric	Primary	IDC	30	2	BREAST CONSERVING
MB-5454	MB-5454	6.06	Breast Cancer	Breast Invasive Ductal Carcinoma	moderate	NO	3	+	pos	-	NEUT	YES	post	10	3	55.57	IDC	50.6667	DECEASED	-	LumB	ER+/HER2- High Prolif	Died of Disease	l	YES	brca_metabric	Primary	IDC	30	2	BREAST CONSERVING
MB-5455	MB-5455	4.02	Breast Cancer	Breast Invasive Ductal Carcinoma	moderate	NO	3	+	pos	-	NEUT	YES	post	4ER+	2	73.24	IDC	61.8	DECEASED	-	LumA	ER+/HER2- Low Prolif	Died of Other Causes	r	NO	brca_metabric	Primary	IDC	10	2	MASTECTOMY
MB-4882	MB-4882	2.014	Breast Cancer	Breast Invasive Ductal Carcinoma	low	NO	3	+		-	NEUT	NO	post	3	1	76.71	IDC	266.1	DECEASED	+	LumA	ER+/HER2- Low Prolif	Died of Other Causes	r	NO	brca_metabric	Primary	IDC	7	1	MASTECTOMY
MB-5458	MB-5458	5.05	Breast Cancer	Breast Invasive Ductal Carcinoma	low	YES	3	-	neg	+	GAIN	NO	post	5	3	54.96	IDC	183.433	LIVING	-	Basal	HER2+	Living	r	NO	brca_metabric	Primary	IDC	25	2	MASTECTOMY
MB-5459	MB-5459	5.04	Breast Cancer	Breast Invasive Ductal Carcinoma	moderate	NO	3	+	pos	+	GAIN	YES	post	5	3	64.07	IDC	90.8	DECEASED	-	LumB	HER2+	Died of Disease	r	YES	brca_metabric	Primary	IDC	20	2	BREAST CONSERVING
MB-5460	MB-5460	4.01	Breast Cancer	Invasive Breast Carcinoma	low	NO	3	+	pos	-	NEUT	NO	post	9	3	55.59	BRCA	218.633	LIVING	+	Basal	ER+/HER2- High Prolif	Living	l	YES	brca_metabric	Primary	IDC	5	1	BREAST CONSERVING
MB-5463	MB-5463	3.096	Breast Cancer	Breast Invasive Lobular Carcinoma	high	NO	3	+	pos	-	NEUT	YES	post	9		71.91	ILC	58.1333	DECEASED	+	LumB	ER+/HER2- High Prolif	Died of Other Causes	r	YES	brca_metabric	Primary	ILC	48	2	MASTECTOMY
MB-5464	MB-5464	2.036	Breast Cancer	Breast Invasive Ductal Carcinoma	moderate	NO	3	+	pos	-	NEUT	YES	post	4ER+		65.58	IDC	116.533	DECEASED	+	LumA	ER+/HER2- Low Prolif	Died of Other Causes	l	YES	brca_metabric	Primary	IDC	18	2	BREAST CONSERVING
MB-5465	MB-5465	4.05	Breast Cancer	Breast Invasive Ductal Carcinoma	low	NO	3	-	neg	-	LOSS	YES	post	10	3	69.83	IDC	18.8	DECEASED	-	Basal	ER-/HER2-	Died of Disease	r	YES	brca_metabric	Primary	IDC	25	2	BREAST CONSERVING
MB-5467	MB-5467	4.02	Breast Cancer	Invasive Breast Carcinoma		NO	3	+	pos	-	NEUT	NO	pre	7	3	36.01	BRCA	186.1	LIVING	+	Normal	ER+/HER2- High Prolif	Living	r	NO	brca_metabric	Primary	IDC	10	1	MASTECTOMY
MB-5468	MB-5468	5.05	Breast Cancer	Invasive Breast Carcinoma	high	YES	3	-	neg	+	GAIN	NO	pre	10	3	48.1	BRCA	99.3667	LIVING	-	Basal	ER-/HER2-	Living	r	YES	brca_metabric	Primary	IDC-MED	25	2	BREAST CONSERVING
MB-5470	MB-5470	2	Breast Cancer	Breast Invasive Ductal Carcinoma	moderate	NO	3	+	pos	-	NEUT	NO	pre	9	1	48.07	IDC	42.0667	DECEASED	+	Basal	ER+/HER2- High Prolif	Died of Disease	r	NO	brca_metabric	Primary	IDC			MASTECTOMY
MB-5471	MB-5471	4.026	Breast Cancer	Breast Invasive Ductal Carcinoma	moderate	NO	3	+	pos	-	NEUT	NO	post	3	3	67.54	IDC	185.767	LIVING	-	LumA	ER+/HER2- High Prolif	Living	r	NO	brca_metabric	Primary	IDC	13	1	MASTECTOMY
MB-5472	MB-5472	3.05	Breast Cancer	Breast Invasive Ductal Carcinoma	high	NO	3	+	pos	-	NEUT	YES	post	8	2	74.78	IDC	19.5667	DECEASED	+	LumA	ER+/HER2- Low Prolif	Died of Disease	r	YES	brca_metabric	Primary	IDC	25		BREAST CONSERVING
MB-5473	MB-5473	6.07	Breast Cancer	Breast Invasive Ductal Carcinoma	high	NO	3	+	pos	-	NEUT	YES	post	3	3	72.61	IDC	125.9	DECEASED	+	LumA	ER+/HER2- Low Prolif	Died of Other Causes	r	YES	brca_metabric	Primary	IDC	35	2	MASTECTOMY
MB-5474	MB-5474	5.07	Breast Cancer	Breast Invasive Ductal Carcinoma	moderate	YES	3	-	neg	+	GAIN	NO	pre	5	3	46.26	IDC	226.7	LIVING	-	claudin-low	HER2+	Living	l	NO	brca_metabric	Primary	IDC	35	2	MASTECTOMY
MB-7084	MB-7084	4.12	Breast Cancer	Breast Invasive Ductal Carcinoma	high	NO	4	-	neg	+	GAIN	YES	post	10	3	74.07	IDC	116.533	LIVING	-	Basal	ER-/HER2-	Living	r	NO	brca_metabric	Primary	IDC	60		MASTECTOMY
MB-7085	MB-7085	4.06	Breast Cancer	Breast Invasive Lobular Carcinoma	low	NO	4	+	pos	-	NEUT	YES	post	7	2	60.5	ILC	110.1	LIVING	+	Normal	ER+/HER2- Low Prolif	Living	l	YES	brca_metabric	Primary	ILC	30		MASTECTOMY
MB-7086	MB-7086	4.036	Breast Cancer	Breast Invasive Ductal Carcinoma	high	NO	4	+	pos	-	NEUT	YES	post	9	2	70.52	IDC	123.533	LIVING	+	LumB	ER+/HER2- High Prolif	Living		YES	brca_metabric	Primary	IDC	18		BREAST CONSERVING
MB-5481	MB-5481	5.06	Breast Cancer	Breast Invasive Ductal Carcinoma	high	NO	3	+	pos	-	UNDEF	YES	post	6	3	57.62	IDC	46.3667	DECEASED	-	LumB	ER+/HER2- High Prolif	Died of Disease	l	YES	brca_metabric	Primary	IDC	30	2	BREAST CONSERVING
MB-7088	MB-7088	5.05	Breast Cancer	Breast Invasive Ductal Carcinoma	moderate	NO	4	+	pos	+	GAIN	YES	post	5	3	72.05	IDC	123.533	LIVING	-	Her2	HER2+	Living		NO	brca_metabric	Primary	IDC	25		MASTECTOMY
MB-7089	MB-7089	5.036	Breast Cancer	Breast Invasive Ductal Carcinoma	moderate	YES	4	-	neg	-	GAIN	NO	pre	10	3	47.7	IDC	118.9	LIVING	-	claudin-low	ER-/HER2-	Living	r	YES	brca_metabric	Primary	IDC	18		BREAST CONSERVING
MB-7090	MB-7090	5.034	Breast Cancer	Breast Invasive Ductal Carcinoma	high	YES	4	-	neg	-	NEUT	NO	pre	10	3	48.52	IDC	109.767	LIVING	-	Basal	ER-/HER2-	Living	l	YES	brca_metabric	Primary	IDC	17		BREAST CONSERVING
MB-5485	MB-5485	5.06	Breast Cancer	Breast Invasive Ductal Carcinoma	moderate	NO	3	+	pos	-	NEUT	YES	post	9	3	80.08	IDC	31.8	DECEASED	-	LumB	ER+/HER2- High Prolif	Died of Other Causes	l	YES	brca_metabric	Primary	IDC	30	2	MASTECTOMY
MB-7092	MB-7092	2.04	Breast Cancer	Breast Invasive Ductal Carcinoma	high	NO	4	+	neg	-	NEUT	YES	post	1	1	55.67	IDC	122.4	LIVING	+	Her2	ER+/HER2- High Prolif	Living		YES	brca_metabric	Primary	IDC	20		BREAST CONSERVING
MB-7093	MB-7093	3.0338	Breast Cancer	Breast Invasive Ductal Carcinoma	moderate	YES	4	+	pos	-	NEUT	YES	post	3	1	76.25	IDC	125.833	DECEASED	+	LumA	ER+/HER2- Low Prolif	Died of Other Causes	r	NO	brca_metabric	Primary	IDC	16.9		MASTECTOMY
MB-7094	MB-7094	4.0488	Breast Cancer	Breast Invasive Ductal Carcinoma	moderate	NO	4	+	pos	-	NEUT	YES	post	9	3	60.75	IDC	113.367	LIVING	+	LumB	ER+/HER2- High Prolif	Living		YES	brca_metabric	Primary	IDC	24.4		BREAST CONSERVING
MB-5491	MB-5491	4.13	Breast Cancer	Breast Invasive Ductal Carcinoma	moderate	NO	3	+	pos	-	NEUT	NO	post	8	3	72.25	IDC	65.8333	DECEASED	+	LumB	ER+/HER2- High Prolif	Died of Disease	r	NO	brca_metabric	Primary	IDC	65	2	MASTECTOMY
MB-7096	MB-7096	4.025	Breast Cancer	Breast Invasive Ductal Carcinoma	high	NO	4	+	pos	-	NEUT	YES	pre	3	2	48.27	IDC	124	LIVING	+	LumA		Living		YES	brca_metabric	Primary	IDC	12.5		BREAST CONSERVING
MB-7097	MB-7097	2.0806	Breast Cancer	Breast Invasive Lobular Carcinoma	high	YES	4	+	pos	-	NEUT	YES	post	8		60.09	ILC	65.1667	DECEASED	-	LumB	ER+/HER2- High Prolif	Died of Disease	l	NO	brca_metabric	Primary	ILC	40.3		MASTECTOMY
MB-7099	MB-7099	4.076	Breast Cancer	Breast Invasive Ductal Carcinoma	high	NO	4	+	pos	-	NEUT	YES	post	9	2	80.31	IDC	163.167	DECEASED	+	LumB	ER+/HER2- High Prolif	Died of Other Causes	r	YES	brca_metabric	Primary	IDC	38		MASTECTOMY
MB-7100	MB-7100	5.056	Breast Cancer	Breast Invasive Ductal Carcinoma	high	NO	4	+	pos	-	NEUT	YES	post	8	3	70.56	IDC	156.333	DECEASED	+	LumB	ER+/HER2- High Prolif	Died of Other Causes	l	YES	brca_metabric	Primary	IDC	28		BREAST CONSERVING
MB-7101	MB-7101	3.031	Breast Cancer	Breast Invasive Ductal Carcinoma	low	NO	4	+	pos	-	NEUT	YES	pre	3	2	49.16	IDC	124.267	LIVING	+	LumA	ER+/HER2- Low Prolif	Living	r	YES	brca_metabric	Primary	IDC	15.5		BREAST CONSERVING
MB-7102	MB-7102	3.04	Breast Cancer	Invasive Breast Carcinoma	moderate	NO	4	+	pos	-	NEUT	YES	post	3	1	73.16	BRCA	104.1	DECEASED	+	LumB	ER+/HER2- High Prolif	Died of Other Causes	l	NO	brca_metabric	Primary	IDC-MUC	20		MASTECTOMY
MB-7104	MB-7104	5.038	Breast Cancer	Breast Invasive Ductal Carcinoma	moderate	NO	4	+	pos	-	NEUT	YES	post	6	3	59.93	IDC	122.833	DECEASED	-	claudin-low	ER-/HER2-	Died of Other Causes	r	YES	brca_metabric	Primary	IDC	19		BREAST CONSERVING
MB-5505	MB-5505	3.03	Breast Cancer	Breast Invasive Ductal Carcinoma	moderate	NO	3	+	pos	-	NEUT	NO	post	3	2	74.26	IDC	164.6	DECEASED	+	LumB	ER+/HER2- High Prolif	Died of Disease	l	YES	brca_metabric	Primary	IDC	15	1	BREAST CONSERVING
MB-5510	MB-5510	4.07	Breast Cancer	Breast Invasive Ductal Carcinoma	moderate	NO	3	+	pos	-	NEUT	YES	post	3	3	75.73	IDC	103.1	DECEASED	+	LumA	ER+/HER2- Low Prolif	Died of Disease	l	NO	brca_metabric	Primary	IDC	35		MASTECTOMY
MB-5511	MB-5511	4.04	Breast Cancer	Breast Invasive Ductal Carcinoma	high	NO	3	-	neg	-	NEUT	NO	post	10	3	54.18	IDC	158.967	LIVING	+	Her2	ER-/HER2-	Living	l	NO	brca_metabric	Primary	IDC	20	1	BREAST CONSERVING
MB-4959	MB-4959	2.026	Breast Cancer	Breast Invasive Ductal Carcinoma	moderate	NO	3	+	pos	-	NEUT	YES	post	3	1	76.93	IDC	117.567	DECEASED	+	LumA	ER+/HER2- Low Prolif	Died of Disease	l	NO	brca_metabric	Primary	IDC	13	1	BREAST CONSERVING
MB-5514	MB-5514	4.04	Breast Cancer	Breast Invasive Ductal Carcinoma	high	NO	3	+	pos	-	NEUT	YES	post	4ER+	2	63.45	IDC	182.9	LIVING	+	LumA	ER+/HER2- Low Prolif	Living	r	YES	brca_metabric	Primary	IDC	20	2	BREAST CONSERVING
MB-5518	MB-5518	5.04	Breast Cancer	Breast Invasive Ductal Carcinoma	high	NO	3	+	pos	-	NEUT	YES	post	4ER+	3	72.39	IDC	30.8667	DECEASED	+	LumB	ER+/HER2- High Prolif	Died of Disease	l	YES	brca_metabric	Primary	IDC	20	2	BREAST CONSERVING
MB-5519	MB-5519	4.09	Breast Cancer	Breast Invasive Ductal Carcinoma	high	NO	3	+	pos	-	NEUT	YES	post	8	2	72.61	IDC	169.233	DECEASED	+	LumA	ER+/HER2- High Prolif	Died of Other Causes	l	NO	brca_metabric	Primary	IDC	45		MASTECTOMY
MB-5520	MB-5520	6.05	Breast Cancer	Breast Invasive Ductal Carcinoma	high	NO	3	+	pos	-	NEUT	YES	pre	7	3	38.49	IDC	16.3	DECEASED	-	LumA	ER+/HER2- High Prolif	Died of Disease	l	NO	brca_metabric	Primary	IDC	25	2	MASTECTOMY
MB-5521	MB-5521	4.09	Breast Cancer	Invasive Breast Carcinoma	high	NO	3	+	pos	-	NEUT	YES	post	4ER+	3	69.27	BRCA	124.8	LIVING	-	LumB	ER+/HER2- High Prolif	Living	l	YES	brca_metabric	Primary	IDC-MED	45	2	BREAST CONSERVING
MB-7118	MB-7118	3.04	Breast Cancer	Breast Invasive Ductal Carcinoma	moderate	NO	4	+		-	NEUT	YES	post	8	2	70.15	IDC	140.567	LIVING	+	LumA	ER+/HER2- Low Prolif	Living	l	NO	brca_metabric	Primary	IDC	20		MASTECTOMY
MB-5526	MB-5526	4.04	Breast Cancer	Invasive Breast Carcinoma	high	NO	3	-	neg	-	NEUT	NO	pre	10	3	45.42	BRCA	151.067	LIVING	-	Basal	ER-/HER2-	Living	r	YES	brca_metabric	Primary	IDC-MED	20	1	BREAST CONSERVING
MB-5527	MB-5527	5.022	Breast Cancer	Breast Invasive Ductal Carcinoma		YES	3	-	neg	+	GAIN	YES	post	4ER-	2	53.48	IDC	180.567	LIVING	-	claudin-low	ER-/HER2-	Living	l	YES	brca_metabric	Primary	IDC	11	2	MASTECTOMY
MB-7122	MB-7122	5.06	Breast Cancer	Breast Invasive Ductal Carcinoma	moderate	NO	4	+	pos	-	NEUT	YES	post	4ER+	3	83.39	IDC	29.9	DECEASED	-	Basal	ER+/HER2- High Prolif	Died of Other Causes		NO	brca_metabric	Primary	IDC	30		MASTECTOMY
MB-7123	MB-7123	2.072	Breast Cancer	Invasive Breast Carcinoma	moderate	NO	4	+		-	GAIN	YES	post	1	1	56.97	BRCA	137.667	LIVING	+	LumA	ER+/HER2- Low Prolif	Living		NO	brca_metabric	Primary	IDC-MUC	36		MASTECTOMY
MB-7124	MB-7124	4.04	Breast Cancer	Breast Invasive Ductal Carcinoma	high	NO	4	+		-	NEUT	YES	post	7	2	71.16	IDC	139.6	LIVING	+	LumA	ER+/HER2- High Prolif	Living		NO	brca_metabric	Primary	IDC	20		MASTECTOMY
MB-7127	MB-7127	3.038	Breast Cancer	Invasive Breast Carcinoma	moderate	NO	4	+	pos	-	NEUT	YES	post	9		52.43	BRCA	135.333	LIVING	+	Normal	ER+/HER2- High Prolif	Living	l	YES	brca_metabric	Primary	IDC-MUC	19		BREAST CONSERVING
MB-5533	MB-5533	5.04	Breast Cancer	Breast Invasive Ductal Carcinoma	low	NO	3	+	pos	-	NEUT	YES	post	1	3	71.64	IDC	158.033	LIVING	+	Normal	ER+/HER2- Low Prolif	Living	l	YES	brca_metabric	Primary	IDC	20	2	BREAST CONSERVING
MB-7130	MB-7130	5.062	Breast Cancer	Breast Invasive Ductal Carcinoma	high	NO	4	+	pos	-	GAIN	YES	post	9	3	72.28	IDC	102.967	DECEASED	-	LumB		Died of Disease	l	YES	brca_metabric	Primary	IDC	31		BREAST CONSERVING
MB-5535	MB-5535	6.044	Breast Cancer	Breast Invasive Ductal Carcinoma	high	YES	3	-	neg	+	GAIN	YES	pre	5	3	49.87	IDC	120.133	DECEASED	-	Her2	HER2+	Died of Disease	l	YES	brca_metabric	Primary	IDC	22	2	MASTECTOMY
MB-4987	MB-4987	3.04	Breast Cancer	Breast Invasive Lobular Carcinoma	low	NO	3	+	neg	-	NEUT	NO	post	8	2	76.37	ILC	221.767	DECEASED	-	LumA	ER+/HER2- Low Prolif	Died of Other Causes	r	NO	brca_metabric	Primary	ILC	20	1	MASTECTOMY
MB-7133	MB-7133	5.036	Breast Cancer	Breast Invasive Ductal Carcinoma	high	NO	4	+	pos	-	NEUT	YES	post	1	3	71.41	IDC	23.8333	DECEASED	-	LumB	ER+/HER2- High Prolif	Died of Disease	r	YES	brca_metabric	Primary	IDC	18		BREAST CONSERVING
MB-5543	MB-5543	4.08	Breast Cancer	Breast Invasive Ductal Carcinoma	low	NO	3	+	pos	-	LOSS	YES	post	3	3	79.11	IDC	34.4333	DECEASED	+	LumA	ER+/HER2- Low Prolif	Died of Other Causes	l	NO	brca_metabric	Primary	IDC	40	2	BREAST CONSERVING
MB-5546	MB-5546	3.01	Breast Cancer	Invasive Breast Carcinoma		NO	3	+	pos	-	NEUT	NO	pre	7	2	40.96	BRCA	233.267	LIVING	+	Normal	ER+/HER2- Low Prolif	Living	r	NO	brca_metabric	Primary	IDC-MUC	5	1	MASTECTOMY
MB-5547	MB-5547	5.06	Breast Cancer	Breast Invasive Ductal Carcinoma	moderate	YES	3	-	neg	-	NEUT	NO	pre	10	3	43.08	IDC	98.5667	LIVING	-	Basal	ER-/HER2-	Living	r	YES	brca_metabric	Primary	IDC	30	2	BREAST CONSERVING
MB-4996	MB-4996	3.036	Breast Cancer	Breast Invasive Ductal Carcinoma	low	NO	3	+	pos	-	NEUT	YES	post	7	1	69.65	IDC	99.7667	DECEASED	+	LumA	ER+/HER2- Low Prolif	Died of Other Causes	r	NO	brca_metabric	Primary	IDC	18	2	MASTECTOMY
MB-5549	MB-5549	4.04	Breast Cancer	Breast Invasive Ductal Carcinoma	moderate	YES	3	-	neg	+	GAIN	NO	post	1	2	54.83	IDC	88.9333	DECEASED	-	Her2	ER-/HER2-	Died of Disease	l	YES	brca_metabric	Primary	IDC	20	2	BREAST CONSERVING
MB-5550	MB-5550	3.052	Breast Cancer	Breast Invasive Ductal Carcinoma	moderate	NO	3	+	pos	-	NEUT	YES	post	3	2	84.3	IDC	171.3	DECEASED	+	LumA	ER+/HER2- High Prolif	Died of Other Causes	l	NO	brca_metabric	Primary	IDC	26	2	MASTECTOMY
MB-5551	MB-5551	4.054	Breast Cancer	Breast Invasive Ductal Carcinoma	moderate	NO	3	-	neg	-	NEUT	YES	post	10	3	67.24	IDC	182.233	LIVING	-	Basal	ER-/HER2-	Living	r	YES	brca_metabric	Primary	IDC	27	2	BREAST CONSERVING
MB-5552	MB-5552	2.08	Breast Cancer	Breast Invasive Ductal Carcinoma	moderate	NO	3	+	pos	-	NEUT	YES	post	6		69.77	IDC	34.7	DECEASED	+	LumB	ER+/HER2- High Prolif	Died of Disease	l	NO	brca_metabric	Primary	IDC	40		BREAST CONSERVING
MB-5553	MB-5553	3.06	Breast Cancer	Breast Invasive Ductal Carcinoma	low	NO	3	+	pos	-	NEUT	YES	post	2	2	70.52	IDC	154.5	DECEASED	+	LumB	ER+/HER2- High Prolif	Died of Other Causes	r	NO	brca_metabric	Primary	IDC	30	2	MASTECTOMY
MB-5011	MB-5011	3.046	Breast Cancer	Breast Invasive Ductal Carcinoma	high	NO	3	+	pos	-	NEUT	NO	post	3	2	67.68	IDC	80.5	DECEASED	+	LumA	ER+/HER2- Low Prolif	Died of Other Causes	r	YES	brca_metabric	Primary	IDC	23	2	BREAST CONSERVING
MB-5556	MB-5556	4.04	Breast Cancer	Breast Invasive Ductal Carcinoma	high	NO	3	+	pos	-	NEUT	YES	post	1	3	53.56	IDC	225.4	LIVING	-	LumB	ER+/HER2- High Prolif	Living	r	YES	brca_metabric	Primary	IDC	20	1	BREAST CONSERVING
MB-7149	MB-7149	6.1	Breast Cancer	Breast Invasive Ductal Carcinoma	moderate	NO	4	+	pos	-	NEUT	YES	post	9	3	66.52	IDC	44.6333	DECEASED	-	LumB	ER+/HER2- High Prolif	Died of Other Causes		YES	brca_metabric	Primary	IDC	50		MASTECTOMY
MB-7150	MB-7150	4.074	Breast Cancer	Breast Invasive Ductal Carcinoma	high	NO	4	+	pos	-	NEUT	NO	post	3	3	70.88	IDC	128.967	LIVING	-	LumB	ER+/HER2- High Prolif	Living	r	NO	brca_metabric	Primary	IDC	37		MASTECTOMY
MB-5017	MB-5017	6.028	Breast Cancer	Breast Invasive Ductal Carcinoma	moderate	NO	3	+	pos	-	NEUT	YES	post	4ER+	3	65.86	IDC	144.933	LIVING	-	claudin-low	ER+/HER2- High Prolif	Living	l	YES	brca_metabric	Primary	IDC	14	2	MASTECTOMY
MB-5562	MB-5562	3.03	Breast Cancer	Breast Invasive Ductal Carcinoma	moderate	NO	3	+	pos	-	NEUT	NO	post	2	2	73.93	IDC	102.967	DECEASED	+	LumB	ER+/HER2- High Prolif	Died of Other Causes	l	YES	brca_metabric	Primary	IDC	15	1	BREAST CONSERVING
MB-5563	MB-5563	3.03	Breast Cancer	Breast Invasive Lobular Carcinoma	low	NO	3	+	pos	-	GAIN	NO	post	3	2	76.3	ILC	117.667	DECEASED	-	LumA	ER+/HER2- Low Prolif	Died of Other Causes	r	NO	brca_metabric	Primary	ILC	15	1	MASTECTOMY
MB-5565	MB-5565	5.06	Breast Cancer	Invasive Breast Carcinoma	high	YES	3	-	neg	-	NEUT	YES	post	10	3	64.27	BRCA	194.1	DECEASED	+	claudin-low	ER-/HER2-	Died of Other Causes	l	YES	brca_metabric	Primary	IDC-MED	30	2	BREAST CONSERVING
MB-7155	MB-7155	5.0344	Breast Cancer	Breast Invasive Ductal Carcinoma	high	YES	4	-	neg	-	NEUT	NO	pre	10	3	41.14	IDC	149.767	LIVING	-	Basal	ER-/HER2-	Living	l	YES	brca_metabric	Primary	IDC	17.2		BREAST CONSERVING
MB-7157	MB-7157	4.038	Breast Cancer	Breast Invasive Ductal Carcinoma	high	NO	4	+	pos	-	NEUT	YES	post	8	2	56.86	IDC	219.633	LIVING	+	LumB	ER+/HER2- High Prolif	Living	r	YES	brca_metabric	Primary	IDC	19		MASTECTOMY
MB-7158	MB-7158	6.058	Breast Cancer	Breast Invasive Ductal Carcinoma	high	YES	4	-	neg	-	NEUT	NO	post	4ER-	3	50.73	IDC	46.4333	DECEASED	-	claudin-low	ER-/HER2-	Died of Disease		NO	brca_metabric	Primary	IDC	29		MASTECTOMY
MB-7159	MB-7159	4.068	Breast Cancer	Breast Invasive Ductal Carcinoma	high	YES	4	-	neg	-	NEUT	YES	post	10	3	60.45	IDC	21.9333	DECEASED	-	Basal		Died of Disease		YES	brca_metabric	Primary	IDC	34		BREAST CONSERVING
MB-7160	MB-7160	4.046	Breast Cancer	Breast Invasive Ductal Carcinoma	high	NO	4	+	pos	-	GAIN	YES	post	9	3	51.34	IDC	148.067	LIVING	+	Her2	ER+/HER2- High Prolif	Living	l	YES	brca_metabric	Primary	IDC	23		BREAST CONSERVING
MB-7161	MB-7161	5.092	Breast Cancer	Breast Invasive Ductal Carcinoma	low	NO	4	+	pos	-	GAIN	NO	pre	6	2	47.67	IDC	121.533	LIVING	+	LumA	ER+/HER2- High Prolif	Living	l	YES	brca_metabric	Primary	IDC	46		BREAST CONSERVING
MB-7162	MB-7162	2.0276	Breast Cancer	Breast Invasive Ductal Carcinoma	moderate	NO	4	+	pos	-	NEUT	YES	post	3	1	59.84	IDC	140.2	LIVING	+	LumA	ER+/HER2- Low Prolif	Living	r	YES	brca_metabric	Primary	IDC	13.8		BREAST CONSERVING
MB-7163	MB-7163	5.06	Breast Cancer	Breast Invasive Lobular Carcinoma	moderate	YES	4	+	neg	-	NEUT	YES	pre	3	2	43.81	ILC	52.6333	DECEASED	+	LumA	ER+/HER2- Low Prolif	Died of Disease		NO	brca_metabric	Primary	ILC	30		MASTECTOMY
MB-7164	MB-7164	3.0314	Breast Cancer	Breast Invasive Ductal Carcinoma	high	NO	4	+	pos	-	NEUT	YES	pre	3	1	49.13	IDC	211.4	LIVING	+	LumA	ER+/HER2- Low Prolif	Living		YES	brca_metabric	Primary	IDC	15.7		BREAST CONSERVING
MB-7165	MB-7165	5.364	Breast Cancer	Breast Invasive Ductal Carcinoma	high	YES	4	-	neg	-	NEUT	NO	pre	10	3	28.78	IDC	147.167	LIVING	-	Basal	ER-/HER2-	Living	l	YES	brca_metabric	Primary	IDC	182		BREAST CONSERVING
MB-7167	MB-7167	3.17	Breast Cancer	Breast Mixed Ductal and Lobular Carcinoma	high	NO	4	+	pos	-	NEUT	YES	pre	8	2	43.26	MDLC	141.033	LIVING	+	Her2	ER+/HER2- Low Prolif	Living	l	YES	brca_metabric	Primary	IDC+ILC	85		MASTECTOMY
MB-7168	MB-7168	4.05	Breast Cancer	Breast Invasive Ductal Carcinoma	low	NO	4	+	pos	-	NEUT	YES	post	7	3	60.33	IDC	150.5	LIVING	+	LumA	ER+/HER2- Low Prolif	Living	r	NO	brca_metabric	Primary	IDC	25		MASTECTOMY
MB-7170	MB-7170	3.04	Breast Cancer	Breast Invasive Ductal Carcinoma	high	NO	4	+	pos	-	NEUT	YES	post	4ER+	2	58.56	IDC	155.4	LIVING	-	LumA		Living	l	YES	brca_metabric	Primary	IDC	20		BREAST CONSERVING
MB-7171	MB-7171	5.062	Breast Cancer	Breast Invasive Ductal Carcinoma	high	NO	4	+	pos	-	NEUT	YES	post	9	3	71.82	IDC	160.4	DECEASED	+	LumB	ER+/HER2- High Prolif	Died of Other Causes	r	YES	brca_metabric	Primary	IDC	31		BREAST CONSERVING
MB-7172	MB-7172	4.0366	Breast Cancer	Breast Invasive Lobular Carcinoma	high	NO	4	+	pos	-	NEUT	YES	post	8	2	62.7	ILC	149.3	LIVING	+	LumB	ER+/HER2- High Prolif	Living	r	NO	brca_metabric	Primary	ILC	18.3		MASTECTOMY
MB-7173	MB-7173	3.0432	Breast Cancer	Breast Invasive Lobular Carcinoma	high	NO	4	+	pos	-	NEUT	YES	post	8	2	67.4	ILC	63.5333	DECEASED	-	LumA	ER+/HER2- High Prolif	Died of Other Causes	r	NO	brca_metabric	Primary	ILC	21.6		MASTECTOMY
MB-7174	MB-7174	4.04	Breast Cancer	Breast Invasive Ductal Carcinoma	high	NO	4	+		-	NEUT	YES	post	6	3	60.63	IDC	140.767	LIVING	-	LumB	ER+/HER2- High Prolif	Living	r	YES	brca_metabric	Primary	IDC	20		BREAST CONSERVING
MB-7176	MB-7176	4.057	Breast Cancer	Breast Invasive Ductal Carcinoma	high	NO	4	+	pos	-	NEUT	YES	post	8	2	50.51	IDC	194.4	DECEASED	+	LumA	ER+/HER2- High Prolif	Died of Other Causes	r	YES	brca_metabric	Primary	IDC	28.5		BREAST CONSERVING
MB-7181	MB-7181	5.042	Breast Cancer	Breast Invasive Ductal Carcinoma	high	NO	4	+	pos	-	GAIN	YES	post	1	3	63.09	IDC	157.533	LIVING	-	LumB	ER+/HER2- High Prolif	Living	l	YES	brca_metabric	Primary	IDC	21		BREAST CONSERVING
MB-5596	MB-5596	5.06	Breast Cancer	Breast Mixed Ductal and Lobular Carcinoma	moderate	NO	3	+	pos	-	NEUT	YES	post	3	2	54.27	MDLC	167.933	DECEASED	+	LumA	ER+/HER2- Low Prolif	Died of Disease	r	NO	brca_metabric	Primary	IDC+ILC	30		MASTECTOMY
MB-7185	MB-7185	5.0324	Breast Cancer	Breast Invasive Ductal Carcinoma	high	NO	4	+	pos	-	NEUT	YES	post	8	2	70.76	IDC	125.033	DECEASED	+	LumA	ER+/HER2- Low Prolif	Died of Disease	l	YES	brca_metabric	Primary	IDC	16.2		BREAST CONSERVING
MB-7186	MB-7186	5.066	Breast Cancer	Breast Invasive Ductal Carcinoma	high	NO	4	+	pos	-	NEUT	NO	pre	7	2	48.92	IDC	4.86667	LIVING	+	LumB	ER+/HER2- High Prolif	Living		NO	brca_metabric	Primary	IDC	33		MASTECTOMY
MB-7187	MB-7187	3.0046	Breast Cancer	Breast Invasive Ductal Carcinoma	moderate	YES	4	-	neg	+	GAIN	YES	pre	5	2	49.35	IDC	146.833	DECEASED	-	Normal	HER2+	Died of Disease	l	YES	brca_metabric	Primary	IDC	2.3		BREAST CONSERVING
MB-7188	MB-7188	1.05	Breast Cancer	Invasive Breast Carcinoma	high	NO	4	+	pos	-	NEUT	YES	post	7		68.45	BRCA	188.167	DECEASED	+	LumB	ER+/HER2- Low Prolif	Died of Other Causes	l	YES	brca_metabric	Primary	OTHER INVASIVE	25		BREAST CONSERVING
MB-7189	MB-7189	4.042	Breast Cancer	Breast Invasive Ductal Carcinoma	high	YES	4	+	pos	-	LOSS	YES	post	1	2	58.75	IDC	143.6	DECEASED	-	LumB		Died of Disease	r	YES	brca_metabric	Primary	IDC	21		BREAST CONSERVING
MB-7193	MB-7193	4.0304	Breast Cancer	Breast Invasive Ductal Carcinoma	moderate	NO	4	+	pos	-	GAIN	YES	post	6	3	76.65	IDC	87.4667	DECEASED	+	LumB	ER+/HER2- High Prolif	Died of Other Causes		NO	brca_metabric	Primary	IDC	15.2		MASTECTOMY
MB-5605	MB-5605	3.05	Breast Cancer	Breast Invasive Ductal Carcinoma	high	NO	3	+	pos	-	LOSS	NO	pre	3	2	40.37	IDC	123.7	LIVING	+	LumB	ER+/HER2- High Prolif	Living	r	YES	brca_metabric	Primary	IDC	25	2	BREAST CONSERVING
MB-7195	MB-7195	3.05	Breast Cancer	Breast Invasive Ductal Carcinoma	moderate	NO	4	+	pos	-	NEUT	YES	post	8	2	72.99	IDC	80.4333	DECEASED	+	LumA	ER+/HER2- Low Prolif	Died of Other Causes		NO	brca_metabric	Primary	IDC	25		MASTECTOMY
MB-7196	MB-7196	6.15	Breast Cancer	Breast Invasive Ductal Carcinoma	high	NO	4	+	pos	-	NEUT	YES	post	9	3	67.99	IDC	107.1	DECEASED	+	Her2	ER+/HER2- High Prolif	Died of Disease	r	YES	brca_metabric	Primary	IDC	75		MASTECTOMY
MB-7197	MB-7197	4.04	Breast Cancer	Breast Invasive Ductal Carcinoma	high	NO	4	+	pos	-	NEUT	YES	post	8	2	70.58	IDC	187.867	DECEASED	+	LumB	ER+/HER2- High Prolif	Died of Other Causes	r	NO	brca_metabric	Primary	IDC	20		MASTECTOMY
MB-7198	MB-7198	4.08	Breast Cancer	Breast Invasive Ductal Carcinoma	high	NO	4	+	pos	-	NEUT	YES	post	6	3	67.89	IDC	16.7333	DECEASED	+	Basal	ER+/HER2- High Prolif	Died of Disease		NO	brca_metabric	Primary	IDC	40		MASTECTOMY
MB-7199	MB-7199	4.04	Breast Cancer	Breast Invasive Ductal Carcinoma	high	NO	4	+	pos	-	NEUT	YES	post	8	2	81.14	IDC	76	DECEASED	-	LumB	ER+/HER2- High Prolif	Died of Other Causes		NO	brca_metabric	Primary	IDC	20		MASTECTOMY
MB-7200	MB-7200	4.046	Breast Cancer	Breast Invasive Ductal Carcinoma	moderate	NO	4	+	pos	-	NEUT	YES	post	8	3	71.69	IDC	97.6	DECEASED	+	LumB	ER+/HER2- High Prolif	Died of Other Causes	l	YES	brca_metabric	Primary	IDC	23		BREAST CONSERVING
MB-7201	MB-7201	3.032	Breast Cancer	Breast Mixed Ductal and Lobular Carcinoma	high	NO	4	-	pos	-	NEUT	YES	post	3	2	62.07	MDLC	163.433	LIVING	+	claudin-low	ER-/HER2-	Living	r	YES	brca_metabric	Primary	IDC+ILC	16		BREAST CONSERVING
MB-7205	MB-7205	5.05	Breast Cancer	Breast Invasive Ductal Carcinoma	moderate	YES	4	-	neg	-	NEUT	YES	pre	10	3	38.17	IDC	166.033	LIVING	-	Basal	ER-/HER2-	Living		YES	brca_metabric	Primary	IDC	25		BREAST CONSERVING
MB-7207	MB-7207	2.06	Breast Cancer	Breast Invasive Ductal Carcinoma		YES	4	-	neg	+	GAIN	YES	pre	1		43.28	IDC	55.7333	DECEASED	-	Her2	ER-/HER2-	Died of Disease	r	YES	brca_metabric	Primary	IDC	30		MASTECTOMY
MB-7208	MB-7208	6.0622	Breast Cancer	Breast Invasive Ductal Carcinoma	high	YES	4	-	neg	-	NEUT	YES	pre	10	3	48.83	IDC	45.9333	DECEASED	-	Basal	ER-/HER2-	Died of Disease		YES	brca_metabric	Primary	IDC	31.1		MASTECTOMY
MB-7212	MB-7212	4.0286	Breast Cancer	Breast Invasive Lobular Carcinoma	high	NO	4	+	pos	-	GAIN	YES	post	3	3	62.26	ILC	52.5	DECEASED	+	LumA	ER+/HER2- Low Prolif	Died of Other Causes		NO	brca_metabric	Primary	ILC	14.3		MASTECTOMY
MB-5629	MB-5629	3.06	Breast Cancer	Breast Invasive Ductal Carcinoma	moderate	NO	3	+	pos	-	NEUT	YES	post	3	2	71.36	IDC	103.8	DECEASED	+	LumA	ER+/HER2- High Prolif	Died of Other Causes	l	YES	brca_metabric	Primary	IDC	30		BREAST CONSERVING
MB-5632	MB-5632	5.07	Breast Cancer	Breast Invasive Ductal Carcinoma	high	NO	3	+	pos	-	GAIN	YES	post	9	2	78.55	IDC	38.1667	DECEASED	-	LumB	ER+/HER2- High Prolif	Died of Disease	l	YES	brca_metabric	Primary	IDC	35	2	MASTECTOMY
MB-7217	MB-7217	1.02	Breast Cancer	Breast Invasive Lobular Carcinoma	low	NO	4	+	pos	-	NEUT	NO	post	3		62.61	ILC	90.4	DECEASED	+	LumA	ER+/HER2- Low Prolif	Died of Other Causes	r	YES	brca_metabric	Primary	ILC	10		BREAST CONSERVING
MB-7218	MB-7218	3.0252	Breast Cancer	Breast Invasive Ductal Carcinoma	moderate	NO	4	+	pos	-	NEUT	YES	post	3	1	57.87	IDC	165.433	LIVING	+	LumA	ER+/HER2- Low Prolif	Living		YES	brca_metabric	Primary	IDC	12.6		BREAST CONSERVING
MB-5635	MB-5635	3.03	Breast Cancer	Breast Invasive Ductal Carcinoma	high	NO	3	+	pos	-	GAIN	YES	post	4ER+	2	57.2	IDC	21.0667	DECEASED	-	LumA	ER+/HER2- Low Prolif	Died of Disease	r	YES	brca_metabric	Primary	IDC	15	1	BREAST CONSERVING
MB-7220	MB-7220	3.0502	Breast Cancer	Breast Invasive Lobular Carcinoma	moderate	NO	4	+	pos	-	NEUT	YES	post	8	2	70.97	ILC	183.2	DECEASED	+	LumB	ER+/HER2- Low Prolif	Died of Other Causes	l	YES	brca_metabric	Primary	ILC	25.1		BREAST CONSERVING
MB-7225	MB-7225	5.076	Breast Cancer	Breast Invasive Ductal Carcinoma	high	YES	4	-	neg	-	GAIN	YES	pre	10	3	49.61	IDC	55	DECEASED	-	Basal		Died of Disease		YES	brca_metabric	Primary	IDC	38		MASTECTOMY
MB-7226	MB-7226	5.0352	Breast Cancer	Breast Invasive Ductal Carcinoma	high	YES	4	+	pos	-	GAIN	YES	post	6	3	67.88	IDC	53.3667	DECEASED	-	LumB	ER+/HER2- High Prolif	Died of Disease		NO	brca_metabric	Primary	IDC	17.6		MASTECTOMY
MB-7227	MB-7227	3.034	Breast Cancer	Breast Invasive Ductal Carcinoma	moderate	NO	4	+	pos	-	NEUT	YES	post	3	2	72.66	IDC	63.2	DECEASED	-	Normal	ER+/HER2- High Prolif	Died of Other Causes		NO	brca_metabric	Primary	IDC	17		MASTECTOMY
MB-7228	MB-7228	5.07	Breast Cancer	Breast Invasive Ductal Carcinoma	low	NO	4	+	pos	-	GAIN	YES	post	7	2	58.92	IDC	239.167	LIVING	+	Normal	ER+/HER2- Low Prolif	Living	l	NO	brca_metabric	Primary	IDC	35		MASTECTOMY
MB-7229	MB-7229	5.058	Breast Cancer	Breast Invasive Ductal Carcinoma	high	NO	4	+	pos	-	NEUT	YES	post	8	3	73.52	IDC	111.6	DECEASED	+	LumA	ER+/HER2- High Prolif	Died of Other Causes	r	NO	brca_metabric	Primary	IDC	29		MASTECTOMY
MB-7230	MB-7230	3.03	Breast Cancer	Breast Invasive Ductal Carcinoma	moderate	NO	4	+	pos	-	NEUT	YES	post	3	2	51.45	IDC	182.6	LIVING	+	LumA	ER+/HER2- High Prolif	Living	l	YES	brca_metabric	Primary	IDC	15		BREAST CONSERVING
MB-7231	MB-7231	1.076	Breast Cancer	Invasive Breast Carcinoma	moderate	NO	4	+	pos	-	NEUT	NO	post	4ER+		68.41	BRCA	199.033	DECEASED	+	LumA	ER+/HER2- Low Prolif	Died of Other Causes	l	NO	brca_metabric	Primary	IDC-MUC	38		MASTECTOMY
MB-7232	MB-7232	3.00424	Breast Cancer	Breast Invasive Ductal Carcinoma	high	NO	4	+	pos	-	NEUT	NO	post	8	2	58.37	IDC	177.6	LIVING	+	LumA	ER+/HER2- Low Prolif	Living	r	NO	brca_metabric	Primary	IDC	2.12		MASTECTOMY
MB-7233	MB-7233	3.0426	Breast Cancer	Breast Invasive Ductal Carcinoma	moderate	NO	4	+	pos	-	NEUT	YES	post	8	2	74.76	IDC	222.033	DECEASED	+	Her2	ER+/HER2- Low Prolif	Died of Other Causes	l	NO	brca_metabric	Primary	IDC	21.3		MASTECTOMY
MB-7234	MB-7234	4.016	Breast Cancer	Breast Invasive Ductal Carcinoma	high	NO	4	+	pos	-	NEUT	YES	post	6	3	63.43	IDC	222.2	LIVING	-	LumB	ER+/HER2- High Prolif	Living	l	YES	brca_metabric	Primary	IDC	8		BREAST CONSERVING
MB-7235	MB-7235	4.04	Breast Cancer	Breast Invasive Ductal Carcinoma	high	NO	4	+	pos	-	GAIN	YES	post	8	2	62.45	IDC	170.8	LIVING	+	LumA	ER+/HER2- Low Prolif	Living		NO	brca_metabric	Primary	IDC	20		MASTECTOMY
MB-7236	MB-7236	5.04464	Breast Cancer	Breast Invasive Ductal Carcinoma	moderate	NO	4	+	pos	-	GAIN	YES	post	8	2	51.46	IDC	201.467	DECEASED	+	LumB	ER+/HER2- Low Prolif	Died of Other Causes	l	YES	brca_metabric	Primary	IDC	22.32		BREAST CONSERVING
MB-7237	MB-7237	5.036	Breast Cancer	Breast Invasive Ductal Carcinoma	moderate	NO	4	+	pos	-	GAIN	YES	post	9	2	77.37	IDC	23.9333	DECEASED	+	NC	ER+/HER2- High Prolif	Died of Disease		NO	brca_metabric	Primary	IDC	18		MASTECTOMY
MB-7238	MB-7238	4.054	Breast Cancer	Breast Invasive Ductal Carcinoma	high	NO	4	+	pos	-	NEUT	YES	post	8	3	71.11	IDC	23.2667	DECEASED	-	Her2	ER+/HER2- High Prolif	Died of Disease		NO	brca_metabric	Primary	IDC	27		MASTECTOMY
MB-7241	MB-7241	4.046	Breast Cancer	Breast Invasive Ductal Carcinoma	moderate	NO	4	+	pos	-	NEUT	NO	pre	7	2	47.85	IDC	171.1	LIVING	+	LumB	ER+/HER2- Low Prolif	Living		NO	brca_metabric	Primary	IDC	23		MASTECTOMY
MB-7243	MB-7243	2.034	Breast Cancer	Breast Invasive Ductal Carcinoma	moderate	NO	4	+	pos	-	NEUT	YES	post	8	1	78.89	IDC	148.8	DECEASED	-	LumA	ER+/HER2- Low Prolif	Died of Other Causes		NO	brca_metabric	Primary	IDC	17		MASTECTOMY
MB-7244	MB-7244	3.024	Breast Cancer	Breast Invasive Ductal Carcinoma	moderate	NO	4	+	pos	-	NEUT	NO	post	8	1	54.81	IDC	184.167	LIVING	+	LumA	ER+/HER2- Low Prolif	Living	r	YES	brca_metabric	Primary	IDC	12		BREAST CONSERVING
MB-7249	MB-7249	1.042	Breast Cancer	Invasive Breast Carcinoma	low	NO	4	+	pos	-	GAIN	YES	post	8		75.13	BRCA	58.6667	DECEASED	+	LumA	ER+/HER2- Low Prolif	Died of Other Causes		YES	brca_metabric	Primary	IDC-MUC	21		BREAST CONSERVING
MB-7250	MB-7250	4.0354	Breast Cancer	Breast Invasive Ductal Carcinoma	moderate	NO	4	-	neg	+	GAIN	NO	pre	5	3	48.45	IDC	51	DECEASED	-	Her2	HER2+	Died of Disease		YES	brca_metabric	Primary	IDC	17.7		BREAST CONSERVING
MB-7251	MB-7251	6.03094	Breast Cancer	Breast Invasive Ductal Carcinoma	moderate	NO	4	-	pos	+	GAIN	YES	post	5	3	54.66	IDC	21.5667	DECEASED	-	Her2	HER2+	Died of Disease		NO	brca_metabric	Primary	IDC	15.47		MASTECTOMY
MB-7252	MB-7252	6.07	Breast Cancer	Breast Invasive Ductal Carcinoma	high	NO	4	-	pos	-	GAIN	YES	post	4ER+	3	74.8	IDC	35.7	DECEASED	-	Her2	ER-/HER2-	Died of Other Causes		NO	brca_metabric	Primary	IDC	35		MASTECTOMY
MB-7253	MB-7253	3.05	Breast Cancer	Invasive Breast Carcinoma	high	NO	4	+	pos	-	NEUT	YES	post	3	2	69.72	BRCA	59.9667	DECEASED	-	LumB	ER+/HER2- High Prolif	Died of Disease		NO	brca_metabric	Primary	IDC-MUC	25		MASTECTOMY
MB-7254	MB-7254	4.046	Breast Cancer	Breast Invasive Ductal Carcinoma	moderate	NO	4	+	pos	-	NEUT	YES	post	8	2	62.46	IDC	192.2	LIVING	+	LumA	ER+/HER2- High Prolif	Living		NO	brca_metabric	Primary	IDC	23		MASTECTOMY
MB-7256	MB-7256	5.08	Breast Cancer	Breast Invasive Ductal Carcinoma	high	YES	4	-	neg	+	GAIN	YES	post	5	2	50.92	IDC	34.7	DECEASED	-	Her2	HER2+	Died of Disease		YES	brca_metabric	Primary	IDC	40		BREAST CONSERVING
MB-7258	MB-7258	6.06	Breast Cancer	Breast Invasive Ductal Carcinoma	high	YES	4	-	neg	-	NEUT	YES	pre	10	3	45.11	IDC	15.0667	DECEASED	-	Basal		Died of Disease		YES	brca_metabric	Primary	IDC	30		BREAST CONSERVING
MB-7260	MB-7260	6.0483	Breast Cancer	Breast Invasive Ductal Carcinoma	moderate	YES	4	+	neg	+	GAIN	NO	post	5	3	52.41	IDC	31.1667	LIVING	-	Her2	HER2+	Living	r	YES	brca_metabric	Primary	IDC	24.15		BREAST CONSERVING
MB-7262	MB-7262	5.08	Breast Cancer	Breast Invasive Ductal Carcinoma	moderate	NO	4	+	pos	-	NEUT	YES	post	9	3	83.8	IDC	104.033	DECEASED	-	Her2	ER+/HER2- High Prolif	Died of Other Causes	l	NO	brca_metabric	Primary	IDC	40		BREAST CONSERVING
MB-7263	MB-7263	4.06	Breast Cancer	Breast Invasive Ductal Carcinoma	high	NO	4	+	pos	-	GAIN	YES	post	9	2	63.89	IDC	164.967	DECEASED	+	LumB	ER+/HER2- High Prolif	Died of Other Causes	l	YES	brca_metabric	Primary	IDC	30		BREAST CONSERVING
MB-7264	MB-7264	6.07	Breast Cancer	Breast Invasive Ductal Carcinoma	moderate	NO	4	+	pos	-	NEUT	YES	post	4ER+	3	60.57	IDC	42.9667	DECEASED	-	Normal	ER+/HER2- Low Prolif	Died of Disease		YES	brca_metabric	Primary	IDC	35		BREAST CONSERVING
MB-7266	MB-7266	3.08	Breast Cancer	Breast Invasive Ductal Carcinoma	moderate	NO	4	+	pos	-	NEUT	YES	post	9	1	59.82	IDC	68.1667	DECEASED	+	LumB		Died of Disease		YES	brca_metabric	Primary	IDC	40		BREAST CONSERVING
MB-7267	MB-7267	5.041	Breast Cancer	Breast Invasive Ductal Carcinoma	moderate	YES	4	-	neg	-	GAIN	NO	pre	10	3	28.37	IDC	195.367	DECEASED	-	Basal		Died of Other Causes	l	YES	brca_metabric	Primary	IDC	20.5		MASTECTOMY
MB-7268	MB-7268	5.1	Breast Cancer	Breast Invasive Lobular Carcinoma	moderate	NO	4	+	pos	-	LOSS	YES	pre	8	3	34.64	ILC	227.467	LIVING	+	LumA	ER+/HER2- High Prolif	Living		YES	brca_metabric	Primary	ILC	50		MASTECTOMY
MB-7269	MB-7269	5.05	Breast Cancer	Breast Invasive Ductal Carcinoma	moderate	YES	4	-	neg	-	GAIN	YES	pre	10	3	36.6	IDC	21.1667	DECEASED	-	Basal	ER-/HER2-	Died of Disease		YES	brca_metabric	Primary	IDC	25		BREAST CONSERVING
MB-6030	MB-6030	2.04	Breast Cancer	Breast Invasive Ductal Carcinoma	high	NO	5	+	pos	-	NEUT	YES	post	7	1	66.76	IDC	145.367	DECEASED	+	LumA	ER+/HER2- Low Prolif	Died of Other Causes	l	NO	brca_metabric	Primary	IDC	20		MASTECTOMY
MB-6036	MB-6036	4.04	Breast Cancer	Invasive Breast Carcinoma	moderate	NO	5	-	neg	+	GAIN	NO	pre	10	3	44.65	BRCA	287.933	LIVING	-	claudin-low	ER-/HER2-	Living	l	NO	brca_metabric	Primary	IDC-MED	20		MASTECTOMY
MB-6039	MB-6039	5.07	Breast Cancer	Breast Invasive Ductal Carcinoma	high	NO	5	+	pos	-	GAIN	YES	post	9	3	65.96	IDC	73.1333	DECEASED	+	Her2	ER+/HER2- High Prolif	Died of Other Causes	r	NO	brca_metabric	Primary	IDC	35		MASTECTOMY
MB-6042	MB-6042	3.06	Breast Cancer	Breast Invasive Ductal Carcinoma	high	NO	5	+	pos	-	NEUT	NO	post	3	2	70.12	IDC	263.433	LIVING	+	Normal	ER+/HER2- Low Prolif	Living	r	NO	brca_metabric	Primary	IDC	30		MASTECTOMY
MB-7277	MB-7277	4.06	Breast Cancer	Breast Invasive Ductal Carcinoma	high	NO	4	+	pos	-	NEUT	YES	post	8	2	56.78	IDC	187.033	LIVING	+	LumA	ER+/HER2- Low Prolif	Living		NO	brca_metabric	Primary	IDC	30		MASTECTOMY
MB-6047	MB-6047	5.03	Breast Cancer	Breast Invasive Ductal Carcinoma	high	NO	5	+	pos	-	NEUT	YES	post	9	2	72.94	IDC	37.8667	DECEASED	+	Her2	ER+/HER2- High Prolif	Died of Disease	r	NO	brca_metabric	Primary	IDC	15		MASTECTOMY
MB-7279	MB-7279	4.1	Breast Cancer	Breast Invasive Ductal Carcinoma	high	NO	4	+	pos	-	GAIN	YES	post	9	2	86.14	IDC	21.3	DECEASED	+	Her2	HER2+	Died of Disease		NO	brca_metabric	Primary	IDC	50		MASTECTOMY
MB-7280	MB-7280	5.08	Breast Cancer	Invasive Breast Carcinoma	high	NO	4	+	pos	-	NEUT	YES	post	7	2	63.5	BRCA	195.533	LIVING	+	LumA	ER+/HER2- High Prolif	Living	l	NO	brca_metabric	Primary	IDC-MUC	40		MASTECTOMY
MB-6050	MB-6050	3.04	Breast Cancer	Breast Invasive Ductal Carcinoma	high	NO	5	+	pos	-	NEUT	NO	post	8	2	51.07	IDC	192.2	LIVING	+	LumA	ER+/HER2- Low Prolif	Living	r	NO	brca_metabric	Primary	IDC	20		MASTECTOMY
MB-7283	MB-7283	5.06	Breast Cancer	Breast Invasive Lobular Carcinoma	moderate	YES	4	+	pos	-	LOSS	YES	post	6	2	54.42	ILC	28.8667	DECEASED	-	LumB	ER+/HER2- High Prolif	Died of Disease		YES	brca_metabric	Primary	ILC	30		BREAST CONSERVING
MB-7284	MB-7284	5.03	Breast Cancer	Breast Invasive Lobular Carcinoma	high	NO	4	+	pos	-	NEUT	YES	post	6	3	61.23	ILC	203	DECEASED	-	LumA	ER+/HER2- Low Prolif	Died of Other Causes	r	NO	brca_metabric	Primary	ILC	15		MASTECTOMY
MB-6053	MB-6053	3.052	Breast Cancer	Breast Invasive Ductal Carcinoma	moderate	NO	5	+	pos	-	NEUT	YES	post	1	1	69.39	IDC	250.8	LIVING	-	LumB	ER+/HER2- High Prolif	Living	l	NO	brca_metabric	Primary	IDC	26		MASTECTOMY
MB-6055	MB-6055	5.05	Breast Cancer	Breast Invasive Ductal Carcinoma	high	YES	5	-	neg	-	NEUT	NO	pre	10	3	33.08	IDC	200.433	LIVING	-	claudin-low	ER-/HER2-	Living	l	YES	brca_metabric	Primary	IDC	25		BREAST CONSERVING
MB-7287	MB-7287	6.06	Breast Cancer	Breast Invasive Ductal Carcinoma	moderate	NO	4	+	pos	+	GAIN	YES	post	5	3	63.09	IDC	96.9667	DECEASED	+	LumB	ER+/HER2- High Prolif	Died of Disease		NO	brca_metabric	Primary	IDC	30		MASTECTOMY
MB-6059	MB-6059	4.096	Breast Cancer	Breast Invasive Ductal Carcinoma	high	YES	5	+	neg	-	NEUT	NO	post	7	2	50.88	IDC	278.467	LIVING	+	Normal	ER+/HER2- High Prolif	Living	r	NO	brca_metabric	Primary	IDC	48		MASTECTOMY
MB-7289	MB-7289	5.13	Breast Cancer	Breast Invasive Lobular Carcinoma	moderate	NO	4	+	pos	-	GAIN	YES	post	4ER+	2	51.87	ILC	126.667	DECEASED	+	Normal	ER+/HER2- Low Prolif	Died of Disease		NO	brca_metabric	Primary	ILC	65		MASTECTOMY
MB-7291	MB-7291	6.1	Breast Cancer	Breast Mixed Ductal and Lobular Carcinoma	high	NO	4	-	pos	+	GAIN	YES	post	1	3	53.87	MDLC	6.83333	DECEASED	-	claudin-low	HER2+	Died of Disease		NO	brca_metabric	Primary	IDC+ILC	50		MASTECTOMY
MB-6063	MB-6063	6.24	Breast Cancer	Breast Invasive Ductal Carcinoma	high	YES	5	-	neg	+	GAIN	NO	post	5	3	58.9	IDC	15.6	DECEASED	-	Normal	HER2+	Died of Disease	l	NO	brca_metabric	Primary	IDC	120		MASTECTOMY
MB-7293	MB-7293	5.09	Breast Cancer	Breast Invasive Ductal Carcinoma	high	NO	4	+	pos	-	NEUT	YES	post	3	3	56.9	IDC	199.233	LIVING	+	LumA	ER+/HER2- Low Prolif	Living		NO	brca_metabric	Primary	IDC	45		MASTECTOMY
MB-7294	MB-7294	4.03	Breast Cancer	Breast Invasive Ductal Carcinoma	high	NO	4	+	pos	-	GAIN	YES	post	1	2	59.2	IDC	82.7333	DECEASED	+	LumB	ER+/HER2- High Prolif	Died of Disease		NO	brca_metabric	Primary	IDC	15		MASTECTOMY
MB-7295	MB-7295	5.05	Breast Cancer	Breast Invasive Ductal Carcinoma	high	NO	4	+	pos	-	NEUT	YES	pre	3	3	43.1	IDC	196.867	LIVING	+	LumA	ER+/HER2- Low Prolif	Living	r	YES	brca_metabric	Primary	IDC	25		BREAST CONSERVING
MB-7296	MB-7296	5.04	Breast Cancer	Breast Invasive Ductal Carcinoma	high	NO	4	+	pos	+	GAIN	NO	pre	5	3	42.88	IDC	44.7333	DECEASED	-	LumB		Died of Disease		YES	brca_metabric	Primary	IDC	20		MASTECTOMY
MB-6075	MB-6075	3.05	Breast Cancer	Breast Invasive Ductal Carcinoma	high	NO	5	+	pos	-	NEUT	NO	post	7	2	84.04	IDC	182.333	DECEASED	+	LumB	ER+/HER2- High Prolif	Died of Disease	l	NO	brca_metabric	Primary	IDC	25		MASTECTOMY
MB-6077	MB-6077	3.032	Breast Cancer	Breast Invasive Ductal Carcinoma	low	NO	5	+	pos	-	NEUT	NO	post	7	2	70.92	IDC	170.267	DECEASED	+	NC	ER+/HER2- High Prolif	Died of Other Causes	l	NO	brca_metabric	Primary	IDC	16		MASTECTOMY
MB-6079	MB-6079	3	Breast Cancer	Breast Invasive Ductal Carcinoma	moderate	NO	5	+	pos	-	NEUT	YES	post	9	2	68.91	IDC	239.167	DECEASED	-	LumB	ER+/HER2- High Prolif	Died of Disease	r	YES	brca_metabric	Primary	IDC			BREAST CONSERVING
MB-6080	MB-6080	6.06	Breast Cancer	Breast Invasive Ductal Carcinoma	high	NO	5	+	pos	-	NEUT	YES	post	4ER+	3	79.04	IDC	54.1	DECEASED	+	LumB	ER+/HER2- High Prolif	Died of Disease	r	YES	brca_metabric	Primary	IDC	30	3	MASTECTOMY
MB-6082	MB-6082	5.14	Breast Cancer	Breast Invasive Ductal Carcinoma	low	YES	5	+	neg	+	NEUT	NO	pre	7	2	46.47	IDC	102.5	DECEASED	-	Normal	ER+/HER2- Low Prolif	Died of Disease	r	NO	brca_metabric	Primary	IDC	70		MASTECTOMY
MB-6083	MB-6083	3.042	Breast Cancer	Breast Invasive Ductal Carcinoma	high	NO	5	+	pos	-	NEUT	YES	post	8	2	73.03	IDC	164.033	DECEASED	+	LumA	ER+/HER2- Low Prolif	Died of Other Causes	l	NO	brca_metabric	Primary	IDC	21		MASTECTOMY
MB-6085	MB-6085	5.052	Breast Cancer	Breast Invasive Ductal Carcinoma	high	YES	5	-	neg	+	GAIN	YES	post	4ER-	2	58.38	IDC	23.9	LIVING	-	Her2	ER-/HER2-	Living	r	NO	brca_metabric	Primary	IDC	26		MASTECTOMY
MB-5186	MB-5186	1.02	Breast Cancer	Breast Invasive Ductal Carcinoma	low	NO	3	+	pos	+	GAIN	NO	pre	6		42.84	IDC	203.267	LIVING	+	LumA	ER+/HER2- High Prolif	Living	l	YES	brca_metabric	Primary	IDC	10	1	BREAST CONSERVING
MB-6097	MB-6097	4.016	Breast Cancer	Breast Invasive Ductal Carcinoma	high	NO	5	+	pos	-	NEUT	YES	post	8	2	68.59	IDC	159.7	DECEASED	-	LumA	ER+/HER2- High Prolif	Died of Other Causes	r	YES	brca_metabric	Primary	IDC	8		BREAST CONSERVING
MB-6098	MB-6098	5.16	Breast Cancer	Breast Invasive Ductal Carcinoma	high	YES	5	-	neg	-	NEUT	NO	pre	10	3	28.29	IDC	10.6333	DECEASED	-	Basal		Died of Disease	l	NO	brca_metabric	Primary	IDC	80		MASTECTOMY
MB-6100	MB-6100	4.06	Breast Cancer	Breast Invasive Ductal Carcinoma	high	YES	5	-	neg	+	GAIN	NO	post	5	2	53.45	IDC	10.0667	DECEASED	-	Her2		Died of Disease	l	YES	brca_metabric	Primary	IDC	30	3	BREAST CONSERVING
MB-5191	MB-5191	4.04	Breast Cancer	Breast Invasive Ductal Carcinoma	moderate	NO	3	+	pos	-	NEUT	YES	post	8	3	54.75	IDC	142.167	DECEASED	+	LumA		Died of Other Causes	l	NO	brca_metabric	Primary	IDC	20	1	MASTECTOMY
MB-6103	MB-6103	3	Breast Cancer	Invasive Breast Carcinoma	low	NO	5	+	pos	-	NEUT	YES	post	3	2	66.28	BRCA	239.4	LIVING	-	Normal	ER+/HER2- Low Prolif	Living	l	NO	brca_metabric	Primary	INVASIVE TUMOUR			MASTECTOMY
MB-6105	MB-6105	2.026	Breast Cancer	Breast Invasive Ductal Carcinoma	moderate	NO	5	+	pos	+	NEUT	NO	post	7	1	78.93	IDC	192.2	DECEASED	+	Her2	ER+/HER2- High Prolif	Died of Other Causes	l	NO	brca_metabric	Primary	IDC	13		MASTECTOMY
MB-6107	MB-6107	4	Breast Cancer	Breast Invasive Lobular Carcinoma	moderate	NO	5	+	pos	-	NEUT	YES	post	3	3	71.38	ILC	123.333	DECEASED	+	Normal	ER+/HER2- Low Prolif	Died of Other Causes	l	NO	brca_metabric	Primary	ILC			MASTECTOMY
MB-6108	MB-6108	3.036	Breast Cancer	Breast Invasive Ductal Carcinoma	high	NO	5	+	pos	-	LOSS	YES	pre	4ER+	2	38.01	IDC	193.967	LIVING	+	LumA	ER+/HER2- Low Prolif	Living	r	NO	brca_metabric	Primary	IDC	18	1	MASTECTOMY
MB-5199	MB-5199	4.03	Breast Cancer	Breast Invasive Ductal Carcinoma	low	NO	3	-	neg	+	GAIN	YES	post	5	3	65.35	IDC	204.4	LIVING	-	Basal	HER2+	Living	r	NO	brca_metabric	Primary	IDC	15	1	MASTECTOMY
MB-6114	MB-6114	5.056	Breast Cancer	Breast Invasive Ductal Carcinoma	high	YES	5	+	neg	+	GAIN	NO	post	5	2	70.76	IDC	66.8333	LIVING	+	Her2	ER+/HER2- High Prolif	Living	r	NO	brca_metabric	Primary	IDC	28		MASTECTOMY
MB-6116	MB-6116	3.06	Breast Cancer	Breast Invasive Ductal Carcinoma	high	NO	5	+	neg	+	GAIN	NO	post	5	2	66.13	IDC	193.133	LIVING	+	Her2	HER2+	Living	r	NO	brca_metabric	Primary	IDC	30		MASTECTOMY
MB-5204	MB-5204	2.048	Breast Cancer	Breast Invasive Ductal Carcinoma	moderate	NO	3	+	pos	-	NEUT	YES	post	3		76.91	IDC	191.933	DECEASED	+	LumA	ER+/HER2- Low Prolif	Died of Other Causes	r	NO	brca_metabric	Primary	IDC	24	2	BREAST CONSERVING
MB-6122	MB-6122	4.07	Breast Cancer	Breast Invasive Ductal Carcinoma	moderate	YES	5	+	neg	-	LOSS	NO	post	4ER-	2	54.74	IDC	260.2	LIVING	+	Basal	ER-/HER2-	Living	l	NO	brca_metabric	Primary	IDC	35		MASTECTOMY
MB-6124	MB-6124	6.03	Breast Cancer	Breast Invasive Ductal Carcinoma	high	NO	5	+	pos	-	NEUT	YES	post	3	3	76.99	IDC	115.633	DECEASED	+	LumA	ER+/HER2- High Prolif	Died of Other Causes	r	NO	brca_metabric	Primary	IDC	15		MASTECTOMY
MB-6125	MB-6125	3.03	Breast Cancer	Breast Invasive Ductal Carcinoma	moderate	NO	5	+	pos	-	NEUT	YES	post	4ER+	2	63.27	IDC	153.9	DECEASED	+	Normal	ER+/HER2- Low Prolif	Died of Other Causes	l	NO	brca_metabric	Primary	IDC	15		MASTECTOMY
MB-6131	MB-6131	3.122	Breast Cancer	Breast Invasive Ductal Carcinoma	high	NO	5	-	pos	+	GAIN	NO	post	5	2	57.27	IDC	257.667	LIVING	-	Her2	HER2+	Living	l	NO	brca_metabric	Primary	IDC	61		MASTECTOMY
MB-6133	MB-6133	3.078	Breast Cancer	Breast Invasive Lobular Carcinoma	high	NO	5	+	pos	-	NEUT	NO	post	3	2	74.6	ILC	61.8	DECEASED	-	LumA	ER+/HER2- High Prolif	Died of Disease	r	NO	brca_metabric	Primary	ILC	39		MASTECTOMY
MB-6135	MB-6135	4.03	Breast Cancer	Breast Invasive Ductal Carcinoma	high	NO	5	+	pos	-	NEUT	YES	post	9	2	69.38	IDC	78.6	DECEASED	+	LumB	ER+/HER2- High Prolif	Died of Other Causes	r	NO	brca_metabric	Primary	IDC	15		MASTECTOMY
MB-6138	MB-6138	6.074	Breast Cancer	Breast Invasive Lobular Carcinoma	moderate	NO	5	+	pos	-	NEUT	YES	post	3	3	85.85	ILC	25.6333	DECEASED	-	LumB	ER+/HER2- Low Prolif	Died of Disease	l	NO	brca_metabric	Primary	ILC	37	2	MASTECTOMY
MB-5214	MB-5214	3.04	Breast Cancer	Breast Invasive Ductal Carcinoma	low	NO	3	+	pos	-	NEUT	YES	post	2	2	66.57	IDC	107.367	DECEASED	+	Normal	ER+/HER2- Low Prolif	Died of Other Causes	l	YES	brca_metabric	Primary	IDC	20	1	BREAST CONSERVING
MB-6143	MB-6143	4.092	Breast Cancer	Invasive Breast Carcinoma	moderate	NO	5	-	neg	-	NEUT	NO	post	9	3	60.6	BRCA	255.6	LIVING	-	claudin-low	ER-/HER2-	Living	r	YES	brca_metabric	Primary	INVASIVE TUMOUR	46	2	BREAST CONSERVING
MB-6144	MB-6144	3.04	Breast Cancer	Invasive Breast Carcinoma	high	NO	5	-	pos	-	NEUT	NO	post	10	2	64.55	BRCA	254.933	LIVING	-	claudin-low	ER-/HER2-	Living	l	NO	brca_metabric	Primary	IDC-MED	20		MASTECTOMY
MB-6145	MB-6145	4.09	Breast Cancer	Breast Invasive Ductal Carcinoma	high	NO	5	+	pos	-	LOSS	YES	post	7	2	60.41	IDC	34.3333	DECEASED	-	LumB	ER+/HER2- High Prolif	Died of Disease	l	NO	brca_metabric	Primary	IDC	45		MASTECTOMY
MB-5221	MB-5221	2.04	Breast Cancer	Invasive Breast Carcinoma	high	NO	3	+	pos	-	NEUT	NO	post	8	1	63.53	BRCA	131.3	DECEASED	+	LumA	ER+/HER2- Low Prolif	Died of Other Causes	l	NO	brca_metabric	Primary	IDC-TUB	20	1	MASTECTOMY
MB-6147	MB-6147	2.03	Breast Cancer	Breast Invasive Lobular Carcinoma	low	NO	5	+	pos	-	NEUT	YES	post	4ER+	1	76.01	ILC	238.067	DECEASED	+	claudin-low	ER+/HER2- Low Prolif	Died of Other Causes	r	NO	brca_metabric	Primary	ILC	15		MASTECTOMY
MB-6149	MB-6149	2.052	Breast Cancer	Breast Invasive Ductal Carcinoma	high	NO	5	+	pos	-	GAIN	NO	post	7	1	70.9	IDC	74.9333	DECEASED	+	LumA	ER+/HER2- High Prolif	Died of Other Causes	r	NO	brca_metabric	Primary	IDC	26		MASTECTOMY
MB-6150	MB-6150	3.042	Breast Cancer	Breast Invasive Ductal Carcinoma	high	NO	5	+	pos	-	NEUT	NO	post	4ER+	2	59.47	IDC	77.6667	DECEASED	-	LumB	ER+/HER2- High Prolif	Died of Other Causes	l	NO	brca_metabric	Primary	IDC	21		MASTECTOMY
MB-5225	MB-5225	4.06	Breast Cancer	Breast Invasive Ductal Carcinoma	high	NO	3	-	neg	-	NEUT	YES	post	10	3	68.01	IDC	43.2667	DECEASED	-	Basal	ER-/HER2-	Died of Disease	l	YES	brca_metabric	Primary	IDC	30	2	BREAST CONSERVING
MB-6154	MB-6154	3.05	Breast Cancer	Breast Invasive Ductal Carcinoma	moderate	NO	5	+	pos	-	NEUT	NO	post	8	2	71.74	IDC	195.3	LIVING	+	LumB	ER+/HER2- High Prolif	Living	r	NO	brca_metabric	Primary	IDC	25		MASTECTOMY
MB-6156	MB-6156	4.05	Breast Cancer	Invasive Breast Carcinoma	high	NO	5	-	pos	+	GAIN	NO	pre	5	3	49.5	BRCA	58.9333	DECEASED	+	Her2	HER2+	Died of Disease	l	NO	brca_metabric	Primary	INVASIVE TUMOUR	25		MASTECTOMY
MB-6157	MB-6157	6.07	Breast Cancer	Breast Invasive Ductal Carcinoma	moderate	NO	5	+	pos	+	GAIN	YES	post	5	3	86.29	IDC	15.8667	DECEASED	-	Basal	HER2+	Died of Disease	l	YES	brca_metabric	Primary	IDC	35		MASTECTOMY
MB-6160	MB-6160	4	Breast Cancer	Invasive Breast Carcinoma	moderate	YES	5	-	neg	+	GAIN	NO	pre	9	2	46.23	BRCA	247.367	LIVING	-	Her2	HER2+	Living	r	NO	brca_metabric	Primary	INVASIVE TUMOUR			MASTECTOMY
MB-6163	MB-6163	5.07	Breast Cancer	Breast Invasive Ductal Carcinoma	high	NO	5	+	pos	-	NEUT	YES	post	8	2	71.62	IDC	88.6667	DECEASED	+	LumA	ER+/HER2- High Prolif	Died of Other Causes	r	NO	brca_metabric	Primary	IDC	35		MASTECTOMY
MB-6164	MB-6164	5.026	Breast Cancer	Breast Invasive Ductal Carcinoma	high	NO	5	+	pos	-	NEUT	YES	post	3	2	77.45	IDC	205.9	LIVING	+	LumB	ER+/HER2- High Prolif	Living	l	NO	brca_metabric	Primary	IDC	13		MASTECTOMY
MB-5232	MB-5232	3.028	Breast Cancer	Breast Invasive Ductal Carcinoma	moderate	NO	3	-	neg	-	NEUT	NO	post	10	2	74.53	IDC	211.2	DECEASED	-	Basal	ER-/HER2-	Died of Other Causes	l	YES	brca_metabric	Primary	IDC	14	1	BREAST CONSERVING
MB-6168	MB-6168	3.04	Breast Cancer	Breast Invasive Ductal Carcinoma	high	NO	5	+	pos	-	NEUT	NO	post	7	2	64.95	IDC	225.7	DECEASED	+	LumA	ER+/HER2- Low Prolif	Died of Other Causes	l	NO	brca_metabric	Primary	IDC	20		MASTECTOMY
MB-6169	MB-6169	4.05	Breast Cancer	Breast Invasive Ductal Carcinoma	moderate	NO	5	-	pos	+	GAIN	NO	pre	4ER+	3	39.17	IDC	84.7333	DECEASED	-	Basal	ER-/HER2-	Died of Other Causes	l	NO	brca_metabric	Primary	IDC	25		MASTECTOMY
MB-6171	MB-6171	3.08	Breast Cancer	Breast Invasive Ductal Carcinoma	high	NO	5	+	pos	-	NEUT	YES	post	3	2	70.91	IDC	220.3	LIVING	+	LumA	ER+/HER2- Low Prolif	Living	l	NO	brca_metabric	Primary	IDC	40		MASTECTOMY
MB-6178	MB-6178	6.064	Breast Cancer	Breast Invasive Ductal Carcinoma	moderate	NO	5	-	neg	-	NEUT	NO	pre	10	3	38.58	IDC	33.1333	DECEASED	-	Basal	ER-/HER2-	Died of Disease	l	NO	brca_metabric	Primary	IDC	32		BREAST CONSERVING
MB-5239	MB-5239	3.03	Breast Cancer	Breast Invasive Ductal Carcinoma	high	NO	3	+		-	NEUT	NO	post	9	2	69.5	IDC	192.133	LIVING	+	LumB	ER+/HER2- High Prolif	Living	r	NO	brca_metabric	Primary	IDC	15	1	MASTECTOMY
MB-6181	MB-6181	3.03	Breast Cancer	Breast Invasive Ductal Carcinoma	high	NO	5	+	pos	-	NEUT	YES	post	8	1	83.09	IDC	54.9333	DECEASED	+	LumA	ER+/HER2- High Prolif	Died of Other Causes	l	NO	brca_metabric	Primary	IDC	15		MASTECTOMY
MB-6182	MB-6182	4.042	Breast Cancer	Breast Invasive Ductal Carcinoma	high	NO	5	-	pos	+	GAIN	NO	post	1	3	56.47	IDC	208.8	LIVING	-	Her2	HER2+	Living	l	YES	brca_metabric	Primary	IDC	21		BREAST CONSERVING
MB-6183	MB-6183	3.036	Breast Cancer	Breast Invasive Ductal Carcinoma	high	NO	5	+	pos	-	NEUT	NO	post	8	2	66.24	IDC	79.1333	DECEASED	+	LumB	ER+/HER2- High Prolif	Died of Other Causes	l	NO	brca_metabric	Primary	IDC	18	1	MASTECTOMY
MB-5251	MB-5251	2.04	Breast Cancer	Breast Invasive Ductal Carcinoma	moderate	NO	3	+	pos	-	NEUT	YES	post	3		76.77	IDC	112.467	DECEASED	+	LumA	ER+/HER2- Low Prolif	Died of Disease	l	NO	brca_metabric	Primary	IDC	20	2	MASTECTOMY
MB-6185	MB-6185	2.032	Breast Cancer	Breast Invasive Ductal Carcinoma	low	NO	5	+	pos	-	NEUT	NO	post	3	1	75.44	IDC	197.733	DECEASED	+	LumA	ER+/HER2- Low Prolif	Died of Other Causes	r	NO	brca_metabric	Primary	IDC	16		MASTECTOMY
MB-5255	MB-5255	4.03	Breast Cancer	Invasive Breast Carcinoma	low	NO	3	-	neg	-	GAIN	NO	post	4ER-	3	58.7	BRCA	53.5667	LIVING	-	claudin-low	ER-/HER2-	Living	l	YES	brca_metabric	Primary	IDC	15	1	BREAST CONSERVING
MB-6188	MB-6188	6.056	Breast Cancer	Breast Invasive Ductal Carcinoma	high	NO	5	-	neg	-	GAIN	NO	pre	10	3	41.92	IDC	23.7667	LIVING	-	claudin-low	ER-/HER2-	Living	r	NO	brca_metabric	Primary	IDC	28		MASTECTOMY
MB-6189	MB-6189	3.084	Breast Cancer	Breast Invasive Ductal Carcinoma	moderate	NO	5	+	pos	-	NEUT	YES	post	7	2	56.25	IDC	240.2	LIVING	+	LumB	ER+/HER2- High Prolif	Living	r	YES	brca_metabric	Primary	IDC	42	2	BREAST CONSERVING
MB-6190	MB-6190	4.056	Breast Cancer	Breast Invasive Ductal Carcinoma	high	NO	5	+	pos	-	NEUT	YES	post	4ER+	2	79.24	IDC	24.6333	DECEASED	-	LumA	ER+/HER2- Low Prolif	Died of Other Causes	r	NO	brca_metabric	Primary	IDC	28		MASTECTOMY
MB-5260	MB-5260	4.03	Breast Cancer	Breast Invasive Ductal Carcinoma	moderate	NO	3	+	pos	-	NEUT	NO	post	7	3	72.23	IDC	202.1	DECEASED	+	LumB	ER+/HER2- High Prolif	Died of Other Causes	r	YES	brca_metabric	Primary	IDC	15	1	BREAST CONSERVING
MB-6194	MB-6194	5.05	Breast Cancer	Breast Invasive Ductal Carcinoma	high	YES	5	-	neg	-	NEUT	NO	pre	4ER-	2	44.51	IDC	52.4667	DECEASED	+	Normal	ER+/HER2- Low Prolif	Died of Disease	l	YES	brca_metabric	Primary	IDC	25	2	MASTECTOMY
MB-5264	MB-5264	4.036	Breast Cancer	Breast Invasive Ductal Carcinoma	high	NO	3	+	pos	-	NEUT	NO	pre	8	3	46.4	IDC	199.3	LIVING	+	LumA	ER+/HER2- Low Prolif	Living	l	YES	brca_metabric	Primary	IDC	18	1	BREAST CONSERVING
MB-5266	MB-5266	4.06	Breast Cancer	Breast Invasive Ductal Carcinoma	high	NO	3	+	pos	+	GAIN	YES	post	1	3	76.83	IDC	83.6333	DECEASED	-	LumB	ER+/HER2- High Prolif	Died of Other Causes	l	NO	brca_metabric	Primary	IDC	30	2	MASTECTOMY
MB-5267	MB-5267	3.03	Breast Cancer	Breast Invasive Ductal Carcinoma	moderate	NO	3	+	pos	-	NEUT	NO	post	2	2	52.77	IDC	71.0667	DECEASED	+	LumA	ER+/HER2- Low Prolif	Died of Disease	r	YES	brca_metabric	Primary	IDC	15	1	BREAST CONSERVING
MB-5268	MB-5268	3.06	Breast Cancer	Invasive Breast Carcinoma	moderate	NO	3	+	pos	-	NEUT	NO	pre	3	2	47.98	BRCA	186.133	LIVING	+	LumA	ER+/HER2- Low Prolif	Living	r	YES	brca_metabric	Primary	OTHER	30	2	BREAST CONSERVING
MB-5270	MB-5270	5.07	Breast Cancer	Breast Invasive Ductal Carcinoma	high	NO	3	+	pos	-	NEUT	YES	post	8	3	67.1	IDC	187.833	DECEASED	+	LumA	ER+/HER2- High Prolif	Died of Other Causes	l	NO	brca_metabric	Primary	IDC	35	2	MASTECTOMY
MB-5271	MB-5271	3.08	Breast Cancer	Breast Invasive Ductal Carcinoma	high	NO	3	+	pos	-	GAIN	YES	post	9	2	58.25	IDC	167.5	LIVING	-	LumB	ER+/HER2- High Prolif	Living	l	NO	brca_metabric	Primary	IDC	40	2	MASTECTOMY
MB-6211	MB-6211	3.046	Breast Cancer	Breast Invasive Ductal Carcinoma	high	NO	5	+	pos	-	NEUT	NO	post	8	2	82.1	IDC	42.3	DECEASED	+	LumA	ER+/HER2- Low Prolif	Died of Other Causes	l	NO	brca_metabric	Primary	IDC	23		MASTECTOMY
MB-5273	MB-5273	4.04	Breast Cancer	Breast Invasive Ductal Carcinoma	high	NO	3	+	pos	-	NEUT	YES	post	6	3	60.33	IDC	60.8667	DECEASED	+	LumB	ER+/HER2- High Prolif	Died of Disease	l	NO	brca_metabric	Primary	IDC	20	1	MASTECTOMY
MB-5275	MB-5275	3	Breast Cancer	Breast Invasive Ductal Carcinoma	moderate	NO	3	+	pos	-	NEUT	NO	post	3	2	72.19	IDC	75.9667	DECEASED	-	Her2	ER+/HER2- High Prolif	Died of Other Causes	l	NO	brca_metabric	Primary	IDC			MASTECTOMY
MB-5277	MB-5277	3.036	Breast Cancer	Breast Mixed Ductal and Lobular Carcinoma	low	NO	3	+	pos	-	NEUT	NO	pre	8	2	35.78	MDLC	221.067	DECEASED	+	Normal	ER+/HER2- Low Prolif	Died of Disease	r	NO	brca_metabric	Primary	IDC+ILC	18		MASTECTOMY
MB-5278	MB-5278	1.04	Breast Cancer	Breast Invasive Lobular Carcinoma	moderate	NO	3	+	pos	-	NEUT	NO	pre	4ER+		47.92	ILC	99.9667	DECEASED	+	Normal	ER+/HER2- Low Prolif	Died of Disease	l	NO	brca_metabric	Primary	ILC	20	1	MASTECTOMY
MB-5279	MB-5279	4.08	Breast Cancer	Breast Invasive Lobular Carcinoma	high	NO	3	+	pos	-	NEUT	NO	post	8	3	66.55	ILC	68.7667	DECEASED	-	LumA	ER+/HER2- High Prolif	Died of Other Causes	r	NO	brca_metabric	Primary	ILC	40	2	MASTECTOMY
MB-5280	MB-5280	4.004	Breast Cancer	Breast Invasive Ductal Carcinoma	low	NO	3	+	pos	-	LOSS	NO	pre	1	3	45.85	IDC	77.8667	DECEASED	+	Normal	ER+/HER2- High Prolif	Died of Disease	l	NO	brca_metabric	Primary	IDC	2		MASTECTOMY
MB-5281	MB-5281	4.03	Breast Cancer	Breast Invasive Ductal Carcinoma	moderate	NO	3	-	neg	-	NEUT	NO	post	4ER-	3	55.72	IDC	79.3	LIVING	-	LumA	ER+/HER2- Low Prolif	Living	l	YES	brca_metabric	Primary	IDC	15	1	BREAST CONSERVING
MB-5284	MB-5284	6.08	Breast Cancer	Breast Invasive Ductal Carcinoma	moderate	NO	3	+	pos	-	NEUT	YES	post	3	3	68.18	IDC	65.3333	DECEASED	+	LumA	ER+/HER2- Low Prolif	Died of Other Causes	l	YES	brca_metabric	Primary	IDC	40	2	MASTECTOMY
MB-6226	MB-6226	3.074	Breast Cancer	Breast Mixed Ductal and Lobular Carcinoma	moderate	NO	5	+	pos	-	NEUT	YES	post	8	2	73.37	MDLC	35.3667	DECEASED	+	Normal	ER+/HER2- High Prolif	Died of Other Causes	l	NO	brca_metabric	Primary	IDC+ILC	37		MASTECTOMY
MB-5288	MB-5288	4.07	Breast Cancer	Breast Invasive Ductal Carcinoma	high	NO	3	+	pos	-	NEUT	YES	post	3	2	70.1	IDC	128.4	DECEASED	-	LumB	ER+/HER2- High Prolif	Died of Other Causes	r	YES	brca_metabric	Primary	IDC	35	2	BREAST CONSERVING
MB-5289	MB-5289	5.052	Breast Cancer	Invasive Breast Carcinoma	high	NO	3	+	pos	-	NEUT	YES	post	8	3	65.45	BRCA	87	DECEASED	+	LumA	ER+/HER2- Low Prolif	Died of Other Causes	l	YES	brca_metabric	Primary	IDC	26	2	BREAST CONSERVING
MB-6230	MB-6230	5.042	Breast Cancer	Invasive Breast Carcinoma	high	NO	5	+	pos	-	NEUT	YES	post	3	2	52.95	BRCA	74.8	DECEASED	+	LumA		Died of Disease	l	NO	brca_metabric	Primary	IDC	21		MASTECTOMY
MB-5291	MB-5291	3.03	Breast Cancer	Breast Invasive Ductal Carcinoma	high	NO	3	+	pos	-	GAIN	YES	post	9	2	67.25	IDC	153.533	LIVING	+	LumB	ER+/HER2- High Prolif	Living	r	YES	brca_metabric	Primary	IDC	15	1	BREAST CONSERVING
MB-5292	MB-5292	3.01	Breast Cancer	Breast Invasive Ductal Carcinoma	moderate	NO	3	+	pos	+	GAIN	NO	post	5	2	82.06	IDC	48.4333	DECEASED	-	LumB	ER+/HER2- High Prolif	Died of Disease	l	NO	brca_metabric	Primary	IDC	5		MASTECTOMY
MB-6233	MB-6233	2.04	Breast Cancer	Breast Invasive Ductal Carcinoma	high	NO	5	+	pos	-	NEUT	NO	post	8	1	70.65	IDC	201.167	LIVING	+	LumB	ER+/HER2- Low Prolif	Living	l	YES	brca_metabric	Primary	IDC	20	1	BREAST CONSERVING
MB-5294	MB-5294	6.198	Breast Cancer	Breast Invasive Ductal Carcinoma	moderate	YES	3	-	neg	-	NEUT	YES	pre	10	3	31.71	IDC	195.933	LIVING	+	Basal	ER-/HER2-	Living	r	YES	brca_metabric	Primary	IDC	99	3	MASTECTOMY
MB-6237	MB-6237	4.04	Breast Cancer	Breast Invasive Ductal Carcinoma	high	NO	5	-	neg	-	GAIN	NO	post	10	3	75.62	IDC	105.2	DECEASED	-	Basal	ER-/HER2-	Died of Other Causes	r	NO	brca_metabric	Primary	IDC	20	1	MASTECTOMY
MB-5296	MB-5296	6.08	Breast Cancer	Breast Invasive Ductal Carcinoma	moderate	NO	3	-	pos	+	GAIN	YES	post	5	3	78.93	IDC	13.8	DECEASED	-	claudin-low	HER2+	Died of Disease	r	YES	brca_metabric	Primary	IDC	40	3	MASTECTOMY
MB-5298	MB-5298	6.046	Breast Cancer	Breast Invasive Ductal Carcinoma	high	YES	3	-	neg	-	NEUT	NO	pre	10	3	49.63	IDC	84.9	DECEASED	-	Basal	ER-/HER2-	Died of Disease	r	NO	brca_metabric	Primary	IDC	23	2	BREAST CONSERVING
MB-5299	MB-5299	5.08	Breast Cancer	Breast Invasive Ductal Carcinoma	high	YES	3	-	neg	-	NEUT	YES	post	10	3	53.35	IDC	16.7	DECEASED	-	Basal	ER-/HER2-	Died of Disease	l	NO	brca_metabric	Primary	IDC	40	2	BREAST CONSERVING
MB-5300	MB-5300	2.03	Breast Cancer	Breast Invasive Ductal Carcinoma	moderate	NO	3	+	pos	-	NEUT	NO	post	8	1	55.53	IDC	190.167	LIVING	+	LumA	ER+/HER2- Low Prolif	Living	r	YES	brca_metabric	Primary	IDC	15	1	BREAST CONSERVING
MB-6246	MB-6246	5.06	Breast Cancer	Breast Invasive Ductal Carcinoma	high	YES	5	-	neg	+	GAIN	NO	post	5	3	58.39	IDC	52.9	DECEASED	-	Her2	HER2+	Died of Other Causes	l	NO	brca_metabric	Primary	IDC	30		MASTECTOMY
MB-5302	MB-5302	2.12	Breast Cancer	Invasive Breast Carcinoma	high	NO	3	+	pos	-	NEUT	YES	post	3	1	52.81	BRCA	191.1	LIVING	-	Normal	ER+/HER2- High Prolif	Living	l	YES	brca_metabric	Primary	ILC	60	2	MASTECTOMY
MB-6251	MB-6251	5.06	Breast Cancer	Breast Invasive Ductal Carcinoma	high	YES	5	-	neg	-	LOSS	NO	pre	10	3	48.59	IDC	14.7	DECEASED	-	Basal		Died of Disease	r	YES	brca_metabric	Primary	IDC	30	2	MASTECTOMY
MB-5306	MB-5306	4.03	Breast Cancer	Breast Invasive Ductal Carcinoma	high	NO	3	+	pos	-	GAIN	NO	post	7	3	58.26	IDC	159.733	LIVING	-	LumA	ER+/HER2- High Prolif	Living	l	NO	brca_metabric	Primary	IDC	15	1	MASTECTOMY
MB-5308	MB-5308	4.05	Breast Cancer	Breast Invasive Ductal Carcinoma	low	NO	3	+	pos	-	NEUT	YES	post	4ER+	3	67.62	IDC	104.767	DECEASED	+	Normal	ER+/HER2- Low Prolif	Died of Disease	r	YES	brca_metabric	Primary	IDC	25	2	BREAST CONSERVING
MB-5310	MB-5310	3.06	Breast Cancer	Breast Invasive Ductal Carcinoma	high	NO	3	+	pos	-	NEUT	YES	post	3	2	71.4	IDC	153.3	DECEASED	-	LumA	ER+/HER2- Low Prolif	Died of Other Causes	l	NO	brca_metabric	Primary	IDC	30	2	MASTECTOMY
MB-6257	MB-6257	4.032	Breast Cancer	Breast Invasive Ductal Carcinoma	high	NO	5	+	pos	-	NEUT	YES	pre	8	3	49.38	IDC	91	LIVING	+	LumB	ER+/HER2- High Prolif	Living	l	YES	brca_metabric	Primary	IDC	16		BREAST CONSERVING
MB-6263	MB-6263	5.048	Breast Cancer	Breast Invasive Ductal Carcinoma	moderate	NO	5	+	pos	-	NEUT	YES	post	4ER+	2	79.42	IDC	75.8667	LIVING	-	LumA		Living	l	NO	brca_metabric	Primary	IDC	24		MASTECTOMY
MB-6271	MB-6271	3.05	Breast Cancer	Breast Invasive Lobular Carcinoma	high	NO	5	+	pos	-	LOSS	NO	post	7	2	64.4	ILC	157.733	LIVING	-	LumA		Living	r	NO	brca_metabric	Primary	ILC	25		BREAST CONSERVING
MB-6272	MB-6272	5	Breast Cancer	Breast Invasive Ductal Carcinoma	low	YES	5	-	neg	-	NEUT	NO	pre	10	3	36.93	IDC	22.4	DECEASED	-	claudin-low		Died of Disease	r	YES	brca_metabric	Primary	IDC			BREAST CONSERVING
MB-6273	MB-6273	4.032	Breast Cancer	Breast Invasive Ductal Carcinoma	high	YES	5	+	neg	-	NEUT	NO	pre	3	2	43.08	IDC	189.433	LIVING	+	LumA		Living	r	NO	brca_metabric	Primary	IDC	16		MASTECTOMY
MB-6280	MB-6280	5.088	Breast Cancer	Breast Invasive Ductal Carcinoma	high	YES	5	-	neg	-	NEUT	NO	post	10	3	53.68	IDC	27.8667	DECEASED	-	Basal		Died of Disease	l	YES	brca_metabric	Primary	IDC	44		MASTECTOMY
MB-6281	MB-6281	5.01	Breast Cancer	Breast Invasive Ductal Carcinoma	high	NO	5	+	pos	-	NEUT	YES	post	6	2	75.1	IDC	3.5	DECEASED	+	LumB		Died of Other Causes	l	NO	brca_metabric	Primary	IDC	5		BREAST CONSERVING
MB-6283	MB-6283	5.05	Breast Cancer	Breast Mixed Ductal and Lobular Carcinoma	low	NO	5	+	pos	-	NEUT	YES	post	7	3	73.07	MDLC	92.4	DECEASED	+	LumA		Died of Other Causes	l	NO	brca_metabric	Primary	IDC+ILC	25		MASTECTOMY
MB-6284	MB-6284	3.06	Breast Cancer	Breast Invasive Ductal Carcinoma	moderate	NO	5	+	pos	-	LOSS	YES	post	9	2	67.81	IDC	88.3333	DECEASED	+	LumB		Died of Other Causes	r	YES	brca_metabric	Primary	IDC	30		BREAST CONSERVING
MB-6286	MB-6286	3.04	Breast Cancer	Breast Invasive Lobular Carcinoma	moderate	NO	5	+	pos	-	NEUT	NO	post	3	2	85.17	ILC	49.5333	DECEASED	+	LumA		Died of Other Causes	l	NO	brca_metabric	Primary	ILC	20		MASTECTOMY
MB-6287	MB-6287	5.07	Breast Cancer	Breast Invasive Ductal Carcinoma	moderate	YES	5	+	neg	-	LOSS	NO	post	1	3	58.08	IDC	35.2	DECEASED	+	LumB		Died of Disease	r	YES	brca_metabric	Primary	IDC	35		MASTECTOMY
MB-6288	MB-6288	4.046	Breast Cancer	Breast Invasive Ductal Carcinoma	high	NO	5	+	pos	-	NEUT	YES	post	6	3	74.33	IDC	100.3	DECEASED	+	LumB		Died of Disease	l	YES	brca_metabric	Primary	IDC	23		BREAST CONSERVING
MB-6297	MB-6297	3.06	Breast Cancer	Breast Invasive Ductal Carcinoma	high	NO	5	+	pos	-	GAIN	YES	post	8	2	52.55	IDC	170.867	LIVING	-	LumA		Living	r	YES	brca_metabric	Primary	IDC	30		BREAST CONSERVING
MB-6300	MB-6300	4.03	Breast Cancer	Breast Invasive Lobular Carcinoma	high	NO	5	+	pos	-	NEUT	YES	post	3	2	62.92	ILC	63.8333	DECEASED	+	LumB		Died of Other Causes	l	NO	brca_metabric	Primary	ILC	15		MASTECTOMY
MB-6302	MB-6302	6.054	Breast Cancer	Breast Invasive Ductal Carcinoma	high	NO	5	+	pos	-	NEUT	YES	post	9	3	67.78	IDC	125.867	DECEASED	-	LumB	ER+/HER2- High Prolif	Died of Other Causes	l	YES	brca_metabric	Primary	IDC	27		MASTECTOMY
MB-6305	MB-6305	5.06	Breast Cancer	Breast Invasive Ductal Carcinoma	high	YES	5	-	neg	-	GAIN	NO	post	10	3	52.85	IDC	89.5333	DECEASED	-	claudin-low	ER-/HER2-	Died of Disease	l	YES	brca_metabric	Primary	IDC	30		MASTECTOMY
MB-6306	MB-6306	4.058	Breast Cancer	Breast Invasive Ductal Carcinoma	high	NO	5	+	pos	-	GAIN	YES	post	1	3	78.22	IDC	64.6	DECEASED	+	LumB	ER+/HER2- High Prolif	Died of Other Causes	l	YES	brca_metabric	Primary	IDC	29		BREAST CONSERVING
MB-6308	MB-6308	5.046	Breast Cancer	Breast Invasive Ductal Carcinoma	high	NO	5	+	pos	-	NEUT	YES	post	8	2	81.75	IDC	151.933	DECEASED	+	LumA	ER+/HER2- Low Prolif	Died of Other Causes	r	YES	brca_metabric	Primary	IDC	23		BREAST CONSERVING
MB-6312	MB-6312	4.078	Breast Cancer	Breast Invasive Ductal Carcinoma	high	NO	5	+	pos	-	NEUT	YES	post	9	3	85.02	IDC	162.767	LIVING	-	LumB	ER+/HER2- High Prolif	Living	r	NO	brca_metabric	Primary	IDC	39		MASTECTOMY
MB-6314	MB-6314	3.028	Breast Cancer	Breast Invasive Ductal Carcinoma	high	NO	5	+	pos	+	GAIN	NO	post	1	2	68.57	IDC	134.833	LIVING	-	Her2	HER2+	Living	l	NO	brca_metabric	Primary	IDC	14		BREAST CONSERVING
MB-5339	MB-5339	5.03	Breast Cancer	Breast Invasive Ductal Carcinoma	high	NO	3	+	pos	-	NEUT	YES	post	3	3	71.78	IDC	195.867	LIVING	-	NC	ER+/HER2- High Prolif	Living	r	YES	brca_metabric	Primary	IDC	15	2	BREAST CONSERVING
MB-6318	MB-6318	4.07	Breast Cancer	Breast Invasive Ductal Carcinoma	high	NO	5	-	pos	-	NEUT	NO	post	10	3	81.37	IDC	109.233	DECEASED	-	Her2	ER-/HER2-	Died of Other Causes	r	NO	brca_metabric	Primary	IDC	35		MASTECTOMY
MB-6319	MB-6319	5.124	Breast Cancer	Breast Mixed Ductal and Lobular Carcinoma	high	YES	5	+	neg	-	NEUT	YES	post	3	2	57.9	MDLC	154.7	LIVING	+	Normal	ER+/HER2- Low Prolif	Living	r	YES	brca_metabric	Primary	IDC+ILC	62		BREAST CONSERVING
MB-6322	MB-6322	5.05	Breast Cancer	Breast Invasive Ductal Carcinoma	high	NO	5	+	pos	-	NEUT	YES	post	4ER+	2	80.93	IDC	80.3667	DECEASED	-	LumB	ER+/HER2- High Prolif	Died of Other Causes	l	YES	brca_metabric	Primary	IDC	25		BREAST CONSERVING
MB-6327	MB-6327	4.12	Breast Cancer	Invasive Breast Carcinoma	high	NO	5	+	pos	-	NEUT	YES	post	7	1	76.56	BRCA	18.2667	DECEASED	-	LumB	ER+/HER2- High Prolif	Died of Disease	l	YES	brca_metabric	Primary	IDC-MUC	60		MASTECTOMY
MB-5348	MB-5348	5.03	Breast Cancer	Breast Invasive Ductal Carcinoma	high	YES	3	-	neg	-	NEUT	NO	pre	10	3	41.27	IDC	169.667	LIVING	-	claudin-low	ER-/HER2-	Living	l	NO	brca_metabric	Primary	IDC	15	2	MASTECTOMY
MB-6329	MB-6329	4.046	Breast Cancer	Breast Invasive Ductal Carcinoma	high	NO	5	+	neg	-	NEUT	YES	post	9	3	68.48	IDC	81.5	DECEASED	+	LumB	ER+/HER2- High Prolif	Died of Other Causes	r	NO	brca_metabric	Primary	IDC	23		BREAST CONSERVING
MB-6330	MB-6330	4.04	Breast Cancer	Breast Invasive Ductal Carcinoma	high	YES	5	-	neg	+	GAIN	YES	pre	4ER-	2	36.81	IDC	140.333	LIVING	-	Her2	HER2+	Living	r	YES	brca_metabric	Primary	IDC	20		MASTECTOMY
MB-6334	MB-6334	4.042	Breast Cancer	Breast Invasive Ductal Carcinoma	high	NO	5	+	neg	+	GAIN	YES	post	9	3	60.12	IDC	128.1	LIVING	+	Her2	HER2+	Living	r	NO	brca_metabric	Primary	IDC	21		MASTECTOMY
MB-6336	MB-6336	6.05	Breast Cancer	Invasive Breast Carcinoma	moderate	YES	5	-	neg	-	NEUT	NO	post	2	3	63.22	BRCA	17.2	DECEASED	-	Basal	ER-/HER2-	Died of Disease	r	YES	brca_metabric	Primary	INVASIVE TUMOUR	25		MASTECTOMY
MB-6337	MB-6337	6.11	Breast Cancer	Breast Invasive Ductal Carcinoma	high	YES	5	-	neg	+	GAIN	NO	post	5	3	58.25	IDC	110.867	DECEASED	-	Basal	HER2+	Died of Other Causes	r	YES	brca_metabric	Primary	IDC	55		MASTECTOMY
MB-6344	MB-6344	3.12	Breast Cancer	Breast Invasive Ductal Carcinoma	moderate	NO	5	+	pos	-	NEUT	NO	post	1	2	82	IDC	152.933	DECEASED	-	LumB	ER+/HER2- High Prolif	Died of Disease	r	NO	brca_metabric	Primary	IDC	60		MASTECTOMY
MB-6346	MB-6346	3.044	Breast Cancer	Breast Invasive Ductal Carcinoma	high	NO	5	+	pos	-	NEUT	NO	post	8	2	63.2	IDC	281.5	LIVING	+	LumB	ER+/HER2- High Prolif	Living	r	YES	brca_metabric	Primary	IDC	22	2	BREAST CONSERVING
MB-6358	MB-6358	3.05	Breast Cancer	Breast Invasive Ductal Carcinoma	high	NO	5	-	pos	+	GAIN	NO	post	5	2	57.77	IDC	37.8667	DECEASED	-	Her2	HER2+	Died of Disease	r	NO	brca_metabric	Primary	IDC	25		MASTECTOMY
MB-6359	MB-6359	3.044	Breast Cancer	Breast Invasive Ductal Carcinoma		NO	5	+	pos	-	NEUT	NO	post	6	2	73.42	IDC	85.0333	DECEASED	-	Her2	ER+/HER2- High Prolif	Died of Disease	l	NO	brca_metabric	Primary	IDC	22		MASTECTOMY
MB-6363	MB-6363	6.05	Breast Cancer	Breast Invasive Ductal Carcinoma	moderate	YES	5	-	neg	+	GAIN	NO	post	5	3	60.77	IDC	16.7	DECEASED	-	Basal	HER2+	Died of Disease	r	YES	brca_metabric	Primary	IDC	25		MASTECTOMY
MB-7000	MB-7000	4.022	Breast Cancer	Invasive Breast Carcinoma	moderate	NO	4	+	pos	-	GAIN	YES	post	1	2	69.28	BRCA	97.4	LIVING	+	LumB	ER+/HER2- High Prolif	Living	l	NO	brca_metabric	Primary	OTHER INVASIVE	11		MASTECTOMY
MB-7001	MB-7001	3.02	Breast Cancer	Breast Mixed Ductal and Lobular Carcinoma	high	NO	4	+	pos	+	GAIN	YES	post	5	2	72.71	MDLC	102.7	LIVING	-	LumA	HER2+	Living	l	YES	brca_metabric	Primary	IDC+ILC	10		BREAST CONSERVING
MB-7002	MB-7002	3.032	Breast Cancer	Breast Invasive Ductal Carcinoma	moderate	NO	4	+	pos	-	LOSS	YES	post	4ER+	2	74.52	IDC	57.9333	LIVING	+	LumB	ER+/HER2- High Prolif	Living	l	NO	brca_metabric	Primary	IDC	16		MASTECTOMY
MB-7003	MB-7003	4.054	Breast Cancer	Breast Invasive Ductal Carcinoma	low	NO	4	+	pos	-	NEUT	YES	post	3	2	50.44	IDC	91.2333	DECEASED	+	Normal	ER+/HER2- Low Prolif	Died of Other Causes	r	NO	brca_metabric	Primary	IDC	27		MASTECTOMY
MB-7004	MB-7004	5.06	Breast Cancer	Breast Invasive Ductal Carcinoma	moderate	NO	4	+	pos	-	NEUT	YES	post	8	2	74.2	IDC	50.4667	LIVING	-	LumA	ER+/HER2- Low Prolif	Living	r	YES	brca_metabric	Primary	IDC	30		MASTECTOMY
MB-7005	MB-7005	3.052	Breast Cancer	Breast Invasive Ductal Carcinoma	high	NO	4	+	pos	-	NEUT	YES	post	8	1	70.84	IDC	45.3333	LIVING	-	LumB	ER+/HER2- Low Prolif	Living	r	YES	brca_metabric	Primary	IDC	26		BREAST CONSERVING
MB-7006	MB-7006	3.038	Breast Cancer	Invasive Breast Carcinoma	low	NO	4	+	pos	-	NEUT	YES	post	3	1	58.8	BRCA	109.933	LIVING	+	LumA	ER+/HER2- Low Prolif	Living	l	YES	brca_metabric	Primary	IDC-TUB	19		BREAST CONSERVING
MB-7007	MB-7007	5.034	Breast Cancer	Breast Invasive Ductal Carcinoma	high	YES	4	-	neg	-	GAIN	NO	post	10	3	54.44	IDC	58.6	LIVING	-	Basal	ER-/HER2-	Living	l	YES	brca_metabric	Primary	IDC	17		MASTECTOMY
MB-7008	MB-7008	4.048	Breast Cancer	Breast Invasive Ductal Carcinoma	high	NO	4	-	neg	-	NEUT	NO	post	4ER-	3	69.94	IDC	50.9	DECEASED	-	claudin-low	ER-/HER2-	Died of Other Causes	r	NO	brca_metabric	Primary	IDC	24		MASTECTOMY
MB-7009	MB-7009	5.054	Breast Cancer	Breast Invasive Ductal Carcinoma	high	YES	4	-	neg	-	NEUT	NO	post	10	3	68.28	IDC	54.7667	DECEASED	-	Basal	ER-/HER2-	Died of Disease	r	YES	brca_metabric	Primary	IDC	27		BREAST CONSERVING
MB-7010	MB-7010	2.046	Breast Cancer	Breast Invasive Ductal Carcinoma	moderate	NO	4	+	pos	-	NEUT	YES	post	7	1	70.25	IDC	74.0333	LIVING	+	LumA	ER+/HER2- Low Prolif	Living	r	NO	brca_metabric	Primary	IDC	23		MASTECTOMY
MB-7011	MB-7011	4.08	Breast Cancer	Breast Invasive Ductal Carcinoma	moderate	NO	4	+	pos	-	GAIN	YES	post	9	3	68.9	IDC	70.0667	DECEASED	+	LumB	ER+/HER2- High Prolif	Died of Other Causes	l	YES	brca_metabric	Primary	IDC	40		MASTECTOMY
MB-7012	MB-7012	4.04	Breast Cancer	Breast Invasive Ductal Carcinoma	high	YES	4	-	neg	-	NEUT	NO	post	10	3	60.96	IDC	19.8333	DECEASED	-	Basal	ER-/HER2-	Died of Disease	l	YES	brca_metabric	Primary	IDC	20		BREAST CONSERVING
MB-7013	MB-7013	2.036	Breast Cancer	Breast Invasive Ductal Carcinoma	high	NO	4	+	pos	-	NEUT	YES	pre	8	1	30.53	IDC	46.4333	LIVING	+	LumA	ER+/HER2- Low Prolif	Living	r	YES	brca_metabric	Primary	IDC	18		BREAST CONSERVING
MB-7014	MB-7014	5.038	Breast Cancer	Breast Invasive Ductal Carcinoma	high	NO	4	+	pos	-	NEUT	YES	post	1	3	67.57	IDC	68.7	LIVING	+	Basal	ER+/HER2- High Prolif	Living	l	YES	brca_metabric	Primary	IDC	19		BREAST CONSERVING
MB-7015	MB-7015	4.05	Breast Cancer	Breast Invasive Ductal Carcinoma	high	NO	4	+	pos	-	NEUT	YES	post	8	3	63.79	IDC	78.1667	LIVING	+	LumB	ER+/HER2- High Prolif	Living	r	YES	brca_metabric	Primary	IDC	25		BREAST CONSERVING
MB-7017	MB-7017	5.054	Breast Cancer	Breast Invasive Ductal Carcinoma	high	YES	4	-	neg	-	NEUT	NO	pre	10	3	36.63	IDC	135.333	LIVING	-	claudin-low	ER-/HER2-	Living	r	YES	brca_metabric	Primary	IDC	27		BREAST CONSERVING
MB-7018	MB-7018	4.08	Breast Cancer	Breast Invasive Ductal Carcinoma	moderate	YES	4	+	neg	-	NEUT	NO	post	9	2	72.12	IDC	86.5333	DECEASED	-	Her2	ER+/HER2- High Prolif	Died of Disease	r	YES	brca_metabric	Primary	IDC	40		MASTECTOMY
MB-7019	MB-7019	3.042	Breast Cancer	Breast Invasive Ductal Carcinoma	moderate	NO	4	+	pos	-	NEUT	YES	post	3	2	68.44	IDC	80.7333	DECEASED	+	LumB	ER+/HER2- Low Prolif	Died of Other Causes	l	NO	brca_metabric	Primary	IDC	21		MASTECTOMY
MB-7020	MB-7020	5.054	Breast Cancer	Breast Invasive Ductal Carcinoma	moderate	YES	4	-	neg	+	GAIN	NO	pre	5	3	44.47	IDC	71.6333	DECEASED	-	Her2	HER2+	Died of Disease	l	NO	brca_metabric	Primary	IDC	27		MASTECTOMY
MB-7022	MB-7022	3.068	Breast Cancer	Breast Invasive Ductal Carcinoma	high	NO	4	+	pos	-	NEUT	YES	post	8	2	70.61	IDC	85.5	LIVING	+	LumB	ER+/HER2- High Prolif	Living	l	NO	brca_metabric	Primary	IDC	34		MASTECTOMY
[truncated: 701 more rows]

## Sheet: Table S9
Table S9. Clinical information of BC cases and tumors from TCGA, Cell 2015 study.
[truncated: 819 more rows]
[truncated: 56 more columns]

[truncated: 5 more sheets: Table S10, Table S11, Table S12, Table S13, Table S14]
