# Supplementary material for: Genetics and Expression Profile of the Tubulin Gene Superfamily in Breast Cancer Subtypes and Its Relation to Taxane Resistance
Source: Cancers (Basel). 2018 Aug 18;10(8):274. doi: 10.3390/cancers10080274 (PMC6116153; doi:10.3390/cancers10080274)
Supplement: Supplementary file 1 [file cancers-10-00274-s001.zip › S15-S16_Alterations_meta-study.xlsx]

## Sheet: Table S15
Table S15. Type of genetic alterations across BC tumor samples from the meta-study.
Study ID	Sample ID	Patient ID	Altered	TUBA1A: AMP HOMDEL MUT FUSION;	TUBA1B: AMP HOMDEL MUT FUSION;	TUBA1C: AMP HOMDEL MUT FUSION;	TUBA3C: AMP HOMDEL MUT FUSION;	TUBA3D: AMP HOMDEL MUT FUSION;	TUBA4A: AMP HOMDEL MUT FUSION;	TUBA4B: AMP HOMDEL MUT FUSION;	TUBA8: AMP HOMDEL MUT FUSION;	TUBAL3: AMP HOMDEL MUT FUSION;	TUBB: AMP HOMDEL MUT FUSION;	TUBB1: AMP HOMDEL MUT FUSION;	TUBB2A: AMP HOMDEL MUT FUSION;	TUBB2B: AMP HOMDEL MUT FUSION;	TUBB3: AMP HOMDEL MUT FUSION;	TUBB4A: AMP HOMDEL MUT FUSION;	TUBB4B: AMP HOMDEL MUT FUSION;	TUBB6: AMP HOMDEL MUT FUSION;	TUBB7P: AMP HOMDEL MUT FUSION;	TUBB8: AMP HOMDEL MUT FUSION;	TUBD1: AMP HOMDEL MUT FUSION;	TUBE1: AMP HOMDEL MUT FUSION;	TUBG1: AMP HOMDEL MUT FUSION;	TUBG2: AMP HOMDEL MUT FUSION;	TUBGCP2: AMP HOMDEL MUT FUSION;	TUBGCP3: AMP HOMDEL MUT FUSION;	TUBGCP4: AMP HOMDEL MUT FUSION;	TUBGCP5: AMP HOMDEL MUT FUSION;	TUBGCP6: AMP HOMDEL MUT FUSION;
brca_igr_2015	MBC_182	MBC_182	1																	CNA: HOMDEL;				CNA: HOMDEL;
brca_igr_2015	MBC_183	MBC_183	1											CNA: AMP;																MUT: Y108F;
brca_igr_2015	MBC_184	MBC_184	1																				CNA: AMP;
brca_igr_2015	MBC_188	MBC_188	1											CNA: AMP;
brca_igr_2015	MBC_189	MBC_189	1	MUT: K163N;																								MUT: H424Y;
brca_igr_2015	MBC_191	MBC_191	1											CNA: AMP;
brca_igr_2015	MBC_192	MBC_192	1											CNA: AMP;
brca_igr_2015	MBC_193	MBC_193	1																					CNA: HOMDEL;				CNA: HOMDEL;
brca_igr_2015	MBC_194	MBC_194	1																											CNA: HOMDEL;
brca_igr_2015	MBC_197	MBC_197	1																												CNA: AMP;
brca_igr_2015	MBC_201	MBC_201	1											CNA: AMP;
brca_igr_2015	MBC_203	MBC_203	1				CNA: AMP;
brca_igr_2015	MBC_204	MBC_204	1																				CNA: AMP;					MUT: A708S;
brca_igr_2015	MBC_205	MBC_205	1									CNA: AMP;
brca_igr_2015	MBC_207	MBC_207	1																				CNA: AMP;		CNA: AMP;	CNA: AMP;
brca_igr_2015	MBC_208	MBC_208	1																								CNA: HOMDEL;	CNA: HOMDEL;
brca_igr_2015	MBC_209	MBC_209	1										MUT: M233I;	CNA: AMP;
brca_igr_2015	MBC_211	MBC_211	1																										CNA: HOMDEL;	CNA: HOMDEL;
brca_igr_2015	MBC_213	MBC_213	1																CNA: AMP;								CNA: AMP;	CNA: AMP;			CNA: AMP;
brca_igr_2015	MBC_214	MBC_214	1																											CNA: HOMDEL;
brca_igr_2015	MBC_215	MBC_215	1																			CNA: AMP;
brca_igr_2015	MBC_82	MBC_82	1																	CNA: AMP;
brca_igr_2015	MBC_84	MBC_84	1											CNA: AMP;									MUT: S165L; CNA: AMP;
brca_igr_2015	MBC_85	MBC_85	1												CNA: AMP;	CNA: AMP;
brca_igr_2015	MBC_86	MBC_86	1											CNA: AMP;									CNA: AMP;
brca_igr_2015	MBC_88	MBC_88	1															CNA: AMP;	CNA: AMP;			CNA: HOMDEL;								CNA: HOMDEL;
brca_igr_2015	MBC_91	MBC_91	1																CNA: AMP;
brca_igr_2015	MBC_92	MBC_92	1	MUT: E297Q;					MUT: X76_splice;
brca_igr_2015	MBC_94	MBC_94	1																CNA: AMP;				CNA: AMP;
brca_igr_2015	MBC_96	MBC_96	1															CNA: AMP;
brca_igr_2015	MBC_98	MBC_98	1											CNA: AMP;
brca_igr_2015	MBC_99	MBC_99	1									MUT: A340V;
brca_igr_2015	MBC_100	MBC_100	1																				CNA: AMP;
brca_igr_2015	MBC_101	MBC_101	1																CNA: AMP;
brca_igr_2015	MBC_102	MBC_102	1																												CNA: AMP;
brca_igr_2015	MBC_103	MBC_103	1											CNA: AMP;
brca_igr_2015	MBC_104	MBC_104	1											CNA: AMP;
brca_igr_2015	MBC_105	MBC_105	1										CNA: AMP;				CNA: AMP;
brca_igr_2015	MBC_106	MBC_106	1																				CNA: AMP;					CNA: AMP;
brca_igr_2015	MBC_107	MBC_107	1						CNA: AMP;	CNA: AMP;			CNA: AMP;					CNA: AMP;	CNA: AMP;												CNA: AMP;
brca_igr_2015	MBC_108	MBC_108	1									CNA: AMP;
brca_igr_2015	MBC_115	MBC_115	1			MUT: V9I;	CNA: HOMDEL;																							MUT: V784A;
brca_igr_2015	MBC_117	MBC_117	1									CNA: AMP;										CNA: AMP;		CNA: AMP;
brca_igr_2015	MBC_119	MBC_119	1				MUT: G17V;		CNA: AMP;	CNA: AMP;														CNA: AMP;
brca_igr_2015	MBC_120	MBC_120	1				CNA: HOMDEL;
brca_igr_2015	MBC_121	MBC_121	1																				CNA: HOMDEL;
brca_igr_2015	MBC_122	MBC_122	1																				CNA: AMP;
brca_igr_2015	MBC_126	MBC_126	1											MUT: T299S;
brca_igr_2015	MBC_130	MBC_130	1																				CNA: AMP;
brca_igr_2015	MBC_134	MBC_134	1																					CNA: HOMDEL;
brca_igr_2015	MBC_135	MBC_135	1																				CNA: AMP;
brca_igr_2015	MBC_139	MBC_139	1																				CNA: AMP;
brca_igr_2015	MBC_141	MBC_141	1								CNA: HOMDEL;																				MUT: A341S;
brca_igr_2015	MBC_143	MBC_143	1																CNA: AMP;
brca_igr_2015	MBC_144	MBC_144	1																				CNA: AMP;
brca_igr_2015	MBC_147	MBC_147	1											CNA: AMP;				CNA: HOMDEL;				CNA: AMP;
brca_igr_2015	MBC_149	MBC_149	1	CNA: AMP;	CNA: AMP;	CNA: AMP;			CNA: AMP;	CNA: AMP;			CNA: AMP;				CNA: AMP;	CNA: AMP;	CNA: AMP;						CNA: AMP;	CNA: AMP;	CNA: AMP;				CNA: AMP;
brca_igr_2015	MBC_154	MBC_154	1										CNA: AMP;
brca_igr_2015	MBC_159	MBC_159	1											CNA: AMP;									CNA: AMP;
brca_igr_2015	MBC_161	MBC_161	1																			CNA: HOMDEL;
brca_igr_2015	MBC_162	MBC_162	1																				CNA: AMP;
brca_igr_2015	MBC_163	MBC_163	1																CNA: HOMDEL;								CNA: HOMDEL;	CNA: HOMDEL;
brca_igr_2015	MBC_164	MBC_164	1									CNA: AMP;
brca_igr_2015	MBC_166	MBC_166	1				CNA: HOMDEL;		CNA: AMP;	CNA: AMP;			CNA: AMP;				CNA: AMP;	CNA: AMP;	CNA: AMP;						CNA: AMP;	CNA: AMP;	CNA: AMP;				CNA: AMP;
brca_igr_2015	MBC_169	MBC_169	1														CNA: HOMDEL;
brca_igr_2015	MBC_171	MBC_171	1	CNA: AMP;	CNA: AMP;	CNA: AMP;			CNA: AMP;	CNA: AMP;			CNA: AMP;	CNA: AMP;					CNA: AMP;												CNA: AMP;
brca_igr_2015	MBC_172	MBC_172	1																				CNA: AMP;
brca_igr_2015	MBC_173	MBC_173	1																						CNA: HOMDEL;	CNA: HOMDEL;
brca_igr_2015	MBC_174	MBC_174	1																					CNA: AMP;
brca_igr_2015	MBC_177	MBC_177	1																					CNA: HOMDEL;						CNA: HOMDEL;
brca_igr_2015	MBC_180	MBC_180	1															CNA: HOMDEL;												CNA: HOMDEL;	CNA: HOMDEL;
brca_igr_2015	MBC_181	MBC_181	1																				CNA: AMP;
brca_igr_2015	MBC_1	MBC_1	1																				CNA: AMP;								MUT: E1618*;
brca_igr_2015	MBC_7	MBC_7	1																			CNA: HOMDEL;
brca_igr_2015	MBC_9	MBC_9	1																									CNA: AMP;		MUT: E623D;
brca_igr_2015	MBC_10	MBC_10	1									CNA: AMP;
brca_igr_2015	MBC_11	MBC_11	1									CNA: AMP;								CNA: AMP;		CNA: AMP;		CNA: AMP;				CNA: AMP;
brca_igr_2015	MBC_13	MBC_13	1											CNA: AMP;
brca_igr_2015	MBC_14	MBC_14	1											CNA: AMP;
brca_igr_2015	MBC_15	MBC_15	1				CNA: AMP;
brca_igr_2015	MBC_16	MBC_16	1									CNA: AMP;
brca_igr_2015	MBC_20	MBC_20	1																				CNA: AMP;
brca_igr_2015	MBC_21	MBC_21	1																					CNA: AMP;
brca_igr_2015	MBC_23	MBC_23	1																					CNA: AMP;
brca_igr_2015	MBC_27	MBC_27	1				CNA: AMP;					CNA: AMP;		CNA: AMP;								CNA: AMP;		CNA: AMP;
brca_igr_2015	MBC_30	MBC_30	1											CNA: AMP;
brca_igr_2015	MBC_31	MBC_31	1																CNA: AMP;				MUT: F440L;
brca_igr_2015	MBC_40	MBC_40	1											CNA: AMP;
brca_igr_2015	MBC_41	MBC_41	1									CNA: AMP;										CNA: AMP;
brca_igr_2015	MBC_43	MBC_43	1																				CNA: AMP;
brca_igr_2015	MBC_44	MBC_44	1																											CNA: HOMDEL;
brca_igr_2015	MBC_48	MBC_48	1									CNA: AMP;			CNA: HOMDEL;	CNA: HOMDEL;						CNA: AMP;					CNA: HOMDEL;
brca_igr_2015	MBC_54	MBC_54	1																			CNA: AMP;
brca_igr_2015	MBC_55	MBC_55	1									CNA: AMP;		CNA: AMP;								CNA: AMP;
brca_igr_2015	MBC_58	MBC_58	1																												CNA: AMP;
brca_igr_2015	MBC_59	MBC_59	1											CNA: AMP;									CNA: AMP;
brca_igr_2015	MBC_60	MBC_60	1																									CNA: AMP;
brca_igr_2015	MBC_61	MBC_61	1															CNA: AMP;
brca_igr_2015	MBC_63	MBC_63	1																	CNA: AMP;				CNA: AMP;
brca_igr_2015	MBC_67	MBC_67	1									CNA: AMP;										CNA: AMP;						CNA: AMP;
brca_igr_2015	MBC_74	MBC_74	1																				CNA: AMP;
brca_igr_2015	MBC_75	MBC_75	1											CNA: AMP;
brca_igr_2015	MBC_80	MBC_80	1				MUT: K430M;
brca_mbcproject_wagle_2017	MBC-MBCProject_4MF1FlFQ-Tumor-SM-AZ5CU	MBCProject_4MF1FlFQ	1											CNA: AMP;														CNA: AMP;
brca_mbcproject_wagle_2017	MBC-MBCProject_wAiri7fp-Tumor-SM-AZ5DH	MBCProject_wAiri7fp	1														CNA: HOMDEL;										CNA: HOMDEL;			CNA: HOMDEL;
brca_mbcproject_wagle_2017	MBC-MBCProject_K7f6fdUz-Tumor-SM-AZ5MA	MBCProject_K7f6fdUz	1											CNA: AMP;										CNA: AMP;
brca_mbcproject_wagle_2017	MBC-MBCProject_xBfJfri9-Tumor-SM-CGL4F	MBCProject_xBfJfri9	1														CNA: HOMDEL;
brca_mbcproject_wagle_2017	MBC-MBCProject_QbiZiytx-Tumor-SM-CGMH7	MBCProject_QbiZiytx	1														CNA: HOMDEL;
brca_mbcproject_wagle_2017	MBC-MBCProject_57iLiJIl-Tumor-SM-CGLIV	MBCProject_57iLiJIl	1										CNA: AMP;									CNA: AMP;								CNA: HOMDEL;
brca_mbcproject_wagle_2017	MBC-MBCProject_ErfKfJt0-Tumor-SM-AZ5GM	MBCProject_ErfKfJt0	1																												MUT: P1153A,L1014V;
brca_mbcproject_wagle_2017	MBC-MBCProject_RKf1frsr-Tumor-SM-CGLJI	MBCProject_RKf1frsr	1																			CNA: AMP;						CNA: AMP;
brca_mbcproject_wagle_2017	MBC-MBCProject_RKf1frsr-Tumor-SM-AZ5JR	MBCProject_RKf1frsr	1									CNA: AMP;										CNA: AMP;						CNA: AMP;
brca_mbcproject_wagle_2017	MBC-MBCProject_RKf1frsr-Tumor-SM-AZ5L1	MBCProject_RKf1frsr	1									CNA: AMP;										CNA: AMP;						CNA: AMP;		CNA: HOMDEL;
brca_mbcproject_wagle_2017	MBC-MBCProject_kwS1CXSR-Tumor-SM-DL4SG	MBCProject_kwS1CXSR	1																				CNA: AMP;
brca_mbcproject_wagle_2017	MBC-MBCProject_O8u9SjuW-Tumor-SM-AZ5O6	MBCProject_O8u9SjuW	1																				CNA: AMP;
brca_mbcproject_wagle_2017	MBC-MBCProject_7of5i3hp-Tumor-SM-CGMAA	MBCProject_7of5i3hp	1																									CNA: HOMDEL;	CNA: HOMDEL;	CNA: HOMDEL;
brca_mbcproject_wagle_2017	MBC-MBCProject_VbfASefz-Tumor-SM-CGLVG	MBCProject_VbfASefz	1																	CNA: HOMDEL;			CNA: AMP;
brca_mbcproject_wagle_2017	MBC-MBCProject_4DIpSBFV-Tumor-SM-CGM2Q	MBCProject_4DIpSBFV	1				CNA: HOMDEL;
brca_mbcproject_wagle_2017	MBC-MBCProject_bvHXCoTY-Tumor-SM-DL3JG	MBCProject_bvHXCoTY	1																				CNA: AMP;
brca_mbcproject_wagle_2017	MBC-MBCProject_9JI1fwuX-Tumor-SM-DL4TP	MBCProject_9JI1fwuX	1														CNA: HOMDEL;	CNA: HOMDEL;					CNA: AMP;
brca_mbcproject_wagle_2017	MBC-MBCProject_ZdudUNFZ-Tumor-SM-CGLPS	MBCProject_ZdudUNFZ	1																					MUT: X318_splice;
brca_mbcproject_wagle_2017	MBC-MBCProject_7XFmtytw-Tumor-SM-DL457	MBCProject_7XFmtytw	1																							CNA: AMP;
brca_mbcproject_wagle_2017	MBC-MBCProject_74CYIyHw-Tumor-SM-DL3P4	MBCProject_74CYIyHw	1						MUT: D345N;		CNA: HOMDEL;			CNA: AMP;				CNA: HOMDEL;						CNA: AMP;	CNA: HOMDEL;	CNA: HOMDEL;
brca_mbcproject_wagle_2017	MBC-MBCProject_rmSBIguN-Tumor-SM-DL385	MBCProject_rmSBIguN	1																					MUT: Y429C;
brca_mbcproject_wagle_2017	MBC-MBCProject_rmSBIguN-Tumor-SM-DL3N8	MBCProject_rmSBIguN	1																					MUT: Y429C;
brca_mbcproject_wagle_2017	MBC-MBCProject_KphMt4F9-Tumor-SM-DL4PB	MBCProject_KphMt4F9	1																				CNA: AMP;
brca_mbcproject_wagle_2017	MBC-MBCProject_KphMt4F9-Tumor-SM-DL4RT	MBCProject_KphMt4F9	1																				CNA: AMP;				CNA: HOMDEL;
brca_mbcproject_wagle_2017	MBC-MBCProject_zyt5TKFB-Tumor-SM-CGM59	MBCProject_zyt5TKFB	1				CNA: HOMDEL;																CNA: AMP;				CNA: HOMDEL;
brca_mbcproject_wagle_2017	MBC-MBCProject_zyt5TKFB-Tumor-SM-CGMBJ	MBCProject_zyt5TKFB	1				CNA: HOMDEL;
brca_mbcproject_wagle_2017	MBC-MBCProject_bAi0Slsx-Tumor-SM-CGMFB	MBCProject_bAi0Slsx	1											CNA: AMP;								CNA: AMP;
brca_mbcproject_wagle_2017	MBC-MBCProject_GouMi0U1-Tumor-SM-DL3KP	MBCProject_GouMi0U1	1								CNA: AMP;						CNA: HOMDEL;
brca_mbcproject_wagle_2017	MBC-MBCProject_DxibF0hM-Tumor-SM-CGLWP	MBCProject_DxibF0hM	1				CNA: HOMDEL;						CNA: AMP;				CNA: HOMDEL;		CNA: HOMDEL;			CNA: AMP;	CNA: AMP;		CNA: AMP;	CNA: AMP;	CNA: HOMDEL;
brca_mbcproject_wagle_2017	MBC-MBCProject_P2CMUEiX-Tumor-SM-DL3GB	MBCProject_P2CMUEiX	1				CNA: HOMDEL;				CNA: AMP;			CNA: AMP;			CNA: HOMDEL;	CNA: HOMDEL;					CNA: AMP;				CNA: HOMDEL;				CNA: HOMDEL;
brca_mbcproject_wagle_2017	MBC-MBCProject_kduys9h5-Tumor-SM-DL46G	MBCProject_kduys9h5	1						CNA: HOMDEL;	CNA: HOMDEL;
brca_mbcproject_wagle_2017	MBC-MBCProject_d5CbUNTb-Tumor-SM-CGLSX	MBCProject_d5CbUNTb	1																					CNA: AMP;
brca_mbcproject_wagle_2017	MBC-MBCProject_d5CbUNTb-Tumor-SM-CGM5V	MBCProject_d5CbUNTb	1														CNA: HOMDEL;										CNA: HOMDEL;		CNA: HOMDEL;
brca_mbcproject_wagle_2017	MBC-MBCProject_BOHWtZT8-Tumor-SM-CGM6I	MBCProject_BOHWtZT8	1				CNA: AMP;						CNA: AMP;	CNA: AMP;	CNA: AMP;							CNA: AMP;	CNA: AMP;	CNA: AMP;
brca_mbcproject_wagle_2017	MBC-MBCProject_BOHWtZT8-Tumor-SM-CGLQF	MBCProject_BOHWtZT8	1				CNA: AMP;							CNA: AMP;	CNA: AMP;
brca_mbcproject_wagle_2017	MBC-MBCProject_kAFQF3t6-Tumor-SM-DL36W	MBCProject_kAFQF3t6	1										CNA: AMP;										CNA: AMP;
brca_mbcproject_wagle_2017	MBC-MBCProject_5jSPs9fl-Tumor-SM-CGL1A	MBCProject_5jSPs9fl	1																			CNA: AMP;								CNA: AMP;
brca_mbcproject_wagle_2017	MBC-MBCProject_pMcWcrtZ-Tumor-SM-AZ5KE	MBCProject_pMcWcrtZ	1								CNA: HOMDEL;		MUT: R282P;																	CNA: HOMDEL;
brca_mbcproject_wagle_2017	MBC-MBCProject_PXcjFYIo-Tumor-SM-DL3UR	MBCProject_PXcjFYIo	1															CNA: HOMDEL;					CNA: AMP;
brca_mbcproject_wagle_2017	MBC-MBCProject_PXcjFYIo-Tumor-SM-DL3FO	MBCProject_PXcjFYIo	1								CNA: HOMDEL;							CNA: HOMDEL;	CNA: HOMDEL;				CNA: AMP;				CNA: HOMDEL;				CNA: HOMDEL;
brca_mbcproject_wagle_2017	MBC-MBCProject_99CdCOHm-Tumor-SM-CGLF4	MBCProject_99CdCOHm	1														CNA: HOMDEL;					CNA: AMP;	CNA: AMP;				CNA: HOMDEL;				CNA: HOMDEL;
brca_mbcproject_wagle_2017	MBC-MBCProject_PzUBH7I3-Tumor-SM-CGLNA	MBCProject_PzUBH7I3	1				CNA: HOMDEL;										CNA: HOMDEL;					CNA: AMP;			CNA: AMP;	CNA: AMP;
brca_mbcproject_wagle_2017	MBC-MBCProject_PzUBH7I3-Tumor-SM-CGLNW	MBCProject_PzUBH7I3	1				CNA: HOMDEL;												CNA: HOMDEL;			CNA: AMP;		CNA: AMP;			CNA: HOMDEL;
brca_mbcproject_wagle_2017	MBC-MBCProject_Y7fYC1iG-Tumor-SM-CGLFQ	MBCProject_Y7fYC1iG	1											CNA: AMP;									CNA: AMP;		CNA: HOMDEL;	CNA: HOMDEL;		MUT: S75L;
brca_mbcproject_wagle_2017	MBC-MBCProject_ePi1smiM-Tumor-SM-CGMFX	MBCProject_ePi1smiM	1															CNA: HOMDEL;									CNA: HOMDEL;
brca_mbcproject_wagle_2017	MBC-MBCProject_7JtRIPI2-Tumor-SM-CGLXC	MBCProject_7JtRIPI2	1				CNA: HOMDEL;						CNA: AMP;	CNA: AMP;								CNA: AMP;			CNA: AMP;	CNA: AMP;				CNA: HOMDEL;
brca_mbcproject_wagle_2017	MBC-MBCProject_ZPHRs3Uw-Tumor-SM-DL3BA	MBCProject_ZPHRs3Uw	1				CNA: HOMDEL;											MUT: R121W;
brca_mbcproject_wagle_2017	MBC-MBCProject_KGs1fxH2-Tumor-SM-CGM1H	MBCProject_KGs1fxH2	1																			CNA: AMP;								CNA: AMP;
brca_mbcproject_wagle_2017	MBC-MBCProject_KGs1fxH2-Tumor-SM-CGMCS	MBCProject_KGs1fxH2	1																				CNA: AMP;					CNA: AMP;
brca_mbcproject_wagle_2017	MBC-MBCProject_KGs1fxH2-Tumor-SM-CGLUT	MBCProject_KGs1fxH2	1																				CNA: AMP;					CNA: AMP;
brca_mbcproject_wagle_2017	MBC-MBCProject_3MUnT7Ty-Tumor-SM-CGLLE	MBCProject_3MUnT7Ty	1										CNA: AMP;																		CNA: HOMDEL;
brca_mbcproject_wagle_2017	MBC-MBCProject_lXCmTEuv-Tumor-SM-DL4WU	MBCProject_lXCmTEuv	1															CNA: HOMDEL;
brca_mbcproject_wagle_2017	MBC-MBCProject_27uAugT4-Tumor-SM-DL45T	MBCProject_27uAugT4	1											CNA: AMP;									CNA: AMP;							CNA: AMP;
brca_mbcproject_wagle_2017	MBC-MBCProject_p1CQTdIg-Tumor-SM-CGL36	MBCProject_p1CQTdIg	1																	MUT: A428T;
brca_mbcproject_wagle_2017	MBC-MBCProject_70CxiQFk-Tumor-SM-DL3TI	MBCProject_70CxiQFk	1				CNA: HOMDEL;				CNA: HOMDEL;												CNA: AMP;				CNA: HOMDEL;
brca_mbcproject_wagle_2017	MBC-MBCProject_DDUmIZuW-Tumor-SM-DL3GX	MBCProject_DDUmIZuW	1															CNA: HOMDEL;								CNA: AMP;	CNA: HOMDEL;
brca_mbcproject_wagle_2017	MBC-MBCProject_EBTBIGFy-Tumor-SM-DL3ZS	MBCProject_EBTBIGFy	1																					CNA: AMP;
brca_mbcproject_wagle_2017	MBC-MBCProject_j2F2sQC0-Tumor-SM-DL3CJ	MBCProject_j2F2sQC0	1										CNA: AMP;														CNA: HOMDEL;
brca_mbcproject_wagle_2017	MBC-MBCProject_nZHYc4Ie-Tumor-SM-DL39E	MBCProject_nZHYc4Ie	1																MUT: D67H;
brca_mbcproject_wagle_2017	MBC-MBCProject_43UpSwhz-Tumor-SM-DL4W8	MBCProject_43UpSwhz	1				MUT: V181M;																MUT: E433D;
brca_mbcproject_wagle_2017	MBC-MBCProject_yZSnSluK-Tumor-SM-DL4T3	MBCProject_yZSnSluK	1									CNA: AMP;	CNA: AMP;	CNA: AMP;									MUT: K87E; CNA: AMP;			CNA: AMP;
brca_mbcproject_wagle_2017	MBC-MBCProject_qmu6TYto-Tumor-SM-DL3BW	MBCProject_qmu6TYto	1																								CNA: HOMDEL;
brca_mbcproject_wagle_2017	MBC-MBCProject_Jeu1F5cz-Tumor-SM-DL48Y	MBCProject_Jeu1F5cz	1																				CNA: AMP;
brca_mbcproject_wagle_2017	MBC-MBCProject_bpunhmim-Tumor-SM-DL4MS	MBCProject_bpunhmim	1														CNA: HOMDEL;
brca_mbcproject_wagle_2017	MBC-MBCProject_XmiOUMSm-Tumor-SM-DL3SV	MBCProject_XmiOUMSm	1															CNA: HOMDEL;						CNA: HOMDEL;							CNA: HOMDEL;
brca_mbcproject_wagle_2017	MBC-MBCProject_kzuMSZIW-Tumor-SM-DL4JN	MBCProject_kzuMSZIW	1					MUT: L428V;
brca_mbcproject_wagle_2017	MBC-MBCProject_pyhbI1H5-Tumor-SM-GQCX6	MBCProject_pyhbI1H5	1											CNA: AMP;																CNA: AMP;
brca_mbcproject_wagle_2017	MBC-MBCProject_brTys8Hl-Tumor-SM-GQCYF	MBCProject_brTys8Hl	1																					CNA: AMP;
brca_mbcproject_wagle_2017	MBC-MBCProject_Y8H6SghO-Tumor-SM-DL4IE	MBCProject_Y8H6SghO	1									CNA: AMP;										CNA: AMP;
brca_mbcproject_wagle_2017	MBC-MBCProject_lQtMtjFR-Tumor-SM-GQCWJ	MBCProject_lQtMtjFR	1				CNA: HOMDEL;															CNA: AMP;
brca_mbcproject_wagle_2017	MBC-MBCProject_lQtMtjFR-Tumor-SM-GQCOD	MBCProject_lQtMtjFR	1											CNA: AMP;
brca_mbcproject_wagle_2017	MBC-MBCProject_2ViLiZS8-Tumor-SM-DL3Z6	MBCProject_2ViLiZS8	1									CNA: AMP;										CNA: AMP;
brca_mbcproject_wagle_2017	MBC-MBCProject_2kS5fYc1-Tumor-SM-DL4O2	MBCProject_2kS5fYc1	1											CNA: AMP;			MUT: N204del;						CNA: AMP;
brca_mbcproject_wagle_2017	MBC-MBCProject_GKu6TliY-Tumor-SM-DL4EM	MBCProject_GKu6TliY	1																				CNA: AMP;
brca_mbcproject_wagle_2017	MBC-MBCProject_JKTZhEUe-Tumor-SM-DL48C	MBCProject_JKTZhEUe	1																				CNA: AMP;
brca_mbcproject_wagle_2017	MBC-MBCProject_OwuoTVhg-Tumor-SM-DL3OH	MBCProject_OwuoTVhg	1														CNA: HOMDEL;	CNA: HOMDEL;				CNA: AMP;
brca_mbcproject_wagle_2017	MBC-MBCProject_oqupfDu7-Tumor-SM-GQCIP	MBCProject_oqupfDu7	1									CNA: AMP;	CNA: AMP;	CNA: AMP;				CNA: HOMDEL;				CNA: AMP;					CNA: HOMDEL;				CNA: HOMDEL;
brca_mbcproject_wagle_2017	MBC-MBCProject_MYuoCmI7-Tumor-SM-DL4R7	MBCProject_MYuoCmI7	1																				CNA: AMP;
brca_mbcproject_wagle_2017	MBC-MBCProject_goSDCjUM-Tumor-SM-DL4BH	MBCProject_goSDCjUM	1																				MUT: V154I; CNA: AMP;
brca_mbcproject_wagle_2017	MBC-MBCProject_BvsPhwI1-Tumor-SM-DL4A8	MBCProject_BvsPhwI1	1																				CNA: AMP;
brca_mbcproject_wagle_2017	MBC-MBCProject_6vTVHzur-Tumor-SM-GQCG7	MBCProject_6vTVHzur	1											CNA: AMP;									CNA: AMP;								MUT: H1576Afs*255;
brca_mbcproject_wagle_2017	MBC-MBCProject_0aTBfPcG-Tumor-SM-DL3W1	MBCProject_0aTBfPcG	1												CNA: AMP;	CNA: AMP;											MUT: D810Y; CNA: HOMDEL;	CNA: HOMDEL;
brca_mbcproject_wagle_2017	MBC-MBCProject_7wCjtKIW-Tumor-SM-GQCN4	MBCProject_7wCjtKIW	1																						MUT: E450Q;
brca_mbcproject_wagle_2017	MBC-MBCProject_MlheH1iY-Tumor-SM-GQD2K	MBCProject_MlheH1iY	1																								MUT: R540W;
brca_mbcproject_wagle_2017	MBC-MBCProject_briXiduE-Tumor-SM-DL49L	MBCProject_briXiduE	1														MUT: V342M; CNA: HOMDEL;
brca_mbcproject_wagle_2017	MBC-MBCProject_k4hlFwFg-Tumor-SM-GQD1B	MBCProject_k4hlFwFg	1														CNA: HOMDEL;												CNA: HOMDEL;
brca_mbcproject_wagle_2017	MBC-MBCProject_k4hlFwFg-Tumor-SM-GQA9I	MBCProject_k4hlFwFg	1																								CNA: HOMDEL;
brca_mbcproject_wagle_2017	MBC-MBCProject_W2CQswiv-Tumor-SM-GQCPM	MBCProject_W2CQswiv	1									MUT: R365W;	CNA: AMP;
brca_mbcproject_wagle_2017	MBC-MBCProject_6JhKimhv-Tumor-SM-GQCJC	MBCProject_6JhKimhv	1																				CNA: AMP;								MUT: E157Q;
brca_mbcproject_wagle_2017	MBC-MBCProject_oZT8clio-Tumor-SM-GQCVW	MBCProject_oZT8clio	1											CNA: AMP;									MUT: E434K; CNA: AMP;
brca_tcga	TCGA-3C-AAAU-01	TCGA-3C-AAAU	1											CNA: AMP;
brca_tcga	TCGA-3C-AALI-01	TCGA-3C-AALI	1																				CNA: AMP;
brca_tcga	TCGA-3C-AALJ-01	TCGA-3C-AALJ	1											CNA: AMP;									CNA: AMP;	CNA: HOMDEL;
brca_tcga	TCGA-3C-AALK-01	TCGA-3C-AALK	1																				CNA: AMP;
brca_tcga	TCGA-A1-A0SG-01	TCGA-A1-A0SG	1										CNA: HOMDEL;		CNA: HOMDEL;	CNA: HOMDEL;	CNA: HOMDEL;							CNA: HOMDEL;
brca_tcga	TCGA-A1-A0SI-01	TCGA-A1-A0SI	1																												MUT: P1126A;
brca_tcga	TCGA-A1-A0SJ-01	TCGA-A1-A0SJ	1								CNA: AMP;			CNA: AMP;
brca_tcga	TCGA-A1-A0SM-01	TCGA-A1-A0SM	1																				CNA: AMP;
brca_tcga	TCGA-A1-A0SN-01	TCGA-A1-A0SN	1											CNA: HOMDEL;									CNA: AMP;
brca_tcga	TCGA-A1-A0SO-01	TCGA-A1-A0SO	1												CNA: AMP;	CNA: AMP;
brca_tcga	TCGA-A1-A0SQ-01	TCGA-A1-A0SQ	1											CNA: AMP;
brca_tcga	TCGA-A2-A04N-01	TCGA-A2-A04N	1														CNA: HOMDEL;
brca_tcga	TCGA-A2-A04P-01	TCGA-A2-A04P	1										CNA: AMP;		CNA: AMP;	CNA: AMP;	CNA: AMP;
brca_tcga	TCGA-A2-A04R-01	TCGA-A2-A04R	1																				CNA: AMP;				MUT: T75A;
brca_tcga	TCGA-A2-A04T-01	TCGA-A2-A04T	1															CNA: AMP;									CNA: HOMDEL;	CNA: AMP;
brca_tcga	TCGA-A2-A04U-01	TCGA-A2-A04U	1						CNA: AMP;	CNA: AMP;		CNA: AMP;										CNA: AMP;			CNA: AMP;	CNA: AMP;
brca_tcga	TCGA-A2-A04V-01	TCGA-A2-A04V	1																					CNA: AMP;
brca_tcga	TCGA-A2-A04X-01	TCGA-A2-A04X	1																				CNA: AMP;
brca_tcga	TCGA-A2-A04Y-01	TCGA-A2-A04Y	1											CNA: AMP;
brca_tcga	TCGA-A2-A0CM-01	TCGA-A2-A0CM	1									CNA: AMP;										CNA: AMP;
brca_tcga	TCGA-A2-A0CP-01	TCGA-A2-A0CP	1				MUT: R123H;
brca_tcga	TCGA-A2-A0CU-01	TCGA-A2-A0CU	1																						CNA: AMP;	CNA: AMP;
brca_tcga	TCGA-A2-A0CV-01	TCGA-A2-A0CV	1			MUT: M154I;
brca_tcga	TCGA-A2-A0CW-01	TCGA-A2-A0CW	1											CNA: AMP;
brca_tcga	TCGA-A2-A0CX-01	TCGA-A2-A0CX	1		MUT: E449Q;																		CNA: AMP;
brca_tcga	TCGA-A2-A0D0-01	TCGA-A2-A0D0	1											CNA: AMP;	CNA: HOMDEL;	CNA: HOMDEL;
brca_tcga	TCGA-A2-A0D1-01	TCGA-A2-A0D1	1														CNA: HOMDEL;
brca_tcga	TCGA-A2-A0D2-01	TCGA-A2-A0D2	1											CNA: AMP;			CNA: AMP;	CNA: HOMDEL;									CNA: HOMDEL;
brca_tcga	TCGA-A2-A0EQ-01	TCGA-A2-A0EQ	1																MUT: A428T;
brca_tcga	TCGA-A2-A0EY-01	TCGA-A2-A0EY	1																											CNA: HOMDEL;
brca_tcga	TCGA-A2-A0SV-01	TCGA-A2-A0SV	1											CNA: AMP;
brca_tcga	TCGA-A2-A0T0-01	TCGA-A2-A0T0	1									CNA: AMP;						CNA: AMP;				CNA: AMP;
brca_tcga	TCGA-A2-A0T2-01	TCGA-A2-A0T2	1									CNA: AMP;										CNA: AMP;
brca_tcga	TCGA-A2-A0T3-01	TCGA-A2-A0T3	1											CNA: AMP;									CNA: AMP;
brca_tcga	TCGA-A2-A0T5-01	TCGA-A2-A0T5	1				MUT: H88P;													MUT: V66G;					MUT: X231_splice;				MUT: H35P;
brca_tcga	TCGA-A2-A0T6-01	TCGA-A2-A0T6	1													MUT: C12G;													MUT: H35P;
brca_tcga	TCGA-A2-A0YG-01	TCGA-A2-A0YG	1																				CNA: AMP;
brca_tcga	TCGA-A2-A0YL-01	TCGA-A2-A0YL	1																				CNA: AMP;
brca_tcga	TCGA-A2-A0YM-01	TCGA-A2-A0YM	1					MUT: D205N;												CNA: AMP;
brca_tcga	TCGA-A2-A0YT-01	TCGA-A2-A0YT	1	CNA: AMP;	CNA: AMP;	CNA: AMP;
brca_tcga	TCGA-A2-A1FW-01	TCGA-A2-A1FW	1																				CNA: AMP;
brca_tcga	TCGA-A2-A25B-01	TCGA-A2-A25B	1																				CNA: AMP;							CNA: HOMDEL;
brca_tcga	TCGA-A2-A3XS-01	TCGA-A2-A3XS	1														MUT: R241C;
brca_tcga	TCGA-A2-A3XY-01	TCGA-A2-A3XY	1																												CNA: HOMDEL;
brca_tcga	TCGA-A2-A3XZ-01	TCGA-A2-A3XZ	1																				CNA: AMP;
brca_tcga	TCGA-A2-A3Y0-01	TCGA-A2-A3Y0	1								CNA: HOMDEL;
brca_tcga	TCGA-A2-A4S1-01	TCGA-A2-A4S1	1																										CNA: AMP;
brca_tcga	TCGA-A2-A4S3-01	TCGA-A2-A4S3	1																						CNA: AMP;	CNA: AMP;
brca_tcga	TCGA-A7-A0CD-01	TCGA-A7-A0CD	1														CNA: HOMDEL;
brca_tcga	TCGA-A7-A0CE-01	TCGA-A7-A0CE	1						CNA: HOMDEL;	CNA: HOMDEL;																				CNA: HOMDEL;
brca_tcga	TCGA-A7-A0CH-01	TCGA-A7-A0CH	1														CNA: HOMDEL;
brca_tcga	TCGA-A7-A0CJ-01	TCGA-A7-A0CJ	1																								CNA: HOMDEL;
brca_tcga	TCGA-A7-A0DA-01	TCGA-A7-A0DA	1									CNA: AMP;	CNA: AMP;									CNA: AMP;						CNA: AMP;
brca_tcga	TCGA-A7-A13D-01	TCGA-A7-A13D	1									CNA: AMP;	MUT: V119M;	CNA: AMP;								CNA: AMP;			CNA: AMP;	CNA: AMP;
brca_tcga	TCGA-A7-A13E-01	TCGA-A7-A13E	1									CNA: AMP;							CNA: AMP;			CNA: AMP;
brca_tcga	TCGA-A7-A13F-01	TCGA-A7-A13F	1											CNA: AMP;
brca_tcga	TCGA-A7-A26F-01	TCGA-A7-A26F	1									CNA: AMP;																		CNA: AMP;
brca_tcga	TCGA-A7-A26H-01	TCGA-A7-A26H	1																				CNA: AMP;
brca_tcga	TCGA-A7-A26I-01	TCGA-A7-A26I	1									CNA: AMP;										CNA: AMP;
brca_tcga	TCGA-A7-A2KD-01	TCGA-A7-A2KD	1																						CNA: AMP;	CNA: AMP;
brca_tcga	TCGA-A7-A4SD-01	TCGA-A7-A4SD	1									CNA: AMP;										CNA: AMP;
brca_tcga	TCGA-A7-A4SE-01	TCGA-A7-A4SE	1										CNA: AMP;	CNA: AMP;	CNA: AMP;	CNA: AMP;
brca_tcga	TCGA-A7-A4SF-01	TCGA-A7-A4SF	1											CNA: AMP;									CNA: AMP;
brca_tcga	TCGA-A7-A56D-01	TCGA-A7-A56D	1																				CNA: AMP;
brca_tcga	TCGA-A7-A5ZW-01	TCGA-A7-A5ZW	1														CNA: HOMDEL;
brca_tcga	TCGA-A7-A6VV-01	TCGA-A7-A6VV	1														CNA: AMP;
brca_tcga	TCGA-A7-A6VW-01	TCGA-A7-A6VW	1									CNA: AMP;	CNA: AMP;									CNA: AMP;
brca_tcga	TCGA-A7-A6VY-01	TCGA-A7-A6VY	1										CNA: AMP;
brca_tcga	TCGA-A8-A06O-01	TCGA-A8-A06O	1												CNA: HOMDEL;	CNA: HOMDEL;
brca_tcga	TCGA-A8-A06Q-01	TCGA-A8-A06Q	1											CNA: AMP;
brca_tcga	TCGA-A8-A06R-01	TCGA-A8-A06R	1											CNA: AMP;																CNA: AMP;
brca_tcga	TCGA-A8-A06T-01	TCGA-A8-A06T	1				CNA: AMP;
brca_tcga	TCGA-A8-A06X-01	TCGA-A8-A06X	1									CNA: AMP;										CNA: AMP;	CNA: AMP;					CNA: HOMDEL;
brca_tcga	TCGA-A8-A076-01	TCGA-A8-A076	1											CNA: AMP;									CNA: AMP;
brca_tcga	TCGA-A8-A079-01	TCGA-A8-A079	1								CNA: AMP;				CNA: HOMDEL;	CNA: HOMDEL;								CNA: HOMDEL;
brca_tcga	TCGA-A8-A07B-01	TCGA-A8-A07B	1																										MUT: Q370K;
brca_tcga	TCGA-A8-A07E-01	TCGA-A8-A07E	1									CNA: AMP;
brca_tcga	TCGA-A8-A07I-01	TCGA-A8-A07I	1																				CNA: AMP;
brca_tcga	TCGA-A8-A07L-01	TCGA-A8-A07L	1								CNA: AMP;			CNA: AMP;						CNA: AMP;			CNA: AMP;
brca_tcga	TCGA-A8-A07P-01	TCGA-A8-A07P	1																				CNA: AMP;
brca_tcga	TCGA-A8-A07R-01	TCGA-A8-A07R	1				CNA: HOMDEL;					CNA: AMP;		CNA: AMP;								CNA: AMP;						CNA: AMP;		CNA: HOMDEL;
brca_tcga	TCGA-A8-A07U-01	TCGA-A8-A07U	1						CNA: HOMDEL;	CNA: HOMDEL;									CNA: HOMDEL;											CNA: HOMDEL;
brca_tcga	TCGA-A8-A085-01	TCGA-A8-A085	1																				CNA: AMP;
brca_tcga	TCGA-A8-A08F-01	TCGA-A8-A08F	1																				CNA: AMP;					CNA: HOMDEL;
brca_tcga	TCGA-A8-A08H-01	TCGA-A8-A08H	1														CNA: HOMDEL;
brca_tcga	TCGA-A8-A08I-01	TCGA-A8-A08I	1																					CNA: HOMDEL;
brca_tcga	TCGA-A8-A08J-01	TCGA-A8-A08J	1																				CNA: AMP;
brca_tcga	TCGA-A8-A08L-01	TCGA-A8-A08L	1					CNA: AMP;																CNA: AMP;
brca_tcga	TCGA-A8-A08O-01	TCGA-A8-A08O	1																				CNA: AMP;				CNA: AMP;
brca_tcga	TCGA-A8-A08R-01	TCGA-A8-A08R	1																					MUT: S238I;
brca_tcga	TCGA-A8-A08X-01	TCGA-A8-A08X	1												CNA: AMP;	CNA: AMP;			CNA: AMP;
brca_tcga	TCGA-A8-A093-01	TCGA-A8-A093	1					CNA: HOMDEL;
brca_tcga	TCGA-A8-A094-01	TCGA-A8-A094	1								CNA: AMP;
brca_tcga	TCGA-A8-A095-01	TCGA-A8-A095	1																			MUT: R276Q;
brca_tcga	TCGA-A8-A09A-01	TCGA-A8-A09A	1																				CNA: AMP;
brca_tcga	TCGA-A8-A09B-01	TCGA-A8-A09B	1						CNA: HOMDEL;	CNA: HOMDEL;
brca_tcga	TCGA-A8-A09E-01	TCGA-A8-A09E	1																											MUT: V793D;
brca_tcga	TCGA-A8-A09G-01	TCGA-A8-A09G	1																				CNA: AMP;		CNA: AMP;	MUT: E43K; CNA: AMP;
brca_tcga	TCGA-A8-A09I-01	TCGA-A8-A09I	1																				CNA: AMP;
brca_tcga	TCGA-A8-A09K-01	TCGA-A8-A09K	1																				CNA: AMP;
brca_tcga	TCGA-A8-A09Q-01	TCGA-A8-A09Q	1					MUT: A126V;
brca_tcga	TCGA-A8-A09V-01	TCGA-A8-A09V	1														CNA: HOMDEL;
brca_tcga	TCGA-A8-A09W-01	TCGA-A8-A09W	1																				CNA: AMP;				CNA: AMP;
brca_tcga	TCGA-A8-A09Z-01	TCGA-A8-A09Z	1													MUT: I210S;													MUT: Y62C;		MUT: P1129S;
brca_tcga	TCGA-A8-A0A2-01	TCGA-A8-A0A2	1																												CNA: HOMDEL;
brca_tcga	TCGA-A8-A0A6-01	TCGA-A8-A0A6	1											MUT: V119G;
brca_tcga	TCGA-A8-A0A7-01	TCGA-A8-A0A7	1																											CNA: HOMDEL;
brca_tcga	TCGA-AC-A23H-01	TCGA-AC-A23H	1	MUT: F52L;		MUT: E423K;																	CNA: AMP;
brca_tcga	TCGA-AC-A2BK-01	TCGA-AC-A2BK	1																									CNA: HOMDEL;
brca_tcga	TCGA-AC-A2BM-01	TCGA-AC-A2BM	1											CNA: AMP;
brca_tcga	TCGA-AC-A2FO-01	TCGA-AC-A2FO	1											CNA: AMP;
brca_tcga	TCGA-AC-A3OD-01	TCGA-AC-A3OD	1																	CNA: AMP;
brca_tcga	TCGA-AC-A3W6-01	TCGA-AC-A3W6	1																									MUT: S128*;
brca_tcga	TCGA-AC-A3YI-01	TCGA-AC-A3YI	1														CNA: HOMDEL;
brca_tcga	TCGA-AC-A5EI-01	TCGA-AC-A5EI	1																												MUT: G1027E;
brca_tcga	TCGA-AC-A5XU-01	TCGA-AC-A5XU	1											MUT: M164I;				CNA: HOMDEL;		CNA: HOMDEL;
brca_tcga	TCGA-AC-A62V-01	TCGA-AC-A62V	1														CNA: HOMDEL;
brca_tcga	TCGA-AC-A6IV-01	TCGA-AC-A6IV	1																				CNA: AMP;
brca_tcga	TCGA-AC-A6IW-01	TCGA-AC-A6IW	1												CNA: HOMDEL;	CNA: HOMDEL;
brca_tcga	TCGA-AC-A7VB-01	TCGA-AC-A7VB	1	CNA: AMP;	CNA: AMP;	CNA: AMP;
brca_tcga	TCGA-AC-A8OP-01	TCGA-AC-A8OP	1																				CNA: AMP;
brca_tcga	TCGA-AC-A8OQ-01	TCGA-AC-A8OQ	1									CNA: AMP;
brca_tcga	TCGA-AN-A046-01	TCGA-AN-A046	1								MUT: E207K;	MUT: K48R;		MUT: R62Q;													MUT: R685Q;	MUT: E445K,R619Q;	MUT: R518I;
brca_tcga	TCGA-AN-A04A-01	TCGA-AN-A04A	1												CNA: HOMDEL;	CNA: HOMDEL;
brca_tcga	TCGA-AN-A04C-01	TCGA-AN-A04C	1																						CNA: AMP;	CNA: AMP;
brca_tcga	TCGA-AN-A04D-01	TCGA-AN-A04D	1																									CNA: AMP;
brca_tcga	TCGA-AN-A0AL-01	TCGA-AN-A0AL	1						CNA: AMP;	CNA: AMP;
brca_tcga	TCGA-AN-A0AM-01	TCGA-AN-A0AM	1											CNA: AMP;
brca_tcga	TCGA-AN-A0AR-01	TCGA-AN-A0AR	1									CNA: AMP;
brca_tcga	TCGA-AN-A0AT-01	TCGA-AN-A0AT	1									CNA: AMP;										CNA: AMP;
brca_tcga	TCGA-AN-A0FD-01	TCGA-AN-A0FD	1																				CNA: AMP;
brca_tcga	TCGA-AN-A0FJ-01	TCGA-AN-A0FJ	1																						CNA: AMP;	CNA: AMP;				CNA: HOMDEL;
brca_tcga	TCGA-AN-A0FL-01	TCGA-AN-A0FL	1									CNA: AMP;
brca_tcga	TCGA-AN-A0FW-01	TCGA-AN-A0FW	1																				CNA: AMP;
brca_tcga	TCGA-AN-A0FX-01	TCGA-AN-A0FX	1												CNA: HOMDEL;	CNA: HOMDEL;												CNA: AMP;
brca_tcga	TCGA-AN-A0FY-01	TCGA-AN-A0FY	1											CNA: AMP;						CNA: HOMDEL;										CNA: HOMDEL;
brca_tcga	TCGA-AN-A0XN-01	TCGA-AN-A0XN	1						CNA: AMP;	CNA: AMP;
brca_tcga	TCGA-AN-A0XO-01	TCGA-AN-A0XO	1																	CNA: AMP;
brca_tcga	TCGA-AN-A0XR-01	TCGA-AN-A0XR	1																				CNA: AMP;
brca_tcga	TCGA-AN-A0XU-01	TCGA-AN-A0XU	1									CNA: AMP;										CNA: AMP;		CNA: AMP;
brca_tcga	TCGA-AN-A0XW-01	TCGA-AN-A0XW	1																				CNA: AMP;
brca_tcga	TCGA-AO-A03L-01	TCGA-AO-A03L	1																			CNA: AMP;	CNA: AMP;
brca_tcga	TCGA-AO-A03N-01	TCGA-AO-A03N	1	CNA: AMP;	CNA: AMP;	CNA: AMP;																					CNA: HOMDEL;
brca_tcga	TCGA-AO-A03O-01	TCGA-AO-A03O	1				CNA: HOMDEL;
brca_tcga	TCGA-AO-A03P-01	TCGA-AO-A03P	1																								CNA: AMP;		CNA: AMP;
brca_tcga	TCGA-AO-A03V-01	TCGA-AO-A03V	1																									CNA: AMP;
brca_tcga	TCGA-AO-A0J2-01	TCGA-AO-A0J2	1											CNA: AMP;			CNA: AMP;						CNA: AMP;								CNA: AMP;
brca_tcga	TCGA-AO-A0J3-01	TCGA-AO-A0J3	1																				CNA: AMP;
brca_tcga	TCGA-AO-A0J5-01	TCGA-AO-A0J5	1																				CNA: AMP;
brca_tcga	TCGA-AO-A0J6-01	TCGA-AO-A0J6	1		MUT: D116H;
brca_tcga	TCGA-AO-A0JB-01	TCGA-AO-A0JB	1																MUT: M415I;									CNA: AMP;			MUT: V235Rfs*13;
brca_tcga	TCGA-AO-A0JC-01	TCGA-AO-A0JC	1														CNA: HOMDEL;
brca_tcga	TCGA-AO-A0JD-01	TCGA-AO-A0JD	1			MUT: Q31L;																								CNA: HOMDEL;
brca_tcga	TCGA-AO-A0JG-01	TCGA-AO-A0JG	1										CNA: AMP;										CNA: AMP;
brca_tcga	TCGA-AO-A0JL-01	TCGA-AO-A0JL	1																						CNA: HOMDEL;	CNA: HOMDEL;
brca_tcga	TCGA-AO-A0JM-01	TCGA-AO-A0JM	1				CNA: HOMDEL;																CNA: AMP;
brca_tcga	TCGA-AO-A124-01	TCGA-AO-A124	1																					CNA: AMP;
brca_tcga	TCGA-AO-A128-01	TCGA-AO-A128	1																												MUT: M647T;
brca_tcga	TCGA-AO-A129-01	TCGA-AO-A129	1									CNA: AMP;										CNA: AMP;
brca_tcga	TCGA-AO-A12E-01	TCGA-AO-A12E	1							MUT: X75_splice;												MUT: Q134H;
brca_tcga	TCGA-AO-A12F-01	TCGA-AO-A12F	1																											CNA: HOMDEL;
brca_tcga	TCGA-AO-A12G-01	TCGA-AO-A12G	1																					CNA: AMP;
brca_tcga	TCGA-AO-A1KQ-01	TCGA-AO-A1KQ	1																									CNA: HOMDEL;			CNA: HOMDEL;
brca_tcga	TCGA-AO-A1KS-01	TCGA-AO-A1KS	1				CNA: AMP;
brca_tcga	TCGA-AQ-A04H-01	TCGA-AQ-A04H	1																				CNA: AMP;
brca_tcga	TCGA-AQ-A04J-01	TCGA-AQ-A04J	1																			CNA: AMP;	CNA: AMP;	CNA: AMP;				CNA: AMP;
brca_tcga	TCGA-AQ-A04L-01	TCGA-AQ-A04L	1															CNA: AMP;
brca_tcga	TCGA-AQ-A0Y5-01	TCGA-AQ-A0Y5	1											CNA: AMP;									CNA: AMP;
brca_tcga	TCGA-AQ-A54N-01	TCGA-AQ-A54N	1								CNA: AMP;
brca_tcga	TCGA-AQ-A54O-01	TCGA-AQ-A54O	1											CNA: AMP;
brca_tcga	TCGA-AR-A0TQ-01	TCGA-AR-A0TQ	1											CNA: AMP;									CNA: AMP;
brca_tcga	TCGA-AR-A0TS-01	TCGA-AR-A0TS	1										CNA: AMP;
brca_tcga	TCGA-AR-A0TT-01	TCGA-AR-A0TT	1																				CNA: AMP;	CNA: AMP;			CNA: AMP;				CNA: HOMDEL;
brca_tcga	TCGA-AR-A0TW-01	TCGA-AR-A0TW	1																				CNA: AMP;
brca_tcga	TCGA-AR-A0TX-01	TCGA-AR-A0TX	1											CNA: AMP;			MUT: E325Q;														MUT: P1352A; CNA: AMP;
brca_tcga	TCGA-AR-A0TY-01	TCGA-AR-A0TY	1											CNA: AMP;									CNA: AMP;
brca_tcga	TCGA-AR-A0U0-01	TCGA-AR-A0U0	1																								CNA: HOMDEL;
brca_tcga	TCGA-AR-A0U1-01	TCGA-AR-A0U1	1																					CNA: AMP;
brca_tcga	TCGA-AR-A0U2-01	TCGA-AR-A0U2	1														CNA: HOMDEL;
brca_tcga	TCGA-AR-A0U4-01	TCGA-AR-A0U4	1									CNA: AMP;										CNA: AMP;					CNA: HOMDEL;
brca_tcga	TCGA-AR-A1AN-01	TCGA-AR-A1AN	1											CNA: AMP;				CNA: AMP;										CNA: AMP;
brca_tcga	TCGA-AR-A1AQ-01	TCGA-AR-A1AQ	1									CNA: AMP;
brca_tcga	TCGA-AR-A1AU-01	TCGA-AR-A1AU	1																											MUT: V784I;
brca_tcga	TCGA-AR-A24H-01	TCGA-AR-A24H	1									CNA: AMP;		CNA: AMP;									CNA: AMP;		CNA: AMP;	CNA: AMP;		CNA: AMP;
brca_tcga	TCGA-AR-A24L-01	TCGA-AR-A24L	1																				CNA: AMP;
brca_tcga	TCGA-AR-A24M-01	TCGA-AR-A24M	1				CNA: HOMDEL;
brca_tcga	TCGA-AR-A24N-01	TCGA-AR-A24N	1																									CNA: HOMDEL;
brca_tcga	TCGA-AR-A24O-01	TCGA-AR-A24O	1																									MUT: V157M;
brca_tcga	TCGA-AR-A24Q-01	TCGA-AR-A24Q	1																				CNA: AMP;
brca_tcga	TCGA-AR-A24U-01	TCGA-AR-A24U	1																												CNA: AMP;
brca_tcga	TCGA-AR-A250-01	TCGA-AR-A250	1				CNA: AMP;																CNA: AMP;
brca_tcga	TCGA-AR-A251-01	TCGA-AR-A251	1																										CNA: HOMDEL;	CNA: HOMDEL;	CNA: HOMDEL;
brca_tcga	TCGA-AR-A252-01	TCGA-AR-A252	1																				CNA: AMP;
brca_tcga	TCGA-AR-A254-01	TCGA-AR-A254	1											CNA: AMP;													CNA: AMP;
brca_tcga	TCGA-AR-A256-01	TCGA-AR-A256	1				CNA: HOMDEL;								CNA: HOMDEL;	CNA: HOMDEL;
brca_tcga	TCGA-AR-A2LJ-01	TCGA-AR-A2LJ	1														CNA: HOMDEL;
brca_tcga	TCGA-AR-A2LL-01	TCGA-AR-A2LL	1				MUT: R373Q;
brca_tcga	TCGA-AR-A2LO-01	TCGA-AR-A2LO	1											CNA: AMP;
brca_tcga	TCGA-AR-A2LQ-01	TCGA-AR-A2LQ	1														CNA: HOMDEL;
brca_tcga	TCGA-B6-A0I9-01	TCGA-B6-A0I9	1											CNA: AMP;
brca_tcga	TCGA-B6-A0IE-01	TCGA-B6-A0IE	1											CNA: AMP;
brca_tcga	TCGA-B6-A0IG-01	TCGA-B6-A0IG	1																				CNA: AMP;
brca_tcga	TCGA-B6-A0IJ-01	TCGA-B6-A0IJ	1									CNA: AMP;										CNA: AMP;
brca_tcga	TCGA-B6-A0IK-01	TCGA-B6-A0IK	1																				CNA: AMP;				MUT: I450Mfs*17;
brca_tcga	TCGA-B6-A0IM-01	TCGA-B6-A0IM	1														CNA: HOMDEL;												CNA: AMP;
brca_tcga	TCGA-B6-A0IN-01	TCGA-B6-A0IN	1																												CNA: AMP;
brca_tcga	TCGA-B6-A0IP-01	TCGA-B6-A0IP	1														CNA: HOMDEL;
brca_tcga	TCGA-B6-A0IQ-01	TCGA-B6-A0IQ	1									CNA: AMP;										CNA: AMP;
brca_tcga	TCGA-B6-A0RE-01	TCGA-B6-A0RE	1									CNA: AMP;										CNA: AMP;	CNA: AMP;
brca_tcga	TCGA-B6-A0RG-01	TCGA-B6-A0RG	1												CNA: AMP;	CNA: AMP;							CNA: AMP;		CNA: AMP;	CNA: AMP;		CNA: AMP;	CNA: AMP;
brca_tcga	TCGA-B6-A0RM-01	TCGA-B6-A0RM	1														CNA: HOMDEL;
brca_tcga	TCGA-B6-A0RS-01	TCGA-B6-A0RS	1																			CNA: AMP;
brca_tcga	TCGA-B6-A0RT-01	TCGA-B6-A0RT	1									CNA: AMP;										CNA: AMP;
brca_tcga	TCGA-B6-A0X5-01	TCGA-B6-A0X5	1				CNA: AMP;
brca_tcga	TCGA-B6-A1KF-01	TCGA-B6-A1KF	1									CNA: AMP;										CNA: AMP;
brca_tcga	TCGA-B6-A1KN-01	TCGA-B6-A1KN	1											CNA: AMP;
brca_tcga	TCGA-B6-A3ZX-01	TCGA-B6-A3ZX	1																									CNA: AMP;
brca_tcga	TCGA-B6-A400-01	TCGA-B6-A400	1																									CNA: AMP;
brca_tcga	TCGA-B6-A40B-01	TCGA-B6-A40B	1																MUT: T238P;
brca_tcga	TCGA-BH-A0AU-01	TCGA-BH-A0AU	1								CNA: AMP;						CNA: HOMDEL;
brca_tcga	TCGA-BH-A0AV-01	TCGA-BH-A0AV	1										CNA: AMP;				CNA: AMP;
brca_tcga	TCGA-BH-A0AW-01	TCGA-BH-A0AW	1																	CNA: AMP;			CNA: AMP;	CNA: AMP;	CNA: HOMDEL;	CNA: HOMDEL;
brca_tcga	TCGA-BH-A0B3-01	TCGA-BH-A0B3	1						CNA: HOMDEL;	CNA: HOMDEL;		CNA: AMP;			CNA: AMP;	CNA: AMP;						CNA: AMP;
brca_tcga	TCGA-BH-A0B7-01	TCGA-BH-A0B7	1											CNA: AMP;
brca_tcga	TCGA-BH-A0B9-01	TCGA-BH-A0B9	1																									CNA: AMP;
brca_tcga	TCGA-BH-A0BC-01	TCGA-BH-A0BC	1																				CNA: AMP;
brca_tcga	TCGA-BH-A0BF-01	TCGA-BH-A0BF	1				CNA: HOMDEL;										CNA: HOMDEL;
brca_tcga	TCGA-BH-A0BG-01	TCGA-BH-A0BG	1																	CNA: AMP;
brca_tcga	TCGA-BH-A0BL-01	TCGA-BH-A0BL	1									CNA: AMP;			CNA: AMP;	CNA: AMP;						CNA: AMP;
brca_tcga	TCGA-BH-A0BW-01	TCGA-BH-A0BW	1									CNA: AMP;					CNA: AMP;					CNA: AMP;	CNA: AMP;		CNA: AMP;	CNA: AMP;
brca_tcga	TCGA-BH-A0C7-01	TCGA-BH-A0C7	1																									CNA: AMP;
brca_tcga	TCGA-BH-A0DD-01	TCGA-BH-A0DD	1																				CNA: AMP;
brca_tcga	TCGA-BH-A0DE-01	TCGA-BH-A0DE	1																				MUT: P113L;
brca_tcga	TCGA-BH-A0DG-01	TCGA-BH-A0DG	1																				CNA: AMP;
brca_tcga	TCGA-BH-A0DK-01	TCGA-BH-A0DK	1																				CNA: AMP;
brca_tcga	TCGA-BH-A0DL-01	TCGA-BH-A0DL	1																												CNA: HOMDEL;
brca_tcga	TCGA-BH-A0DX-01	TCGA-BH-A0DX	1																	CNA: AMP;
brca_tcga	TCGA-BH-A0DZ-01	TCGA-BH-A0DZ	1																				CNA: AMP;	CNA: AMP;
brca_tcga	TCGA-BH-A0E2-01	TCGA-BH-A0E2	1																									CNA: AMP;
brca_tcga	TCGA-BH-A0GY-01	TCGA-BH-A0GY	1											CNA: AMP;
brca_tcga	TCGA-BH-A0H9-01	TCGA-BH-A0H9	1											CNA: AMP;
brca_tcga	TCGA-BH-A0HB-01	TCGA-BH-A0HB	1																				CNA: AMP;
brca_tcga	TCGA-BH-A0HP-01	TCGA-BH-A0HP	1																				MUT: R37T;
brca_tcga	TCGA-BH-A0HY-01	TCGA-BH-A0HY	1																								CNA: HOMDEL;
brca_tcga	TCGA-BH-A0W7-01	TCGA-BH-A0W7	1											CNA: AMP;
brca_tcga	TCGA-BH-A0WA-01	TCGA-BH-A0WA	1																										CNA: HOMDEL;	CNA: HOMDEL;
brca_tcga	TCGA-BH-A18G-01	TCGA-BH-A18G	1																				MUT: R124W;
brca_tcga	TCGA-BH-A18J-01	TCGA-BH-A18J	1														CNA: HOMDEL;										CNA: AMP;
brca_tcga	TCGA-BH-A18M-01	TCGA-BH-A18M	1														CNA: HOMDEL;
brca_tcga	TCGA-BH-A18Q-01	TCGA-BH-A18Q	1					CNA: HOMDEL;																						CNA: HOMDEL;
brca_tcga	TCGA-BH-A18R-01	TCGA-BH-A18R	1																CNA: AMP;				CNA: AMP;		CNA: HOMDEL;	CNA: HOMDEL;
brca_tcga	TCGA-BH-A18U-01	TCGA-BH-A18U	1														CNA: HOMDEL;
brca_tcga	TCGA-BH-A18V-01	TCGA-BH-A18V	1									CNA: AMP;										CNA: AMP;
brca_tcga	TCGA-BH-A1EV-01	TCGA-BH-A1EV	1																					CNA: AMP;						CNA: HOMDEL;
brca_tcga	TCGA-BH-A1F2-01	TCGA-BH-A1F2	1				MUT: D98V;
brca_tcga	TCGA-BH-A1F6-01	TCGA-BH-A1F6	1									CNA: AMP;
brca_tcga	TCGA-BH-A1FB-01	TCGA-BH-A1FB	1														CNA: HOMDEL;
brca_tcga	TCGA-BH-A1FE-01	TCGA-BH-A1FE	1										CNA: AMP;	CNA: AMP;
brca_tcga	TCGA-BH-A1FH-01	TCGA-BH-A1FH	1																				CNA: AMP;
brca_tcga	TCGA-BH-A1FM-01	TCGA-BH-A1FM	1																				CNA: AMP;
brca_tcga	TCGA-BH-A1FN-01	TCGA-BH-A1FN	1																					CNA: AMP;
brca_tcga	TCGA-BH-A1FU-01	TCGA-BH-A1FU	1																						CNA: HOMDEL;	CNA: HOMDEL;
brca_tcga	TCGA-BH-A28O-01	TCGA-BH-A28O	1														CNA: HOMDEL;
brca_tcga	TCGA-BH-A42T-01	TCGA-BH-A42T	1																				CNA: AMP;		CNA: AMP;	CNA: AMP;
brca_tcga	TCGA-BH-A42V-01	TCGA-BH-A42V	1													MUT: A248V;
brca_tcga	TCGA-C8-A12M-01	TCGA-C8-A12M	1																				CNA: AMP;
brca_tcga	TCGA-C8-A12P-01	TCGA-C8-A12P	1																				CNA: AMP;
brca_tcga	TCGA-C8-A12Q-01	TCGA-C8-A12Q	1																					CNA: AMP;
brca_tcga	TCGA-C8-A12T-01	TCGA-C8-A12T	1											CNA: AMP;			CNA: HOMDEL;													CNA: HOMDEL;
brca_tcga	TCGA-C8-A12U-01	TCGA-C8-A12U	1								CNA: HOMDEL;												CNA: AMP;
brca_tcga	TCGA-C8-A130-01	TCGA-C8-A130	1											CNA: HOMDEL;																CNA: HOMDEL;
brca_tcga	TCGA-C8-A133-01	TCGA-C8-A133	1									CNA: AMP;
brca_tcga	TCGA-C8-A134-01	TCGA-C8-A134	1											CNA: AMP;	CNA: AMP;	CNA: AMP;	CNA: AMP;					CNA: AMP;
brca_tcga	TCGA-C8-A137-01	TCGA-C8-A137	1																CNA: AMP;					CNA: AMP;			CNA: AMP;
brca_tcga	TCGA-C8-A138-01	TCGA-C8-A138	1											CNA: AMP;
brca_tcga	TCGA-C8-A1HF-01	TCGA-C8-A1HF	1																				CNA: AMP;
brca_tcga	TCGA-C8-A1HI-01	TCGA-C8-A1HI	1																				CNA: AMP;
brca_tcga	TCGA-C8-A1HL-01	TCGA-C8-A1HL	1																				CNA: AMP;
brca_tcga	TCGA-C8-A1HM-01	TCGA-C8-A1HM	1						CNA: AMP;														CNA: AMP;				CNA: HOMDEL;
brca_tcga	TCGA-C8-A1HN-01	TCGA-C8-A1HN	1											CNA: AMP;
brca_tcga	TCGA-C8-A26Y-01	TCGA-C8-A26Y	1											CNA: AMP;														MUT: G40D;			MUT: D1193H; CNA: HOMDEL;
brca_tcga	TCGA-C8-A26Z-01	TCGA-C8-A26Z	1															CNA: HOMDEL;
brca_tcga	TCGA-C8-A273-01	TCGA-C8-A273	1											CNA: AMP;									CNA: AMP;
brca_tcga	TCGA-C8-A275-01	TCGA-C8-A275	1																				CNA: AMP;
brca_tcga	TCGA-C8-A278-01	TCGA-C8-A278	1																				CNA: AMP;	CNA: AMP;
brca_tcga	TCGA-C8-A27A-01	TCGA-C8-A27A	1																				CNA: AMP;						CNA: AMP;	CNA: AMP;
brca_tcga	TCGA-C8-A8HP-01	TCGA-C8-A8HP	1																					CNA: AMP;
brca_tcga	TCGA-C8-A9FZ-01	TCGA-C8-A9FZ	1																				CNA: AMP;		CNA: AMP;	CNA: AMP;
brca_tcga	TCGA-D8-A140-01	TCGA-D8-A140	1																				CNA: AMP;
brca_tcga	TCGA-D8-A142-01	TCGA-D8-A142	1									CNA: AMP;										CNA: AMP;
brca_tcga	TCGA-D8-A143-01	TCGA-D8-A143	1																									CNA: AMP;
brca_tcga	TCGA-D8-A1J8-01	TCGA-D8-A1J8	1																								MUT: M757I;
brca_tcga	TCGA-D8-A1J9-01	TCGA-D8-A1J9	1																CNA: HOMDEL;
brca_tcga	TCGA-D8-A1JA-01	TCGA-D8-A1JA	1										MUT: E443Q;																MUT: Q284H;
brca_tcga	TCGA-D8-A1JG-01	TCGA-D8-A1JG	1	CNA: AMP;	CNA: AMP;	CNA: AMP;																		CNA: AMP;
brca_tcga	TCGA-D8-A1JK-01	TCGA-D8-A1JK	1											CNA: AMP;
brca_tcga	TCGA-D8-A1JL-01	TCGA-D8-A1JL	1									CNA: AMP;										CNA: AMP;						CNA: AMP;
brca_tcga	TCGA-D8-A1JP-01	TCGA-D8-A1JP	1																					CNA: AMP;
brca_tcga	TCGA-D8-A1X5-01	TCGA-D8-A1X5	1											CNA: AMP;											CNA: HOMDEL;	CNA: HOMDEL;
brca_tcga	TCGA-D8-A1X9-01	TCGA-D8-A1X9	1																				CNA: AMP;	MUT: D311Y;
brca_tcga	TCGA-D8-A1XC-01	TCGA-D8-A1XC	1												CNA: HOMDEL;	CNA: HOMDEL;
brca_tcga	TCGA-D8-A1XD-01	TCGA-D8-A1XD	1											CNA: AMP;
brca_tcga	TCGA-D8-A1XJ-01	TCGA-D8-A1XJ	1											CNA: AMP;																CNA: AMP;
brca_tcga	TCGA-D8-A1XK-01	TCGA-D8-A1XK	1									CNA: AMP;										CNA: AMP;		MUT: K249Sfs*10;			CNA: HOMDEL;			CNA: HOMDEL;
brca_tcga	TCGA-D8-A1XL-01	TCGA-D8-A1XL	1								CNA: AMP;
brca_tcga	TCGA-D8-A1XQ-01	TCGA-D8-A1XQ	1				CNA: HOMDEL;	MUT: G17S;							CNA: AMP;	CNA: AMP;							CNA: AMP;
brca_tcga	TCGA-D8-A1XT-01	TCGA-D8-A1XT	1									CNA: AMP;										CNA: HOMDEL;	CNA: AMP;
brca_tcga	TCGA-D8-A1XU-01	TCGA-D8-A1XU	1									CNA: AMP;		CNA: AMP;								CNA: AMP;
brca_tcga	TCGA-D8-A1XZ-01	TCGA-D8-A1XZ	1																	MUT: R391H;
brca_tcga	TCGA-D8-A1Y0-01	TCGA-D8-A1Y0	1											CNA: AMP;
brca_tcga	TCGA-D8-A1Y2-01	TCGA-D8-A1Y2	1																						MUT: E43K;
brca_tcga	TCGA-D8-A27F-01	TCGA-D8-A27F	1															CNA: AMP;													CNA: AMP;
brca_tcga	TCGA-D8-A27G-01	TCGA-D8-A27G	1																				CNA: AMP;
brca_tcga	TCGA-D8-A27H-01	TCGA-D8-A27H	1						CNA: AMP;	CNA: AMP;	CNA: AMP;												CNA: AMP;								CNA: AMP;
brca_tcga	TCGA-D8-A27M-01	TCGA-D8-A27M	1												CNA: HOMDEL;	CNA: HOMDEL;
brca_tcga	TCGA-D8-A27N-01	TCGA-D8-A27N	1																				CNA: AMP;
brca_tcga	TCGA-D8-A27V-01	TCGA-D8-A27V	1																				CNA: AMP;
brca_tcga	TCGA-D8-A73X-01	TCGA-D8-A73X	1														CNA: HOMDEL;
brca_tcga	TCGA-E2-A105-01	TCGA-E2-A105	1																				CNA: AMP;
brca_tcga	TCGA-E2-A109-01	TCGA-E2-A109	1											CNA: AMP;
brca_tcga	TCGA-E2-A10C-01	TCGA-E2-A10C	1				MUT: S158*;
brca_tcga	TCGA-E2-A14N-01	TCGA-E2-A14N	1									CNA: AMP;										CNA: AMP;
brca_tcga	TCGA-E2-A14P-01	TCGA-E2-A14P	1											CNA: AMP;									CNA: AMP;
brca_tcga	TCGA-E2-A14R-01	TCGA-E2-A14R	1																CNA: HOMDEL;					CNA: AMP;				CNA: AMP;
brca_tcga	TCGA-E2-A14T-01	TCGA-E2-A14T	1	CNA: AMP;	CNA: AMP;	CNA: AMP;																	CNA: AMP;
brca_tcga	TCGA-E2-A14V-01	TCGA-E2-A14V	1											CNA: AMP;								CNA: AMP;	CNA: AMP;	CNA: AMP;
brca_tcga	TCGA-E2-A152-01	TCGA-E2-A152	1								CNA: AMP;
brca_tcga	TCGA-E2-A158-01	TCGA-E2-A158	1									CNA: AMP;						CNA: AMP;				CNA: AMP;
brca_tcga	TCGA-E2-A159-01	TCGA-E2-A159	1									MUT: F145L; CNA: AMP;										CNA: AMP;
brca_tcga	TCGA-E2-A15E-01	TCGA-E2-A15E	1																												CNA: HOMDEL;
brca_tcga	TCGA-E2-A15F-01	TCGA-E2-A15F	1											CNA: AMP;
brca_tcga	TCGA-E2-A15H-01	TCGA-E2-A15H	1																				CNA: AMP;
brca_tcga	TCGA-E2-A15J-01	TCGA-E2-A15J	1														CNA: HOMDEL;
brca_tcga	TCGA-E2-A15S-01	TCGA-E2-A15S	1											CNA: AMP;
brca_tcga	TCGA-E2-A1B1-01	TCGA-E2-A1B1	1																				CNA: AMP;
brca_tcga	TCGA-E2-A1B5-01	TCGA-E2-A1B5	1																				CNA: AMP;
brca_tcga	TCGA-E2-A1IH-01	TCGA-E2-A1IH	1																								CNA: AMP;
brca_tcga	TCGA-E2-A1IN-01	TCGA-E2-A1IN	1											CNA: AMP;													CNA: HOMDEL;
brca_tcga	TCGA-E2-A1LB-01	TCGA-E2-A1LB	1																			CNA: AMP;
brca_tcga	TCGA-E2-A1LE-01	TCGA-E2-A1LE	1																CNA: AMP;
brca_tcga	TCGA-E2-A1LG-01	TCGA-E2-A1LG	1								CNA: AMP;							CNA: HOMDEL;										CNA: AMP;
brca_tcga	TCGA-E2-A1LH-01	TCGA-E2-A1LH	1																											CNA: AMP;
brca_tcga	TCGA-E2-A1LI-01	TCGA-E2-A1LI	1																										CNA: HOMDEL;	CNA: HOMDEL;
brca_tcga	TCGA-E2-A1LL-01	TCGA-E2-A1LL	1					CNA: AMP;
brca_tcga	TCGA-E2-A1LS-01	TCGA-E2-A1LS	1	MUT: T56M;
brca_tcga	TCGA-E2-A574-01	TCGA-E2-A574	1																			MUT: E410K;
brca_tcga	TCGA-E2-A9RU-01	TCGA-E2-A9RU	1																					CNA: HOMDEL;
brca_tcga	TCGA-E9-A1NA-01	TCGA-E9-A1NA	1																				CNA: AMP;
brca_tcga	TCGA-E9-A1NC-01	TCGA-E9-A1NC	1										CNA: AMP;																		MUT: R623Pfs*9;
brca_tcga	TCGA-E9-A1NF-01	TCGA-E9-A1NF	1																											CNA: HOMDEL;
brca_tcga	TCGA-E9-A1R4-01	TCGA-E9-A1R4	1																								CNA: AMP;				CNA: HOMDEL;
brca_tcga	TCGA-E9-A1RE-01	TCGA-E9-A1RE	1																									MUT: E884K;
brca_tcga	TCGA-E9-A1RF-01	TCGA-E9-A1RF	1																				CNA: AMP;	CNA: AMP;
brca_tcga	TCGA-E9-A226-01	TCGA-E9-A226	1											CNA: AMP;
brca_tcga	TCGA-E9-A22A-01	TCGA-E9-A22A	1																				CNA: AMP;
brca_tcga	TCGA-E9-A22B-01	TCGA-E9-A22B	1																				CNA: AMP;				CNA: AMP;
brca_tcga	TCGA-E9-A22D-01	TCGA-E9-A22D	1								CNA: AMP;			CNA: AMP;									CNA: AMP;
brca_tcga	TCGA-E9-A22G-01	TCGA-E9-A22G	1																CNA: AMP;
brca_tcga	TCGA-E9-A244-01	TCGA-E9-A244	1				CNA: AMP;					CNA: AMP;										CNA: AMP;
brca_tcga	TCGA-E9-A295-01	TCGA-E9-A295	1														CNA: HOMDEL;
brca_tcga	TCGA-E9-A3QA-01	TCGA-E9-A3QA	1																			CNA: AMP;
brca_tcga	TCGA-E9-A5FL-01	TCGA-E9-A5FL	1																									CNA: AMP;
brca_tcga	TCGA-E9-A5UO-01	TCGA-E9-A5UO	1																											CNA: AMP;
brca_tcga	TCGA-EW-A1J1-01	TCGA-EW-A1J1	1																				CNA: AMP;
brca_tcga	TCGA-EW-A1J5-01	TCGA-EW-A1J5	1						MUT: S158C;																		MUT: E311Q;
brca_tcga	TCGA-EW-A1OX-01	TCGA-EW-A1OX	1				CNA: HOMDEL;																CNA: AMP;
brca_tcga	TCGA-EW-A1OZ-01	TCGA-EW-A1OZ	1																				CNA: AMP;								CNA: AMP;
brca_tcga	TCGA-EW-A1P4-01	TCGA-EW-A1P4	1																				CNA: AMP;
brca_tcga	TCGA-EW-A1P7-01	TCGA-EW-A1P7	1				CNA: HOMDEL;																					CNA: AMP;
brca_tcga	TCGA-EW-A1PA-01	TCGA-EW-A1PA	1											CNA: AMP;
brca_tcga	TCGA-EW-A1PB-01	TCGA-EW-A1PB	1									CNA: AMP;					CNA: AMP;					CNA: AMP;						CNA: AMP;
brca_tcga	TCGA-EW-A1PD-01	TCGA-EW-A1PD	1																				CNA: AMP;
brca_tcga	TCGA-EW-A1PF-01	TCGA-EW-A1PF	1											CNA: AMP;
brca_tcga	TCGA-EW-A1PG-01	TCGA-EW-A1PG	1														CNA: HOMDEL;
brca_tcga	TCGA-EW-A1PH-01	TCGA-EW-A1PH	1																										CNA: HOMDEL;
brca_tcga	TCGA-EW-A2FR-01	TCGA-EW-A2FR	1											CNA: AMP;
brca_tcga	TCGA-EW-A2FS-01	TCGA-EW-A2FS	1																				CNA: AMP;
brca_tcga	TCGA-EW-A2FV-01	TCGA-EW-A2FV	1											CNA: AMP;									CNA: AMP;
brca_tcga	TCGA-EW-A2FW-01	TCGA-EW-A2FW	1											MUT: D74N;
brca_tcga	TCGA-EW-A3U0-01	TCGA-EW-A3U0	1										CNA: AMP;		CNA: AMP;	CNA: AMP;							CNA: AMP;	CNA: AMP;
brca_tcga	TCGA-EW-A6S9-01	TCGA-EW-A6S9	1										CNA: AMP;		CNA: AMP;	CNA: AMP;							CNA: AMP;	CNA: AMP;
brca_tcga	TCGA-EW-A6SD-01	TCGA-EW-A6SD	1													CNA: AMP;							CNA: AMP;	CNA: AMP;
brca_tcga	TCGA-GI-A2C8-01	TCGA-GI-A2C8	1																				CNA: AMP;
brca_tcga	TCGA-GI-A2C9-01	TCGA-GI-A2C9	1									CNA: AMP;										CNA: AMP;								CNA: HOMDEL;
brca_tcga	TCGA-GM-A2DA-01	TCGA-GM-A2DA	1																				CNA: AMP;
brca_tcga	TCGA-GM-A2DF-01	TCGA-GM-A2DF	1																									CNA: AMP;
brca_tcga	TCGA-GM-A2DK-01	TCGA-GM-A2DK	1											CNA: AMP;
brca_tcga	TCGA-GM-A3XL-01	TCGA-GM-A3XL	1												CNA: HOMDEL;	CNA: HOMDEL;							CNA: AMP;
brca_tcga	TCGA-GM-A5PV-01	TCGA-GM-A5PV	1														CNA: HOMDEL;
brca_tcga	TCGA-LD-A7W5-01	TCGA-LD-A7W5	1																				CNA: AMP;
brca_tcga	TCGA-LL-A441-01	TCGA-LL-A441	1									CNA: AMP;										CNA: AMP;
brca_tcga	TCGA-LL-A5YM-01	TCGA-LL-A5YM	1								CNA: AMP;
brca_tcga	TCGA-LL-A5YN-01	TCGA-LL-A5YN	1				CNA: HOMDEL;													CNA: HOMDEL;
brca_tcga	TCGA-LL-A5YP-01	TCGA-LL-A5YP	1																				CNA: AMP;
brca_tcga	TCGA-LL-A6FQ-01	TCGA-LL-A6FQ	1										CNA: AMP;
brca_tcga	TCGA-LL-A73Z-01	TCGA-LL-A73Z	1											CNA: AMP;
brca_tcga	TCGA-LL-A7SZ-01	TCGA-LL-A7SZ	1											CNA: AMP;
brca_tcga	TCGA-LL-A8F5-01	TCGA-LL-A8F5	1									CNA: AMP;										CNA: AMP;
brca_tcga	TCGA-LQ-A4E4-01	TCGA-LQ-A4E4	1																				CNA: AMP;
brca_tcga	TCGA-MS-A51U-01	TCGA-MS-A51U	1																									CNA: AMP;
brca_tcga	TCGA-OL-A5D7-01	TCGA-OL-A5D7	1									CNA: AMP;
brca_tcga	TCGA-OL-A5DA-01	TCGA-OL-A5DA	1																					CNA: AMP;
brca_tcga	TCGA-OL-A5RW-01	TCGA-OL-A5RW	1						CNA: AMP;	CNA: AMP;
brca_tcga	TCGA-OL-A5S0-01	TCGA-OL-A5S0	1									CNA: AMP;										CNA: AMP;
brca_tcga	TCGA-OL-A66J-01	TCGA-OL-A66J	1																			MUT: V60M;
brca_tcga	TCGA-OL-A66P-01	TCGA-OL-A66P	1											CNA: AMP;									CNA: AMP;
brca_tcga	TCGA-OL-A6VO-01	TCGA-OL-A6VO	1									CNA: AMP;								CNA: AMP;		CNA: AMP;		CNA: AMP;
brca_tcga	TCGA-OL-A97C-01	TCGA-OL-A97C	1																											CNA: HOMDEL;
brca_tcga	TCGA-PE-A5DC-01	TCGA-PE-A5DC	1			MUT: I341F;	CNA: HOMDEL;
brca_tcga	TCGA-PL-A8LX-01	TCGA-PL-A8LX	1															CNA: HOMDEL;
brca_tcga	TCGA-S3-AA10-01	TCGA-S3-AA10	1														CNA: HOMDEL;											CNA: AMP;
brca_tcga	TCGA-UL-AAZ6-01	TCGA-UL-AAZ6	1											CNA: AMP;									CNA: AMP;							CNA: AMP;
brca_tcga	TCGA-UU-A93S-01	TCGA-UU-A93S	1									CNA: AMP;	CNA: AMP;
brca_tcga_pan_can_atlas_2018	TCGA-3C-AAAU-01	TCGA-3C-AAAU	1											CNA: AMP;
brca_tcga_pan_can_atlas_2018	TCGA-3C-AALI-01	TCGA-3C-AALI	1																				FUSION: TUBD1-MYO18A,TUBD1-TIAF1;
brca_tcga_pan_can_atlas_2018	TCGA-3C-AALJ-01	TCGA-3C-AALJ	1											CNA: AMP;									CNA: AMP;	CNA: HOMDEL;
brca_tcga_pan_can_atlas_2018	TCGA-3C-AALK-01	TCGA-3C-AALK	1																				CNA: AMP;
brca_tcga_pan_can_atlas_2018	TCGA-A1-A0SG-01	TCGA-A1-A0SG	1										CNA: HOMDEL;		CNA: HOMDEL;	CNA: HOMDEL;	CNA: HOMDEL;							CNA: HOMDEL;
brca_tcga_pan_can_atlas_2018	TCGA-A1-A0SI-01	TCGA-A1-A0SI	1																												MUT: P1126A;
brca_tcga_pan_can_atlas_2018	TCGA-A1-A0SN-01	TCGA-A1-A0SN	1											CNA: HOMDEL;									FUSION: TUBD1-CDK12; CNA: AMP;
brca_tcga_pan_can_atlas_2018	TCGA-A1-A0SO-01	TCGA-A1-A0SO	1												CNA: AMP;	CNA: AMP;
brca_tcga_pan_can_atlas_2018	TCGA-A1-A0SQ-01	TCGA-A1-A0SQ	1											CNA: AMP;
brca_tcga_pan_can_atlas_2018	TCGA-A2-A04P-01	TCGA-A2-A04P	1														CNA: AMP;
brca_tcga_pan_can_atlas_2018	TCGA-A2-A04R-01	TCGA-A2-A04R	1																								MUT: T75A;
brca_tcga_pan_can_atlas_2018	TCGA-A2-A04T-01	TCGA-A2-A04T	1															CNA: AMP;									CNA: HOMDEL;	CNA: AMP;
brca_tcga_pan_can_atlas_2018	TCGA-A2-A04V-01	TCGA-A2-A04V	1																					CNA: AMP;
brca_tcga_pan_can_atlas_2018	TCGA-A2-A04X-01	TCGA-A2-A04X	1																				CNA: AMP;
brca_tcga_pan_can_atlas_2018	TCGA-A2-A0CP-01	TCGA-A2-A0CP	1				MUT: R123H;
brca_tcga_pan_can_atlas_2018	TCGA-A2-A0CV-01	TCGA-A2-A0CV	1			MUT: M154I;
brca_tcga_pan_can_atlas_2018	TCGA-A2-A0CX-01	TCGA-A2-A0CX	1		MUT: E449Q;																		CNA: AMP;
brca_tcga_pan_can_atlas_2018	TCGA-A2-A0D1-01	TCGA-A2-A0D1	1														CNA: HOMDEL;
brca_tcga_pan_can_atlas_2018	TCGA-A2-A0D2-01	TCGA-A2-A0D2	1											CNA: AMP;			CNA: AMP;	MUT: Q245R; CNA: HOMDEL;									CNA: HOMDEL;
brca_tcga_pan_can_atlas_2018	TCGA-A2-A0EQ-01	TCGA-A2-A0EQ	1																MUT: A428T;
brca_tcga_pan_can_atlas_2018	TCGA-A2-A0EY-01	TCGA-A2-A0EY	1																											CNA: HOMDEL;
brca_tcga_pan_can_atlas_2018	TCGA-A2-A0SV-01	TCGA-A2-A0SV	1											CNA: AMP;
brca_tcga_pan_can_atlas_2018	TCGA-A2-A0SX-01	TCGA-A2-A0SX	1											CNA: AMP;
brca_tcga_pan_can_atlas_2018	TCGA-A2-A0T0-01	TCGA-A2-A0T0	1									CNA: AMP;						CNA: AMP;				CNA: AMP;
brca_tcga_pan_can_atlas_2018	TCGA-A2-A0T2-01	TCGA-A2-A0T2	1									CNA: AMP;										CNA: AMP;
brca_tcga_pan_can_atlas_2018	TCGA-A2-A0T3-01	TCGA-A2-A0T3	1											CNA: AMP;									CNA: AMP;
brca_tcga_pan_can_atlas_2018	TCGA-A2-A0YG-01	TCGA-A2-A0YG	1																				CNA: AMP;
brca_tcga_pan_can_atlas_2018	TCGA-A2-A0YK-01	TCGA-A2-A0YK	1																												MUT: P186S;
brca_tcga_pan_can_atlas_2018	TCGA-A2-A0YL-01	TCGA-A2-A0YL	1																				CNA: AMP;
brca_tcga_pan_can_atlas_2018	TCGA-A2-A0YM-01	TCGA-A2-A0YM	1					MUT: D205N;												CNA: AMP;
brca_tcga_pan_can_atlas_2018	TCGA-A2-A1FV-01	TCGA-A2-A1FV	1																								MUT: A615S;
brca_tcga_pan_can_atlas_2018	TCGA-A2-A25A-01	TCGA-A2-A25A	1																			MUT: F394L;
brca_tcga_pan_can_atlas_2018	TCGA-A2-A25B-01	TCGA-A2-A25B	1																				CNA: AMP;							CNA: HOMDEL;
brca_tcga_pan_can_atlas_2018	TCGA-A2-A25C-01	TCGA-A2-A25C	1																								MUT: A615S;
brca_tcga_pan_can_atlas_2018	TCGA-A2-A3XY-01	TCGA-A2-A3XY	1																												CNA: HOMDEL;
brca_tcga_pan_can_atlas_2018	TCGA-A2-A3XZ-01	TCGA-A2-A3XZ	1																				CNA: AMP;
brca_tcga_pan_can_atlas_2018	TCGA-A2-A3Y0-01	TCGA-A2-A3Y0	1								CNA: HOMDEL;
brca_tcga_pan_can_atlas_2018	TCGA-A2-A4S1-01	TCGA-A2-A4S1	1																										CNA: AMP;
brca_tcga_pan_can_atlas_2018	TCGA-A7-A0CD-01	TCGA-A7-A0CD	1														CNA: HOMDEL;
brca_tcga_pan_can_atlas_2018	TCGA-A7-A0CE-01	TCGA-A7-A0CE	1						CNA: HOMDEL;	CNA: HOMDEL;																				CNA: HOMDEL;
brca_tcga_pan_can_atlas_2018	TCGA-A7-A0CH-01	TCGA-A7-A0CH	1														CNA: HOMDEL;
brca_tcga_pan_can_atlas_2018	TCGA-A7-A0CJ-01	TCGA-A7-A0CJ	1																								CNA: HOMDEL;
brca_tcga_pan_can_atlas_2018	TCGA-A7-A0DA-01	TCGA-A7-A0DA	1										CNA: AMP;									CNA: AMP;						CNA: AMP;
brca_tcga_pan_can_atlas_2018	TCGA-A7-A13D-01	TCGA-A7-A13D	1									CNA: AMP;	MUT: V119M;	CNA: AMP;								CNA: AMP;			CNA: AMP;	CNA: AMP;
brca_tcga_pan_can_atlas_2018	TCGA-A7-A13E-01	TCGA-A7-A13E	1									CNA: AMP;							CNA: AMP;			CNA: AMP;
brca_tcga_pan_can_atlas_2018	TCGA-A7-A13F-01	TCGA-A7-A13F	1											CNA: AMP;
brca_tcga_pan_can_atlas_2018	TCGA-A7-A26F-01	TCGA-A7-A26F	1									CNA: AMP;																		CNA: AMP;
brca_tcga_pan_can_atlas_2018	TCGA-A7-A26H-01	TCGA-A7-A26H	1																				CNA: AMP;
brca_tcga_pan_can_atlas_2018	TCGA-A7-A4SD-01	TCGA-A7-A4SD	1									CNA: AMP;										CNA: AMP;
brca_tcga_pan_can_atlas_2018	TCGA-A7-A4SE-01	TCGA-A7-A4SE	1										CNA: AMP;
brca_tcga_pan_can_atlas_2018	TCGA-A7-A4SF-01	TCGA-A7-A4SF	1											CNA: AMP;									CNA: AMP;
brca_tcga_pan_can_atlas_2018	TCGA-A7-A56D-01	TCGA-A7-A56D	1	MUT: S287C;																			CNA: AMP;
brca_tcga_pan_can_atlas_2018	TCGA-A7-A5ZV-01	TCGA-A7-A5ZV	1																	FUSION: TUBB6-ROBO1;
brca_tcga_pan_can_atlas_2018	TCGA-A7-A5ZW-01	TCGA-A7-A5ZW	1														CNA: HOMDEL;
brca_tcga_pan_can_atlas_2018	TCGA-A7-A6VW-01	TCGA-A7-A6VW	1									CNA: AMP;	CNA: AMP;									MUT: M415I; CNA: AMP;
brca_tcga_pan_can_atlas_2018	TCGA-A7-A6VY-01	TCGA-A7-A6VY	1										CNA: AMP;
brca_tcga_pan_can_atlas_2018	TCGA-A8-A06O-01	TCGA-A8-A06O	1												CNA: HOMDEL;	CNA: HOMDEL;
brca_tcga_pan_can_atlas_2018	TCGA-A8-A06Q-01	TCGA-A8-A06Q	1											CNA: AMP;
brca_tcga_pan_can_atlas_2018	TCGA-A8-A06R-01	TCGA-A8-A06R	1											CNA: AMP;																CNA: AMP;
brca_tcga_pan_can_atlas_2018	TCGA-A8-A06T-01	TCGA-A8-A06T	1				CNA: AMP;
brca_tcga_pan_can_atlas_2018	TCGA-A8-A06U-01	TCGA-A8-A06U	1																											MUT: L604V,S599C,P612A;
brca_tcga_pan_can_atlas_2018	TCGA-A8-A06X-01	TCGA-A8-A06X	1					MUT: P184S;															CNA: AMP;
brca_tcga_pan_can_atlas_2018	TCGA-A8-A076-01	TCGA-A8-A076	1											CNA: AMP;									CNA: AMP;
brca_tcga_pan_can_atlas_2018	TCGA-A8-A079-01	TCGA-A8-A079	1												CNA: HOMDEL;	CNA: HOMDEL;								CNA: HOMDEL;
brca_tcga_pan_can_atlas_2018	TCGA-A8-A07B-01	TCGA-A8-A07B	1																										MUT: Q370K;
brca_tcga_pan_can_atlas_2018	TCGA-A8-A07E-01	TCGA-A8-A07E	1									CNA: AMP;
brca_tcga_pan_can_atlas_2018	TCGA-A8-A07I-01	TCGA-A8-A07I	1																				CNA: AMP;
brca_tcga_pan_can_atlas_2018	TCGA-A8-A07P-01	TCGA-A8-A07P	1																				CNA: AMP;
brca_tcga_pan_can_atlas_2018	TCGA-A8-A07R-01	TCGA-A8-A07R	1									CNA: AMP;										CNA: AMP;
brca_tcga_pan_can_atlas_2018	TCGA-A8-A07U-01	TCGA-A8-A07U	1						CNA: HOMDEL;	CNA: HOMDEL;									CNA: HOMDEL;											CNA: HOMDEL;
brca_tcga_pan_can_atlas_2018	TCGA-A8-A085-01	TCGA-A8-A085	1																				CNA: AMP;
brca_tcga_pan_can_atlas_2018	TCGA-A8-A08H-01	TCGA-A8-A08H	1												MUT: N165I;		CNA: HOMDEL;
brca_tcga_pan_can_atlas_2018	TCGA-A8-A08I-01	TCGA-A8-A08I	1																					CNA: HOMDEL;
brca_tcga_pan_can_atlas_2018	TCGA-A8-A08J-01	TCGA-A8-A08J	1																				CNA: AMP;
brca_tcga_pan_can_atlas_2018	TCGA-A8-A08L-01	TCGA-A8-A08L	1																					CNA: AMP;
brca_tcga_pan_can_atlas_2018	TCGA-A8-A08O-01	TCGA-A8-A08O	1																				CNA: AMP;				CNA: AMP;
brca_tcga_pan_can_atlas_2018	TCGA-A8-A08R-01	TCGA-A8-A08R	1																					MUT: S238I;
brca_tcga_pan_can_atlas_2018	TCGA-A8-A08X-01	TCGA-A8-A08X	1																CNA: AMP;
brca_tcga_pan_can_atlas_2018	TCGA-A8-A093-01	TCGA-A8-A093	1					CNA: HOMDEL;
brca_tcga_pan_can_atlas_2018	TCGA-A8-A094-01	TCGA-A8-A094	1								CNA: AMP;
brca_tcga_pan_can_atlas_2018	TCGA-A8-A09B-01	TCGA-A8-A09B	1						CNA: HOMDEL;	CNA: HOMDEL;
brca_tcga_pan_can_atlas_2018	TCGA-A8-A09G-01	TCGA-A8-A09G	1																				CNA: AMP;		CNA: AMP;	MUT: E43K; CNA: AMP;
brca_tcga_pan_can_atlas_2018	TCGA-A8-A09V-01	TCGA-A8-A09V	1														CNA: HOMDEL;
brca_tcga_pan_can_atlas_2018	TCGA-A8-A09Z-01	TCGA-A8-A09Z	1													MUT: I210S;													MUT: Y62C;		MUT: P1129S;
brca_tcga_pan_can_atlas_2018	TCGA-A8-A0A1-01	TCGA-A8-A0A1	1										CNA: HOMDEL;				CNA: HOMDEL;
brca_tcga_pan_can_atlas_2018	TCGA-A8-A0A2-01	TCGA-A8-A0A2	1																												CNA: HOMDEL;
brca_tcga_pan_can_atlas_2018	TCGA-A8-A0A7-01	TCGA-A8-A0A7	1																											CNA: HOMDEL;
brca_tcga_pan_can_atlas_2018	TCGA-A8-A0A9-01	TCGA-A8-A0A9	1																						MUT: R217L;
brca_tcga_pan_can_atlas_2018	TCGA-AC-A23H-01	TCGA-AC-A23H	1	MUT: F52L;		MUT: E423K;											MUT: X20_splice,F20=;						MUT: Y426N; CNA: AMP;
brca_tcga_pan_can_atlas_2018	TCGA-AC-A2BK-01	TCGA-AC-A2BK	1																									CNA: HOMDEL;
brca_tcga_pan_can_atlas_2018	TCGA-AC-A2BM-01	TCGA-AC-A2BM	1											CNA: AMP;
brca_tcga_pan_can_atlas_2018	TCGA-AC-A2FO-01	TCGA-AC-A2FO	1											CNA: AMP;
brca_tcga_pan_can_atlas_2018	TCGA-AC-A3YI-01	TCGA-AC-A3YI	1														CNA: HOMDEL;
brca_tcga_pan_can_atlas_2018	TCGA-AC-A5EI-01	TCGA-AC-A5EI	1																												MUT: G1027E;
brca_tcga_pan_can_atlas_2018	TCGA-AC-A5XU-01	TCGA-AC-A5XU	1											MUT: M164I;				CNA: HOMDEL;		CNA: HOMDEL;
brca_tcga_pan_can_atlas_2018	TCGA-AC-A62V-01	TCGA-AC-A62V	1														CNA: HOMDEL;						FUSION: DLGAP4-TUBD1;
brca_tcga_pan_can_atlas_2018	TCGA-AC-A6IV-01	TCGA-AC-A6IV	1																				CNA: AMP;
brca_tcga_pan_can_atlas_2018	TCGA-AC-A6IW-01	TCGA-AC-A6IW	1												CNA: HOMDEL;	CNA: HOMDEL;														CNA: HOMDEL;
brca_tcga_pan_can_atlas_2018	TCGA-AC-A7VB-01	TCGA-AC-A7VB	1	CNA: AMP;	CNA: AMP;	CNA: AMP;
brca_tcga_pan_can_atlas_2018	TCGA-AC-A8OP-01	TCGA-AC-A8OP	1																				CNA: AMP;
brca_tcga_pan_can_atlas_2018	TCGA-AC-A8OQ-01	TCGA-AC-A8OQ	1									CNA: AMP;
brca_tcga_pan_can_atlas_2018	TCGA-AN-A046-01	TCGA-AN-A046	1				MUT: E279K;				MUT: E207K;	MUT: K48R;		MUT: R62Q;													MUT: R685Q;	MUT: E445K,R619Q;	MUT: R518I;
brca_tcga_pan_can_atlas_2018	TCGA-AN-A04A-01	TCGA-AN-A04A	1												CNA: HOMDEL;	CNA: HOMDEL;
brca_tcga_pan_can_atlas_2018	TCGA-AN-A04C-01	TCGA-AN-A04C	1																						CNA: AMP;	CNA: AMP;
brca_tcga_pan_can_atlas_2018	TCGA-AN-A04D-01	TCGA-AN-A04D	1																									CNA: AMP;
brca_tcga_pan_can_atlas_2018	TCGA-AN-A0AK-01	TCGA-AN-A0AK	1												MUT: E444D;
brca_tcga_pan_can_atlas_2018	TCGA-AN-A0AL-01	TCGA-AN-A0AL	1						CNA: AMP;	CNA: AMP;
brca_tcga_pan_can_atlas_2018	TCGA-AN-A0AM-01	TCGA-AN-A0AM	1											CNA: AMP;
brca_tcga_pan_can_atlas_2018	TCGA-AN-A0AR-01	TCGA-AN-A0AR	1									CNA: AMP;
brca_tcga_pan_can_atlas_2018	TCGA-AN-A0AT-01	TCGA-AN-A0AT	1									CNA: AMP;										CNA: AMP;
brca_tcga_pan_can_atlas_2018	TCGA-AN-A0FD-01	TCGA-AN-A0FD	1																				CNA: AMP;
brca_tcga_pan_can_atlas_2018	TCGA-AN-A0FJ-01	TCGA-AN-A0FJ	1																						CNA: AMP;	CNA: AMP;				CNA: HOMDEL;
brca_tcga_pan_can_atlas_2018	TCGA-AN-A0FX-01	TCGA-AN-A0FX	1												CNA: HOMDEL;	CNA: HOMDEL;												CNA: AMP;
brca_tcga_pan_can_atlas_2018	TCGA-AN-A0FY-01	TCGA-AN-A0FY	1											CNA: AMP;
brca_tcga_pan_can_atlas_2018	TCGA-AN-A0XR-01	TCGA-AN-A0XR	1																				CNA: AMP;
brca_tcga_pan_can_atlas_2018	TCGA-AN-A0XW-01	TCGA-AN-A0XW	1																				CNA: AMP;							MUT: E70K;
brca_tcga_pan_can_atlas_2018	TCGA-AO-A03L-01	TCGA-AO-A03L	1																			CNA: AMP;	CNA: AMP;
brca_tcga_pan_can_atlas_2018	TCGA-AO-A03N-01	TCGA-AO-A03N	1	CNA: AMP;	CNA: AMP;																						CNA: HOMDEL;
brca_tcga_pan_can_atlas_2018	TCGA-AO-A03V-01	TCGA-AO-A03V	1																									CNA: AMP;
brca_tcga_pan_can_atlas_2018	TCGA-AO-A0J2-01	TCGA-AO-A0J2	1											CNA: AMP;			CNA: AMP;														CNA: AMP;
brca_tcga_pan_can_atlas_2018	TCGA-AO-A0J3-01	TCGA-AO-A0J3	1																				CNA: AMP;
brca_tcga_pan_can_atlas_2018	TCGA-AO-A0J5-01	TCGA-AO-A0J5	1																				CNA: AMP;
brca_tcga_pan_can_atlas_2018	TCGA-AO-A0J6-01	TCGA-AO-A0J6	1		MUT: D116H;
brca_tcga_pan_can_atlas_2018	TCGA-AO-A0JB-01	TCGA-AO-A0JB	1																MUT: M415I;									CNA: AMP;
brca_tcga_pan_can_atlas_2018	TCGA-AO-A0JC-01	TCGA-AO-A0JC	1														CNA: HOMDEL;
brca_tcga_pan_can_atlas_2018	TCGA-AO-A0JD-01	TCGA-AO-A0JD	1			MUT: Q31L;																								CNA: HOMDEL;
brca_tcga_pan_can_atlas_2018	TCGA-AO-A0JG-01	TCGA-AO-A0JG	1										CNA: AMP;										CNA: AMP;
brca_tcga_pan_can_atlas_2018	TCGA-AO-A0JM-01	TCGA-AO-A0JM	1				CNA: HOMDEL;
brca_tcga_pan_can_atlas_2018	TCGA-AO-A124-01	TCGA-AO-A124	1														FUSION: AFG3L1P-TUBB3;							CNA: AMP;
brca_tcga_pan_can_atlas_2018	TCGA-AO-A128-01	TCGA-AO-A128	1									MUT: Q89K;																			MUT: M647T;
brca_tcga_pan_can_atlas_2018	TCGA-AO-A129-01	TCGA-AO-A129	1									CNA: AMP;										CNA: AMP;
brca_tcga_pan_can_atlas_2018	TCGA-AO-A12E-01	TCGA-AO-A12E	1				CNA: HOMDEL;
brca_tcga_pan_can_atlas_2018	TCGA-AO-A12F-01	TCGA-AO-A12F	1																											CNA: HOMDEL;
brca_tcga_pan_can_atlas_2018	TCGA-AO-A12G-01	TCGA-AO-A12G	1																					CNA: AMP;
brca_tcga_pan_can_atlas_2018	TCGA-AO-A1KQ-01	TCGA-AO-A1KQ	1																									CNA: HOMDEL;			CNA: HOMDEL;
brca_tcga_pan_can_atlas_2018	TCGA-AQ-A04H-01	TCGA-AQ-A04H	1											CNA: AMP;									CNA: AMP;
brca_tcga_pan_can_atlas_2018	TCGA-AQ-A04J-01	TCGA-AQ-A04J	1																									CNA: AMP;
brca_tcga_pan_can_atlas_2018	TCGA-AQ-A0Y5-01	TCGA-AQ-A0Y5	1											CNA: AMP;									CNA: AMP;							CNA: AMP;
brca_tcga_pan_can_atlas_2018	TCGA-AQ-A54N-01	TCGA-AQ-A54N	1								CNA: AMP;
brca_tcga_pan_can_atlas_2018	TCGA-AR-A0TQ-01	TCGA-AR-A0TQ	1											CNA: AMP;									CNA: AMP;
brca_tcga_pan_can_atlas_2018	TCGA-AR-A0TT-01	TCGA-AR-A0TT	1																												CNA: HOMDEL;
brca_tcga_pan_can_atlas_2018	TCGA-AR-A0TW-01	TCGA-AR-A0TW	1																				CNA: AMP;
brca_tcga_pan_can_atlas_2018	TCGA-AR-A0TX-01	TCGA-AR-A0TX	1											CNA: AMP;			MUT: E325Q;														MUT: P1352A;
brca_tcga_pan_can_atlas_2018	TCGA-AR-A0TY-01	TCGA-AR-A0TY	1											CNA: AMP;									CNA: AMP;
brca_tcga_pan_can_atlas_2018	TCGA-AR-A0U0-01	TCGA-AR-A0U0	1																								CNA: HOMDEL;
brca_tcga_pan_can_atlas_2018	TCGA-AR-A0U4-01	TCGA-AR-A0U4	1									CNA: AMP;										CNA: AMP;					CNA: HOMDEL;
brca_tcga_pan_can_atlas_2018	TCGA-AR-A1AN-01	TCGA-AR-A1AN	1											CNA: AMP;
brca_tcga_pan_can_atlas_2018	TCGA-AR-A1AQ-01	TCGA-AR-A1AQ	1									CNA: AMP;
brca_tcga_pan_can_atlas_2018	TCGA-AR-A1AU-01	TCGA-AR-A1AU	1																											MUT: V784I;
brca_tcga_pan_can_atlas_2018	TCGA-AR-A24H-01	TCGA-AR-A24H	1																				CNA: AMP;		CNA: AMP;	CNA: AMP;		CNA: AMP;
brca_tcga_pan_can_atlas_2018	TCGA-AR-A24M-01	TCGA-AR-A24M	1				CNA: HOMDEL;
brca_tcga_pan_can_atlas_2018	TCGA-AR-A24N-01	TCGA-AR-A24N	1																									CNA: HOMDEL;
brca_tcga_pan_can_atlas_2018	TCGA-AR-A24O-01	TCGA-AR-A24O	1																									MUT: V157M;
brca_tcga_pan_can_atlas_2018	TCGA-AR-A24U-01	TCGA-AR-A24U	1																												CNA: AMP;
brca_tcga_pan_can_atlas_2018	TCGA-AR-A250-01	TCGA-AR-A250	1				CNA: AMP;																CNA: AMP;
brca_tcga_pan_can_atlas_2018	TCGA-AR-A252-01	TCGA-AR-A252	1																				CNA: AMP;
brca_tcga_pan_can_atlas_2018	TCGA-AR-A254-01	TCGA-AR-A254	1											CNA: AMP;													CNA: AMP;
brca_tcga_pan_can_atlas_2018	TCGA-AR-A256-01	TCGA-AR-A256	1				CNA: HOMDEL;								CNA: HOMDEL;	CNA: HOMDEL;
brca_tcga_pan_can_atlas_2018	TCGA-AR-A2LQ-01	TCGA-AR-A2LQ	1														CNA: HOMDEL;
brca_tcga_pan_can_atlas_2018	TCGA-B6-A0I9-01	TCGA-B6-A0I9	1											CNA: AMP;
brca_tcga_pan_can_atlas_2018	TCGA-B6-A0IG-01	TCGA-B6-A0IG	1																				CNA: AMP;
brca_tcga_pan_can_atlas_2018	TCGA-B6-A0IH-01	TCGA-B6-A0IH	1													MUT: R251C;
brca_tcga_pan_can_atlas_2018	TCGA-B6-A0IJ-01	TCGA-B6-A0IJ	1									CNA: AMP;										CNA: AMP;
brca_tcga_pan_can_atlas_2018	TCGA-B6-A0IK-01	TCGA-B6-A0IK	1																				CNA: AMP;
brca_tcga_pan_can_atlas_2018	TCGA-B6-A0IM-01	TCGA-B6-A0IM	1														CNA: HOMDEL;												CNA: AMP;
brca_tcga_pan_can_atlas_2018	TCGA-B6-A0IN-01	TCGA-B6-A0IN	1																												CNA: AMP;
brca_tcga_pan_can_atlas_2018	TCGA-B6-A0IQ-01	TCGA-B6-A0IQ	1									CNA: AMP;										CNA: AMP;
brca_tcga_pan_can_atlas_2018	TCGA-B6-A0RG-01	TCGA-B6-A0RG	1																				CNA: AMP;
brca_tcga_pan_can_atlas_2018	TCGA-B6-A0RM-01	TCGA-B6-A0RM	1														CNA: HOMDEL;
brca_tcga_pan_can_atlas_2018	TCGA-B6-A0RO-01	TCGA-B6-A0RO	1													FUSION: TUBB2B-PAQR5;
brca_tcga_pan_can_atlas_2018	TCGA-B6-A0RS-01	TCGA-B6-A0RS	1												CNA: AMP;	CNA: AMP;						CNA: AMP;
brca_tcga_pan_can_atlas_2018	TCGA-B6-A3ZX-01	TCGA-B6-A3ZX	1																									CNA: AMP;
brca_tcga_pan_can_atlas_2018	TCGA-B6-A400-01	TCGA-B6-A400	1																									CNA: AMP;
brca_tcga_pan_can_atlas_2018	TCGA-BH-A0AU-01	TCGA-BH-A0AU	1								CNA: AMP;						CNA: HOMDEL;
brca_tcga_pan_can_atlas_2018	TCGA-BH-A0AW-01	TCGA-BH-A0AW	1																	CNA: AMP;					CNA: HOMDEL;	CNA: HOMDEL;
brca_tcga_pan_can_atlas_2018	TCGA-BH-A0B3-01	TCGA-BH-A0B3	1						CNA: HOMDEL;	CNA: HOMDEL;		CNA: AMP;										CNA: AMP;
brca_tcga_pan_can_atlas_2018	TCGA-BH-A0B7-01	TCGA-BH-A0B7	1											CNA: AMP;
brca_tcga_pan_can_atlas_2018	TCGA-BH-A0BC-01	TCGA-BH-A0BC	1																				CNA: AMP;
brca_tcga_pan_can_atlas_2018	TCGA-BH-A0BF-01	TCGA-BH-A0BF	1				CNA: HOMDEL;										CNA: HOMDEL;
brca_tcga_pan_can_atlas_2018	TCGA-BH-A0BG-01	TCGA-BH-A0BG	1																	CNA: AMP;
brca_tcga_pan_can_atlas_2018	TCGA-BH-A0BL-01	TCGA-BH-A0BL	1									CNA: AMP;										CNA: AMP;
brca_tcga_pan_can_atlas_2018	TCGA-BH-A0C7-01	TCGA-BH-A0C7	1																									CNA: AMP;
brca_tcga_pan_can_atlas_2018	TCGA-BH-A0DD-01	TCGA-BH-A0DD	1																				CNA: AMP;					CNA: HOMDEL;
brca_tcga_pan_can_atlas_2018	TCGA-BH-A0DE-01	TCGA-BH-A0DE	1																				MUT: P113L;
brca_tcga_pan_can_atlas_2018	TCGA-BH-A0DG-01	TCGA-BH-A0DG	1																				MUT: Q96K; CNA: AMP;
brca_tcga_pan_can_atlas_2018	TCGA-BH-A0DL-01	TCGA-BH-A0DL	1																												CNA: HOMDEL;
brca_tcga_pan_can_atlas_2018	TCGA-BH-A0DX-01	TCGA-BH-A0DX	1																	CNA: AMP;
brca_tcga_pan_can_atlas_2018	TCGA-BH-A0DZ-01	TCGA-BH-A0DZ	1																				CNA: AMP;	CNA: AMP;
brca_tcga_pan_can_atlas_2018	TCGA-BH-A0GY-01	TCGA-BH-A0GY	1																								MUT: L88H;
brca_tcga_pan_can_atlas_2018	TCGA-BH-A0H9-01	TCGA-BH-A0H9	1											CNA: AMP;
brca_tcga_pan_can_atlas_2018	TCGA-BH-A0HB-01	TCGA-BH-A0HB	1																				FUSION: TRIM37-TUBD1; CNA: AMP;
brca_tcga_pan_can_atlas_2018	TCGA-BH-A0HF-01	TCGA-BH-A0HF	1			MUT: V74I;
brca_tcga_pan_can_atlas_2018	TCGA-BH-A0HP-01	TCGA-BH-A0HP	1																				MUT: R37T;
brca_tcga_pan_can_atlas_2018	TCGA-BH-A0RX-01	TCGA-BH-A0RX	1																								MUT: D604E;
brca_tcga_pan_can_atlas_2018	TCGA-BH-A0W7-01	TCGA-BH-A0W7	1											CNA: AMP;
brca_tcga_pan_can_atlas_2018	TCGA-BH-A0WA-01	TCGA-BH-A0WA	1																										CNA: HOMDEL;	CNA: HOMDEL;
brca_tcga_pan_can_atlas_2018	TCGA-BH-A18G-01	TCGA-BH-A18G	1																				MUT: R124W;
brca_tcga_pan_can_atlas_2018	TCGA-BH-A18J-01	TCGA-BH-A18J	1														CNA: HOMDEL;										CNA: AMP;
brca_tcga_pan_can_atlas_2018	TCGA-BH-A18M-01	TCGA-BH-A18M	1														CNA: HOMDEL;
brca_tcga_pan_can_atlas_2018	TCGA-BH-A18Q-01	TCGA-BH-A18Q	1					CNA: HOMDEL;																						CNA: HOMDEL;
brca_tcga_pan_can_atlas_2018	TCGA-BH-A18R-01	TCGA-BH-A18R	1																				CNA: AMP;
brca_tcga_pan_can_atlas_2018	TCGA-BH-A18T-01	TCGA-BH-A18T	1																											CNA: AMP;
brca_tcga_pan_can_atlas_2018	TCGA-BH-A18U-01	TCGA-BH-A18U	1														CNA: HOMDEL;
brca_tcga_pan_can_atlas_2018	TCGA-BH-A18V-01	TCGA-BH-A18V	1									CNA: AMP;										CNA: AMP;
brca_tcga_pan_can_atlas_2018	TCGA-BH-A1EV-01	TCGA-BH-A1EV	1																				FUSION: TMEM106A-TUBD1;	CNA: AMP;						CNA: HOMDEL;
brca_tcga_pan_can_atlas_2018	TCGA-BH-A1F2-01	TCGA-BH-A1F2	1				MUT: D98V;
brca_tcga_pan_can_atlas_2018	TCGA-BH-A1F6-01	TCGA-BH-A1F6	1									CNA: AMP;
brca_tcga_pan_can_atlas_2018	TCGA-BH-A1FB-01	TCGA-BH-A1FB	1														CNA: HOMDEL;
brca_tcga_pan_can_atlas_2018	TCGA-BH-A1FE-01	TCGA-BH-A1FE	1										CNA: AMP;	CNA: AMP;
brca_tcga_pan_can_atlas_2018	TCGA-BH-A1FM-01	TCGA-BH-A1FM	1																				FUSION: TUBD1-HEATR6; CNA: AMP;
brca_tcga_pan_can_atlas_2018	TCGA-BH-A1FN-01	TCGA-BH-A1FN	1																					CNA: AMP;
brca_tcga_pan_can_atlas_2018	TCGA-BH-A28O-01	TCGA-BH-A28O	1														CNA: HOMDEL;
brca_tcga_pan_can_atlas_2018	TCGA-BH-A42T-01	TCGA-BH-A42T	1																				CNA: AMP;		CNA: AMP;	CNA: AMP;
brca_tcga_pan_can_atlas_2018	TCGA-C8-A12L-01	TCGA-C8-A12L	1									CNA: AMP;		CNA: AMP;					CNA: AMP;			CNA: AMP;
brca_tcga_pan_can_atlas_2018	TCGA-C8-A12M-01	TCGA-C8-A12M	1																				FUSION: SYNRG-TUBD1; CNA: AMP;
brca_tcga_pan_can_atlas_2018	TCGA-C8-A12P-01	TCGA-C8-A12P	1																				CNA: AMP;
brca_tcga_pan_can_atlas_2018	TCGA-C8-A12Q-01	TCGA-C8-A12Q	1																					CNA: AMP;
brca_tcga_pan_can_atlas_2018	TCGA-C8-A12T-01	TCGA-C8-A12T	1											CNA: AMP;			CNA: HOMDEL;
brca_tcga_pan_can_atlas_2018	TCGA-C8-A12U-01	TCGA-C8-A12U	1								CNA: HOMDEL;												CNA: AMP;
brca_tcga_pan_can_atlas_2018	TCGA-C8-A12W-01	TCGA-C8-A12W	1											CNA: AMP;
brca_tcga_pan_can_atlas_2018	TCGA-C8-A130-01	TCGA-C8-A130	1											CNA: HOMDEL;																CNA: HOMDEL;
brca_tcga_pan_can_atlas_2018	TCGA-C8-A133-01	TCGA-C8-A133	1									CNA: AMP;
brca_tcga_pan_can_atlas_2018	TCGA-C8-A134-01	TCGA-C8-A134	1																			CNA: AMP;
brca_tcga_pan_can_atlas_2018	TCGA-C8-A135-01	TCGA-C8-A135	1																MUT: F265L;				CNA: AMP;
brca_tcga_pan_can_atlas_2018	TCGA-C8-A137-01	TCGA-C8-A137	1																CNA: AMP;					CNA: AMP;			CNA: AMP;
brca_tcga_pan_can_atlas_2018	TCGA-C8-A1HI-01	TCGA-C8-A1HI	1																				CNA: AMP;
brca_tcga_pan_can_atlas_2018	TCGA-C8-A1HL-01	TCGA-C8-A1HL	1																				CNA: AMP;
brca_tcga_pan_can_atlas_2018	TCGA-C8-A1HM-01	TCGA-C8-A1HM	1																				CNA: AMP;				CNA: HOMDEL;
brca_tcga_pan_can_atlas_2018	TCGA-C8-A1HN-01	TCGA-C8-A1HN	1											CNA: AMP;
brca_tcga_pan_can_atlas_2018	TCGA-C8-A26V-01	TCGA-C8-A26V	1																											MUT: V263F;
brca_tcga_pan_can_atlas_2018	TCGA-C8-A26X-01	TCGA-C8-A26X	1																											MUT: A961Gfs*26;
brca_tcga_pan_can_atlas_2018	TCGA-C8-A26Y-01	TCGA-C8-A26Y	1																									MUT: G40D;			MUT: D1193H; CNA: HOMDEL;
brca_tcga_pan_can_atlas_2018	TCGA-C8-A26Z-01	TCGA-C8-A26Z	1															CNA: HOMDEL;
brca_tcga_pan_can_atlas_2018	TCGA-C8-A273-01	TCGA-C8-A273	1																				FUSION: EPB41L1-TUBD1;
brca_tcga_pan_can_atlas_2018	TCGA-C8-A275-01	TCGA-C8-A275	1																				CNA: AMP;
brca_tcga_pan_can_atlas_2018	TCGA-C8-A278-01	TCGA-C8-A278	1																				CNA: AMP;
brca_tcga_pan_can_atlas_2018	TCGA-C8-A27A-01	TCGA-C8-A27A	1																				CNA: AMP;							CNA: AMP;
brca_tcga_pan_can_atlas_2018	TCGA-C8-A8HP-01	TCGA-C8-A8HP	1																					CNA: AMP;
brca_tcga_pan_can_atlas_2018	TCGA-C8-A9FZ-01	TCGA-C8-A9FZ	1																				CNA: AMP;		CNA: AMP;	CNA: AMP;
brca_tcga_pan_can_atlas_2018	TCGA-D8-A13Z-01	TCGA-D8-A13Z	1																								CNA: AMP;
brca_tcga_pan_can_atlas_2018	TCGA-D8-A140-01	TCGA-D8-A140	1																				CNA: AMP;
brca_tcga_pan_can_atlas_2018	TCGA-D8-A142-01	TCGA-D8-A142	1									CNA: AMP;										CNA: AMP;
brca_tcga_pan_can_atlas_2018	TCGA-D8-A143-01	TCGA-D8-A143	1																									CNA: AMP;
brca_tcga_pan_can_atlas_2018	TCGA-D8-A1J8-01	TCGA-D8-A1J8	1																								MUT: M757I;
brca_tcga_pan_can_atlas_2018	TCGA-D8-A1J9-01	TCGA-D8-A1J9	1																CNA: HOMDEL;
brca_tcga_pan_can_atlas_2018	TCGA-D8-A1JA-01	TCGA-D8-A1JA	1										MUT: E443Q;																MUT: Q284H;
brca_tcga_pan_can_atlas_2018	TCGA-D8-A1JK-01	TCGA-D8-A1JK	1											CNA: AMP;
brca_tcga_pan_can_atlas_2018	TCGA-D8-A1X5-01	TCGA-D8-A1X5	1											CNA: AMP;											CNA: HOMDEL;	CNA: HOMDEL;
brca_tcga_pan_can_atlas_2018	TCGA-D8-A1X9-01	TCGA-D8-A1X9	1																					MUT: D311Y;
brca_tcga_pan_can_atlas_2018	TCGA-D8-A1XC-01	TCGA-D8-A1XC	1												CNA: HOMDEL;	CNA: HOMDEL;
brca_tcga_pan_can_atlas_2018	TCGA-D8-A1XD-01	TCGA-D8-A1XD	1											CNA: AMP;
brca_tcga_pan_can_atlas_2018	TCGA-D8-A1XK-01	TCGA-D8-A1XK	1									CNA: AMP;							MUT: E439G;			CNA: AMP;		MUT: K249Sfs*10;			CNA: HOMDEL;	MUT: X816_splice;		CNA: HOMDEL;
brca_tcga_pan_can_atlas_2018	TCGA-D8-A1XL-01	TCGA-D8-A1XL	1								CNA: AMP;
brca_tcga_pan_can_atlas_2018	TCGA-D8-A1XQ-01	TCGA-D8-A1XQ	1				CNA: HOMDEL;	MUT: G17S;							CNA: AMP;	CNA: AMP;
brca_tcga_pan_can_atlas_2018	TCGA-D8-A1XT-01	TCGA-D8-A1XT	1									CNA: AMP;										CNA: HOMDEL;	CNA: AMP;
brca_tcga_pan_can_atlas_2018	TCGA-D8-A1XZ-01	TCGA-D8-A1XZ	1																	MUT: R391H;
brca_tcga_pan_can_atlas_2018	TCGA-D8-A1Y0-01	TCGA-D8-A1Y0	1											CNA: AMP;
brca_tcga_pan_can_atlas_2018	TCGA-D8-A1Y2-01	TCGA-D8-A1Y2	1																						MUT: E43K;
brca_tcga_pan_can_atlas_2018	TCGA-D8-A27G-01	TCGA-D8-A27G	1																				CNA: AMP;
brca_tcga_pan_can_atlas_2018	TCGA-D8-A27H-01	TCGA-D8-A27H	1						CNA: AMP;	CNA: AMP;																					CNA: AMP;
brca_tcga_pan_can_atlas_2018	TCGA-D8-A27I-01	TCGA-D8-A27I	1				MUT: A104T;
brca_tcga_pan_can_atlas_2018	TCGA-D8-A27M-01	TCGA-D8-A27M	1												CNA: HOMDEL;	CNA: HOMDEL;
brca_tcga_pan_can_atlas_2018	TCGA-D8-A27V-01	TCGA-D8-A27V	1				MUT: I42Mfs*51;		MUT: P89Qfs*65;														MUT: K97Nfs*23; CNA: AMP;					MUT: G683Dfs*9;
brca_tcga_pan_can_atlas_2018	TCGA-D8-A73X-01	TCGA-D8-A73X	1														CNA: HOMDEL;
brca_tcga_pan_can_atlas_2018	TCGA-E2-A105-01	TCGA-E2-A105	1																				CNA: AMP;		CNA: AMP;	CNA: AMP;
brca_tcga_pan_can_atlas_2018	TCGA-E2-A10C-01	TCGA-E2-A10C	1				MUT: S158*;
brca_tcga_pan_can_atlas_2018	TCGA-E2-A14P-01	TCGA-E2-A14P	1											CNA: AMP;									CNA: AMP;
brca_tcga_pan_can_atlas_2018	TCGA-E2-A14R-01	TCGA-E2-A14R	1																CNA: HOMDEL;					CNA: AMP;				CNA: AMP;
brca_tcga_pan_can_atlas_2018	TCGA-E2-A14T-01	TCGA-E2-A14T	1	CNA: AMP;	CNA: AMP;	CNA: AMP;																	CNA: AMP;
brca_tcga_pan_can_atlas_2018	TCGA-E2-A14V-01	TCGA-E2-A14V	1											CNA: AMP;								CNA: AMP;	CNA: AMP;	CNA: AMP;
brca_tcga_pan_can_atlas_2018	TCGA-E2-A150-01	TCGA-E2-A150	1																								MUT: A615S;
brca_tcga_pan_can_atlas_2018	TCGA-E2-A152-01	TCGA-E2-A152	1								CNA: AMP;
brca_tcga_pan_can_atlas_2018	TCGA-E2-A159-01	TCGA-E2-A159	1									MUT: F145L; CNA: AMP;										CNA: AMP;
brca_tcga_pan_can_atlas_2018	TCGA-E2-A15F-01	TCGA-E2-A15F	1											CNA: AMP;
brca_tcga_pan_can_atlas_2018	TCGA-E2-A15G-01	TCGA-E2-A15G	1																					MUT: N260D;
brca_tcga_pan_can_atlas_2018	TCGA-E2-A15H-01	TCGA-E2-A15H	1																				CNA: AMP;
brca_tcga_pan_can_atlas_2018	TCGA-E2-A15J-01	TCGA-E2-A15J	1														CNA: HOMDEL;
brca_tcga_pan_can_atlas_2018	TCGA-E2-A1B1-01	TCGA-E2-A1B1	1																				CNA: AMP;		CNA: AMP;	CNA: AMP;
brca_tcga_pan_can_atlas_2018	TCGA-E2-A1B5-01	TCGA-E2-A1B5	1																				CNA: AMP;
brca_tcga_pan_can_atlas_2018	TCGA-E2-A1IG-01	TCGA-E2-A1IG	1																				CNA: AMP;
brca_tcga_pan_can_atlas_2018	TCGA-E2-A1IN-01	TCGA-E2-A1IN	1																								CNA: HOMDEL;
brca_tcga_pan_can_atlas_2018	TCGA-E2-A1LB-01	TCGA-E2-A1LB	1																			CNA: AMP;
brca_tcga_pan_can_atlas_2018	TCGA-E2-A1LG-01	TCGA-E2-A1LG	1								CNA: AMP;																	CNA: AMP;
brca_tcga_pan_can_atlas_2018	TCGA-E2-A1LH-01	TCGA-E2-A1LH	1																											CNA: AMP;
brca_tcga_pan_can_atlas_2018	TCGA-E2-A1LI-01	TCGA-E2-A1LI	1																										CNA: HOMDEL;	CNA: HOMDEL;
brca_tcga_pan_can_atlas_2018	TCGA-E2-A1LL-01	TCGA-E2-A1LL	1					CNA: AMP;
brca_tcga_pan_can_atlas_2018	TCGA-E2-A1LS-01	TCGA-E2-A1LS	1	MUT: T56M;
brca_tcga_pan_can_atlas_2018	TCGA-E2-A574-01	TCGA-E2-A574	1																			MUT: E410K;
brca_tcga_pan_can_atlas_2018	TCGA-E2-A9RU-01	TCGA-E2-A9RU	1																					CNA: HOMDEL;
brca_tcga_pan_can_atlas_2018	TCGA-E9-A1N9-01	TCGA-E9-A1N9	1																											CNA: HOMDEL;
brca_tcga_pan_can_atlas_2018	TCGA-E9-A1NA-01	TCGA-E9-A1NA	1																				CNA: AMP;
brca_tcga_pan_can_atlas_2018	TCGA-E9-A1NF-01	TCGA-E9-A1NF	1																											CNA: HOMDEL;
brca_tcga_pan_can_atlas_2018	TCGA-E9-A1R4-01	TCGA-E9-A1R4	1																								CNA: AMP;
brca_tcga_pan_can_atlas_2018	TCGA-E9-A1RE-01	TCGA-E9-A1RE	1																									MUT: E884K;
brca_tcga_pan_can_atlas_2018	TCGA-E9-A1RF-01	TCGA-E9-A1RF	1																				CNA: AMP;	CNA: AMP;
brca_tcga_pan_can_atlas_2018	TCGA-E9-A1RI-01	TCGA-E9-A1RI	1																				CNA: AMP;		CNA: AMP;	CNA: AMP;
brca_tcga_pan_can_atlas_2018	TCGA-E9-A228-01	TCGA-E9-A228	1																				CNA: AMP;
brca_tcga_pan_can_atlas_2018	TCGA-E9-A22D-01	TCGA-E9-A22D	1								CNA: AMP;			CNA: AMP;									CNA: AMP;
brca_tcga_pan_can_atlas_2018	TCGA-E9-A22G-01	TCGA-E9-A22G	1																CNA: AMP;
brca_tcga_pan_can_atlas_2018	TCGA-E9-A244-01	TCGA-E9-A244	1																			CNA: AMP;
brca_tcga_pan_can_atlas_2018	TCGA-E9-A295-01	TCGA-E9-A295	1														CNA: HOMDEL;
brca_tcga_pan_can_atlas_2018	TCGA-E9-A5UO-01	TCGA-E9-A5UO	1																											CNA: AMP;
brca_tcga_pan_can_atlas_2018	TCGA-EW-A1IY-01	TCGA-EW-A1IY	1														CNA: HOMDEL;
brca_tcga_pan_can_atlas_2018	TCGA-EW-A1J1-01	TCGA-EW-A1J1	1																				CNA: AMP;
brca_tcga_pan_can_atlas_2018	TCGA-EW-A1J5-01	TCGA-EW-A1J5	1						MUT: S158C;																		MUT: E311Q;
brca_tcga_pan_can_atlas_2018	TCGA-EW-A1OX-01	TCGA-EW-A1OX	1				CNA: HOMDEL;
brca_tcga_pan_can_atlas_2018	TCGA-EW-A1P4-01	TCGA-EW-A1P4	1																				CNA: AMP;
brca_tcga_pan_can_atlas_2018	TCGA-EW-A1P7-01	TCGA-EW-A1P7	1				CNA: HOMDEL;				MUT: N44K;						MUT: E328D;											CNA: AMP;
brca_tcga_pan_can_atlas_2018	TCGA-EW-A1PA-01	TCGA-EW-A1PA	1											CNA: AMP;
brca_tcga_pan_can_atlas_2018	TCGA-EW-A1PB-01	TCGA-EW-A1PB	1									CNA: AMP;					CNA: AMP;					CNA: AMP;						CNA: AMP;
brca_tcga_pan_can_atlas_2018	TCGA-EW-A1PD-01	TCGA-EW-A1PD	1																				CNA: AMP;
brca_tcga_pan_can_atlas_2018	TCGA-EW-A1PF-01	TCGA-EW-A1PF	1											CNA: AMP;
brca_tcga_pan_can_atlas_2018	TCGA-EW-A1PG-01	TCGA-EW-A1PG	1														CNA: HOMDEL;
brca_tcga_pan_can_atlas_2018	TCGA-EW-A2FR-01	TCGA-EW-A2FR	1											CNA: AMP;
brca_tcga_pan_can_atlas_2018	TCGA-EW-A2FS-01	TCGA-EW-A2FS	1																				CNA: AMP;
brca_tcga_pan_can_atlas_2018	TCGA-EW-A2FV-01	TCGA-EW-A2FV	1			MUT: W407Cfs*?;								CNA: AMP;			MUT: G38Afs*98;						CNA: AMP;					MUT: Q517Rfs*46;		MUT: M527*;	MUT: E788Rfs*9,V345Cfs*3;
brca_tcga_pan_can_atlas_2018	TCGA-EW-A2FW-01	TCGA-EW-A2FW	1											MUT: D74N,E108Kfs*18; CNA: AMP;
brca_tcga_pan_can_atlas_2018	TCGA-EW-A3U0-01	TCGA-EW-A3U0	1																					CNA: AMP;
brca_tcga_pan_can_atlas_2018	TCGA-EW-A6S9-01	TCGA-EW-A6S9	1										CNA: AMP;		CNA: AMP;	CNA: AMP;							CNA: AMP;	CNA: AMP;
brca_tcga_pan_can_atlas_2018	TCGA-EW-A6SD-01	TCGA-EW-A6SD	1													CNA: AMP;							CNA: AMP;	CNA: AMP;
brca_tcga_pan_can_atlas_2018	TCGA-GI-A2C8-01	TCGA-GI-A2C8	1																				CNA: AMP;
brca_tcga_pan_can_atlas_2018	TCGA-GI-A2C9-01	TCGA-GI-A2C9	1									CNA: AMP;										CNA: AMP;								CNA: HOMDEL;
brca_tcga_pan_can_atlas_2018	TCGA-GM-A2D9-01	TCGA-GM-A2D9	1																							MUT: N314K;
brca_tcga_pan_can_atlas_2018	TCGA-GM-A2DA-01	TCGA-GM-A2DA	1																				CNA: AMP;
brca_tcga_pan_can_atlas_2018	TCGA-GM-A2DD-01	TCGA-GM-A2DD	1			MUT: H61R;
brca_tcga_pan_can_atlas_2018	TCGA-GM-A2DF-01	TCGA-GM-A2DF	1																									FUSION: TUBGCP3-FARP1; CNA: AMP;
brca_tcga_pan_can_atlas_2018	TCGA-GM-A2DI-01	TCGA-GM-A2DI	1		MUT: W21*;
brca_tcga_pan_can_atlas_2018	TCGA-GM-A2DK-01	TCGA-GM-A2DK	1											CNA: AMP;
brca_tcga_pan_can_atlas_2018	TCGA-GM-A2DO-01	TCGA-GM-A2DO	1		MUT: E113Q;
brca_tcga_pan_can_atlas_2018	TCGA-GM-A3XL-01	TCGA-GM-A3XL	1												CNA: HOMDEL;	CNA: HOMDEL;							CNA: AMP;
brca_tcga_pan_can_atlas_2018	TCGA-GM-A5PV-01	TCGA-GM-A5PV	1														CNA: HOMDEL;
brca_tcga_pan_can_atlas_2018	TCGA-LD-A74U-01	TCGA-LD-A74U	1																				MUT: S163L;
brca_tcga_pan_can_atlas_2018	TCGA-LD-A7W5-01	TCGA-LD-A7W5	1																				CNA: AMP;
brca_tcga_pan_can_atlas_2018	TCGA-LL-A5YM-01	TCGA-LL-A5YM	1								CNA: AMP;
brca_tcga_pan_can_atlas_2018	TCGA-LL-A5YN-01	TCGA-LL-A5YN	1										CNA: AMP;
brca_tcga_pan_can_atlas_2018	TCGA-LL-A5YP-01	TCGA-LL-A5YP	1																				CNA: AMP;
brca_tcga_pan_can_atlas_2018	TCGA-LL-A6FP-01	TCGA-LL-A6FP	1					MUT: D127E;																							CNA: HOMDEL;
brca_tcga_pan_can_atlas_2018	TCGA-LL-A6FQ-01	TCGA-LL-A6FQ	1										CNA: AMP;
brca_tcga_pan_can_atlas_2018	TCGA-LL-A73Z-01	TCGA-LL-A73Z	1											CNA: AMP;
brca_tcga_pan_can_atlas_2018	TCGA-LL-A8F5-01	TCGA-LL-A8F5	1									CNA: AMP;										CNA: AMP;
brca_tcga_pan_can_atlas_2018	TCGA-LQ-A4E4-01	TCGA-LQ-A4E4	1																				CNA: AMP;
brca_tcga_pan_can_atlas_2018	TCGA-OL-A5D7-01	TCGA-OL-A5D7	1									CNA: AMP;
brca_tcga_pan_can_atlas_2018	TCGA-OL-A5DA-01	TCGA-OL-A5DA	1																					CNA: AMP;
brca_tcga_pan_can_atlas_2018	TCGA-OL-A5RW-01	TCGA-OL-A5RW	1						CNA: AMP;	CNA: AMP;
brca_tcga_pan_can_atlas_2018	TCGA-OL-A66J-01	TCGA-OL-A66J	1																			MUT: V60M;
brca_tcga_pan_can_atlas_2018	TCGA-OL-A6VO-01	TCGA-OL-A6VO	1														CNA: HOMDEL;					CNA: AMP;		CNA: AMP;
brca_tcga_pan_can_atlas_2018	TCGA-OL-A6VQ-01	TCGA-OL-A6VQ	1																	MUT: S371N;
brca_tcga_pan_can_atlas_2018	TCGA-OL-A97C-01	TCGA-OL-A97C	1																											CNA: HOMDEL;
brca_tcga_pan_can_atlas_2018	TCGA-PE-A5DC-01	TCGA-PE-A5DC	1			MUT: I341F;	CNA: HOMDEL;
brca_tcga_pan_can_atlas_2018	TCGA-PL-A8LX-01	TCGA-PL-A8LX	1															CNA: HOMDEL;
brca_tcga_pan_can_atlas_2018	TCGA-S3-AA10-01	TCGA-S3-AA10	1														CNA: HOMDEL;											CNA: AMP;
brca_tcga_pan_can_atlas_2018	TCGA-S3-AA12-01	TCGA-S3-AA12	1																								MUT: A110G;
brca_tcga_pan_can_atlas_2018	TCGA-UL-AAZ6-01	TCGA-UL-AAZ6	1											CNA: AMP;									CNA: AMP;							CNA: AMP;
brca_tcga_pan_can_atlas_2018	TCGA-UU-A93S-01	TCGA-UU-A93S	1									CNA: AMP;	CNA: AMP;		MUT: M403I;														FUSION: TUBGCP4-TMEM62;
brca_tcga_pan_can_atlas_2018	TCGA-XX-A89A-01	TCGA-XX-A89A	1								MUT: G366E;							MUT: E325Q;
brca_tcga_pub	TCGA-A2-A0T2-01	TCGA-A2-A0T2	1									CNA: AMP;										CNA: AMP;
brca_tcga_pub	TCGA-A2-A04P-01	TCGA-A2-A04P	1														CNA: AMP;
brca_tcga_pub	TCGA-A2-A0CM-01	TCGA-A2-A0CM	1									CNA: AMP;										CNA: AMP;
brca_tcga_pub	TCGA-BH-A18V-01	TCGA-BH-A18V	1									CNA: AMP;
brca_tcga_pub	TCGA-BH-A18Q-01	TCGA-BH-A18Q	1					CNA: HOMDEL;																						CNA: HOMDEL;
brca_tcga_pub	TCGA-A7-A13D-01	TCGA-A7-A13D	1										MUT: V119M;	CNA: AMP;											CNA: AMP;	CNA: AMP;
brca_tcga_pub	TCGA-A7-A0CE-01	TCGA-A7-A0CE	1						CNA: HOMDEL;	CNA: HOMDEL;																				CNA: HOMDEL;
brca_tcga_pub	TCGA-A7-A13E-01	TCGA-A7-A13E	1									CNA: AMP;										CNA: AMP;
brca_tcga_pub	TCGA-D8-A143-01	TCGA-D8-A143	1																									CNA: AMP;
brca_tcga_pub	TCGA-AQ-A04J-01	TCGA-AQ-A04J	1																					CNA: AMP;				CNA: AMP;
brca_tcga_pub	TCGA-A2-A0T0-01	TCGA-A2-A0T0	1									CNA: AMP;						CNA: AMP;				CNA: AMP;	CNA: AMP;
brca_tcga_pub	TCGA-A2-A04U-01	TCGA-A2-A04U	1									CNA: AMP;													CNA: AMP;	CNA: AMP;
brca_tcga_pub	TCGA-AO-A0J6-01	TCGA-AO-A0J6	1		MUT: D116H;
brca_tcga_pub	TCGA-A2-A0YM-01	TCGA-A2-A0YM	1					MUT: D205N;												CNA: AMP;
brca_tcga_pub	TCGA-BH-A0B3-01	TCGA-BH-A0B3	1						CNA: HOMDEL;	CNA: HOMDEL;												CNA: AMP;
brca_tcga_pub	TCGA-A2-A0SX-01	TCGA-A2-A0SX	1											CNA: AMP;				CNA: AMP;
brca_tcga_pub	TCGA-AO-A12F-01	TCGA-AO-A12F	1																											CNA: HOMDEL;
brca_tcga_pub	TCGA-A2-A04T-01	TCGA-A2-A04T	1																								CNA: HOMDEL;	CNA: AMP;
brca_tcga_pub	TCGA-AO-A129-01	TCGA-AO-A129	1									CNA: AMP;										CNA: AMP;
brca_tcga_pub	TCGA-AO-A124-01	TCGA-AO-A124	1																					CNA: AMP;
brca_tcga_pub	TCGA-B6-A0IJ-01	TCGA-B6-A0IJ	1																		CNA: HOMDEL;
brca_tcga_pub	TCGA-A1-A0SO-01	TCGA-A1-A0SO	1									CNA: AMP;			CNA: AMP;	CNA: AMP;					CNA: AMP;	CNA: AMP;
brca_tcga_pub	TCGA-A8-A08R-01	TCGA-A8-A08R	1																					MUT: S238I;
brca_tcga_pub	TCGA-AN-A04D-01	TCGA-AN-A04D	1																									CNA: AMP;
brca_tcga_pub	TCGA-AN-A0FJ-01	TCGA-AN-A0FJ	1	CNA: AMP;	CNA: AMP;	CNA: AMP;			CNA: AMP;	CNA: AMP;	CNA: AMP;						CNA: AMP;			CNA: AMP;					CNA: AMP;	CNA: AMP;
brca_tcga_pub	TCGA-AN-A0FX-01	TCGA-AN-A0FX	1																									CNA: AMP;
brca_tcga_pub	TCGA-AN-A0XU-01	TCGA-AN-A0XU	1									CNA: AMP;										CNA: AMP;		CNA: AMP;
brca_tcga_pub	TCGA-AR-A0U4-01	TCGA-AR-A0U4	1									CNA: AMP;										CNA: AMP;
brca_tcga_pub	TCGA-AR-A1AQ-01	TCGA-AR-A1AQ	1									CNA: AMP;
brca_tcga_pub	TCGA-BH-A0BG-01	TCGA-BH-A0BG	1																	CNA: AMP;
brca_tcga_pub	TCGA-BH-A0DL-01	TCGA-BH-A0DL	1																												CNA: HOMDEL;
brca_tcga_pub	TCGA-BH-A18G-01	TCGA-BH-A18G	1																						CNA: HOMDEL;	CNA: HOMDEL;
brca_tcga_pub	TCGA-E2-A14N-01	TCGA-E2-A14N	1									CNA: AMP;										CNA: AMP;
brca_tcga_pub	TCGA-E2-A159-01	TCGA-E2-A159	1									MUT: F145L;
brca_tcga_pub	TCGA-E2-A1B5-01	TCGA-E2-A1B5	1																				CNA: AMP;
brca_tcga_pub	TCGA-A8-A08L-01	TCGA-A8-A08L	1																					CNA: AMP;
brca_tcga_pub	TCGA-BH-A1EV-01	TCGA-BH-A1EV	1																					CNA: AMP;
brca_tcga_pub	TCGA-B6-A0I9-01	TCGA-B6-A0I9	1											CNA: AMP;
brca_tcga_pub	TCGA-B6-A0IK-01	TCGA-B6-A0IK	1																				CNA: AMP;
brca_tcga_pub	TCGA-A8-A08J-01	TCGA-A8-A08J	1																				CNA: AMP;
brca_tcga_pub	TCGA-BH-A18R-01	TCGA-BH-A18R	1																				CNA: AMP;
brca_tcga_pub	TCGA-B6-A0RS-01	TCGA-B6-A0RS	1																		CNA: HOMDEL;
brca_tcga_pub	TCGA-BH-A0DZ-01	TCGA-BH-A0DZ	1																				CNA: AMP;	CNA: AMP;
brca_tcga_pub	TCGA-AO-A0J2-01	TCGA-AO-A0J2	1											CNA: AMP;
brca_tcga_pub	TCGA-BH-A0AW-01	TCGA-BH-A0AW	1																	CNA: AMP;					CNA: HOMDEL;	CNA: HOMDEL;
brca_tcga_pub	TCGA-A2-A0D1-01	TCGA-A2-A0D1	1														CNA: HOMDEL;
brca_tcga_pub	TCGA-A2-A04X-01	TCGA-A2-A04X	1																				CNA: AMP;
brca_tcga_pub	TCGA-A2-A0CX-01	TCGA-A2-A0CX	1		MUT: E449Q;																		CNA: AMP;
brca_tcga_pub	TCGA-A2-A0EQ-01	TCGA-A2-A0EQ	1																MUT: A428T;
brca_tcga_pub	TCGA-A8-A076-01	TCGA-A8-A076	1											CNA: AMP;									CNA: AMP;
brca_tcga_pub	TCGA-A8-A07B-01	TCGA-A8-A07B	1																										MUT: Q370K;
brca_tcga_pub	TCGA-A8-A07I-01	TCGA-A8-A07I	1																				CNA: AMP;
brca_tcga_pub	TCGA-A8-A08X-01	TCGA-A8-A08X	1														CNA: HOMDEL;											CNA: HOMDEL;
brca_tcga_pub	TCGA-A8-A094-01	TCGA-A8-A094	1																		CNA: HOMDEL;
brca_tcga_pub	TCGA-A8-A09G-01	TCGA-A8-A09G	1																				CNA: AMP;		CNA: AMP;	MUT: E43K; CNA: AMP;
brca_tcga_pub	TCGA-AR-A0TX-01	TCGA-AR-A0TX	1														MUT: E672Q;														MUT: P1352A;
brca_tcga_pub	TCGA-BH-A0B7-01	TCGA-BH-A0B7	1											CNA: AMP;
brca_tcga_pub	TCGA-C8-A12P-01	TCGA-C8-A12P	1																				CNA: AMP;
brca_tcga_pub	TCGA-C8-A12Q-01	TCGA-C8-A12Q	1																					CNA: AMP;
brca_tcga_pub	TCGA-C8-A12T-01	TCGA-C8-A12T	1											CNA: AMP;
brca_tcga_pub	TCGA-C8-A130-01	TCGA-C8-A130	1											CNA: HOMDEL;																CNA: HOMDEL;
brca_tcga_pub	TCGA-C8-A135-01	TCGA-C8-A135	1																MUT: F265L;
brca_tcga_pub	TCGA-C8-A137-01	TCGA-C8-A137	1																CNA: AMP;			CNA: AMP;		CNA: AMP;
brca_tcga_pub	TCGA-C8-A138-01	TCGA-C8-A138	1											CNA: AMP;
brca_tcga_pub	TCGA-E2-A14P-01	TCGA-E2-A14P	1											CNA: AMP;									CNA: AMP;	CNA: HOMDEL;	CNA: HOMDEL;	CNA: HOMDEL;
brca_tcga_pub	TCGA-E2-A14V-01	TCGA-E2-A14V	1																				CNA: AMP;	CNA: AMP;
brca_tcga_pub	TCGA-A8-A06U-01	TCGA-A8-A06U	1											CNA: AMP;
brca_tcga_pub	TCGA-A2-A04V-01	TCGA-A2-A04V	1																					CNA: AMP;
brca_tcga_pub	TCGA-A7-A0D9-01	TCGA-A7-A0D9	1											CNA: AMP;
brca_tcga_pub	TCGA-BH-A0HP-01	TCGA-BH-A0HP	1																				MUT: R37T;
brca_tcga_pub	TCGA-BH-A0DK-01	TCGA-BH-A0DK	1																				CNA: AMP;
brca_tcga_pub	TCGA-BH-A0E2-01	TCGA-BH-A0E2	1																									CNA: AMP;
brca_tcga_pub	TCGA-A2-A0YL-01	TCGA-A2-A0YL	1																				CNA: AMP;
brca_tcga_pub	TCGA-AO-A0JG-01	TCGA-AO-A0JG	1																				CNA: AMP;
brca_tcga_pub	TCGA-A2-A0T5-01	TCGA-A2-A0T5	1														CNA: HOMDEL;
brca_tcga_pub	TCGA-A2-A0T6-01	TCGA-A2-A0T6	1													MUT: C12G;
brca_tcga_pub	TCGA-BH-A0HB-01	TCGA-BH-A0HB	1																				CNA: AMP;
brca_tcga_pub	TCGA-A2-A0D3-01	TCGA-A2-A0D3	1														CNA: HOMDEL;
brca_tcga_pub	TCGA-BH-A0GY-01	TCGA-BH-A0GY	1											CNA: AMP;
brca_tcga_pub	TCGA-A2-A04Y-01	TCGA-A2-A04Y	1											CNA: AMP;
brca_tcga_pub	TCGA-BH-A0H9-01	TCGA-BH-A0H9	1											CNA: AMP;
brca_tcga_pub	TCGA-AO-A12G-01	TCGA-AO-A12G	1																					CNA: AMP;
brca_tcga_pub	TCGA-A2-A0CV-01	TCGA-A2-A0CV	1			MUT: M154I;
brca_tcga_pub	TCGA-A2-A0CP-01	TCGA-A2-A0CP	1				MUT: R123H;
brca_tcga_pub	TCGA-AQ-A04L-01	TCGA-AQ-A04L	1															CNA: AMP;
brca_tcga_pub	TCGA-B6-A0I5-01	TCGA-B6-A0I5	1														CNA: HOMDEL;
brca_tcga_pub	TCGA-B6-A0RV-01	TCGA-B6-A0RV	1																				CNA: AMP;
brca_tcga_pub	TCGA-A1-A0SJ-01	TCGA-A1-A0SJ	1											CNA: AMP;
brca_tcga_pub	TCGA-A8-A07E-01	TCGA-A8-A07E	1									CNA: AMP;
brca_tcga_pub	TCGA-A8-A07F-01	TCGA-A8-A07F	1												MUT: A185T;
brca_tcga_pub	TCGA-A8-A07P-01	TCGA-A8-A07P	1																				CNA: AMP;
brca_tcga_pub	TCGA-A8-A08O-01	TCGA-A8-A08O	1																				CNA: AMP;				CNA: AMP;
brca_tcga_pub	TCGA-A8-A091-01	TCGA-A8-A091	1											CNA: AMP;
brca_tcga_pub	TCGA-A8-A093-01	TCGA-A8-A093	1					CNA: HOMDEL;
brca_tcga_pub	TCGA-A8-A0A2-01	TCGA-A8-A0A2	1																												CNA: HOMDEL;
brca_tcga_pub	TCGA-AN-A046-01	TCGA-AN-A046	1														CNA: HOMDEL;
brca_tcga_pub	TCGA-AN-A04A-01	TCGA-AN-A04A	1												CNA: HOMDEL;	CNA: HOMDEL;							CNA: AMP;
brca_tcga_pub	TCGA-AN-A0FD-01	TCGA-AN-A0FD	1											CNA: AMP;									CNA: AMP;
brca_tcga_pub	TCGA-AN-A0FW-01	TCGA-AN-A0FW	1																				CNA: AMP;
brca_tcga_pub	TCGA-AN-A0XT-01	TCGA-AN-A0XT	1																	CNA: AMP;								CNA: AMP;
brca_tcga_pub	TCGA-AR-A0TW-01	TCGA-AR-A0TW	1																				CNA: AMP;
brca_tcga_pub	TCGA-AR-A1AL-01	TCGA-AR-A1AL	1														CNA: HOMDEL;
brca_tcga_pub	TCGA-AR-A1AN-01	TCGA-AR-A1AN	1											CNA: AMP;
brca_tcga_pub	TCGA-AR-A1AU-01	TCGA-AR-A1AU	1																											MUT: V784I;
brca_tcga_pub	TCGA-BH-A0DE-01	TCGA-BH-A0DE	1																				MUT: P113L; CNA: AMP;		CNA: AMP;	CNA: AMP;
brca_tcga_pub	TCGA-BH-A0DG-01	TCGA-BH-A0DG	1																				CNA: AMP;
brca_tcga_pub	TCGA-BH-A0DT-01	TCGA-BH-A0DT	1														CNA: HOMDEL;
brca_tcga_pub	TCGA-BH-A0DX-01	TCGA-BH-A0DX	1																	CNA: AMP;
brca_tcga_pub	TCGA-BH-A0H3-01	TCGA-BH-A0H3	1														CNA: HOMDEL;
brca_tcga_pub	TCGA-BH-A0W7-01	TCGA-BH-A0W7	1											CNA: AMP;
brca_tcga_pub	TCGA-C8-A12N-01	TCGA-C8-A12N	1														CNA: HOMDEL;
brca_tcga_pub	TCGA-C8-A133-01	TCGA-C8-A133	1									CNA: AMP;
brca_tcga_pub	TCGA-C8-A1HI-01	TCGA-C8-A1HI	1																				CNA: AMP;
brca_tcga_pub	TCGA-E2-A15H-01	TCGA-E2-A15H	1																				CNA: AMP;
brca_tcga_pub	TCGA-E2-A1B1-01	TCGA-E2-A1B1	1																				CNA: AMP;
brca_tcga_pub	TCGA-A2-A0SV-01	TCGA-A2-A0SV	1											CNA: AMP;
brca_tcga_pub	TCGA-BH-A18J-01	TCGA-BH-A18J	1																								CNA: AMP;
brca_tcga_pub	TCGA-A8-A06X-01	TCGA-A8-A06X	1																			CNA: AMP;	CNA: AMP;					CNA: HOMDEL;
brca_tcga_pub	TCGA-AR-A0TY-01	TCGA-AR-A0TY	1																				CNA: AMP;
brca_tcga_pub	TCGA-B6-A0X5-01	TCGA-B6-A0X5	1				CNA: AMP;
brca_tcga_pub	TCGA-AO-A0J3-01	TCGA-AO-A0J3	1																				CNA: AMP;
brca_tcga_pub	TCGA-A7-A13F-01	TCGA-A7-A13F	1											CNA: AMP;
brca_tcga_pub	TCGA-AQ-A04H-01	TCGA-AQ-A04H	1																				CNA: AMP;
brca_tcga_pub	TCGA-A2-A0YG-01	TCGA-A2-A0YG	1																				CNA: AMP;
brca_tcga_pub	TCGA-A2-A0EY-01	TCGA-A2-A0EY	1															CNA: AMP;			CNA: HOMDEL;									CNA: HOMDEL;
brca_tcga_pub	TCGA-E2-A10C-01	TCGA-E2-A10C	1				MUT: S158*;
brca_tcga_pub	TCGA-BH-A0HW-01	TCGA-BH-A0HW	1																				CNA: AMP;		CNA: AMP;	CNA: AMP;
brca_tcga_pub	TCGA-AO-A0JD-01	TCGA-AO-A0JD	1			MUT: Q31L;																								CNA: HOMDEL;
brca_tcga_pub	TCGA-AO-A0JM-01	TCGA-AO-A0JM	1				CNA: HOMDEL;																CNA: AMP;
brca_tcga_pub	TCGA-A2-A0CW-01	TCGA-A2-A0CW	1											CNA: AMP;
brca_tcga_pub	TCGA-AO-A12B-01	TCGA-AO-A12B	1														CNA: HOMDEL;
brca_tcga_pub	TCGA-A2-A04R-01	TCGA-A2-A04R	1																								MUT: T75A;
brca_tcga_pub	TCGA-AO-A03P-01	TCGA-AO-A03P	1											CNA: AMP;															CNA: AMP;
brca_tcga_pub	TCGA-A8-A06O-01	TCGA-A8-A06O	1												CNA: HOMDEL;	CNA: HOMDEL;
brca_tcga_pub	TCGA-A8-A06Q-01	TCGA-A8-A06Q	1											CNA: AMP;
brca_tcga_pub	TCGA-A8-A085-01	TCGA-A8-A085	1																				CNA: AMP;
brca_tcga_pub	TCGA-A8-A09D-01	TCGA-A8-A09D	1											CNA: AMP;
brca_tcga_pub	TCGA-A8-A09I-01	TCGA-A8-A09I	1																				CNA: AMP;
brca_tcga_pub	TCGA-AN-A0XR-01	TCGA-AN-A0XR	1																				CNA: AMP;
brca_tcga_pub	TCGA-AN-A0XW-01	TCGA-AN-A0XW	1																				CNA: AMP;
brca_tcga_pub	TCGA-AR-A0TQ-01	TCGA-AR-A0TQ	1											CNA: AMP;									CNA: AMP;
brca_tcga_pub	TCGA-AR-A0TT-01	TCGA-AR-A0TT	1																				CNA: AMP;	CNA: AMP;			CNA: AMP;				CNA: HOMDEL;
brca_tcga_pub	TCGA-AR-A0TV-01	TCGA-AR-A0TV	1																		CNA: AMP;
brca_tcga_pub	TCGA-BH-A0AU-01	TCGA-BH-A0AU	1														CNA: HOMDEL;
brca_tcga_pub	TCGA-BH-A0BF-01	TCGA-BH-A0BF	1				CNA: HOMDEL;
brca_tcga_pub	TCGA-BH-A0C7-01	TCGA-BH-A0C7	1																									CNA: AMP;
brca_tcga_pub	TCGA-BH-A0DD-01	TCGA-BH-A0DD	1																				CNA: AMP;
brca_tcga_pub	TCGA-C8-A12M-01	TCGA-C8-A12M	1																				CNA: AMP;
brca_tcga_pub	TCGA-C8-A12U-01	TCGA-C8-A12U	1																				CNA: AMP;
brca_tcga_pub	TCGA-C8-A1HL-01	TCGA-C8-A1HL	1																				CNA: AMP;
brca_tcga_pub	TCGA-C8-A1HM-01	TCGA-C8-A1HM	1																				CNA: AMP;
brca_tcga_pub	TCGA-C8-A1HN-01	TCGA-C8-A1HN	1											CNA: AMP;
brca_tcga_pub	TCGA-E2-A155-01	TCGA-E2-A155	1																				CNA: AMP;	CNA: AMP;
brca_tcga_pub	TCGA-B6-A0IE-01	TCGA-B6-A0IE	1											CNA: AMP;
brca_tcga_pub	TCGA-AO-A0JB-01	TCGA-AO-A0JB	1																MUT: M415I;									CNA: AMP;
brca_tcga_pub	TCGA-AQ-A0Y5-01	TCGA-AQ-A0Y5	1											CNA: AMP;									CNA: AMP;							CNA: AMP;
brca_tcga_pub	TCGA-BH-A1FH-01	TCGA-BH-A1FH	1																				CNA: AMP;
brca_tcga_pub	TCGA-BH-A1FM-01	TCGA-BH-A1FM	1																				CNA: AMP;
brca_tcga_pub	TCGA-BH-A1FU-01	TCGA-BH-A1FU	1																						CNA: HOMDEL;	CNA: HOMDEL;
brca_tcga_pub	TCGA-BH-A1FE-01	TCGA-BH-A1FE	1										CNA: AMP;	CNA: AMP;
brca_tcga_pub	TCGA-AR-A256-01	TCGA-AR-A256	1				CNA: HOMDEL;								CNA: HOMDEL;	CNA: HOMDEL;					CNA: HOMDEL;
brca_tcga_pub	TCGA-BH-A1F6-01	TCGA-BH-A1F6	1									CNA: AMP;
brca_tcga_pub	TCGA-AO-A0J5-01	TCGA-AO-A0J5	1																				CNA: AMP;
brca_tcga_pub	TCGA-D8-A1XT-01	TCGA-D8-A1XT	1									CNA: AMP;										CNA: HOMDEL;	CNA: AMP;
brca_tcga_pub	TCGA-A1-A0SN-01	TCGA-A1-A0SN	1																				CNA: AMP;
brca_tcga_pub	TCGA-A1-A0SQ-01	TCGA-A1-A0SQ	1											CNA: AMP;
brca_tcga_pub	TCGA-A2-A1FW-01	TCGA-A2-A1FW	1											CNA: AMP;									CNA: AMP;
brca_tcga_pub	TCGA-A2-A25B-01	TCGA-A2-A25B	1																				CNA: AMP;							CNA: HOMDEL;
brca_tcga_pub	TCGA-A7-A26F-01	TCGA-A7-A26F	1									CNA: AMP;
brca_tcga_pub	TCGA-A7-A26H-01	TCGA-A7-A26H	1																				CNA: AMP;
brca_tcga_pub	TCGA-AC-A23H-01	TCGA-AC-A23H	1																				CNA: AMP;
brca_tcga_pub	TCGA-AR-A24R-01	TCGA-AR-A24R	1											CNA: AMP;
brca_tcga_pub	TCGA-AR-A250-01	TCGA-AR-A250	1				CNA: AMP;																CNA: AMP;
brca_tcga_pub	TCGA-AR-A254-01	TCGA-AR-A254	1											CNA: AMP;													CNA: AMP;
brca_tcga_pub	TCGA-BH-A0DV-01	TCGA-BH-A0DV	1														CNA: HOMDEL;
brca_tcga_pub	TCGA-C8-A1HO-01	TCGA-C8-A1HO	1																				CNA: AMP;
brca_tcga_pub	TCGA-C8-A273-01	TCGA-C8-A273	1											CNA: AMP;									CNA: AMP;
brca_tcga_pub	TCGA-C8-A275-01	TCGA-C8-A275	1																				CNA: AMP;
brca_tcga_pub	TCGA-C8-A278-01	TCGA-C8-A278	1											CNA: AMP;									CNA: AMP;	CNA: AMP;
brca_tcga_pub	TCGA-C8-A27A-01	TCGA-C8-A27A	1																				CNA: AMP;							CNA: AMP;
brca_tcga_pub	TCGA-D8-A1JK-01	TCGA-D8-A1JK	1											CNA: AMP;
brca_tcga_pub	TCGA-D8-A1JL-01	TCGA-D8-A1JL	1									CNA: AMP;										CNA: AMP;						CNA: AMP;		CNA: AMP;
brca_tcga_pub	TCGA-D8-A1JP-01	TCGA-D8-A1JP	1																					CNA: AMP;
brca_tcga_pub	TCGA-D8-A1X5-01	TCGA-D8-A1X5	1											CNA: AMP;											CNA: HOMDEL;	CNA: HOMDEL;
brca_tcga_pub	TCGA-D8-A1X9-01	TCGA-D8-A1X9	1																				CNA: AMP;
brca_tcga_pub	TCGA-D8-A1XC-01	TCGA-D8-A1XC	1												CNA: HOMDEL;	CNA: HOMDEL;
brca_tcga_pub	TCGA-D8-A1XD-01	TCGA-D8-A1XD	1											CNA: AMP;
brca_tcga_pub	TCGA-D8-A1XJ-01	TCGA-D8-A1XJ	1											CNA: AMP;																CNA: AMP;
brca_tcga_pub	TCGA-D8-A1XQ-01	TCGA-D8-A1XQ	1												CNA: AMP;	CNA: AMP;
brca_tcga_pub	TCGA-D8-A27G-01	TCGA-D8-A27G	1																				CNA: AMP;
brca_tcga_pub	TCGA-D8-A27H-01	TCGA-D8-A27H	1																												CNA: AMP;
brca_tcga_pub	TCGA-D8-A27N-01	TCGA-D8-A27N	1																				CNA: AMP;
brca_tcga_pub	TCGA-D8-A27V-01	TCGA-D8-A27V	1																				CNA: AMP;
brca_tcga_pub	TCGA-E2-A1LG-01	TCGA-E2-A1LG	1																									CNA: AMP;
brca_tcga_pub	TCGA-E2-A1LH-01	TCGA-E2-A1LH	1																		CNA: HOMDEL;
brca_tcga_pub	TCGA-E2-A1LL-01	TCGA-E2-A1LL	1											CNA: AMP;
brca_tcga_pub	TCGA-E9-A1N9-01	TCGA-E9-A1N9	1					CNA: AMP;
brca_tcga_pub	TCGA-E9-A1NA-01	TCGA-E9-A1NA	1																				CNA: AMP;
brca_tcga_pub	TCGA-E9-A1QZ-01	TCGA-E9-A1QZ	1														CNA: HOMDEL;
brca_tcga_pub	TCGA-E9-A1RF-01	TCGA-E9-A1RF	1																				CNA: AMP;
brca_tcga_pub	TCGA-E9-A22D-01	TCGA-E9-A22D	1											CNA: AMP;									CNA: AMP;
brca_tcga_pub	TCGA-E9-A22G-01	TCGA-E9-A22G	1																CNA: AMP;
brca_tcga_pub	TCGA-E9-A244-01	TCGA-E9-A244	1																			CNA: AMP;
brca_tcga_pub	TCGA-E9-A248-01	TCGA-E9-A248	1																					CNA: AMP;
brca_tcga_pub	TCGA-EW-A1J1-01	TCGA-EW-A1J1	1																				CNA: AMP;
brca_tcga_pub	TCGA-EW-A1OV-01	TCGA-EW-A1OV	1																								CNA: AMP;
brca_tcga_pub	TCGA-EW-A1OX-01	TCGA-EW-A1OX	1																				CNA: AMP;
brca_tcga_pub	TCGA-EW-A1OZ-01	TCGA-EW-A1OZ	1																				CNA: AMP;
brca_tcga_pub	TCGA-EW-A1P7-01	TCGA-EW-A1P7	1																									CNA: AMP;
brca_tcga_pub	TCGA-EW-A1PA-01	TCGA-EW-A1PA	1											CNA: AMP;
brca_tcga_pub	TCGA-EW-A1PB-01	TCGA-EW-A1PB	1									CNA: AMP;					CNA: AMP;					CNA: AMP;						CNA: AMP;
brca_tcga_pub	TCGA-EW-A1PD-01	TCGA-EW-A1PD	1																				CNA: AMP;		CNA: AMP;	CNA: AMP;
brca_tcga_pub	TCGA-EW-A1PF-01	TCGA-EW-A1PF	1																		CNA: AMP;
brca_tcga_pub	TCGA-EW-A2FS-01	TCGA-EW-A2FS	1																				CNA: AMP;
brca_tcga_pub	TCGA-EW-A2FV-01	TCGA-EW-A2FV	1											CNA: AMP;									CNA: AMP;
brca_tcga_pub	TCGA-EW-A2FW-01	TCGA-EW-A2FW	1											CNA: AMP;
brca_tcga_pub	TCGA-GI-A2C8-01	TCGA-GI-A2C8	1																				CNA: AMP;
brca_tcga_pub	TCGA-E9-A295-01	TCGA-E9-A295	1														CNA: HOMDEL;
brca_tcga_pub2015	TCGA-LQ-A4E4-01	TCGA-LQ-A4E4	1																				CNA: AMP;
brca_tcga_pub2015	TCGA-A7-A0DA-01	TCGA-A7-A0DA	1									CNA: AMP;	CNA: AMP;									CNA: AMP;						CNA: AMP;
brca_tcga_pub2015	TCGA-A7-A0CD-01	TCGA-A7-A0CD	1														CNA: HOMDEL;
brca_tcga_pub2015	TCGA-A7-A0CE-01	TCGA-A7-A0CE	1						CNA: HOMDEL;	CNA: HOMDEL;																				CNA: HOMDEL;
brca_tcga_pub2015	TCGA-A7-A0CJ-01	TCGA-A7-A0CJ	1																								CNA: HOMDEL;
brca_tcga_pub2015	TCGA-D8-A143-01	TCGA-D8-A143	1																									CNA: AMP;
brca_tcga_pub2015	TCGA-D8-A142-01	TCGA-D8-A142	1									CNA: AMP;										CNA: AMP;
brca_tcga_pub2015	TCGA-D8-A140-01	TCGA-D8-A140	1																				CNA: AMP;
brca_tcga_pub2015	TCGA-AC-A3YI-01	TCGA-AC-A3YI	1														CNA: HOMDEL;
brca_tcga_pub2015	TCGA-BH-A0HY-01	TCGA-BH-A0HY	1																								CNA: HOMDEL;
brca_tcga_pub2015	TCGA-A2-A1FW-01	TCGA-A2-A1FW	1																				CNA: AMP;
brca_tcga_pub2015	TCGA-BH-A0HP-01	TCGA-BH-A0HP	1																				MUT: R37T;
brca_tcga_pub2015	TCGA-BH-A0H9-01	TCGA-BH-A0H9	1											CNA: AMP;
brca_tcga_pub2015	TCGA-BH-A0GY-01	TCGA-BH-A0GY	1											CNA: AMP;
brca_tcga_pub2015	TCGA-BH-A0HB-01	TCGA-BH-A0HB	1																				CNA: AMP;
brca_tcga_pub2015	TCGA-C8-A26Z-01	TCGA-C8-A26Z	1															CNA: HOMDEL;
brca_tcga_pub2015	TCGA-C8-A26Y-01	TCGA-C8-A26Y	1											CNA: AMP;														MUT: G40D;			MUT: D1193H; CNA: HOMDEL;
brca_tcga_pub2015	TCGA-C8-A27A-01	TCGA-C8-A27A	1																				CNA: AMP;						CNA: AMP;	CNA: AMP;
brca_tcga_pub2015	TCGA-C8-A273-01	TCGA-C8-A273	1											CNA: AMP;									CNA: AMP;
brca_tcga_pub2015	TCGA-C8-A275-01	TCGA-C8-A275	1																				CNA: AMP;
brca_tcga_pub2015	TCGA-AC-A23H-01	TCGA-AC-A23H	1	MUT: F52L;		MUT: E423K;																	CNA: AMP;
brca_tcga_pub2015	TCGA-C8-A278-01	TCGA-C8-A278	1																				CNA: AMP;	CNA: AMP;
brca_tcga_pub2015	TCGA-A7-A26F-01	TCGA-A7-A26F	1									CNA: AMP;																		CNA: AMP;
brca_tcga_pub2015	TCGA-A7-A26I-01	TCGA-A7-A26I	1									CNA: AMP;										CNA: AMP;
brca_tcga_pub2015	TCGA-A7-A26H-01	TCGA-A7-A26H	1																				CNA: AMP;
brca_tcga_pub2015	TCGA-AN-A0XU-01	TCGA-AN-A0XU	1									CNA: AMP;										CNA: AMP;		CNA: AMP;
brca_tcga_pub2015	TCGA-BH-A0WA-01	TCGA-BH-A0WA	1																										CNA: HOMDEL;	CNA: HOMDEL;
brca_tcga_pub2015	TCGA-BH-A0W7-01	TCGA-BH-A0W7	1											CNA: AMP;
brca_tcga_pub2015	TCGA-B6-A0X5-01	TCGA-B6-A0X5	1				CNA: AMP;
brca_tcga_pub2015	TCGA-B6-A0WW-01	TCGA-B6-A0WW	1								CNA: AMP;
brca_tcga_pub2015	TCGA-AC-A3W6-01	TCGA-AC-A3W6	1																									MUT: S128*;
brca_tcga_pub2015	TCGA-B6-A0RT-01	TCGA-B6-A0RT	1									CNA: AMP;										CNA: AMP;
brca_tcga_pub2015	TCGA-BH-A0RX-01	TCGA-BH-A0RX	1																								MUT: D604E;
brca_tcga_pub2015	TCGA-A1-A0SJ-01	TCGA-A1-A0SJ	1								CNA: AMP;			CNA: AMP;
brca_tcga_pub2015	TCGA-A1-A0SI-01	TCGA-A1-A0SI	1																												MUT: P1126A;
brca_tcga_pub2015	TCGA-AR-A0TS-01	TCGA-AR-A0TS	1										CNA: AMP;
brca_tcga_pub2015	TCGA-AR-A0U2-01	TCGA-AR-A0U2	1														CNA: HOMDEL;
brca_tcga_pub2015	TCGA-AR-A0TX-01	TCGA-AR-A0TX	1											CNA: AMP;			MUT: E325Q;														MUT: P1352A; CNA: AMP;
brca_tcga_pub2015	TCGA-AR-A0TY-01	TCGA-AR-A0TY	1											CNA: AMP;									CNA: AMP;
brca_tcga_pub2015	TCGA-EW-A2FS-01	TCGA-EW-A2FS	1																				CNA: AMP;
brca_tcga_pub2015	TCGA-EW-A2FR-01	TCGA-EW-A2FR	1											CNA: AMP;
brca_tcga_pub2015	TCGA-EW-A2FW-01	TCGA-EW-A2FW	1											MUT: D74N;
brca_tcga_pub2015	TCGA-EW-A2FV-01	TCGA-EW-A2FV	1											CNA: AMP;									CNA: AMP;
brca_tcga_pub2015	TCGA-AQ-A0Y5-01	TCGA-AQ-A0Y5	1											CNA: AMP;									CNA: AMP;
brca_tcga_pub2015	TCGA-E2-A1B5-01	TCGA-E2-A1B5	1																				CNA: AMP;
brca_tcga_pub2015	TCGA-E2-A1B1-01	TCGA-E2-A1B1	1																				CNA: AMP;
brca_tcga_pub2015	TCGA-B6-A0RG-01	TCGA-B6-A0RG	1												CNA: AMP;	CNA: AMP;							CNA: AMP;		CNA: AMP;	CNA: AMP;		CNA: AMP;	CNA: AMP;
brca_tcga_pub2015	TCGA-B6-A0RE-01	TCGA-B6-A0RE	1									CNA: AMP;										CNA: AMP;
brca_tcga_pub2015	TCGA-E9-A295-01	TCGA-E9-A295	1														CNA: HOMDEL;
brca_tcga_pub2015	TCGA-AO-A128-01	TCGA-AO-A128	1																												MUT: M647T;
brca_tcga_pub2015	TCGA-E9-A1RE-01	TCGA-E9-A1RE	1																									MUT: E884K;
brca_tcga_pub2015	TCGA-E9-A1RF-01	TCGA-E9-A1RF	1																				CNA: AMP;	CNA: AMP;
brca_tcga_pub2015	TCGA-E9-A1R4-01	TCGA-E9-A1R4	1																								CNA: AMP;				CNA: HOMDEL;
brca_tcga_pub2015	TCGA-E9-A244-01	TCGA-E9-A244	1				CNA: AMP;					CNA: AMP;										CNA: AMP;
brca_tcga_pub2015	TCGA-AC-A3OD-01	TCGA-AC-A3OD	1																	CNA: AMP;
brca_tcga_pub2015	TCGA-GI-A2C8-01	TCGA-GI-A2C8	1																				CNA: AMP;
brca_tcga_pub2015	TCGA-GI-A2C9-01	TCGA-GI-A2C9	1									CNA: AMP;			CNA: HOMDEL;	CNA: HOMDEL;						CNA: AMP;					CNA: HOMDEL;			CNA: HOMDEL;
brca_tcga_pub2015	TCGA-E9-A1NF-01	TCGA-E9-A1NF	1																											CNA: HOMDEL;
brca_tcga_pub2015	TCGA-E9-A1NA-01	TCGA-E9-A1NA	1																				CNA: AMP;
brca_tcga_pub2015	TCGA-A2-A0T5-01	TCGA-A2-A0T5	1				MUT: H88P;													MUT: V66G;					MUT: X231_splice;				MUT: H35P;
brca_tcga_pub2015	TCGA-A2-A0T6-01	TCGA-A2-A0T6	1													MUT: C12G;													MUT: H35P;
brca_tcga_pub2015	TCGA-A2-A0SV-01	TCGA-A2-A0SV	1											CNA: AMP;
brca_tcga_pub2015	TCGA-A2-A0T0-01	TCGA-A2-A0T0	1									CNA: AMP;						CNA: AMP;				CNA: AMP;
brca_tcga_pub2015	TCGA-A2-A0T2-01	TCGA-A2-A0T2	1									CNA: AMP;										CNA: AMP;
brca_tcga_pub2015	TCGA-A2-A0T3-01	TCGA-A2-A0T3	1											CNA: AMP;									CNA: AMP;
brca_tcga_pub2015	TCGA-B6-A0IN-01	TCGA-B6-A0IN	1																												CNA: AMP;
brca_tcga_pub2015	TCGA-B6-A0IM-01	TCGA-B6-A0IM	1														CNA: HOMDEL;												CNA: AMP;
brca_tcga_pub2015	TCGA-B6-A0IP-01	TCGA-B6-A0IP	1														CNA: HOMDEL;
brca_tcga_pub2015	TCGA-B6-A0IQ-01	TCGA-B6-A0IQ	1									CNA: AMP;										CNA: AMP;
brca_tcga_pub2015	TCGA-BH-A18V-01	TCGA-BH-A18V	1									CNA: AMP;										CNA: AMP;
brca_tcga_pub2015	TCGA-BH-A18U-01	TCGA-BH-A18U	1														CNA: HOMDEL;
brca_tcga_pub2015	TCGA-B6-A0IE-01	TCGA-B6-A0IE	1											CNA: AMP;
brca_tcga_pub2015	TCGA-B6-A0IG-01	TCGA-B6-A0IG	1																				CNA: AMP;
brca_tcga_pub2015	TCGA-B6-A0IJ-01	TCGA-B6-A0IJ	1									CNA: AMP;										CNA: AMP;
brca_tcga_pub2015	TCGA-B6-A0IK-01	TCGA-B6-A0IK	1																				CNA: AMP;				MUT: I450Mfs*17;
brca_tcga_pub2015	TCGA-BH-A18J-01	TCGA-BH-A18J	1														CNA: HOMDEL;										CNA: AMP;
brca_tcga_pub2015	TCGA-BH-A18G-01	TCGA-BH-A18G	1																				MUT: R124W;
brca_tcga_pub2015	TCGA-BH-A18Q-01	TCGA-BH-A18Q	1					CNA: HOMDEL;																						CNA: HOMDEL;
brca_tcga_pub2015	TCGA-BH-A18R-01	TCGA-BH-A18R	1																CNA: AMP;				CNA: AMP;		CNA: HOMDEL;	CNA: HOMDEL;
brca_tcga_pub2015	TCGA-BH-A18M-01	TCGA-BH-A18M	1														CNA: HOMDEL;
brca_tcga_pub2015	TCGA-E9-A22G-01	TCGA-E9-A22G	1																CNA: AMP;
brca_tcga_pub2015	TCGA-E9-A22D-01	TCGA-E9-A22D	1								CNA: AMP;			CNA: AMP;									CNA: AMP;
brca_tcga_pub2015	TCGA-A7-A13D-01	TCGA-A7-A13D	1									CNA: AMP;	MUT: V119M;	CNA: AMP;								CNA: AMP;			CNA: AMP;	CNA: AMP;
brca_tcga_pub2015	TCGA-A7-A13E-01	TCGA-A7-A13E	1									CNA: AMP;							CNA: AMP;			CNA: AMP;
brca_tcga_pub2015	TCGA-A7-A13F-01	TCGA-A7-A13F	1											CNA: AMP;
brca_tcga_pub2015	TCGA-E9-A22A-01	TCGA-E9-A22A	1																				CNA: AMP;
brca_tcga_pub2015	TCGA-E9-A226-01	TCGA-E9-A226	1											CNA: AMP;
brca_tcga_pub2015	TCGA-MS-A51U-01	TCGA-MS-A51U	1																									CNA: AMP;
brca_tcga_pub2015	TCGA-B6-A0I9-01	TCGA-B6-A0I9	1											CNA: AMP;
brca_tcga_pub2015	TCGA-E2-A15S-01	TCGA-E2-A15S	1											CNA: AMP;
brca_tcga_pub2015	TCGA-BH-A1FU-01	TCGA-BH-A1FU	1																						CNA: HOMDEL;	CNA: HOMDEL;
brca_tcga_pub2015	TCGA-AR-A1AU-01	TCGA-AR-A1AU	1																											MUT: V784I;
brca_tcga_pub2015	TCGA-AR-A1AQ-01	TCGA-AR-A1AQ	1									CNA: AMP;
brca_tcga_pub2015	TCGA-AR-A1AN-01	TCGA-AR-A1AN	1											CNA: AMP;				CNA: AMP;										CNA: AMP;
brca_tcga_pub2015	TCGA-LL-A441-01	TCGA-LL-A441	1									CNA: AMP;										CNA: AMP;
brca_tcga_pub2015	TCGA-A2-A0YT-01	TCGA-A2-A0YT	1	CNA: AMP;	CNA: AMP;	CNA: AMP;
brca_tcga_pub2015	TCGA-AQ-A04L-01	TCGA-AQ-A04L	1															CNA: AMP;
brca_tcga_pub2015	TCGA-BH-A1F2-01	TCGA-BH-A1F2	1				MUT: D98V;
brca_tcga_pub2015	TCGA-E2-A14R-01	TCGA-E2-A14R	1																CNA: HOMDEL;					CNA: AMP;				CNA: AMP;
brca_tcga_pub2015	TCGA-E2-A14P-01	TCGA-E2-A14P	1											CNA: AMP;									CNA: AMP;
brca_tcga_pub2015	TCGA-E2-A152-01	TCGA-E2-A152	1								CNA: AMP;
brca_tcga_pub2015	TCGA-E2-A14V-01	TCGA-E2-A14V	1											CNA: AMP;								CNA: AMP;	CNA: AMP;	CNA: AMP;
brca_tcga_pub2015	TCGA-E2-A158-01	TCGA-E2-A158	1															CNA: AMP;
brca_tcga_pub2015	TCGA-E2-A14T-01	TCGA-E2-A14T	1	CNA: AMP;	CNA: AMP;	CNA: AMP;																	CNA: AMP;
brca_tcga_pub2015	TCGA-BH-A1EV-01	TCGA-BH-A1EV	1																					CNA: AMP;						CNA: HOMDEL;
brca_tcga_pub2015	TCGA-BH-A1F6-01	TCGA-BH-A1F6	1									CNA: AMP;
brca_tcga_pub2015	TCGA-E2-A14N-01	TCGA-E2-A14N	1									CNA: AMP;										CNA: AMP;
brca_tcga_pub2015	TCGA-C8-A1HI-01	TCGA-C8-A1HI	1																				CNA: AMP;
brca_tcga_pub2015	TCGA-A2-A0YG-01	TCGA-A2-A0YG	1																				CNA: AMP;
brca_tcga_pub2015	TCGA-E2-A15H-01	TCGA-E2-A15H	1																				CNA: AMP;
brca_tcga_pub2015	TCGA-BH-A1FM-01	TCGA-BH-A1FM	1																				CNA: AMP;
brca_tcga_pub2015	TCGA-BH-A1FN-01	TCGA-BH-A1FN	1																					CNA: AMP;
brca_tcga_pub2015	TCGA-AQ-A04H-01	TCGA-AQ-A04H	1																				CNA: AMP;
brca_tcga_pub2015	TCGA-C8-A1HF-01	TCGA-C8-A1HF	1																				CNA: AMP;
brca_tcga_pub2015	TCGA-E2-A15F-01	TCGA-E2-A15F	1											CNA: AMP;
brca_tcga_pub2015	TCGA-E2-A15E-01	TCGA-E2-A15E	1																												CNA: HOMDEL;
brca_tcga_pub2015	TCGA-AQ-A04J-01	TCGA-AQ-A04J	1																			CNA: AMP;	CNA: AMP;	CNA: AMP;				CNA: AMP;
brca_tcga_pub2015	TCGA-E2-A159-01	TCGA-E2-A159	1									MUT: F145L; CNA: AMP;										CNA: AMP;
brca_tcga_pub2015	TCGA-BH-A1FH-01	TCGA-BH-A1FH	1																				CNA: AMP;
brca_tcga_pub2015	TCGA-C8-A1HL-01	TCGA-C8-A1HL	1																				CNA: AMP;
brca_tcga_pub2015	TCGA-BH-A1FE-01	TCGA-BH-A1FE	1										CNA: AMP;	CNA: AMP;
brca_tcga_pub2015	TCGA-C8-A1HM-01	TCGA-C8-A1HM	1						CNA: AMP;														CNA: AMP;				CNA: HOMDEL;
brca_tcga_pub2015	TCGA-C8-A1HN-01	TCGA-C8-A1HN	1											CNA: AMP;
brca_tcga_pub2015	TCGA-A2-A0YL-01	TCGA-A2-A0YL	1																				CNA: AMP;
brca_tcga_pub2015	TCGA-A2-A0YM-01	TCGA-A2-A0YM	1					MUT: D205N;												CNA: AMP;
brca_tcga_pub2015	TCGA-E9-A5UO-01	TCGA-E9-A5UO	1																											CNA: AMP;
brca_tcga_pub2015	TCGA-E2-A105-01	TCGA-E2-A105	1											CNA: AMP;									CNA: AMP;		CNA: AMP;	CNA: AMP;
brca_tcga_pub2015	TCGA-E2-A109-01	TCGA-E2-A109	1											CNA: AMP;
brca_tcga_pub2015	TCGA-E2-A10C-01	TCGA-E2-A10C	1				MUT: S158*;
brca_tcga_pub2015	TCGA-AN-A0FJ-01	TCGA-AN-A0FJ	1																						CNA: AMP;	CNA: AMP;				CNA: HOMDEL;
brca_tcga_pub2015	TCGA-E9-A3QA-01	TCGA-E9-A3QA	1																			CNA: AMP;
brca_tcga_pub2015	TCGA-EW-A3U0-01	TCGA-EW-A3U0	1										CNA: AMP;		CNA: AMP;	CNA: AMP;							CNA: AMP;	CNA: AMP;
brca_tcga_pub2015	TCGA-AN-A0FY-01	TCGA-AN-A0FY	1											CNA: AMP;						CNA: HOMDEL;										CNA: HOMDEL;
brca_tcga_pub2015	TCGA-AN-A0FW-01	TCGA-AN-A0FW	1																				CNA: AMP;
brca_tcga_pub2015	TCGA-AN-A0FX-01	TCGA-AN-A0FX	1												CNA: HOMDEL;	CNA: HOMDEL;												CNA: AMP;
brca_tcga_pub2015	TCGA-AN-A0FL-01	TCGA-AN-A0FL	1									CNA: AMP;
brca_tcga_pub2015	TCGA-A8-A06T-01	TCGA-A8-A06T	1				CNA: AMP;
brca_tcga_pub2015	TCGA-A8-A06Q-01	TCGA-A8-A06Q	1											CNA: AMP;
brca_tcga_pub2015	TCGA-A8-A06R-01	TCGA-A8-A06R	1											CNA: AMP;																CNA: AMP;
brca_tcga_pub2015	TCGA-A8-A06O-01	TCGA-A8-A06O	1												CNA: HOMDEL;	CNA: HOMDEL;
brca_tcga_pub2015	TCGA-A8-A07R-01	TCGA-A8-A07R	1				CNA: HOMDEL;					CNA: AMP;		CNA: AMP;								CNA: AMP;						CNA: AMP;		CNA: HOMDEL;
brca_tcga_pub2015	TCGA-AN-A0AT-01	TCGA-AN-A0AT	1									CNA: AMP;										CNA: AMP;
brca_tcga_pub2015	TCGA-A8-A085-01	TCGA-A8-A085	1																				CNA: AMP;
brca_tcga_pub2015	TCGA-A8-A07U-01	TCGA-A8-A07U	1						CNA: HOMDEL;	CNA: HOMDEL;									CNA: HOMDEL;											CNA: HOMDEL;
brca_tcga_pub2015	TCGA-A8-A07P-01	TCGA-A8-A07P	1																				CNA: AMP;
brca_tcga_pub2015	TCGA-AN-A0AM-01	TCGA-AN-A0AM	1											CNA: AMP;
brca_tcga_pub2015	TCGA-AN-A0AL-01	TCGA-AN-A0AL	1						CNA: AMP;	CNA: AMP;
brca_tcga_pub2015	TCGA-AN-A0AK-01	TCGA-AN-A0AK	1												MUT: E444D;
brca_tcga_pub2015	TCGA-A8-A07L-01	TCGA-A8-A07L	1								CNA: AMP;			CNA: AMP;						CNA: AMP;			CNA: AMP;
brca_tcga_pub2015	TCGA-EW-A1J1-01	TCGA-EW-A1J1	1																				CNA: AMP;
brca_tcga_pub2015	TCGA-A8-A07I-01	TCGA-A8-A07I	1																				CNA: AMP;
brca_tcga_pub2015	TCGA-A8-A07B-01	TCGA-A8-A07B	1																										MUT: Q370K;
brca_tcga_pub2015	TCGA-A8-A07E-01	TCGA-A8-A07E	1									CNA: AMP;
brca_tcga_pub2015	TCGA-A8-A06U-01	TCGA-A8-A06U	1																											MUT: L604V;
brca_tcga_pub2015	TCGA-A8-A076-01	TCGA-A8-A076	1											CNA: AMP;									CNA: AMP;
brca_tcga_pub2015	TCGA-A8-A079-01	TCGA-A8-A079	1								CNA: AMP;				CNA: HOMDEL;	CNA: HOMDEL;								CNA: HOMDEL;
brca_tcga_pub2015	TCGA-D8-A1XZ-01	TCGA-D8-A1XZ	1																	MUT: R391H;
brca_tcga_pub2015	TCGA-D8-A1XU-01	TCGA-D8-A1XU	1									CNA: AMP;		CNA: AMP;								CNA: AMP;
brca_tcga_pub2015	TCGA-D8-A1XT-01	TCGA-D8-A1XT	1									CNA: AMP;										CNA: HOMDEL;	CNA: AMP;
brca_tcga_pub2015	TCGA-GM-A2D9-01	TCGA-GM-A2D9	1																							MUT: N314K;
brca_tcga_pub2015	TCGA-GM-A2DA-01	TCGA-GM-A2DA	1																				CNA: AMP;
brca_tcga_pub2015	TCGA-GM-A2DD-01	TCGA-GM-A2DD	1			MUT: H61R;
brca_tcga_pub2015	TCGA-GM-A2DF-01	TCGA-GM-A2DF	1																									CNA: AMP;
brca_tcga_pub2015	TCGA-GM-A2DK-01	TCGA-GM-A2DK	1											CNA: AMP;
brca_tcga_pub2015	TCGA-GM-A2DO-01	TCGA-GM-A2DO	1		MUT: E113Q;
brca_tcga_pub2015	TCGA-D8-A27W-01	TCGA-D8-A27W	1																				CNA: AMP;		CNA: AMP;	CNA: AMP;
brca_tcga_pub2015	TCGA-D8-A27V-01	TCGA-D8-A27V	1																				CNA: AMP;
brca_tcga_pub2015	TCGA-D8-A1XC-01	TCGA-D8-A1XC	1												CNA: HOMDEL;	CNA: HOMDEL;
brca_tcga_pub2015	TCGA-A2-A0EQ-01	TCGA-A2-A0EQ	1																MUT: A428T;
brca_tcga_pub2015	TCGA-D8-A1XJ-01	TCGA-D8-A1XJ	1											CNA: AMP;																CNA: AMP;
brca_tcga_pub2015	TCGA-D8-A1XL-01	TCGA-D8-A1XL	1								CNA: AMP;
brca_tcga_pub2015	TCGA-D8-A1XK-01	TCGA-D8-A1XK	1									CNA: AMP;							MUT: E439G;			CNA: AMP;		MUT: K249Sfs*10;			CNA: HOMDEL;			CNA: HOMDEL;
brca_tcga_pub2015	TCGA-A2-A0EY-01	TCGA-A2-A0EY	1																											CNA: HOMDEL;
brca_tcga_pub2015	TCGA-D8-A1Y0-01	TCGA-D8-A1Y0	1											CNA: AMP;
brca_tcga_pub2015	TCGA-D8-A1XQ-01	TCGA-D8-A1XQ	1				CNA: HOMDEL;	MUT: G17S;							CNA: AMP;	CNA: AMP;							CNA: AMP;								MUT: P934A;
brca_tcga_pub2015	TCGA-D8-A1Y2-01	TCGA-D8-A1Y2	1																						MUT: E43K;
brca_tcga_pub2015	TCGA-D8-A1X5-01	TCGA-D8-A1X5	1											CNA: AMP;											CNA: HOMDEL;	CNA: HOMDEL;
brca_tcga_pub2015	TCGA-D8-A1X9-01	TCGA-D8-A1X9	1																				CNA: AMP;	MUT: D311Y;
brca_tcga_pub2015	TCGA-EW-A1P7-01	TCGA-EW-A1P7	1				CNA: HOMDEL;				MUT: N44K;						MUT: E328D;											CNA: AMP;
brca_tcga_pub2015	TCGA-A2-A0D2-01	TCGA-A2-A0D2	1											CNA: AMP;			CNA: AMP;	MUT: Q245R; CNA: HOMDEL;									CNA: HOMDEL;
brca_tcga_pub2015	TCGA-D8-A27F-01	TCGA-D8-A27F	1															CNA: AMP;													CNA: AMP;
brca_tcga_pub2015	TCGA-A2-A0CP-01	TCGA-A2-A0CP	1				MUT: R123H;
brca_tcga_pub2015	TCGA-D8-A27H-01	TCGA-D8-A27H	1						CNA: AMP;	CNA: AMP;	CNA: AMP;												CNA: AMP;								CNA: AMP;
brca_tcga_pub2015	TCGA-D8-A27G-01	TCGA-D8-A27G	1																				CNA: AMP;
brca_tcga_pub2015	TCGA-A2-A0CM-01	TCGA-A2-A0CM	1									CNA: AMP;										CNA: AMP;
brca_tcga_pub2015	TCGA-A2-A0D0-01	TCGA-A2-A0D0	1											CNA: AMP;	CNA: HOMDEL;	CNA: HOMDEL;
brca_tcga_pub2015	TCGA-D8-A27N-01	TCGA-D8-A27N	1																				CNA: AMP;
brca_tcga_pub2015	TCGA-D8-A27M-01	TCGA-D8-A27M	1												CNA: HOMDEL;	CNA: HOMDEL;
brca_tcga_pub2015	TCGA-A2-A0CU-01	TCGA-A2-A0CU	1																						CNA: AMP;	CNA: AMP;
brca_tcga_pub2015	TCGA-D8-A27I-01	TCGA-D8-A27I	1				MUT: A104T;
brca_tcga_pub2015	TCGA-AO-A1KS-01	TCGA-AO-A1KS	1				CNA: AMP;
brca_tcga_pub2015	TCGA-A2-A0CW-01	TCGA-A2-A0CW	1											CNA: AMP;
brca_tcga_pub2015	TCGA-A2-A4S3-01	TCGA-A2-A4S3	1																						CNA: AMP;	CNA: AMP;
brca_tcga_pub2015	TCGA-A2-A0CV-01	TCGA-A2-A0CV	1			MUT: M154I;
brca_tcga_pub2015	TCGA-EW-A1PH-01	TCGA-EW-A1PH	1																										CNA: HOMDEL;
brca_tcga_pub2015	TCGA-EW-A1PG-01	TCGA-EW-A1PG	1														CNA: HOMDEL;
brca_tcga_pub2015	TCGA-EW-A1PD-01	TCGA-EW-A1PD	1																				CNA: AMP;
brca_tcga_pub2015	TCGA-EW-A1PB-01	TCGA-EW-A1PB	1									CNA: AMP;					CNA: AMP;					CNA: AMP;						CNA: AMP;
brca_tcga_pub2015	TCGA-EW-A1PA-01	TCGA-EW-A1PA	1											CNA: AMP;
brca_tcga_pub2015	TCGA-EW-A1OZ-01	TCGA-EW-A1OZ	1																				CNA: AMP;								CNA: AMP;
brca_tcga_pub2015	TCGA-EW-A1OX-01	TCGA-EW-A1OX	1				CNA: HOMDEL;
brca_tcga_pub2015	TCGA-AR-A24O-01	TCGA-AR-A24O	1																									MUT: V157M;
brca_tcga_pub2015	TCGA-AR-A24L-01	TCGA-AR-A24L	1																				CNA: AMP;
brca_tcga_pub2015	TCGA-AR-A24M-01	TCGA-AR-A24M	1				CNA: HOMDEL;
brca_tcga_pub2015	TCGA-AR-A24N-01	TCGA-AR-A24N	1																									CNA: HOMDEL;
brca_tcga_pub2015	TCGA-A7-A2KD-01	TCGA-A7-A2KD	1																						CNA: AMP;	CNA: AMP;
brca_tcga_pub2015	TCGA-A7-A4SF-01	TCGA-A7-A4SF	1											CNA: AMP;									CNA: AMP;
brca_tcga_pub2015	TCGA-A7-A4SE-01	TCGA-A7-A4SE	1										CNA: AMP;	CNA: AMP;	CNA: AMP;	CNA: AMP;
brca_tcga_pub2015	TCGA-A7-A4SD-01	TCGA-A7-A4SD	1									CNA: AMP;										CNA: AMP;
brca_tcga_pub2015	TCGA-C8-A133-01	TCGA-C8-A133	1									CNA: AMP;
brca_tcga_pub2015	TCGA-C8-A134-01	TCGA-C8-A134	1											CNA: AMP;	CNA: AMP;	CNA: AMP;	CNA: AMP;					CNA: AMP;
brca_tcga_pub2015	TCGA-C8-A12T-01	TCGA-C8-A12T	1											CNA: AMP;			CNA: HOMDEL;													CNA: HOMDEL;
brca_tcga_pub2015	TCGA-C8-A12U-01	TCGA-C8-A12U	1								CNA: HOMDEL;												CNA: AMP;
brca_tcga_pub2015	TCGA-C8-A130-01	TCGA-C8-A130	1											CNA: HOMDEL;																CNA: HOMDEL;
brca_tcga_pub2015	TCGA-C8-A12P-01	TCGA-C8-A12P	1																				CNA: AMP;
brca_tcga_pub2015	TCGA-C8-A12Q-01	TCGA-C8-A12Q	1																					CNA: AMP;
brca_tcga_pub2015	TCGA-C8-A137-01	TCGA-C8-A137	1																CNA: AMP;					CNA: AMP;			CNA: AMP;
brca_tcga_pub2015	TCGA-C8-A138-01	TCGA-C8-A138	1											CNA: AMP;
brca_tcga_pub2015	TCGA-C8-A12M-01	TCGA-C8-A12M	1																				CNA: AMP;
brca_tcga_pub2015	TCGA-AR-A24H-01	TCGA-AR-A24H	1									CNA: AMP;		CNA: AMP;									CNA: AMP;		CNA: AMP;	CNA: AMP;		CNA: AMP;
brca_tcga_pub2015	TCGA-A8-A09Z-01	TCGA-A8-A09Z	1													MUT: I210S;													MUT: Y62C;		MUT: P1129S;
brca_tcga_pub2015	TCGA-A8-A08H-01	TCGA-A8-A08H	1														CNA: HOMDEL;
brca_tcga_pub2015	TCGA-A8-A08J-01	TCGA-A8-A08J	1																				CNA: AMP;
brca_tcga_pub2015	TCGA-A8-A08I-01	TCGA-A8-A08I	1																					CNA: HOMDEL;
brca_tcga_pub2015	TCGA-A8-A08L-01	TCGA-A8-A08L	1					CNA: AMP;						CNA: AMP;										CNA: AMP;
brca_tcga_pub2015	TCGA-E2-A574-01	TCGA-E2-A574	1																			MUT: E410K;
brca_tcga_pub2015	TCGA-A8-A08O-01	TCGA-A8-A08O	1																				CNA: AMP;				CNA: AMP;
brca_tcga_pub2015	TCGA-AN-A04D-01	TCGA-AN-A04D	1																									CNA: AMP;
brca_tcga_pub2015	TCGA-A8-A08R-01	TCGA-A8-A08R	1																					MUT: S238I;
brca_tcga_pub2015	TCGA-A8-A093-01	TCGA-A8-A093	1					CNA: HOMDEL;
brca_tcga_pub2015	TCGA-A8-A095-01	TCGA-A8-A095	1																			MUT: R276Q;
brca_tcga_pub2015	TCGA-A8-A094-01	TCGA-A8-A094	1								CNA: AMP;
brca_tcga_pub2015	TCGA-A8-A08X-01	TCGA-A8-A08X	1												CNA: AMP;	CNA: AMP;			CNA: AMP;
brca_tcga_pub2015	TCGA-A8-A09B-01	TCGA-A8-A09B	1						CNA: HOMDEL;	CNA: HOMDEL;
brca_tcga_pub2015	TCGA-A8-A09A-01	TCGA-A8-A09A	1																				CNA: AMP;
brca_tcga_pub2015	TCGA-A8-A09G-01	TCGA-A8-A09G	1																				CNA: AMP;		CNA: AMP;	MUT: E43K; CNA: AMP;
brca_tcga_pub2015	TCGA-A8-A09K-01	TCGA-A8-A09K	1																				CNA: AMP;
brca_tcga_pub2015	TCGA-A8-A09I-01	TCGA-A8-A09I	1																				CNA: AMP;
brca_tcga_pub2015	TCGA-A8-A09Q-01	TCGA-A8-A09Q	1					MUT: A126V;
brca_tcga_pub2015	TCGA-E2-A1LB-01	TCGA-E2-A1LB	1																			CNA: AMP;
brca_tcga_pub2015	TCGA-E2-A1LG-01	TCGA-E2-A1LG	1								CNA: AMP;							CNA: HOMDEL;										CNA: AMP;
brca_tcga_pub2015	TCGA-E2-A1LE-01	TCGA-E2-A1LE	1																CNA: AMP;
brca_tcga_pub2015	TCGA-E2-A1LH-01	TCGA-E2-A1LH	1																	MUT: M267I;										CNA: AMP;
brca_tcga_pub2015	TCGA-E2-A1LI-01	TCGA-E2-A1LI	1																										CNA: HOMDEL;	CNA: HOMDEL;
brca_tcga_pub2015	TCGA-E2-A1LL-01	TCGA-E2-A1LL	1					CNA: AMP;
brca_tcga_pub2015	TCGA-A1-A0SQ-01	TCGA-A1-A0SQ	1											CNA: AMP;
brca_tcga_pub2015	TCGA-A1-A0SN-01	TCGA-A1-A0SN	1											CNA: HOMDEL;									CNA: AMP;
brca_tcga_pub2015	TCGA-A1-A0SM-01	TCGA-A1-A0SM	1																				CNA: AMP;
brca_tcga_pub2015	TCGA-D8-A1JP-01	TCGA-D8-A1JP	1																					CNA: AMP;
brca_tcga_pub2015	TCGA-D8-A1JL-01	TCGA-D8-A1JL	1									CNA: AMP;										CNA: AMP;						CNA: AMP;
brca_tcga_pub2015	TCGA-D8-A1JK-01	TCGA-D8-A1JK	1											CNA: AMP;
brca_tcga_pub2015	TCGA-D8-A1JA-01	TCGA-D8-A1JA	1										MUT: E443Q;																MUT: Q284H;
brca_tcga_pub2015	TCGA-D8-A1J8-01	TCGA-D8-A1J8	1																								MUT: M757I;
brca_tcga_pub2015	TCGA-D8-A1J9-01	TCGA-D8-A1J9	1																CNA: HOMDEL;
brca_tcga_pub2015	TCGA-AR-A2LJ-01	TCGA-AR-A2LJ	1														CNA: HOMDEL;
brca_tcga_pub2015	TCGA-AR-A2LO-01	TCGA-AR-A2LO	1											CNA: AMP;
brca_tcga_pub2015	TCGA-AR-A2LQ-01	TCGA-AR-A2LQ	1														CNA: HOMDEL;
brca_tcga_pub2015	TCGA-B6-A1KF-01	TCGA-B6-A1KF	1									CNA: AMP;										CNA: AMP;
brca_tcga_pub2015	TCGA-B6-A1KN-01	TCGA-B6-A1KN	1											CNA: AMP;
brca_tcga_pub2015	TCGA-A2-A04R-01	TCGA-A2-A04R	1																				CNA: AMP;				MUT: T75A;
brca_tcga_pub2015	TCGA-A2-A04T-01	TCGA-A2-A04T	1															CNA: AMP;									CNA: HOMDEL;	CNA: AMP;
brca_tcga_pub2015	TCGA-A2-A04N-01	TCGA-A2-A04N	1														CNA: HOMDEL;
brca_tcga_pub2015	TCGA-A2-A04P-01	TCGA-A2-A04P	1										CNA: AMP;		CNA: AMP;	CNA: AMP;	CNA: AMP;
brca_tcga_pub2015	TCGA-A2-A04Y-01	TCGA-A2-A04Y	1											CNA: AMP;
brca_tcga_pub2015	TCGA-GM-A3XL-01	TCGA-GM-A3XL	1												CNA: HOMDEL;	CNA: HOMDEL;							CNA: AMP;
brca_tcga_pub2015	TCGA-A2-A25B-01	TCGA-A2-A25B	1																				CNA: AMP;							CNA: HOMDEL;
brca_tcga_pub2015	TCGA-A2-A25C-01	TCGA-A2-A25C	1																												CNA: HOMDEL;
brca_tcga_pub2015	TCGA-A2-A04U-01	TCGA-A2-A04U	1						CNA: AMP;	CNA: AMP;		CNA: AMP;										CNA: AMP;			CNA: AMP;	CNA: AMP;
brca_tcga_pub2015	TCGA-BH-A28O-01	TCGA-BH-A28O	1														CNA: HOMDEL;
brca_tcga_pub2015	TCGA-A2-A04V-01	TCGA-A2-A04V	1																					CNA: AMP;
brca_tcga_pub2015	TCGA-A2-A04X-01	TCGA-A2-A04X	1																				CNA: AMP;
brca_tcga_pub2015	TCGA-E2-A1IN-01	TCGA-E2-A1IN	1											CNA: AMP;													CNA: HOMDEL;
brca_tcga_pub2015	TCGA-E2-A1IH-01	TCGA-E2-A1IH	1																								CNA: AMP;
brca_tcga_pub2015	TCGA-OL-A66J-01	TCGA-OL-A66J	1																			MUT: V60M;
brca_tcga_pub2015	TCGA-A8-A0A7-01	TCGA-A8-A0A7	1																											CNA: HOMDEL;
brca_tcga_pub2015	TCGA-A8-A0A2-01	TCGA-A8-A0A2	1																												CNA: HOMDEL;
brca_tcga_pub2015	TCGA-AC-A2BK-01	TCGA-AC-A2BK	1																									CNA: HOMDEL;
brca_tcga_pub2015	TCGA-AC-A2BM-01	TCGA-AC-A2BM	1											CNA: AMP;
brca_tcga_pub2015	TCGA-BH-A0BW-01	TCGA-BH-A0BW	1									CNA: AMP;					CNA: AMP;					CNA: AMP;	CNA: AMP;		CNA: AMP;	CNA: AMP;
brca_tcga_pub2015	TCGA-BH-A0C7-01	TCGA-BH-A0C7	1																									CNA: AMP;
brca_tcga_pub2015	TCGA-BH-A0DG-01	TCGA-BH-A0DG	1																				CNA: AMP;
brca_tcga_pub2015	TCGA-BH-A0DD-01	TCGA-BH-A0DD	1																				CNA: AMP;
brca_tcga_pub2015	TCGA-BH-A0DE-01	TCGA-BH-A0DE	1																				MUT: P113L;
brca_tcga_pub2015	TCGA-BH-A0E2-01	TCGA-BH-A0E2	1																									CNA: AMP;
brca_tcga_pub2015	TCGA-BH-A0DL-01	TCGA-BH-A0DL	1																												CNA: HOMDEL;
brca_tcga_pub2015	TCGA-BH-A0DK-01	TCGA-BH-A0DK	1																				CNA: AMP;
brca_tcga_pub2015	TCGA-AQ-A54O-01	TCGA-AQ-A54O	1											CNA: AMP;
brca_tcga_pub2015	TCGA-BH-A0DX-01	TCGA-BH-A0DX	1																	CNA: AMP;
brca_tcga_pub2015	TCGA-BH-A0DZ-01	TCGA-BH-A0DZ	1																				CNA: AMP;	CNA: AMP;
brca_tcga_pub2015	TCGA-BH-A42T-01	TCGA-BH-A42T	1																				CNA: AMP;		CNA: AMP;	CNA: AMP;
brca_tcga_pub2015	TCGA-BH-A42V-01	TCGA-BH-A42V	1													MUT: A248V;
brca_tcga_pub2015	TCGA-AQ-A54N-01	TCGA-AQ-A54N	1								CNA: AMP;
brca_tcga_pub2015	TCGA-LL-A5YN-01	TCGA-LL-A5YN	1				CNA: HOMDEL;													CNA: HOMDEL;
brca_tcga_pub2015	TCGA-LL-A5YM-01	TCGA-LL-A5YM	1								CNA: AMP;
brca_tcga_pub2015	TCGA-LL-A5YP-01	TCGA-LL-A5YP	1																			CNA: AMP;	CNA: AMP;
brca_tcga_pub2015	TCGA-AC-A2FO-01	TCGA-AC-A2FO	1											CNA: AMP;
brca_tcga_pub2015	TCGA-A2-A3XS-01	TCGA-A2-A3XS	1														MUT: R241C;
brca_tcga_pub2015	TCGA-A2-A3XY-01	TCGA-A2-A3XY	1																												CNA: HOMDEL;
brca_tcga_pub2015	TCGA-A2-A3XZ-01	TCGA-A2-A3XZ	1																				CNA: AMP;
brca_tcga_pub2015	TCGA-BH-A0AW-01	TCGA-BH-A0AW	1																	CNA: AMP;			CNA: AMP;	CNA: AMP;	CNA: HOMDEL;	CNA: HOMDEL;
brca_tcga_pub2015	TCGA-BH-A0B9-01	TCGA-BH-A0B9	1																									CNA: AMP;
brca_tcga_pub2015	TCGA-BH-A0B3-01	TCGA-BH-A0B3	1						CNA: HOMDEL;	CNA: HOMDEL;		CNA: AMP;			CNA: AMP;	CNA: AMP;						CNA: AMP;
brca_tcga_pub2015	TCGA-BH-A0AU-01	TCGA-BH-A0AU	1								CNA: AMP;						CNA: HOMDEL;
brca_tcga_pub2015	TCGA-BH-A0B7-01	TCGA-BH-A0B7	1											CNA: AMP;
brca_tcga_pub2015	TCGA-BH-A0AV-01	TCGA-BH-A0AV	1										CNA: AMP;
brca_tcga_pub2015	TCGA-BH-A0B4-01	TCGA-BH-A0B4	1																				CNA: AMP;
brca_tcga_pub2015	TCGA-BH-A0BL-01	TCGA-BH-A0BL	1									CNA: AMP;			CNA: AMP;	CNA: AMP;						CNA: AMP;
brca_tcga_pub2015	TCGA-BH-A0BC-01	TCGA-BH-A0BC	1																				CNA: AMP;
brca_tcga_pub2015	TCGA-BH-A0BG-01	TCGA-BH-A0BG	1																	CNA: AMP;
brca_tcga_pub2015	TCGA-BH-A0BF-01	TCGA-BH-A0BF	1				CNA: HOMDEL;										CNA: HOMDEL;
brca_igr_2015	MBC_185	MBC_185	0
brca_igr_2015	MBC_186	MBC_186	0
brca_igr_2015	MBC_187	MBC_187	0
brca_igr_2015	MBC_190	MBC_190	0
brca_igr_2015	MBC_195	MBC_195	0
brca_igr_2015	MBC_196	MBC_196	0
brca_igr_2015	MBC_198	MBC_198	0
brca_igr_2015	MBC_199	MBC_199	0
brca_igr_2015	MBC_200	MBC_200	0
brca_igr_2015	MBC_202	MBC_202	0
brca_igr_2015	MBC_206	MBC_206	0
brca_igr_2015	MBC_210	MBC_210	0
brca_igr_2015	MBC_212	MBC_212	0
brca_igr_2015	MBC_216	MBC_216	0
brca_igr_2015	MBC_81	MBC_81	0
brca_igr_2015	MBC_83	MBC_83	0
brca_igr_2015	MBC_87	MBC_87	0
brca_igr_2015	MBC_89	MBC_89	0
brca_igr_2015	MBC_90	MBC_90	0
brca_igr_2015	MBC_93	MBC_93	0
brca_igr_2015	MBC_95	MBC_95	0
brca_igr_2015	MBC_97	MBC_97	0
brca_igr_2015	MBC_109	MBC_109	0
brca_igr_2015	MBC_110	MBC_110	0
brca_igr_2015	MBC_111	MBC_111	0
brca_igr_2015	MBC_112	MBC_112	0
brca_igr_2015	MBC_113	MBC_113	0
brca_igr_2015	MBC_114	MBC_114	0
brca_igr_2015	MBC_116	MBC_116	0
brca_igr_2015	MBC_118	MBC_118	0
brca_igr_2015	MBC_123	MBC_123	0
brca_igr_2015	MBC_124	MBC_124	0
brca_igr_2015	MBC_125	MBC_125	0
brca_igr_2015	MBC_127	MBC_127	0
brca_igr_2015	MBC_128	MBC_128	0
brca_igr_2015	MBC_129	MBC_129	0
brca_igr_2015	MBC_131	MBC_131	0
brca_igr_2015	MBC_132	MBC_132	0
brca_igr_2015	MBC_133	MBC_133	0
brca_igr_2015	MBC_136	MBC_136	0
brca_igr_2015	MBC_137	MBC_137	0
brca_igr_2015	MBC_138	MBC_138	0
brca_igr_2015	MBC_140	MBC_140	0
brca_igr_2015	MBC_142	MBC_142	0
brca_igr_2015	MBC_145	MBC_145	0
brca_igr_2015	MBC_146	MBC_146	0
brca_igr_2015	MBC_148	MBC_148	0
brca_igr_2015	MBC_150	MBC_150	0
brca_igr_2015	MBC_151	MBC_151	0
brca_igr_2015	MBC_152	MBC_152	0
brca_igr_2015	MBC_153	MBC_153	0
brca_igr_2015	MBC_155	MBC_155	0
brca_igr_2015	MBC_156	MBC_156	0
brca_igr_2015	MBC_157	MBC_157	0
brca_igr_2015	MBC_158	MBC_158	0
brca_igr_2015	MBC_160	MBC_160	0
brca_igr_2015	MBC_165	MBC_165	0
brca_igr_2015	MBC_167	MBC_167	0
brca_igr_2015	MBC_168	MBC_168	0
brca_igr_2015	MBC_170	MBC_170	0
brca_igr_2015	MBC_175	MBC_175	0
brca_igr_2015	MBC_176	MBC_176	0
brca_igr_2015	MBC_178	MBC_178	0
brca_igr_2015	MBC_179	MBC_179	0
brca_igr_2015	MBC_2	MBC_2	0
brca_igr_2015	MBC_3	MBC_3	0
brca_igr_2015	MBC_4	MBC_4	0
brca_igr_2015	MBC_5	MBC_5	0
brca_igr_2015	MBC_6	MBC_6	0
brca_igr_2015	MBC_8	MBC_8	0
brca_igr_2015	MBC_12	MBC_12	0
brca_igr_2015	MBC_17	MBC_17	0
brca_igr_2015	MBC_18	MBC_18	0
brca_igr_2015	MBC_19	MBC_19	0
brca_igr_2015	MBC_22	MBC_22	0
brca_igr_2015	MBC_24	MBC_24	0
brca_igr_2015	MBC_25	MBC_25	0
brca_igr_2015	MBC_26	MBC_26	0
brca_igr_2015	MBC_28	MBC_28	0
brca_igr_2015	MBC_29	MBC_29	0
brca_igr_2015	MBC_32	MBC_32	0
brca_igr_2015	MBC_33	MBC_33	0
brca_igr_2015	MBC_34	MBC_34	0
brca_igr_2015	MBC_35	MBC_35	0
brca_igr_2015	MBC_36	MBC_36	0
brca_igr_2015	MBC_37	MBC_37	0
brca_igr_2015	MBC_38	MBC_38	0
brca_igr_2015	MBC_39	MBC_39	0
brca_igr_2015	MBC_42	MBC_42	0
brca_igr_2015	MBC_45	MBC_45	0
brca_igr_2015	MBC_46	MBC_46	0
brca_igr_2015	MBC_47	MBC_47	0
brca_igr_2015	MBC_49	MBC_49	0
brca_igr_2015	MBC_50	MBC_50	0
brca_igr_2015	MBC_51	MBC_51	0
brca_igr_2015	MBC_52	MBC_52	0
brca_igr_2015	MBC_53	MBC_53	0
brca_igr_2015	MBC_56	MBC_56	0
brca_igr_2015	MBC_57	MBC_57	0
brca_igr_2015	MBC_62	MBC_62	0
brca_igr_2015	MBC_64	MBC_64	0
brca_igr_2015	MBC_65	MBC_65	0
brca_igr_2015	MBC_66	MBC_66	0
brca_igr_2015	MBC_68	MBC_68	0
brca_igr_2015	MBC_69	MBC_69	0
brca_igr_2015	MBC_70	MBC_70	0
brca_igr_2015	MBC_71	MBC_71	0
brca_igr_2015	MBC_72	MBC_72	0
brca_igr_2015	MBC_73	MBC_73	0
brca_igr_2015	MBC_76	MBC_76	0
brca_igr_2015	MBC_77	MBC_77	0
brca_igr_2015	MBC_78	MBC_78	0
brca_igr_2015	MBC_79	MBC_79	0
brca_mbcproject_wagle_2017	MBC-MBCProject_GvHkH2Hk-Tumor-SM-AZ5H9	MBCProject_GvHkH2Hk	0
brca_mbcproject_wagle_2017	MBC-MBCProject_GvHkH2Hk-Tumor-SM-AZ5HV	MBCProject_GvHkH2Hk	0
brca_mbcproject_wagle_2017	MBC-MBCProject_N4srsKsr-Tumor-SM-CGMGK	MBCProject_N4srsKsr	0
brca_mbcproject_wagle_2017	MBC-MBCProject_N4srsKsr-Tumor-SM-CGLTK	MBCProject_N4srsKsr	0
brca_mbcproject_wagle_2017	MBC-MBCProject_4MF1FlFQ-Tumor-SM-CGM4M	MBCProject_4MF1FlFQ	0
brca_mbcproject_wagle_2017	MBC-MBCProject_xBfJfri9-Tumor-SM-CGLAP	MBCProject_xBfJfri9	0
brca_mbcproject_wagle_2017	MBC-MBCProject_gKsRsqTR-Tumor-SM-AZ5J5	MBCProject_gKsRsqTR	0
brca_mbcproject_wagle_2017	MBC-MBCProject_QbiZiytx-Tumor-SM-CGM9N	MBCProject_QbiZiytx	0
brca_mbcproject_wagle_2017	MBC-MBCProject_VrsMsqTb-Tumor-SM-CGLRO	MBCProject_VrsMsqTb	0
brca_mbcproject_wagle_2017	MBC-MBCProject_K0UDUnFE-Tumor-SM-AZ5FD	MBCProject_K0UDUnFE	0
brca_mbcproject_wagle_2017	MBC-MBCProject_wKuZuQS1-Tumor-SM-CGLW3	MBCProject_wKuZuQS1	0
brca_mbcproject_wagle_2017	MBC-MBCProject_gotjfgf0-Tumor-SM-CGL7K	MBCProject_gotjfgf0	0
brca_mbcproject_wagle_2017	MBC-MBCProject_gotjfgf0-Tumor-SM-AXGPS	MBCProject_gotjfgf0	0
brca_mbcproject_wagle_2017	MBC-MBCProject_3jhES9fq-Tumor-SM-AXGIU	MBCProject_3jhES9fq	0
brca_mbcproject_wagle_2017	MBC-MBCProject_3LI1TNs3-Tumor-SM-DL43B	MBCProject_3LI1TNs3	0
brca_mbcproject_wagle_2017	MBC-MBCProject_4OIOfAt9-Tumor-SM-CGLYL	MBCProject_4OIOfAt9	0
brca_mbcproject_wagle_2017	MBC-MBCProject_1ps2hZH8-Tumor-SM-DL4OO	MBCProject_1ps2hZH8	0
brca_mbcproject_wagle_2017	MBC-MBCProject_JGCBTpH1-Tumor-SM-CGLR2	MBCProject_JGCBTpH1	0
brca_mbcproject_wagle_2017	MBC-MBCProject_JBh5TjcM-Tumor-SM-DL3EF	MBCProject_JBh5TjcM	0
brca_mbcproject_wagle_2017	MBC-MBCProject_kduys9h5-Tumor-SM-DL47P	MBCProject_kduys9h5	0
brca_mbcproject_wagle_2017	MBC-MBCProject_epUYsdCE-Tumor-SM-DL3A1	MBCProject_epUYsdCE	0
brca_mbcproject_wagle_2017	MBC-MBCProject_PASlTyTy-Tumor-SM-DL473	MBCProject_PASlTyTy	0
brca_mbcproject_wagle_2017	MBC-MBCProject_rJHBiKTl-Tumor-SM-DL3K3	MBCProject_rJHBiKTl	0
brca_mbcproject_wagle_2017	MBC-MBCProject_AqtYu0IW-Tumor-SM-DL3YJ	MBCProject_AqtYu0IW	0
brca_mbcproject_wagle_2017	MBC-MBCProject_AqtYu0IW-Tumor-SM-DL4Y4	MBCProject_AqtYu0IW	0
brca_mbcproject_wagle_2017	MBC-MBCProject_VQfmS0fK-Tumor-SM-CGKZN	MBCProject_VQfmS0fK	0
brca_mbcproject_wagle_2017	MBC-MBCProject_VQfmS0fK-Tumor-SM-CGM3Z	MBCProject_VQfmS0fK	0
brca_mbcproject_wagle_2017	MBC-MBCProject_gjhMuoha-Tumor-SM-AXGGJ	MBCProject_gjhMuoha	0
brca_mbcproject_wagle_2017	MBC-MBCProject_PzUBH7I3-Tumor-SM-CGL52	MBCProject_PzUBH7I3	0
brca_mbcproject_wagle_2017	MBC-MBCProject_7VFnIqfw-Tumor-SM-CGL6X	MBCProject_7VFnIqfw	0
brca_mbcproject_wagle_2017	MBC-MBCProject_ePi1smiM-Tumor-SM-AZ5OS	MBCProject_ePi1smiM	0
brca_mbcproject_wagle_2017	MBC-MBCProject_ePi1smiM-Tumor-SM-CGLOK	MBCProject_ePi1smiM	0
brca_mbcproject_wagle_2017	MBC-MBCProject_ePi1smiM-Tumor-SM-CGLMN	MBCProject_ePi1smiM	0
brca_mbcproject_wagle_2017	MBC-MBCProject_ePi1smiM-Tumor-SM-CGME2	MBCProject_ePi1smiM	0
brca_mbcproject_wagle_2017	MBC-MBCProject_7JtRIPI2-Tumor-SM-CGMAW	MBCProject_7JtRIPI2	0
brca_mbcproject_wagle_2017	MBC-MBCProject_1qhlIasw-Tumor-SM-AXGNH	MBCProject_1qhlIasw	0
brca_mbcproject_wagle_2017	MBC-MBCProject_4vC6Fgio-Tumor-SM-CGLZ8	MBCProject_4vC6Fgio	0
brca_mbcproject_wagle_2017	MBC-MBCProject_NDIbs9i6-Tumor-SM-DL4VL	MBCProject_NDIbs9i6	0
brca_mbcproject_wagle_2017	MBC-MBCProject_BVHET8iq-Tumor-SM-CGLGD	MBCProject_BVHET8iq	0
brca_mbcproject_wagle_2017	MBC-MBCProject_mrhKt1Ue-Tumor-SM-DL4UY	MBCProject_mrhKt1Ue	0
brca_mbcproject_wagle_2017	MBC-MBCProject_kRC3tlcA-Tumor-SM-DL3LY	MBCProject_kRC3tlcA	0
brca_mbcproject_wagle_2017	MBC-MBCProject_jEhBHrS2-Tumor-SM-CGKTZ	MBCProject_jEhBHrS2	0
brca_mbcproject_wagle_2017	MBC-MBCProject_7OcOivcV-Tumor-SM-DL44K	MBCProject_7OcOivcV	0
brca_mbcproject_wagle_2017	MBC-MBCProject_LvS2IvIy-Tumor-SM-DL3IT	MBCProject_LvS2IvIy	0
brca_mbcproject_wagle_2017	MBC-MBCProject_2pt4t9cA-Tumor-SM-GQD4Q	MBCProject_2pt4t9cA	0
brca_mbcproject_wagle_2017	MBC-MBCProject_pktAIxFb-Tumor-SM-DL43X	MBCProject_pktAIxFb	0
brca_mbcproject_wagle_2017	MBC-MBCProject_eXSVsxUm-Tumor-SM-GQD1X	MBCProject_eXSVsxUm	0
brca_mbcproject_wagle_2017	MBC-MBCProject_rMHPsbIq-Tumor-SM-DL422	MBCProject_rMHPsbIq	0
brca_mbcproject_wagle_2017	MBC-MBCProject_LVSjf8h7-Tumor-SM-DL3U5	MBCProject_LVSjf8h7	0
brca_mbcproject_wagle_2017	MBC-MBCProject_BVCVuGhl-Tumor-SM-DL4DD	MBCProject_BVCVuGhl	0
brca_mbcproject_wagle_2017	MBC-MBCProject_LDCbC8t9-Tumor-SM-GQCEB	MBCProject_LDCbC8t9	0
brca_mbcproject_wagle_2017	MBC-MBCProject_wKuwTYhK-Tumor-SM-GQCRI	MBCProject_wKuwTYhK	0
brca_mbcproject_wagle_2017	MBC-MBCProject_oqupfDu7-Tumor-SM-GQCOZ	MBCProject_oqupfDu7	0
brca_mbcproject_wagle_2017	MBC-MBCProject_rvULI3TV-Tumor-SM-DL41F	MBCProject_rvULI3TV	0
brca_mbcproject_wagle_2017	MBC-MBCProject_RJf1h2Sp-Tumor-SM-DL4M6	MBCProject_RJf1h2Sp	0
brca_mbcproject_wagle_2017	MBC-MBCProject_gdIlF4hG-Tumor-SM-DL3ML	MBCProject_gdIlF4hG	0
brca_mbcproject_wagle_2017	MBC-MBCProject_6vTVHzur-Tumor-SM-GQCQV	MBCProject_6vTVHzur	0
brca_mbcproject_wagle_2017	MBC-MBCProject_e4SaTnIW-Tumor-SM-DL4KA	MBCProject_e4SaTnIW	0
brca_mbcproject_wagle_2017	MBC-MBCProject_e4SaTnIW-Tumor-SM-DL3WN	MBCProject_e4SaTnIW	0
brca_mbcproject_wagle_2017	MBC-MBCProject_XVHkUVTb-Tumor-SM-GQCLU	MBCProject_XVHkUVTb	0
brca_mbcproject_wagle_2017	MBC-MBCProject_mrIQIdsx-Tumor-SM-GQC5I	MBCProject_mrIQIdsx	0
brca_mbcproject_wagle_2017	MBC-MBCProject_LPHKFauY-Tumor-SM-GQCCF	MBCProject_LPHKFauY	0
brca_mbcproject_wagle_2017	MBC-MBCProject_wzCxuoio-Tumor-SM-GQCHG	MBCProject_wzCxuoio	0
brca_mbcproject_wagle_2017	MBC-MBCProject_6QhZF6ur-Tumor-SM-GQD37	MBCProject_6QhZF6ur	0
brca_mbcproject_wagle_2017	MBC-MBCProject_DximH6Cn-Tumor-SM-DL3XW	MBCProject_DximH6Cn	0
brca_mbcproject_wagle_2017	MBC-MBCProject_gASyuQSl-Tumor-SM-DL3HK	MBCProject_gASyuQSl	0
brca_mbcproject_wagle_2017	MBC-MBCProject_ZeTySaU3-Tumor-SM-GQD3T	MBCProject_ZeTySaU3	0
brca_tcga	TCGA-4H-AAAK-01	TCGA-4H-AAAK	0
brca_tcga	TCGA-5L-AAT0-01	TCGA-5L-AAT0	0
brca_tcga	TCGA-5L-AAT1-01	TCGA-5L-AAT1	0
brca_tcga	TCGA-5T-A9QA-01	TCGA-5T-A9QA	0
brca_tcga	TCGA-A1-A0SB-01	TCGA-A1-A0SB	0
brca_tcga	TCGA-A1-A0SD-01	TCGA-A1-A0SD	0
brca_tcga	TCGA-A1-A0SE-01	TCGA-A1-A0SE	0
brca_tcga	TCGA-A1-A0SF-01	TCGA-A1-A0SF	0
brca_tcga	TCGA-A1-A0SH-01	TCGA-A1-A0SH	0
brca_tcga	TCGA-A1-A0SK-01	TCGA-A1-A0SK	0
brca_tcga	TCGA-A1-A0SP-01	TCGA-A1-A0SP	0
brca_tcga	TCGA-A2-A04Q-01	TCGA-A2-A04Q	0
brca_tcga	TCGA-A2-A04W-01	TCGA-A2-A04W	0
brca_tcga	TCGA-A2-A0CK-01	TCGA-A2-A0CK	0
brca_tcga	TCGA-A2-A0CL-01	TCGA-A2-A0CL	0
brca_tcga	TCGA-A2-A0CO-01	TCGA-A2-A0CO	0
brca_tcga	TCGA-A2-A0CQ-01	TCGA-A2-A0CQ	0
brca_tcga	TCGA-A2-A0CR-01	TCGA-A2-A0CR	0
brca_tcga	TCGA-A2-A0CS-01	TCGA-A2-A0CS	0
brca_tcga	TCGA-A2-A0CT-01	TCGA-A2-A0CT	0
brca_tcga	TCGA-A2-A0CY-01	TCGA-A2-A0CY	0
brca_tcga	TCGA-A2-A0CZ-01	TCGA-A2-A0CZ	0
brca_tcga	TCGA-A2-A0D3-01	TCGA-A2-A0D3	0
brca_tcga	TCGA-A2-A0D4-01	TCGA-A2-A0D4	0
brca_tcga	TCGA-A2-A0EM-01	TCGA-A2-A0EM	0
brca_tcga	TCGA-A2-A0EN-01	TCGA-A2-A0EN	0
brca_tcga	TCGA-A2-A0EO-01	TCGA-A2-A0EO	0
brca_tcga	TCGA-A2-A0EP-01	TCGA-A2-A0EP	0
brca_tcga	TCGA-A2-A0ER-01	TCGA-A2-A0ER	0
brca_tcga	TCGA-A2-A0ES-01	TCGA-A2-A0ES	0
brca_tcga	TCGA-A2-A0ET-01	TCGA-A2-A0ET	0
brca_tcga	TCGA-A2-A0EU-01	TCGA-A2-A0EU	0
brca_tcga	TCGA-A2-A0EV-01	TCGA-A2-A0EV	0
brca_tcga	TCGA-A2-A0EW-01	TCGA-A2-A0EW	0
brca_tcga	TCGA-A2-A0EX-01	TCGA-A2-A0EX	0
brca_tcga	TCGA-A2-A0ST-01	TCGA-A2-A0ST	0
brca_tcga	TCGA-A2-A0SU-01	TCGA-A2-A0SU	0
brca_tcga	TCGA-A2-A0SW-01	TCGA-A2-A0SW	0
brca_tcga	TCGA-A2-A0SX-01	TCGA-A2-A0SX	0
brca_tcga	TCGA-A2-A0SY-01	TCGA-A2-A0SY	0
brca_tcga	TCGA-A2-A0T1-01	TCGA-A2-A0T1	0
brca_tcga	TCGA-A2-A0T4-01	TCGA-A2-A0T4	0
brca_tcga	TCGA-A2-A0T7-01	TCGA-A2-A0T7	0
brca_tcga	TCGA-A2-A0YC-01	TCGA-A2-A0YC	0
brca_tcga	TCGA-A2-A0YD-01	TCGA-A2-A0YD	0
brca_tcga	TCGA-A2-A0YE-01	TCGA-A2-A0YE	0
brca_tcga	TCGA-A2-A0YF-01	TCGA-A2-A0YF	0
brca_tcga	TCGA-A2-A0YH-01	TCGA-A2-A0YH	0
brca_tcga	TCGA-A2-A0YI-01	TCGA-A2-A0YI	0
brca_tcga	TCGA-A2-A0YJ-01	TCGA-A2-A0YJ	0
brca_tcga	TCGA-A2-A0YK-01	TCGA-A2-A0YK	0
brca_tcga	TCGA-A2-A1FV-01	TCGA-A2-A1FV	0
brca_tcga	TCGA-A2-A1FX-01	TCGA-A2-A1FX	0
brca_tcga	TCGA-A2-A1FZ-01	TCGA-A2-A1FZ	0
brca_tcga	TCGA-A2-A1G0-01	TCGA-A2-A1G0	0
brca_tcga	TCGA-A2-A1G1-01	TCGA-A2-A1G1	0
brca_tcga	TCGA-A2-A1G4-01	TCGA-A2-A1G4	0
brca_tcga	TCGA-A2-A1G6-01	TCGA-A2-A1G6	0
brca_tcga	TCGA-A2-A259-01	TCGA-A2-A259	0
brca_tcga	TCGA-A2-A25A-01	TCGA-A2-A25A	0
brca_tcga	TCGA-A2-A25C-01	TCGA-A2-A25C	0
brca_tcga	TCGA-A2-A25D-01	TCGA-A2-A25D	0
brca_tcga	TCGA-A2-A25E-01	TCGA-A2-A25E	0
brca_tcga	TCGA-A2-A25F-01	TCGA-A2-A25F	0
brca_tcga	TCGA-A2-A3KC-01	TCGA-A2-A3KC	0
brca_tcga	TCGA-A2-A3KD-01	TCGA-A2-A3KD	0
brca_tcga	TCGA-A2-A3XT-01	TCGA-A2-A3XT	0
brca_tcga	TCGA-A2-A3XU-01	TCGA-A2-A3XU	0
brca_tcga	TCGA-A2-A3XV-01	TCGA-A2-A3XV	0
brca_tcga	TCGA-A2-A3XW-01	TCGA-A2-A3XW	0
brca_tcga	TCGA-A2-A3XX-01	TCGA-A2-A3XX	0
brca_tcga	TCGA-A2-A4RW-01	TCGA-A2-A4RW	0
brca_tcga	TCGA-A2-A4RX-01	TCGA-A2-A4RX	0
brca_tcga	TCGA-A2-A4RY-01	TCGA-A2-A4RY	0
brca_tcga	TCGA-A2-A4S0-01	TCGA-A2-A4S0	0
brca_tcga	TCGA-A2-A4S2-01	TCGA-A2-A4S2	0
brca_tcga	TCGA-A7-A0CG-01	TCGA-A7-A0CG	0
brca_tcga	TCGA-A7-A0D9-01	TCGA-A7-A0D9	0
brca_tcga	TCGA-A7-A0DB-01	TCGA-A7-A0DB	0
brca_tcga	TCGA-A7-A0DC-01	TCGA-A7-A0DC	0
brca_tcga	TCGA-A7-A13G-01	TCGA-A7-A13G	0
brca_tcga	TCGA-A7-A13H-01	TCGA-A7-A13H	0
brca_tcga	TCGA-A7-A26E-01	TCGA-A7-A26E	0
brca_tcga	TCGA-A7-A26G-01	TCGA-A7-A26G	0
brca_tcga	TCGA-A7-A26J-01	TCGA-A7-A26J	0
brca_tcga	TCGA-A7-A3IY-01	TCGA-A7-A3IY	0
brca_tcga	TCGA-A7-A3IZ-01	TCGA-A7-A3IZ	0
brca_tcga	TCGA-A7-A3J0-01	TCGA-A7-A3J0	0
brca_tcga	TCGA-A7-A3J1-01	TCGA-A7-A3J1	0
brca_tcga	TCGA-A7-A3RF-01	TCGA-A7-A3RF	0
brca_tcga	TCGA-A7-A425-01	TCGA-A7-A425	0
brca_tcga	TCGA-A7-A426-01	TCGA-A7-A426	0
brca_tcga	TCGA-A7-A4SA-01	TCGA-A7-A4SA	0
brca_tcga	TCGA-A7-A4SB-01	TCGA-A7-A4SB	0
brca_tcga	TCGA-A7-A4SC-01	TCGA-A7-A4SC	0
brca_tcga	TCGA-A7-A5ZV-01	TCGA-A7-A5ZV	0
brca_tcga	TCGA-A7-A5ZX-01	TCGA-A7-A5ZX	0
brca_tcga	TCGA-A7-A6VX-01	TCGA-A7-A6VX	0
brca_tcga	TCGA-A8-A06N-01	TCGA-A8-A06N	0
brca_tcga	TCGA-A8-A06P-01	TCGA-A8-A06P	0
brca_tcga	TCGA-A8-A06U-01	TCGA-A8-A06U	0
brca_tcga	TCGA-A8-A06Y-01	TCGA-A8-A06Y	0
brca_tcga	TCGA-A8-A06Z-01	TCGA-A8-A06Z	0
brca_tcga	TCGA-A8-A075-01	TCGA-A8-A075	0
brca_tcga	TCGA-A8-A07C-01	TCGA-A8-A07C	0
brca_tcga	TCGA-A8-A07F-01	TCGA-A8-A07F	0
brca_tcga	TCGA-A8-A07G-01	TCGA-A8-A07G	0
brca_tcga	TCGA-A8-A07J-01	TCGA-A8-A07J	0
brca_tcga	TCGA-A8-A07O-01	TCGA-A8-A07O	0
brca_tcga	TCGA-A8-A07S-01	TCGA-A8-A07S	0
brca_tcga	TCGA-A8-A07W-01	TCGA-A8-A07W	0
brca_tcga	TCGA-A8-A07Z-01	TCGA-A8-A07Z	0
brca_tcga	TCGA-A8-A081-01	TCGA-A8-A081	0
brca_tcga	TCGA-A8-A082-01	TCGA-A8-A082	0
brca_tcga	TCGA-A8-A083-01	TCGA-A8-A083	0
brca_tcga	TCGA-A8-A084-01	TCGA-A8-A084	0
brca_tcga	TCGA-A8-A086-01	TCGA-A8-A086	0
brca_tcga	TCGA-A8-A08A-01	TCGA-A8-A08A	0
brca_tcga	TCGA-A8-A08B-01	TCGA-A8-A08B	0
brca_tcga	TCGA-A8-A08C-01	TCGA-A8-A08C	0
brca_tcga	TCGA-A8-A08G-01	TCGA-A8-A08G	0
brca_tcga	TCGA-A8-A08P-01	TCGA-A8-A08P	0
brca_tcga	TCGA-A8-A08S-01	TCGA-A8-A08S	0
brca_tcga	TCGA-A8-A08T-01	TCGA-A8-A08T	0
brca_tcga	TCGA-A8-A08Z-01	TCGA-A8-A08Z	0
brca_tcga	TCGA-A8-A090-01	TCGA-A8-A090	0
brca_tcga	TCGA-A8-A091-01	TCGA-A8-A091	0
brca_tcga	TCGA-A8-A092-01	TCGA-A8-A092	0
brca_tcga	TCGA-A8-A096-01	TCGA-A8-A096	0
brca_tcga	TCGA-A8-A097-01	TCGA-A8-A097	0
brca_tcga	TCGA-A8-A099-01	TCGA-A8-A099	0
brca_tcga	TCGA-A8-A09C-01	TCGA-A8-A09C	0
brca_tcga	TCGA-A8-A09D-01	TCGA-A8-A09D	0
brca_tcga	TCGA-A8-A09M-01	TCGA-A8-A09M	0
brca_tcga	TCGA-A8-A09N-01	TCGA-A8-A09N	0
brca_tcga	TCGA-A8-A09R-01	TCGA-A8-A09R	0
brca_tcga	TCGA-A8-A09T-01	TCGA-A8-A09T	0
brca_tcga	TCGA-A8-A09X-01	TCGA-A8-A09X	0
brca_tcga	TCGA-A8-A0A1-01	TCGA-A8-A0A1	0
brca_tcga	TCGA-A8-A0A4-01	TCGA-A8-A0A4	0
brca_tcga	TCGA-A8-A0A9-01	TCGA-A8-A0A9	0
brca_tcga	TCGA-A8-A0AB-01	TCGA-A8-A0AB	0
brca_tcga	TCGA-A8-A0AD-01	TCGA-A8-A0AD	0
brca_tcga	TCGA-AC-A23C-01	TCGA-AC-A23C	0
brca_tcga	TCGA-AC-A23E-01	TCGA-AC-A23E	0
brca_tcga	TCGA-AC-A23G-01	TCGA-AC-A23G	0
brca_tcga	TCGA-AC-A2B8-01	TCGA-AC-A2B8	0
brca_tcga	TCGA-AC-A2FB-01	TCGA-AC-A2FB	0
brca_tcga	TCGA-AC-A2FE-01	TCGA-AC-A2FE	0
brca_tcga	TCGA-AC-A2FF-01	TCGA-AC-A2FF	0
brca_tcga	TCGA-AC-A2FG-01	TCGA-AC-A2FG	0
brca_tcga	TCGA-AC-A2FK-01	TCGA-AC-A2FK	0
brca_tcga	TCGA-AC-A2FM-01	TCGA-AC-A2FM	0
brca_tcga	TCGA-AC-A2QH-01	TCGA-AC-A2QH	0
brca_tcga	TCGA-AC-A2QI-01	TCGA-AC-A2QI	0
brca_tcga	TCGA-AC-A2QJ-01	TCGA-AC-A2QJ	0
brca_tcga	TCGA-AC-A3BB-01	TCGA-AC-A3BB	0
brca_tcga	TCGA-AC-A3EH-01	TCGA-AC-A3EH	0
brca_tcga	TCGA-AC-A3HN-01	TCGA-AC-A3HN	0
brca_tcga	TCGA-AC-A3QP-01	TCGA-AC-A3QP	0
brca_tcga	TCGA-AC-A3QQ-01	TCGA-AC-A3QQ	0
brca_tcga	TCGA-AC-A3TM-01	TCGA-AC-A3TM	0
brca_tcga	TCGA-AC-A3TN-01	TCGA-AC-A3TN	0
brca_tcga	TCGA-AC-A3W5-01	TCGA-AC-A3W5	0
brca_tcga	TCGA-AC-A3W7-01	TCGA-AC-A3W7	0
brca_tcga	TCGA-AC-A3YJ-01	TCGA-AC-A3YJ	0
brca_tcga	TCGA-AC-A4ZE-01	TCGA-AC-A4ZE	0
brca_tcga	TCGA-AC-A5EH-01	TCGA-AC-A5EH	0
brca_tcga	TCGA-AC-A5XS-01	TCGA-AC-A5XS	0
brca_tcga	TCGA-AC-A62X-01	TCGA-AC-A62X	0
brca_tcga	TCGA-AC-A62Y-01	TCGA-AC-A62Y	0
brca_tcga	TCGA-AC-A6IX-01	TCGA-AC-A6IX	0
brca_tcga	TCGA-AC-A6IX-06	TCGA-AC-A6IX	0
brca_tcga	TCGA-AC-A6NO-01	TCGA-AC-A6NO	0
brca_tcga	TCGA-AC-A7VC-01	TCGA-AC-A7VC	0
brca_tcga	TCGA-AC-A8OR-01	TCGA-AC-A8OR	0
brca_tcga	TCGA-AC-A8OS-01	TCGA-AC-A8OS	0
brca_tcga	TCGA-AN-A03X-01	TCGA-AN-A03X	0
brca_tcga	TCGA-AN-A03Y-01	TCGA-AN-A03Y	0
brca_tcga	TCGA-AN-A041-01	TCGA-AN-A041	0
brca_tcga	TCGA-AN-A049-01	TCGA-AN-A049	0
brca_tcga	TCGA-AN-A0AJ-01	TCGA-AN-A0AJ	0
brca_tcga	TCGA-AN-A0AK-01	TCGA-AN-A0AK	0
brca_tcga	TCGA-AN-A0AS-01	TCGA-AN-A0AS	0
brca_tcga	TCGA-AN-A0FF-01	TCGA-AN-A0FF	0
brca_tcga	TCGA-AN-A0FK-01	TCGA-AN-A0FK	0
brca_tcga	TCGA-AN-A0FN-01	TCGA-AN-A0FN	0
brca_tcga	TCGA-AN-A0FS-01	TCGA-AN-A0FS	0
brca_tcga	TCGA-AN-A0FT-01	TCGA-AN-A0FT	0
brca_tcga	TCGA-AN-A0FV-01	TCGA-AN-A0FV	0
brca_tcga	TCGA-AN-A0FZ-01	TCGA-AN-A0FZ	0
brca_tcga	TCGA-AN-A0G0-01	TCGA-AN-A0G0	0
brca_tcga	TCGA-AN-A0XL-01	TCGA-AN-A0XL	0
brca_tcga	TCGA-AN-A0XP-01	TCGA-AN-A0XP	0
brca_tcga	TCGA-AN-A0XS-01	TCGA-AN-A0XS	0
brca_tcga	TCGA-AN-A0XT-01	TCGA-AN-A0XT	0
brca_tcga	TCGA-AN-A0XV-01	TCGA-AN-A0XV	0
brca_tcga	TCGA-AO-A03M-01	TCGA-AO-A03M	0
brca_tcga	TCGA-AO-A03R-01	TCGA-AO-A03R	0
brca_tcga	TCGA-AO-A03T-01	TCGA-AO-A03T	0
brca_tcga	TCGA-AO-A03U-01	TCGA-AO-A03U	0
brca_tcga	TCGA-AO-A0J4-01	TCGA-AO-A0J4	0
brca_tcga	TCGA-AO-A0J7-01	TCGA-AO-A0J7	0
brca_tcga	TCGA-AO-A0J8-01	TCGA-AO-A0J8	0
brca_tcga	TCGA-AO-A0J9-01	TCGA-AO-A0J9	0
brca_tcga	TCGA-AO-A0JA-01	TCGA-AO-A0JA	0
brca_tcga	TCGA-AO-A0JE-01	TCGA-AO-A0JE	0
brca_tcga	TCGA-AO-A0JF-01	TCGA-AO-A0JF	0
brca_tcga	TCGA-AO-A0JI-01	TCGA-AO-A0JI	0
brca_tcga	TCGA-AO-A0JJ-01	TCGA-AO-A0JJ	0
brca_tcga	TCGA-AO-A125-01	TCGA-AO-A125	0
brca_tcga	TCGA-AO-A126-01	TCGA-AO-A126	0
brca_tcga	TCGA-AO-A12A-01	TCGA-AO-A12A	0
brca_tcga	TCGA-AO-A12B-01	TCGA-AO-A12B	0
brca_tcga	TCGA-AO-A12C-01	TCGA-AO-A12C	0
brca_tcga	TCGA-AO-A12D-01	TCGA-AO-A12D	0
brca_tcga	TCGA-AO-A12H-01	TCGA-AO-A12H	0
brca_tcga	TCGA-AO-A1KO-01	TCGA-AO-A1KO	0
brca_tcga	TCGA-AO-A1KP-01	TCGA-AO-A1KP	0
brca_tcga	TCGA-AO-A1KR-01	TCGA-AO-A1KR	0
brca_tcga	TCGA-AO-A1KT-01	TCGA-AO-A1KT	0
brca_tcga	TCGA-AQ-A1H2-01	TCGA-AQ-A1H2	0
brca_tcga	TCGA-AQ-A1H3-01	TCGA-AQ-A1H3	0
brca_tcga	TCGA-AQ-A7U7-01	TCGA-AQ-A7U7	0
brca_tcga	TCGA-AR-A0TP-01	TCGA-AR-A0TP	0
brca_tcga	TCGA-AR-A0TR-01	TCGA-AR-A0TR	0
brca_tcga	TCGA-AR-A0TU-01	TCGA-AR-A0TU	0
brca_tcga	TCGA-AR-A0TV-01	TCGA-AR-A0TV	0
brca_tcga	TCGA-AR-A0TZ-01	TCGA-AR-A0TZ	0
brca_tcga	TCGA-AR-A0U3-01	TCGA-AR-A0U3	0
brca_tcga	TCGA-AR-A1AH-01	TCGA-AR-A1AH	0
brca_tcga	TCGA-AR-A1AI-01	TCGA-AR-A1AI	0
brca_tcga	TCGA-AR-A1AJ-01	TCGA-AR-A1AJ	0
brca_tcga	TCGA-AR-A1AK-01	TCGA-AR-A1AK	0
brca_tcga	TCGA-AR-A1AL-01	TCGA-AR-A1AL	0
brca_tcga	TCGA-AR-A1AM-01	TCGA-AR-A1AM	0
brca_tcga	TCGA-AR-A1AO-01	TCGA-AR-A1AO	0
brca_tcga	TCGA-AR-A1AP-01	TCGA-AR-A1AP	0
brca_tcga	TCGA-AR-A1AR-01	TCGA-AR-A1AR	0
brca_tcga	TCGA-AR-A1AS-01	TCGA-AR-A1AS	0
brca_tcga	TCGA-AR-A1AT-01	TCGA-AR-A1AT	0
brca_tcga	TCGA-AR-A1AV-01	TCGA-AR-A1AV	0
brca_tcga	TCGA-AR-A1AW-01	TCGA-AR-A1AW	0
brca_tcga	TCGA-AR-A1AX-01	TCGA-AR-A1AX	0
brca_tcga	TCGA-AR-A1AY-01	TCGA-AR-A1AY	0
brca_tcga	TCGA-AR-A24K-01	TCGA-AR-A24K	0
brca_tcga	TCGA-AR-A24P-01	TCGA-AR-A24P	0
brca_tcga	TCGA-AR-A24R-01	TCGA-AR-A24R	0
brca_tcga	TCGA-AR-A24S-01	TCGA-AR-A24S	0
brca_tcga	TCGA-AR-A24T-01	TCGA-AR-A24T	0
brca_tcga	TCGA-AR-A24V-01	TCGA-AR-A24V	0
brca_tcga	TCGA-AR-A24W-01	TCGA-AR-A24W	0
brca_tcga	TCGA-AR-A24X-01	TCGA-AR-A24X	0
brca_tcga	TCGA-AR-A24Z-01	TCGA-AR-A24Z	0
brca_tcga	TCGA-AR-A255-01	TCGA-AR-A255	0
brca_tcga	TCGA-AR-A2LE-01	TCGA-AR-A2LE	0
brca_tcga	TCGA-AR-A2LH-01	TCGA-AR-A2LH	0
brca_tcga	TCGA-AR-A2LK-01	TCGA-AR-A2LK	0
brca_tcga	TCGA-AR-A2LM-01	TCGA-AR-A2LM	0
brca_tcga	TCGA-AR-A2LN-01	TCGA-AR-A2LN	0
brca_tcga	TCGA-AR-A2LR-01	TCGA-AR-A2LR	0
brca_tcga	TCGA-AR-A5QM-01	TCGA-AR-A5QM	0
brca_tcga	TCGA-AR-A5QN-01	TCGA-AR-A5QN	0
brca_tcga	TCGA-AR-A5QP-01	TCGA-AR-A5QP	0
brca_tcga	TCGA-AR-A5QQ-01	TCGA-AR-A5QQ	0
brca_tcga	TCGA-B6-A0I1-01	TCGA-B6-A0I1	0
brca_tcga	TCGA-B6-A0I2-01	TCGA-B6-A0I2	0
brca_tcga	TCGA-B6-A0I5-01	TCGA-B6-A0I5	0
brca_tcga	TCGA-B6-A0I6-01	TCGA-B6-A0I6	0
brca_tcga	TCGA-B6-A0I8-01	TCGA-B6-A0I8	0
brca_tcga	TCGA-B6-A0IA-01	TCGA-B6-A0IA	0
brca_tcga	TCGA-B6-A0IB-01	TCGA-B6-A0IB	0
brca_tcga	TCGA-B6-A0IC-01	TCGA-B6-A0IC	0
brca_tcga	TCGA-B6-A0IH-01	TCGA-B6-A0IH	0
brca_tcga	TCGA-B6-A0IO-01	TCGA-B6-A0IO	0
brca_tcga	TCGA-B6-A0RH-01	TCGA-B6-A0RH	0
brca_tcga	TCGA-B6-A0RI-01	TCGA-B6-A0RI	0
brca_tcga	TCGA-B6-A0RL-01	TCGA-B6-A0RL	0
brca_tcga	TCGA-B6-A0RN-01	TCGA-B6-A0RN	0
brca_tcga	TCGA-B6-A0RO-01	TCGA-B6-A0RO	0
brca_tcga	TCGA-B6-A0RP-01	TCGA-B6-A0RP	0
brca_tcga	TCGA-B6-A0RQ-01	TCGA-B6-A0RQ	0
brca_tcga	TCGA-B6-A0RU-01	TCGA-B6-A0RU	0
brca_tcga	TCGA-B6-A0RV-01	TCGA-B6-A0RV	0
brca_tcga	TCGA-B6-A0WS-01	TCGA-B6-A0WS	0
brca_tcga	TCGA-B6-A0WT-01	TCGA-B6-A0WT	0
brca_tcga	TCGA-B6-A0WV-01	TCGA-B6-A0WV	0
brca_tcga	TCGA-B6-A0WW-01	TCGA-B6-A0WW	0
brca_tcga	TCGA-B6-A0WX-01	TCGA-B6-A0WX	0
brca_tcga	TCGA-B6-A0WY-01	TCGA-B6-A0WY	0
brca_tcga	TCGA-B6-A0WZ-01	TCGA-B6-A0WZ	0
brca_tcga	TCGA-B6-A0X0-01	TCGA-B6-A0X0	0
brca_tcga	TCGA-B6-A0X1-01	TCGA-B6-A0X1	0
brca_tcga	TCGA-B6-A0X4-01	TCGA-B6-A0X4	0
brca_tcga	TCGA-B6-A0X7-01	TCGA-B6-A0X7	0
brca_tcga	TCGA-B6-A1KC-01	TCGA-B6-A1KC	0
brca_tcga	TCGA-B6-A1KI-01	TCGA-B6-A1KI	0
brca_tcga	TCGA-B6-A2IU-01	TCGA-B6-A2IU	0
brca_tcga	TCGA-B6-A401-01	TCGA-B6-A401	0
brca_tcga	TCGA-B6-A402-01	TCGA-B6-A402	0
brca_tcga	TCGA-B6-A408-01	TCGA-B6-A408	0
brca_tcga	TCGA-B6-A409-01	TCGA-B6-A409	0
brca_tcga	TCGA-B6-A40C-01	TCGA-B6-A40C	0
brca_tcga	TCGA-BH-A0AY-01	TCGA-BH-A0AY	0
brca_tcga	TCGA-BH-A0AZ-01	TCGA-BH-A0AZ	0
brca_tcga	TCGA-BH-A0B0-01	TCGA-BH-A0B0	0
brca_tcga	TCGA-BH-A0B1-01	TCGA-BH-A0B1	0
brca_tcga	TCGA-BH-A0B4-01	TCGA-BH-A0B4	0
brca_tcga	TCGA-BH-A0B5-01	TCGA-BH-A0B5	0
brca_tcga	TCGA-BH-A0B6-01	TCGA-BH-A0B6	0
brca_tcga	TCGA-BH-A0B8-01	TCGA-BH-A0B8	0
brca_tcga	TCGA-BH-A0BA-01	TCGA-BH-A0BA	0
brca_tcga	TCGA-BH-A0BD-01	TCGA-BH-A0BD	0
brca_tcga	TCGA-BH-A0BJ-01	TCGA-BH-A0BJ	0
brca_tcga	TCGA-BH-A0BM-01	TCGA-BH-A0BM	0
brca_tcga	TCGA-BH-A0BO-01	TCGA-BH-A0BO	0
brca_tcga	TCGA-BH-A0BP-01	TCGA-BH-A0BP	0
brca_tcga	TCGA-BH-A0BQ-01	TCGA-BH-A0BQ	0
brca_tcga	TCGA-BH-A0BR-01	TCGA-BH-A0BR	0
brca_tcga	TCGA-BH-A0BS-01	TCGA-BH-A0BS	0
brca_tcga	TCGA-BH-A0BT-01	TCGA-BH-A0BT	0
brca_tcga	TCGA-BH-A0BV-01	TCGA-BH-A0BV	0
brca_tcga	TCGA-BH-A0BZ-01	TCGA-BH-A0BZ	0
brca_tcga	TCGA-BH-A0C0-01	TCGA-BH-A0C0	0
brca_tcga	TCGA-BH-A0C1-01	TCGA-BH-A0C1	0
brca_tcga	TCGA-BH-A0C3-01	TCGA-BH-A0C3	0
brca_tcga	TCGA-BH-A0DH-01	TCGA-BH-A0DH	0
brca_tcga	TCGA-BH-A0DI-01	TCGA-BH-A0DI	0
brca_tcga	TCGA-BH-A0DO-01	TCGA-BH-A0DO	0
[truncated: 2,207 more rows]

## Sheet: Table S16
Table S16. Alteration frequency of tubulin isoform genes (% of samples) in the BC tumor samples from the meta-study.
Gene	Mut	Amp	Del	Fusion
TUBA1A	0.19	0.31	0	0
TUBA1B	0.21	0.31	0	0
TUBA1C	0.4	0.28	0	0
TUBA3C	0.48	0.43	1.05	0
TUBA3D	0.28	0.14	0.19	0
TUBA4A	0.12	0.45	0.36	0
TUBA4B	0.02	0.4	0.36	0
TUBA8	0.12	0.87	0.24	0
TUBAL3	0.14	3.71	0	0
TUBB	0.21	1.14	0.7	0
TUBB1	0.19	6.26	0.17	0
TUBB2A	0.12	0.71	0.81	0
TUBB2B	0.21	0.71	0.81	0.02
TUBB3	0.26	0.55	2.57	0.02
TUBB4A	0.05	0.57	0.55	0
TUBB4B	0.31	0.71	0.31	0
TUBB6	0.19	0.64	0.19	0.02
TUBB7P	0	0.7	0.14	0
TUBB8	0.24	3.69	0.17	0
TUBD1	0.31	10.6	0.02	0.1
TUBE1	0.33	2.16	0.43	0
TUBG1	0.17	1.17	0.45	0
TUBG2	0.05	1.14	0.45	0
TUBGCP2	0.5	0.67	1.12	0
TUBGCP3	0.45	2.09	0.36	0
TUBGCP4	0.38	0.26	0.31	0.02
TUBGCP5	0.33	0.67	1.83	0
TUBGCP6	0.55	0.55	0.71	0
