# Supplementary material for: Genetics and Expression Profile of the Tubulin Gene Superfamily in Breast Cancer Subtypes and Its Relation to Taxane Resistance
Source: Cancers (Basel). 2018 Aug 18;10(8):274. doi: 10.3390/cancers10080274 (PMC6116153; doi:10.3390/cancers10080274)
Supplement: Supplementary file 1 [file cancers-10-00274-s001.zip › S17-24_Alterations_subtypes.xlsx]

## Sheet: Table S17
Table S17. Type of genetic alterations across the luminal A BC tumor samples from TCGA, Cell 2015 and TCGA, Nature 2012 studies.
Tumor subtype	Study ID	Sample ID	Patient ID	Altered	TUBA1A: PROT>=2 PROT<=-2 AMP HOMDEL EXP>=2 EXP<=-2 MUT FUSION;	TUBA1B: PROT>=2 PROT<=-2 AMP HOMDEL EXP>=2 EXP<=-2 MUT FUSION;	TUBA1C: PROT>=2 PROT<=-2 AMP HOMDEL EXP>=2 EXP<=-2 MUT FUSION;	TUBA3C: PROT>=2 PROT<=-2 AMP HOMDEL EXP>=2 EXP<=-2 MUT FUSION;	TUBA3D: PROT>=2 PROT<=-2 AMP HOMDEL EXP>=2 EXP<=-2 MUT FUSION;	TUBA4A: PROT>=2 PROT<=-2 AMP HOMDEL EXP>=2 EXP<=-2 MUT FUSION;	TUBA4B: PROT>=2 PROT<=-2 AMP HOMDEL EXP>=2 EXP<=-2 MUT FUSION;	TUBA8: PROT>=2 PROT<=-2 AMP HOMDEL EXP>=2 EXP<=-2 MUT FUSION;	TUBAL3: PROT>=2 PROT<=-2 AMP HOMDEL EXP>=2 EXP<=-2 MUT FUSION;	TUBB: PROT>=2 PROT<=-2 AMP HOMDEL EXP>=2 EXP<=-2 MUT FUSION;	TUBB1: PROT>=2 PROT<=-2 AMP HOMDEL EXP>=2 EXP<=-2 MUT FUSION;	TUBB2A: PROT>=2 PROT<=-2 AMP HOMDEL EXP>=2 EXP<=-2 MUT FUSION;	TUBB2B: PROT>=2 PROT<=-2 AMP HOMDEL EXP>=2 EXP<=-2 MUT FUSION;	TUBB3: PROT>=2 PROT<=-2 AMP HOMDEL EXP>=2 EXP<=-2 MUT FUSION;	TUBB4A: PROT>=2 PROT<=-2 AMP HOMDEL EXP>=2 EXP<=-2 MUT FUSION;	TUBB4B: PROT>=2 PROT<=-2 AMP HOMDEL EXP>=2 EXP<=-2 MUT FUSION;	TUBB6: PROT>=2 PROT<=-2 AMP HOMDEL EXP>=2 EXP<=-2 MUT FUSION;	TUBB7P: PROT>=2 PROT<=-2 AMP HOMDEL EXP>=2 EXP<=-2 MUT FUSION;	TUBB8: PROT>=2 PROT<=-2 AMP HOMDEL EXP>=2 EXP<=-2 MUT FUSION;	TUBD1: PROT>=2 PROT<=-2 AMP HOMDEL EXP>=2 EXP<=-2 MUT FUSION;	TUBE1: PROT>=2 PROT<=-2 AMP HOMDEL EXP>=2 EXP<=-2 MUT FUSION;	TUBG1: PROT>=2 PROT<=-2 AMP HOMDEL EXP>=2 EXP<=-2 MUT FUSION;	TUBG2: PROT>=2 PROT<=-2 AMP HOMDEL EXP>=2 EXP<=-2 MUT FUSION;	TUBGCP2: PROT>=2 PROT<=-2 AMP HOMDEL EXP>=2 EXP<=-2 MUT FUSION;	TUBGCP3: PROT>=2 PROT<=-2 AMP HOMDEL EXP>=2 EXP<=-2 MUT FUSION;	TUBGCP4: PROT>=2 PROT<=-2 AMP HOMDEL EXP>=2 EXP<=-2 MUT FUSION;	TUBGCP5: PROT>=2 PROT<=-2 AMP HOMDEL EXP>=2 EXP<=-2 MUT FUSION;	TUBGCP6: PROT>=2 PROT<=-2 AMP HOMDEL EXP>=2 EXP<=-2 MUT FUSION;
Luminal A	brca_tcga_pub2015	TCGA-A7-A0D9-01	TCGA-A7-A0D9	1											EXP: UP;															EXP: DOWN;
Luminal A	brca_tcga_pub2015	TCGA-A7-A0CD-01	TCGA-A7-A0CD	1														CNA: HOMDEL;						EXP: UP;					EXP: DOWN;			EXP: UP;
Luminal A	brca_tcga_pub2015	TCGA-D8-A145-01	TCGA-D8-A145	1												EXP: UP;
Luminal A	brca_tcga_pub2015	TCGA-D8-A141-01	TCGA-D8-A141	1					EXP: UP;
Luminal A	brca_tcga_pub2015	TCGA-D8-A140-01	TCGA-D8-A140	1																				CNA: AMP; EXP: UP;
Luminal A	brca_tcga_pub2015	TCGA-BH-A0HX-01	TCGA-BH-A0HX	1																				EXP: UP;	EXP: DOWN;
Luminal A	brca_tcga_pub2015	TCGA-BH-A0HO-01	TCGA-BH-A0HO	1				EXP: UP;	EXP: UP;														EXP: DOWN;
Luminal A	brca_tcga_pub2015	TCGA-A2-A1G0-01	TCGA-A2-A1G0	1		PROT: UP;
Luminal A	brca_tcga_pub2015	TCGA-BH-A0H7-01	TCGA-BH-A0H7	1																					EXP: DOWN;							EXP: UP;
Luminal A	brca_tcga_pub2015	TCGA-BH-A0H9-01	TCGA-BH-A0H9	1											CNA: AMP;	EXP: UP;		EXP: UP;	EXP: UP;				EXP: UP;
Luminal A	brca_tcga_pub2015	TCGA-BH-A0GY-01	TCGA-BH-A0GY	1								EXP: UP;			CNA: AMP;
Luminal A	brca_tcga_pub2015	TCGA-BH-A0GZ-01	TCGA-BH-A0GZ	1																								EXP: DOWN;
Luminal A	brca_tcga_pub2015	TCGA-BH-A0HB-01	TCGA-BH-A0HB	1																				CNA: AMP; EXP: UP;	EXP: DOWN;							EXP: DOWN;
Luminal A	brca_tcga_pub2015	TCGA-BH-A0H3-01	TCGA-BH-A0H3	1																					EXP: DOWN;
Luminal A	brca_tcga_pub2015	TCGA-BH-A0W7-01	TCGA-BH-A0W7	1											CNA: AMP;													EXP: DOWN;				EXP: DOWN;
Luminal A	brca_tcga_pub2015	TCGA-BH-A0W5-01	TCGA-BH-A0W5	1																												EXP: DOWN;
Luminal A	brca_tcga_pub2015	TCGA-B6-A0WS-01	TCGA-B6-A0WS	1				EXP: UP;	EXP: UP;																				EXP: DOWN;
Luminal A	brca_tcga_pub2015	TCGA-B6-A0WY-01	TCGA-B6-A0WY	1											EXP: UP;		EXP: UP;
Luminal A	brca_tcga_pub2015	TCGA-B6-A0WZ-01	TCGA-B6-A0WZ	1				EXP: UP;	EXP: UP;																				EXP: DOWN;		EXP: DOWN;
Luminal A	brca_tcga_pub2015	TCGA-B6-A0RO-01	TCGA-B6-A0RO	1																												EXP: DOWN;
Luminal A	brca_tcga_pub2015	TCGA-A1-A0SJ-01	TCGA-A1-A0SJ	1								CNA: AMP;			CNA: AMP;																	EXP: DOWN;
Luminal A	brca_tcga_pub2015	TCGA-A1-A0SD-01	TCGA-A1-A0SD	1				EXP: DOWN;						EXP: DOWN;						EXP: DOWN;			EXP: DOWN;
Luminal A	brca_tcga_pub2015	TCGA-E2-A1BD-01	TCGA-E2-A1BD	1									EXP: UP;			EXP: DOWN;														EXP: DOWN;		EXP: DOWN;
Luminal A	brca_tcga_pub2015	TCGA-EW-A2FS-01	TCGA-EW-A2FS	1																				CNA: AMP;
Luminal A	brca_tcga_pub2015	TCGA-E2-A1B4-01	TCGA-E2-A1B4	1	EXP: DOWN;		EXP: DOWN;	EXP: DOWN;						EXP: DOWN;
Luminal A	brca_tcga_pub2015	TCGA-B6-A0RI-01	TCGA-B6-A0RI	1											EXP: UP;
Luminal A	brca_tcga_pub2015	TCGA-B6-A0RG-01	TCGA-B6-A0RG	1						EXP: DOWN;						CNA: AMP;	CNA: AMP;							CNA: AMP;		CNA: AMP; EXP: UP;	CNA: AMP; EXP: UP;		CNA: AMP;	CNA: AMP;
Luminal A	brca_tcga_pub2015	TCGA-E9-A1R6-01	TCGA-E9-A1R6	1		PROT: DOWN;
Luminal A	brca_tcga_pub2015	TCGA-GI-A2C8-01	TCGA-GI-A2C8	1																				CNA: AMP;
Luminal A	brca_tcga_pub2015	TCGA-A2-A0T5-01	TCGA-A2-A0T5	1				MUT: H88P;													MUT: V66G;					MUT: X231_splice;				MUT: H35P;
Luminal A	brca_tcga_pub2015	TCGA-A2-A0SU-01	TCGA-A2-A0SU	1																												EXP: DOWN;
Luminal A	brca_tcga_pub2015	TCGA-B6-A0IG-01	TCGA-B6-A0IG	1																				CNA: AMP;
Luminal A	brca_tcga_pub2015	TCGA-BH-A18J-01	TCGA-BH-A18J	1														CNA: HOMDEL;										CNA: AMP; EXP: UP;			EXP: DOWN;	EXP: DOWN;
Luminal A	brca_tcga_pub2015	TCGA-BH-A18H-01	TCGA-BH-A18H	1																EXP: UP;			EXP: UP;		EXP: DOWN;			EXP: UP;		EXP: DOWN;
Luminal A	brca_tcga_pub2015	TCGA-BH-A18F-01	TCGA-BH-A18F	1																				EXP: DOWN;
Luminal A	brca_tcga_pub2015	TCGA-BH-A18N-01	TCGA-BH-A18N	1												EXP: DOWN;		EXP: DOWN;
Luminal A	brca_tcga_pub2015	TCGA-B6-A0I5-01	TCGA-B6-A0I5	1	EXP: DOWN;				EXP: UP;																			EXP: DOWN;
Luminal A	brca_tcga_pub2015	TCGA-AR-A1AU-01	TCGA-AR-A1AU	1																											MUT: V784I;
Luminal A	brca_tcga_pub2015	TCGA-AR-A1AX-01	TCGA-AR-A1AX	1																							EXP: DOWN;
Luminal A	brca_tcga_pub2015	TCGA-AR-A1AS-01	TCGA-AR-A1AS	1	EXP: UP;									EXP: UP;			EXP: DOWN;		EXP: UP;	EXP: UP;						EXP: UP;	EXP: UP;	EXP: UP;
Luminal A	brca_tcga_pub2015	TCGA-AR-A1AN-01	TCGA-AR-A1AN	1											CNA: AMP;				CNA: AMP;										CNA: AMP;
Luminal A	brca_tcga_pub2015	TCGA-AQ-A04L-01	TCGA-AQ-A04L	1															CNA: AMP;
Luminal A	brca_tcga_pub2015	TCGA-E2-A156-01	TCGA-E2-A156	1												EXP: DOWN;
Luminal A	brca_tcga_pub2015	TCGA-BH-A1EW-01	TCGA-BH-A1EW	1																				EXP: UP;
Luminal A	brca_tcga_pub2015	TCGA-C8-A1HI-01	TCGA-C8-A1HI	1																				CNA: AMP; EXP: UP;
Luminal A	brca_tcga_pub2015	TCGA-E2-A15H-01	TCGA-E2-A15H	1				EXP: UP;	EXP: UP;											EXP: UP;				CNA: AMP; EXP: UP;	EXP: DOWN;			EXP: UP;		EXP: DOWN;
Luminal A	brca_tcga_pub2015	TCGA-E2-A15F-01	TCGA-E2-A15F	1										EXP: DOWN;	CNA: AMP;													EXP: DOWN;
Luminal A	brca_tcga_pub2015	TCGA-E2-A15E-01	TCGA-E2-A15E	1																												CNA: HOMDEL;
Luminal A	brca_tcga_pub2015	TCGA-BH-A1FH-01	TCGA-BH-A1FH	1																				CNA: AMP;
Luminal A	brca_tcga_pub2015	TCGA-BH-A1FE-01	TCGA-BH-A1FE	1										CNA: AMP;	CNA: AMP;
Luminal A	brca_tcga_pub2015	TCGA-E2-A105-01	TCGA-E2-A105	1											CNA: AMP;		EXP: UP;							CNA: AMP;		CNA: AMP;	CNA: AMP;
Luminal A	brca_tcga_pub2015	TCGA-E2-A10A-01	TCGA-E2-A10A	1													EXP: DOWN;															EXP: DOWN;
Luminal A	brca_tcga_pub2015	TCGA-AN-A0FZ-01	TCGA-AN-A0FZ	1						EXP: DOWN;			EXP: UP;															EXP: DOWN;	EXP: UP;		EXP: DOWN;
Luminal A	brca_tcga_pub2015	TCGA-A8-A06T-01	TCGA-A8-A06T	1				CNA: AMP;																					EXP: DOWN;		EXP: UP;
Luminal A	brca_tcga_pub2015	TCGA-AN-A0AS-01	TCGA-AN-A0AS	1																				EXP: DOWN;				EXP: UP;
Luminal A	brca_tcga_pub2015	TCGA-A8-A086-01	TCGA-A8-A086	1																									EXP: DOWN;
Luminal A	brca_tcga_pub2015	TCGA-A8-A07P-01	TCGA-A8-A07P	1		PROT: DOWN;																		CNA: AMP; EXP: UP;		EXP: UP;	EXP: UP;		EXP: DOWN;
Luminal A	brca_tcga_pub2015	TCGA-EW-A1J1-01	TCGA-EW-A1J1	1																				CNA: AMP;
Luminal A	brca_tcga_pub2015	TCGA-A8-A06Y-01	TCGA-A8-A06Y	1										EXP: DOWN;
Luminal A	brca_tcga_pub2015	TCGA-A8-A06U-01	TCGA-A8-A06U	1																				EXP: UP;							MUT: L604V;
Luminal A	brca_tcga_pub2015	TCGA-D8-A1XU-01	TCGA-D8-A1XU	1									CNA: AMP;		CNA: AMP;								CNA: AMP;
Luminal A	brca_tcga_pub2015	TCGA-GM-A2D9-01	TCGA-GM-A2D9	1																							MUT: N314K;
Luminal A	brca_tcga_pub2015	TCGA-GM-A2DA-01	TCGA-GM-A2DA	1																				CNA: AMP;
Luminal A	brca_tcga_pub2015	TCGA-GM-A2DK-01	TCGA-GM-A2DK	1		PROT: DOWN;									CNA: AMP;
Luminal A	brca_tcga_pub2015	TCGA-A2-A0EU-01	TCGA-A2-A0EU	1											EXP: UP;																	EXP: DOWN;
Luminal A	brca_tcga_pub2015	TCGA-A2-A0ET-01	TCGA-A2-A0ET	1										EXP: DOWN;		EXP: UP;					EXP: DOWN;
Luminal A	brca_tcga_pub2015	TCGA-A2-A0EV-01	TCGA-A2-A0EV	1		PROT: DOWN;										EXP: UP;								EXP: UP;
Luminal A	brca_tcga_pub2015	TCGA-D8-A1X9-01	TCGA-D8-A1X9	1																				CNA: AMP;	MUT: D311Y;
Luminal A	brca_tcga_pub2015	TCGA-A2-A0CQ-01	TCGA-A2-A0CQ	1									EXP: UP;												EXP: DOWN;
Luminal A	brca_tcga_pub2015	TCGA-A2-A0CP-01	TCGA-A2-A0CP	1				MUT: R123H;																								EXP: DOWN;
Luminal A	brca_tcga_pub2015	TCGA-A2-A0CS-01	TCGA-A2-A0CS	1								EXP: DOWN;																EXP: DOWN;
Luminal A	brca_tcga_pub2015	TCGA-A2-A0D3-01	TCGA-A2-A0D3	1		EXP: DOWN;							EXP: UP;								EXP: DOWN;
Luminal A	brca_tcga_pub2015	TCGA-A2-A0CU-01	TCGA-A2-A0CU	1																						CNA: AMP; EXP: UP;	CNA: AMP; EXP: UP;
Luminal A	brca_tcga_pub2015	TCGA-A2-A0CV-01	TCGA-A2-A0CV	1			MUT: M154I;
Luminal A	brca_tcga_pub2015	TCGA-EW-A1PD-01	TCGA-EW-A1PD	1																				CNA: AMP;
Luminal A	brca_tcga_pub2015	TCGA-EW-A1PA-01	TCGA-EW-A1PA	1											CNA: AMP;
Luminal A	brca_tcga_pub2015	TCGA-AR-A24L-01	TCGA-AR-A24L	1																				CNA: AMP;
Luminal A	brca_tcga_pub2015	TCGA-AR-A24M-01	TCGA-AR-A24M	1				CNA: HOMDEL;
Luminal A	brca_tcga_pub2015	TCGA-C8-A12Y-01	TCGA-C8-A12Y	1																											EXP: DOWN;	EXP: DOWN;
Luminal A	brca_tcga_pub2015	TCGA-A8-A091-01	TCGA-A8-A091	1											EXP: UP;
Luminal A	brca_tcga_pub2015	TCGA-A8-A08O-01	TCGA-A8-A08O	1																				CNA: AMP;				CNA: AMP; EXP: UP;
Luminal A	brca_tcga_pub2015	TCGA-A8-A093-01	TCGA-A8-A093	1					CNA: HOMDEL;																						EXP: DOWN;
Luminal A	brca_tcga_pub2015	TCGA-A8-A09B-01	TCGA-A8-A09B	1						CNA: HOMDEL;	CNA: HOMDEL;		EXP: UP;
Luminal A	brca_tcga_pub2015	TCGA-A8-A09A-01	TCGA-A8-A09A	1																				CNA: AMP; EXP: UP;
Luminal A	brca_tcga_pub2015	TCGA-A8-A09D-01	TCGA-A8-A09D	1											EXP: UP;									EXP: UP;
Luminal A	brca_tcga_pub2015	TCGA-A1-A0SQ-01	TCGA-A1-A0SQ	1											CNA: AMP;
Luminal A	brca_tcga_pub2015	TCGA-A1-A0SM-01	TCGA-A1-A0SM	1															EXP: UP;					CNA: AMP;
Luminal A	brca_tcga_pub2015	TCGA-D8-A1JP-01	TCGA-D8-A1JP	1																					CNA: AMP;
Luminal A	brca_tcga_pub2015	TCGA-A2-A259-01	TCGA-A2-A259	1		PROT: DOWN;
Luminal A	brca_tcga_pub2015	TCGA-A2-A04V-01	TCGA-A2-A04V	1																					CNA: AMP;						EXP: DOWN;
Luminal A	brca_tcga_pub2015	TCGA-E2-A1IN-01	TCGA-E2-A1IN	1											CNA: AMP;													CNA: HOMDEL;
Luminal A	brca_tcga_pub2015	TCGA-BH-A0BV-01	TCGA-BH-A0BV	1				EXP: UP;	EXP: UP;
Luminal A	brca_tcga_pub2015	TCGA-BH-A0BS-01	TCGA-BH-A0BS	1											EXP: UP;														EXP: UP;	EXP: DOWN;
Luminal A	brca_tcga_pub2015	TCGA-BH-A0BR-01	TCGA-BH-A0BR	1																												EXP: DOWN;
Luminal A	brca_tcga_pub2015	TCGA-BH-A0DG-01	TCGA-BH-A0DG	1																				CNA: AMP; EXP: UP;
Luminal A	brca_tcga_pub2015	TCGA-BH-A0E1-01	TCGA-BH-A0E1	1				EXP: UP;	EXP: UP;
Luminal A	brca_tcga_pub2015	TCGA-BH-A0DQ-01	TCGA-BH-A0DQ	1																												EXP: DOWN;
Luminal A	brca_tcga_pub2015	TCGA-BH-A0E2-01	TCGA-BH-A0E2	1																								EXP: DOWN;	CNA: AMP; EXP: UP;		EXP: DOWN;
Luminal A	brca_tcga_pub2015	TCGA-BH-A0DK-01	TCGA-BH-A0DK	1																				CNA: AMP;
Luminal A	brca_tcga_pub2015	TCGA-BH-A0DX-01	TCGA-BH-A0DX	1																	CNA: AMP;
Luminal A	brca_tcga_pub2015	TCGA-BH-A0DZ-01	TCGA-BH-A0DZ	1																				CNA: AMP; EXP: UP;	CNA: AMP;
Luminal A	brca_tcga_pub2015	TCGA-BH-A42V-01	TCGA-BH-A42V	1													MUT: A248V;
Luminal A	brca_tcga_pub2015	TCGA-BH-A0EA-01	TCGA-BH-A0EA	1									EXP: UP;
Luminal A	brca_tcga_pub2015	TCGA-LL-A5YN-01	TCGA-LL-A5YN	1				CNA: HOMDEL;													CNA: HOMDEL;
Luminal A	brca_tcga_pub2015	TCGA-BH-A0AZ-01	TCGA-BH-A0AZ	1				EXP: UP;	EXP: UP;																	EXP: UP;	EXP: UP;					EXP: UP;
Luminal A	brca_tcga_pub2015	TCGA-BH-A0B6-01	TCGA-BH-A0B6	1		PROT: DOWN;
Luminal A	brca_tcga_pub	TCGA-A2-A0CU-01	TCGA-A2-A0CU	1																						EXP: UP;	EXP: UP;
Luminal A	brca_tcga_pub	TCGA-AR-A0TR-01	TCGA-AR-A0TR	1		EXP: DOWN;								EXP: DOWN;				EXP: DOWN;			EXP: DOWN;
Luminal A	brca_tcga_pub	TCGA-B6-A0I8-01	TCGA-B6-A0I8	1										EXP: DOWN;
Luminal A	brca_tcga_pub	TCGA-B6-A0X4-01	TCGA-B6-A0X4	1		EXP: DOWN;
Luminal A	brca_tcga_pub	TCGA-A8-A06U-01	TCGA-A8-A06U	1											CNA: AMP;									EXP: UP;
Luminal A	brca_tcga_pub	TCGA-BH-A0EA-01	TCGA-BH-A0EA	1									EXP: UP;
Luminal A	brca_tcga_pub	TCGA-BH-A18N-01	TCGA-BH-A18N	1												EXP: DOWN;		EXP: DOWN;
Luminal A	brca_tcga_pub	TCGA-A2-A04V-01	TCGA-A2-A04V	1																					CNA: AMP;						EXP: DOWN;
Luminal A	brca_tcga_pub	TCGA-BH-A18S-01	TCGA-BH-A18S	1	EXP: DOWN;	EXP: DOWN;	EXP: DOWN;							EXP: DOWN;				EXP: DOWN;			EXP: DOWN;								EXP: DOWN;
Luminal A	brca_tcga_pub	TCGA-B6-A0IN-01	TCGA-B6-A0IN	1																					EXP: DOWN;						EXP: DOWN;	EXP: UP;
Luminal A	brca_tcga_pub	TCGA-BH-A1EO-01	TCGA-BH-A1EO	1													EXP: UP;
Luminal A	brca_tcga_pub	TCGA-B6-A0WS-01	TCGA-B6-A0WS	1				EXP: UP;	EXP: UP;																				EXP: DOWN;
Luminal A	brca_tcga_pub	TCGA-B6-A0RP-01	TCGA-B6-A0RP	1									EXP: UP;																EXP: DOWN;
Luminal A	brca_tcga_pub	TCGA-B6-A0IH-01	TCGA-B6-A0IH	1		EXP: DOWN;								EXP: DOWN;												EXP: DOWN;	EXP: DOWN;	EXP: DOWN;
Luminal A	brca_tcga_pub	TCGA-B6-A0WY-01	TCGA-B6-A0WY	1											EXP: UP;
Luminal A	brca_tcga_pub	TCGA-BH-A1ES-01	TCGA-BH-A1ES	1													EXP: UP;							EXP: DOWN;
Luminal A	brca_tcga_pub	TCGA-B6-A0X0-01	TCGA-B6-A0X0	1					EXP: UP;				EXP: UP;
Luminal A	brca_tcga_pub	TCGA-BH-A0HO-01	TCGA-BH-A0HO	1			EXP: DOWN;		EXP: UP;														EXP: DOWN;
Luminal A	brca_tcga_pub	TCGA-BH-A0DQ-01	TCGA-BH-A0DQ	1																												EXP: DOWN;
Luminal A	brca_tcga_pub	TCGA-BH-A0HK-01	TCGA-BH-A0HK	1			EXP: DOWN;
Luminal A	brca_tcga_pub	TCGA-A7-A0CG-01	TCGA-A7-A0CG	1																							EXP: DOWN;
Luminal A	brca_tcga_pub	TCGA-A7-A0D9-01	TCGA-A7-A0D9	1											CNA: AMP;
Luminal A	brca_tcga_pub	TCGA-BH-A0GZ-01	TCGA-BH-A0GZ	1																								EXP: DOWN;
Luminal A	brca_tcga_pub	TCGA-AO-A0JA-01	TCGA-AO-A0JA	1																				EXP: DOWN;
Luminal A	brca_tcga_pub	TCGA-A7-A0CD-01	TCGA-A7-A0CD	1																				EXP: UP;					EXP: DOWN;			EXP: UP;
Luminal A	brca_tcga_pub	TCGA-D8-A145-01	TCGA-D8-A145	1		EXP: DOWN;										EXP: UP;
Luminal A	brca_tcga_pub	TCGA-BH-A0HP-01	TCGA-BH-A0HP	1																				MUT: R37T;
Luminal A	brca_tcga_pub	TCGA-BH-A0DK-01	TCGA-BH-A0DK	1																				CNA: AMP;
Luminal A	brca_tcga_pub	TCGA-BH-A0E2-01	TCGA-BH-A0E2	1																								EXP: DOWN;	CNA: AMP; EXP: UP;		EXP: DOWN;
Luminal A	brca_tcga_pub	TCGA-A2-A0YI-01	TCGA-A2-A0YI	1												EXP: UP;
Luminal A	brca_tcga_pub	TCGA-A2-A0YL-01	TCGA-A2-A0YL	1																				CNA: AMP; EXP: UP;		EXP: DOWN;	EXP: DOWN;
Luminal A	brca_tcga_pub	TCGA-AO-A0JG-01	TCGA-AO-A0JG	1																				CNA: AMP; EXP: UP;		EXP: DOWN;	EXP: DOWN;
Luminal A	brca_tcga_pub	TCGA-BH-A0E1-01	TCGA-BH-A0E1	1				EXP: UP;	EXP: UP;
Luminal A	brca_tcga_pub	TCGA-A2-A0T5-01	TCGA-A2-A0T5	1														CNA: HOMDEL;
Luminal A	brca_tcga_pub	TCGA-A2-A0T6-01	TCGA-A2-A0T6	1													MUT: C12G;															EXP: DOWN;
Luminal A	brca_tcga_pub	TCGA-BH-A0H7-01	TCGA-BH-A0H7	1																												EXP: UP;
Luminal A	brca_tcga_pub	TCGA-BH-A0H6-01	TCGA-BH-A0H6	1								EXP: UP;			EXP: UP;
Luminal A	brca_tcga_pub	TCGA-A2-A0YD-01	TCGA-A2-A0YD	1													EXP: UP;
Luminal A	brca_tcga_pub	TCGA-BH-A0HB-01	TCGA-BH-A0HB	1																				CNA: AMP; EXP: UP;	EXP: DOWN;							EXP: DOWN;
Luminal A	brca_tcga_pub	TCGA-BH-A0HX-01	TCGA-BH-A0HX	1																				EXP: UP;	EXP: DOWN;
Luminal A	brca_tcga_pub	TCGA-A2-A0D3-01	TCGA-A2-A0D3	1		EXP: DOWN;	EXP: DOWN;						EXP: UP;					CNA: HOMDEL;			EXP: DOWN;
Luminal A	brca_tcga_pub	TCGA-AO-A03V-01	TCGA-AO-A03V	1																				EXP: DOWN;					EXP: UP;	EXP: DOWN;
Luminal A	brca_tcga_pub	TCGA-BH-A0GY-01	TCGA-BH-A0GY	1								EXP: UP;			CNA: AMP;
Luminal A	brca_tcga_pub	TCGA-A2-A0EV-01	TCGA-A2-A0EV	1												EXP: UP;								EXP: UP;
Luminal A	brca_tcga_pub	TCGA-BH-A0BC-01	TCGA-BH-A0BC	1									EXP: UP;
Luminal A	brca_tcga_pub	TCGA-A2-A0EU-01	TCGA-A2-A0EU	1																												EXP: DOWN;
Luminal A	brca_tcga_pub	TCGA-A2-A0ET-01	TCGA-A2-A0ET	1								EXP: DOWN;		EXP: DOWN;		EXP: UP;					EXP: DOWN;
Luminal A	brca_tcga_pub	TCGA-A2-A04Y-01	TCGA-A2-A04Y	1											CNA: AMP;
Luminal A	brca_tcga_pub	TCGA-A2-A0ES-01	TCGA-A2-A0ES	1											EXP: UP;
Luminal A	brca_tcga_pub	TCGA-BH-A0BA-01	TCGA-BH-A0BA	1									EXP: UP;		EXP: DOWN;									EXP: DOWN;
Luminal A	brca_tcga_pub	TCGA-BH-A0DH-01	TCGA-BH-A0DH	1																												EXP: DOWN;
Luminal A	brca_tcga_pub	TCGA-BH-A0H9-01	TCGA-BH-A0H9	1											CNA: AMP;	EXP: UP;		EXP: UP;					EXP: UP;
Luminal A	brca_tcga_pub	TCGA-AO-A0J9-01	TCGA-AO-A0J9	1	EXP: DOWN;			EXP: DOWN;							EXP: UP;													EXP: DOWN;	EXP: DOWN;
Luminal A	brca_tcga_pub	TCGA-AO-A12G-01	TCGA-AO-A12G	1																			EXP: DOWN;		CNA: AMP; EXP: UP;
Luminal A	brca_tcga_pub	TCGA-BH-A0E7-01	TCGA-BH-A0E7	1																									EXP: DOWN;
Luminal A	brca_tcga_pub	TCGA-AO-A03M-01	TCGA-AO-A03M	1										EXP: UP;			EXP: UP;	EXP: UP;					EXP: UP;								EXP: DOWN;
Luminal A	brca_tcga_pub	TCGA-BH-A0BV-01	TCGA-BH-A0BV	1				EXP: UP;	EXP: UP;
Luminal A	brca_tcga_pub	TCGA-A2-A0CZ-01	TCGA-A2-A0CZ	1																				EXP: UP;
Luminal A	brca_tcga_pub	TCGA-A2-A0SU-01	TCGA-A2-A0SU	1																												EXP: DOWN;
Luminal A	brca_tcga_pub	TCGA-A2-A0CV-01	TCGA-A2-A0CV	1			MUT: M154I;
Luminal A	brca_tcga_pub	TCGA-AO-A12C-01	TCGA-AO-A12C	1		EXP: DOWN;				EXP: DOWN;														EXP: UP;
Luminal A	brca_tcga_pub	TCGA-B6-A0RG-01	TCGA-B6-A0RG	1						EXP: DOWN;																EXP: UP;	EXP: UP;
Luminal A	brca_tcga_pub	TCGA-A2-A0CS-01	TCGA-A2-A0CS	1								EXP: DOWN;																EXP: DOWN;
Luminal A	brca_tcga_pub	TCGA-A2-A0EO-01	TCGA-A2-A0EO	1										EXP: DOWN;
Luminal A	brca_tcga_pub	TCGA-A2-A0CQ-01	TCGA-A2-A0CQ	1									EXP: UP;												EXP: DOWN;
Luminal A	brca_tcga_pub	TCGA-A2-A0CP-01	TCGA-A2-A0CP	1				MUT: R123H;																								EXP: DOWN;
Luminal A	brca_tcga_pub	TCGA-AO-A125-01	TCGA-AO-A125	1	EXP: DOWN;		EXP: DOWN;														EXP: DOWN;											EXP: UP;
Luminal A	brca_tcga_pub	TCGA-A2-A0EM-01	TCGA-A2-A0EM	1								EXP: DOWN;
Luminal A	brca_tcga_pub	TCGA-A2-A04N-01	TCGA-A2-A04N	1	EXP: DOWN;			EXP: DOWN;						EXP: DOWN;									EXP: DOWN;			EXP: DOWN;		EXP: DOWN;				EXP: DOWN;
Luminal A	brca_tcga_pub	TCGA-AQ-A04L-01	TCGA-AQ-A04L	1															CNA: AMP;
Luminal A	brca_tcga_pub	TCGA-B6-A0WZ-01	TCGA-B6-A0WZ	1				EXP: UP;	EXP: UP;																				EXP: DOWN;		EXP: DOWN;
Luminal A	brca_tcga_pub	TCGA-B6-A0I5-01	TCGA-B6-A0I5	1	EXP: DOWN;				EXP: UP;									CNA: HOMDEL;										EXP: DOWN;
Luminal A	brca_tcga_pub	TCGA-B6-A0RV-01	TCGA-B6-A0RV	1																				CNA: AMP; EXP: UP;
Luminal A	brca_tcga_pub	TCGA-B6-A0RN-01	TCGA-B6-A0RN	1																												EXP: DOWN;
Luminal A	brca_tcga_pub	TCGA-B6-A0IA-01	TCGA-B6-A0IA	1	EXP: DOWN;																							EXP: DOWN;				EXP: DOWN;
Luminal A	brca_tcga_pub	TCGA-B6-A0RI-01	TCGA-B6-A0RI	1					EXP: UP;						EXP: UP;
Luminal A	brca_tcga_pub	TCGA-A2-A0EX-01	TCGA-A2-A0EX	1			EXP: DOWN;
Luminal A	brca_tcga_pub	TCGA-E2-A105-01	TCGA-E2-A105	1													EXP: UP;
Luminal A	brca_tcga_pub	TCGA-A1-A0SD-01	TCGA-A1-A0SD	1				EXP: DOWN;						EXP: DOWN;									EXP: DOWN;
Luminal A	brca_tcga_pub	TCGA-A1-A0SJ-01	TCGA-A1-A0SJ	1											CNA: AMP;																	EXP: DOWN;
Luminal A	brca_tcga_pub	TCGA-A8-A06T-01	TCGA-A8-A06T	1																									EXP: DOWN;		EXP: UP;
Luminal A	brca_tcga_pub	TCGA-A8-A06Y-01	TCGA-A8-A06Y	1										EXP: DOWN;
Luminal A	brca_tcga_pub	TCGA-A8-A07E-01	TCGA-A8-A07E	1									CNA: AMP;			EXP: UP;
Luminal A	brca_tcga_pub	TCGA-A8-A07F-01	TCGA-A8-A07F	1												MUT: A185T; EXP: UP;
Luminal A	brca_tcga_pub	TCGA-A8-A07G-01	TCGA-A8-A07G	1																									EXP: DOWN;
Luminal A	brca_tcga_pub	TCGA-A8-A07P-01	TCGA-A8-A07P	1																				CNA: AMP; EXP: UP;		EXP: UP;	EXP: UP;		EXP: DOWN;
Luminal A	brca_tcga_pub	TCGA-A8-A083-01	TCGA-A8-A083	1																	EXP: DOWN;
Luminal A	brca_tcga_pub	TCGA-A8-A086-01	TCGA-A8-A086	1																									EXP: DOWN;
Luminal A	brca_tcga_pub	TCGA-A8-A08C-01	TCGA-A8-A08C	1		EXP: DOWN;						EXP: DOWN;
Luminal A	brca_tcga_pub	TCGA-A8-A08O-01	TCGA-A8-A08O	1																				CNA: AMP;				CNA: AMP; EXP: UP;
Luminal A	brca_tcga_pub	TCGA-A8-A091-01	TCGA-A8-A091	1											CNA: AMP; EXP: UP;
Luminal A	brca_tcga_pub	TCGA-A8-A093-01	TCGA-A8-A093	1					CNA: HOMDEL;																						EXP: DOWN;
Luminal A	brca_tcga_pub	TCGA-A8-A09B-01	TCGA-A8-A09B	1									EXP: UP;
Luminal A	brca_tcga_pub	TCGA-A8-A09V-01	TCGA-A8-A09V	1								EXP: DOWN;
Luminal A	brca_tcga_pub	TCGA-A8-A0A1-01	TCGA-A8-A0A1	1											EXP: UP;
Luminal A	brca_tcga_pub	TCGA-A8-A0A2-01	TCGA-A8-A0A2	1																												CNA: HOMDEL;
Luminal A	brca_tcga_pub	TCGA-AN-A03X-01	TCGA-AN-A03X	1																									EXP: DOWN;
Luminal A	brca_tcga_pub	TCGA-AN-A046-01	TCGA-AN-A046	1														CNA: HOMDEL;
Luminal A	brca_tcga_pub	TCGA-AN-A04A-01	TCGA-AN-A04A	1												CNA: HOMDEL;	CNA: HOMDEL;							CNA: AMP;
Luminal A	brca_tcga_pub	TCGA-AN-A0FD-01	TCGA-AN-A0FD	1											CNA: AMP;									CNA: AMP; EXP: UP;			EXP: DOWN;				EXP: DOWN;
Luminal A	brca_tcga_pub	TCGA-AN-A0FS-01	TCGA-AN-A0FS	1				EXP: DOWN;																							EXP: DOWN;
Luminal A	brca_tcga_pub	TCGA-AN-A0FT-01	TCGA-AN-A0FT	1	EXP: DOWN;			EXP: DOWN;																	EXP: DOWN;					EXP: DOWN;	EXP: DOWN;
Luminal A	brca_tcga_pub	TCGA-AN-A0FW-01	TCGA-AN-A0FW	1																				CNA: AMP; EXP: UP;					EXP: UP;
Luminal A	brca_tcga_pub	TCGA-AN-A0FZ-01	TCGA-AN-A0FZ	1									EXP: UP;															EXP: DOWN;	EXP: UP;		EXP: DOWN;
Luminal A	brca_tcga_pub	TCGA-AN-A0XP-01	TCGA-AN-A0XP	1																									EXP: DOWN;
Luminal A	brca_tcga_pub	TCGA-AN-A0XT-01	TCGA-AN-A0XT	1																	CNA: AMP;					EXP: DOWN;	EXP: DOWN;		CNA: AMP; EXP: UP;		EXP: DOWN;
Luminal A	brca_tcga_pub	TCGA-AR-A0TW-01	TCGA-AR-A0TW	1																				CNA: AMP; EXP: UP;
Luminal A	brca_tcga_pub	TCGA-AR-A1AK-01	TCGA-AR-A1AK	1									EXP: UP;
Luminal A	brca_tcga_pub	TCGA-AR-A1AL-01	TCGA-AR-A1AL	1					EXP: UP;						EXP: UP;		EXP: DOWN;	CNA: HOMDEL;						EXP: DOWN;					EXP: UP;
Luminal A	brca_tcga_pub	TCGA-AR-A1AN-01	TCGA-AR-A1AN	1											CNA: AMP;
Luminal A	brca_tcga_pub	TCGA-AR-A1AP-01	TCGA-AR-A1AP	1									EXP: UP;
Luminal A	brca_tcga_pub	TCGA-AR-A1AS-01	TCGA-AR-A1AS	1	EXP: UP;												EXP: DOWN;									EXP: UP;	EXP: UP;	EXP: UP;
Luminal A	brca_tcga_pub	TCGA-AR-A1AU-01	TCGA-AR-A1AU	1																											MUT: V784I;
Luminal A	brca_tcga_pub	TCGA-AR-A1AW-01	TCGA-AR-A1AW	1					EXP: UP;
Luminal A	brca_tcga_pub	TCGA-AR-A1AX-01	TCGA-AR-A1AX	1																							EXP: DOWN;
Luminal A	brca_tcga_pub	TCGA-BH-A0AZ-01	TCGA-BH-A0AZ	1				EXP: UP;	EXP: UP;																		EXP: UP;					EXP: UP;
Luminal A	brca_tcga_pub	TCGA-BH-A0BM-01	TCGA-BH-A0BM	1																											EXP: DOWN;
Luminal A	brca_tcga_pub	TCGA-BH-A0BO-01	TCGA-BH-A0BO	1												EXP: UP;					EXP: UP;
Luminal A	brca_tcga_pub	TCGA-BH-A0BR-01	TCGA-BH-A0BR	1																												EXP: DOWN;
Luminal A	brca_tcga_pub	TCGA-BH-A0BS-01	TCGA-BH-A0BS	1											EXP: UP;															EXP: DOWN;
Luminal A	brca_tcga_pub	TCGA-BH-A0C1-01	TCGA-BH-A0C1	1											EXP: UP;									EXP: DOWN;
Luminal A	brca_tcga_pub	TCGA-BH-A0DE-01	TCGA-BH-A0DE	1																				MUT: P113L; CNA: AMP;		CNA: AMP;	CNA: AMP;
Luminal A	brca_tcga_pub	TCGA-BH-A0DG-01	TCGA-BH-A0DG	1																				CNA: AMP; EXP: UP;
Luminal A	brca_tcga_pub	TCGA-BH-A0DI-01	TCGA-BH-A0DI	1																								EXP: UP;
Luminal A	brca_tcga_pub	TCGA-BH-A0DT-01	TCGA-BH-A0DT	1														CNA: HOMDEL;
Luminal A	brca_tcga_pub	TCGA-BH-A0DX-01	TCGA-BH-A0DX	1																	CNA: AMP;
Luminal A	brca_tcga_pub	TCGA-BH-A0E9-01	TCGA-BH-A0E9	1		EXP: DOWN;
Luminal A	brca_tcga_pub	TCGA-BH-A0H3-01	TCGA-BH-A0H3	1														CNA: HOMDEL;							EXP: DOWN;
Luminal A	brca_tcga_pub	TCGA-BH-A0W7-01	TCGA-BH-A0W7	1											CNA: AMP;													EXP: DOWN;				EXP: DOWN;
Luminal A	brca_tcga_pub	TCGA-BH-A18H-01	TCGA-BH-A18H	1																			EXP: UP;					EXP: UP;		EXP: DOWN;
Luminal A	brca_tcga_pub	TCGA-C8-A12N-01	TCGA-C8-A12N	1														CNA: HOMDEL;
Luminal A	brca_tcga_pub	TCGA-C8-A12Y-01	TCGA-C8-A12Y	1																											EXP: DOWN;	EXP: DOWN;
Luminal A	brca_tcga_pub	TCGA-C8-A133-01	TCGA-C8-A133	1		EXP: DOWN;			EXP: UP;			EXP: UP;	CNA: AMP;								EXP: DOWN;
Luminal A	brca_tcga_pub	TCGA-C8-A1HI-01	TCGA-C8-A1HI	1																				CNA: AMP; EXP: UP;
Luminal A	brca_tcga_pub	TCGA-D8-A141-01	TCGA-D8-A141	1					EXP: UP;
Luminal A	brca_tcga_pub	TCGA-E2-A156-01	TCGA-E2-A156	1												EXP: DOWN;
Luminal A	brca_tcga_pub	TCGA-E2-A15F-01	TCGA-E2-A15F	1										EXP: DOWN;														EXP: DOWN;
Luminal A	brca_tcga_pub	TCGA-E2-A15G-01	TCGA-E2-A15G	1								EXP: DOWN;
Luminal A	brca_tcga_pub	TCGA-E2-A15H-01	TCGA-E2-A15H	1				EXP: UP;	EXP: UP;															CNA: AMP; EXP: UP;	EXP: DOWN;			EXP: UP;
Luminal A	brca_tcga_pub	TCGA-E2-A15I-01	TCGA-E2-A15I	1		EXP: DOWN;
Luminal A	brca_tcga_pub	TCGA-E2-A15J-01	TCGA-E2-A15J	1		EXP: DOWN;							EXP: UP;
Luminal A	brca_tcga_pub	TCGA-E2-A15R-01	TCGA-E2-A15R	1											EXP: UP;
Luminal A	brca_tcga_pub	TCGA-E2-A1B1-01	TCGA-E2-A1B1	1	EXP: UP;																			CNA: AMP; EXP: UP;		EXP: UP;	EXP: UP;	EXP: UP;
Luminal A	brca_tcga_pub	TCGA-E2-A1B4-01	TCGA-E2-A1B4	1	EXP: DOWN;	EXP: DOWN;	EXP: DOWN;	EXP: DOWN;						EXP: DOWN;
Luminal A	brca_tcga_pub	TCGA-E2-A1B6-01	TCGA-E2-A1B6	1																				EXP: UP;
Luminal A	brca_tcga_pub	TCGA-E2-A1BD-01	TCGA-E2-A1BD	1									EXP: UP;			EXP: DOWN;														EXP: DOWN;
Luminal A	brca_tcga_pub	TCGA-AO-A0J5-01	TCGA-AO-A0J5	1																				CNA: AMP; EXP: UP;
Luminal A	brca_tcga_pub2015	TCGA-A7-A0CH-01	TCGA-A7-A0CH	0
Luminal A	brca_tcga_pub2015	TCGA-D8-A146-01	TCGA-D8-A146	0
Luminal A	brca_tcga_pub2015	TCGA-A7-A0DB-01	TCGA-A7-A0DB	0
Luminal A	brca_tcga_pub2015	TCGA-BH-A0HI-01	TCGA-BH-A0HI	0
Luminal A	brca_tcga_pub2015	TCGA-A2-A1FZ-01	TCGA-A2-A1FZ	0
Luminal A	brca_tcga_pub2015	TCGA-BH-A0HQ-01	TCGA-BH-A0HQ	0
Luminal A	brca_tcga_pub2015	TCGA-BH-A0HA-01	TCGA-BH-A0HA	0
Luminal A	brca_tcga_pub2015	TCGA-AC-A23C-01	TCGA-AC-A23C	0
Luminal A	brca_tcga_pub2015	TCGA-A7-A26J-01	TCGA-A7-A26J	0
Luminal A	brca_tcga_pub2015	TCGA-AC-A3TM-01	TCGA-AC-A3TM	0
Luminal A	brca_tcga_pub2015	TCGA-B6-A0X4-01	TCGA-B6-A0X4	0
Luminal A	brca_tcga_pub2015	TCGA-B6-A0WT-01	TCGA-B6-A0WT	0
Luminal A	brca_tcga_pub2015	TCGA-AR-A0U3-01	TCGA-AR-A0U3	0
Luminal A	brca_tcga_pub2015	TCGA-A1-A0SF-01	TCGA-A1-A0SF	0
Luminal A	brca_tcga_pub2015	TCGA-E9-A1RC-01	TCGA-E9-A1RC	0
Luminal A	brca_tcga_pub2015	TCGA-E9-A1RD-01	TCGA-E9-A1RD	0
Luminal A	brca_tcga_pub2015	TCGA-E9-A1RI-01	TCGA-E9-A1RI	0
Luminal A	brca_tcga_pub2015	TCGA-E9-A1R2-01	TCGA-E9-A1R2	0
Luminal A	brca_tcga_pub2015	TCGA-E9-A1R3-01	TCGA-E9-A1R3	0
Luminal A	brca_tcga_pub2015	TCGA-E9-A1R0-01	TCGA-E9-A1R0	0
Luminal A	brca_tcga_pub2015	TCGA-E9-A1QZ-01	TCGA-E9-A1QZ	0
Luminal A	brca_tcga_pub2015	TCGA-E9-A1R5-01	TCGA-E9-A1R5	0
Luminal A	brca_tcga_pub2015	TCGA-E9-A24A-01	TCGA-E9-A24A	0
Luminal A	brca_tcga_pub2015	TCGA-E9-A1NE-01	TCGA-E9-A1NE	0
Luminal A	brca_tcga_pub2015	TCGA-E9-A1NH-01	TCGA-E9-A1NH	0
Luminal A	brca_tcga_pub2015	TCGA-E9-A1NG-01	TCGA-E9-A1NG	0
Luminal A	brca_tcga_pub2015	TCGA-E9-A1N5-01	TCGA-E9-A1N5	0
Luminal A	brca_tcga_pub2015	TCGA-A2-A0T7-01	TCGA-A2-A0T7	0
Luminal A	brca_tcga_pub2015	TCGA-E9-A1N3-01	TCGA-E9-A1N3	0
Luminal A	brca_tcga_pub2015	TCGA-E9-A1N4-01	TCGA-E9-A1N4	0
Luminal A	brca_tcga_pub2015	TCGA-B6-A0IO-01	TCGA-B6-A0IO	0
Luminal A	brca_tcga_pub2015	TCGA-BH-A18I-01	TCGA-BH-A18I	0
Luminal A	brca_tcga_pub2015	TCGA-A7-A13G-01	TCGA-A7-A13G	0
Luminal A	brca_tcga_pub2015	TCGA-E9-A22B-01	TCGA-E9-A22B	0
Luminal A	brca_tcga_pub2015	TCGA-E9-A227-01	TCGA-E9-A227	0
Luminal A	brca_tcga_pub2015	TCGA-E9-A229-01	TCGA-E9-A229	0
Luminal A	brca_tcga_pub2015	TCGA-E2-A15O-01	TCGA-E2-A15O	0
Luminal A	brca_tcga_pub2015	TCGA-AR-A1AV-01	TCGA-AR-A1AV	0
Luminal A	brca_tcga_pub2015	TCGA-AQ-A1H2-01	TCGA-AQ-A1H2	0
Luminal A	brca_tcga_pub2015	TCGA-AQ-A1H3-01	TCGA-AQ-A1H3	0
Luminal A	brca_tcga_pub2015	TCGA-E2-A154-01	TCGA-E2-A154	0
Luminal A	brca_tcga_pub2015	TCGA-E2-A14Q-01	TCGA-E2-A14Q	0
Luminal A	brca_tcga_pub2015	TCGA-BH-A1EY-01	TCGA-BH-A1EY	0
Luminal A	brca_tcga_pub2015	TCGA-BH-A1EX-01	TCGA-BH-A1EX	0
Luminal A	brca_tcga_pub2015	TCGA-BH-A1F5-01	TCGA-BH-A1F5	0
Luminal A	brca_tcga_pub2015	TCGA-BH-A1ET-01	TCGA-BH-A1ET	0
Luminal A	brca_tcga_pub2015	TCGA-BH-A1ES-01	TCGA-BH-A1ES	0
Luminal A	brca_tcga_pub2015	TCGA-E2-A15D-01	TCGA-E2-A15D	0
Luminal A	brca_tcga_pub2015	TCGA-A2-A0YF-01	TCGA-A2-A0YF	0
Luminal A	brca_tcga_pub2015	TCGA-E2-A15C-01	TCGA-E2-A15C	0
Luminal A	brca_tcga_pub2015	TCGA-A2-A0YC-01	TCGA-A2-A0YC	0
Luminal A	brca_tcga_pub2015	TCGA-C8-A1HE-01	TCGA-C8-A1HE	0
Luminal A	brca_tcga_pub2015	TCGA-BH-A1FG-01	TCGA-BH-A1FG	0
Luminal A	brca_tcga_pub2015	TCGA-C8-A1HO-01	TCGA-C8-A1HO	0
Luminal A	brca_tcga_pub2015	TCGA-E2-A10B-01	TCGA-E2-A10B	0
Luminal A	brca_tcga_pub2015	TCGA-E2-A10E-01	TCGA-E2-A10E	0
Luminal A	brca_tcga_pub2015	TCGA-AN-A0FK-01	TCGA-AN-A0FK	0
Luminal A	brca_tcga_pub2015	TCGA-D8-A1XY-01	TCGA-D8-A1XY	0
Luminal A	brca_tcga_pub2015	TCGA-GM-A2DC-01	TCGA-GM-A2DC	0
Luminal A	brca_tcga_pub2015	TCGA-GM-A2DI-01	TCGA-GM-A2DI	0
Luminal A	brca_tcga_pub2015	TCGA-GM-A2DL-01	TCGA-GM-A2DL	0
Luminal A	brca_tcga_pub2015	TCGA-GM-A2DN-01	TCGA-GM-A2DN	0
Luminal A	brca_tcga_pub2015	TCGA-A2-A0EO-01	TCGA-A2-A0EO	0
Luminal A	brca_tcga_pub2015	TCGA-D8-A1XG-01	TCGA-D8-A1XG	0
Luminal A	brca_tcga_pub2015	TCGA-D8-A1XB-01	TCGA-D8-A1XB	0
Luminal A	brca_tcga_pub2015	TCGA-EW-A1P5-01	TCGA-EW-A1P5	0
Luminal A	brca_tcga_pub2015	TCGA-EW-A1P6-01	TCGA-EW-A1P6	0
Luminal A	brca_tcga_pub2015	TCGA-EW-A1P3-01	TCGA-EW-A1P3	0
Luminal A	brca_tcga_pub2015	TCGA-D8-A27P-01	TCGA-D8-A27P	0
Luminal A	brca_tcga_pub2015	TCGA-D8-A27L-01	TCGA-D8-A27L	0
Luminal A	brca_tcga_pub2015	TCGA-AR-A24P-01	TCGA-AR-A24P	0
Luminal A	brca_tcga_pub2015	TCGA-C8-A12N-01	TCGA-C8-A12N	0
Luminal A	brca_tcga_pub2015	TCGA-C8-A12O-01	TCGA-C8-A12O	0
Luminal A	brca_tcga_pub2015	TCGA-C8-A132-01	TCGA-C8-A132	0
Luminal A	brca_tcga_pub2015	TCGA-E2-A570-01	TCGA-E2-A570	0
Luminal A	brca_tcga_pub2015	TCGA-A8-A08T-01	TCGA-A8-A08T	0
Luminal A	brca_tcga_pub2015	TCGA-E2-A1LA-01	TCGA-E2-A1LA	0
Luminal A	brca_tcga_pub2015	TCGA-D8-A1JH-01	TCGA-D8-A1JH	0
Luminal A	brca_tcga_pub2015	TCGA-B6-A1KI-01	TCGA-B6-A1KI	0
Luminal A	brca_tcga_pub2015	TCGA-E2-A1IU-01	TCGA-E2-A1IU	0
Luminal A	brca_tcga_pub2015	TCGA-E2-A1IO-01	TCGA-E2-A1IO	0
Luminal A	brca_tcga_pub2015	TCGA-E2-A1IF-01	TCGA-E2-A1IF	0
Luminal A	brca_tcga_pub2015	TCGA-E2-A1IE-01	TCGA-E2-A1IE	0
Luminal A	brca_tcga_pub2015	TCGA-E2-A1IG-01	TCGA-E2-A1IG	0
Luminal A	brca_tcga_pub2015	TCGA-E2-A1L9-01	TCGA-E2-A1L9	0
Luminal A	brca_tcga_pub2015	TCGA-A8-A0A9-01	TCGA-A8-A0A9	0
Luminal A	brca_tcga_pub2015	TCGA-BH-A0BQ-01	TCGA-BH-A0BQ	0
Luminal A	brca_tcga_pub2015	TCGA-BH-A0BP-01	TCGA-BH-A0BP	0
Luminal A	brca_tcga_pub2015	TCGA-BH-A0DO-01	TCGA-BH-A0DO	0
Luminal A	brca_tcga_pub2015	TCGA-BH-A0DS-01	TCGA-BH-A0DS	0
Luminal A	brca_tcga_pub2015	TCGA-BH-A0DT-01	TCGA-BH-A0DT	0
Luminal A	brca_tcga_pub2015	TCGA-BH-A0EI-01	TCGA-BH-A0EI	0
Luminal A	brca_tcga_pub2015	TCGA-BH-A0AY-01	TCGA-BH-A0AY	0
Luminal A	brca_tcga_pub2015	TCGA-BH-A0BJ-01	TCGA-BH-A0BJ	0
Luminal A	brca_tcga_pub2015	TCGA-BH-A201-01	TCGA-BH-A201	0
Luminal A	brca_tcga_pub	TCGA-BH-A18T-01	TCGA-BH-A18T	0
Luminal A	brca_tcga_pub	TCGA-BH-A1EU-01	TCGA-BH-A1EU	0
Luminal A	brca_tcga_pub	TCGA-B6-A0X7-01	TCGA-B6-A0X7	0
Luminal A	brca_tcga_pub	TCGA-BH-A18M-01	TCGA-BH-A18M	0
Luminal A	brca_tcga_pub	TCGA-B6-A0RM-01	TCGA-B6-A0RM	0
Luminal A	brca_tcga_pub	TCGA-BH-A1ET-01	TCGA-BH-A1ET	0
Luminal A	brca_tcga_pub	TCGA-B6-A0RQ-01	TCGA-B6-A0RQ	0
Luminal A	brca_tcga_pub	TCGA-B6-A0IG-01	TCGA-B6-A0IG	0
Luminal A	brca_tcga_pub	TCGA-BH-A0DS-01	TCGA-BH-A0DS	0
Luminal A	brca_tcga_pub	TCGA-A7-A0CH-01	TCGA-A7-A0CH	0
Luminal A	brca_tcga_pub	TCGA-A7-A0DB-01	TCGA-A7-A0DB	0
Luminal A	brca_tcga_pub	TCGA-AO-A0J8-01	TCGA-AO-A0J8	0
Luminal A	brca_tcga_pub	TCGA-AO-A0JF-01	TCGA-AO-A0JF	0
Luminal A	brca_tcga_pub	TCGA-A2-A0YF-01	TCGA-A2-A0YF	0
Luminal A	brca_tcga_pub	TCGA-BH-A0DP-01	TCGA-BH-A0DP	0
Luminal A	brca_tcga_pub	TCGA-BH-A0HI-01	TCGA-BH-A0HI	0
Luminal A	brca_tcga_pub	TCGA-A2-A0T7-01	TCGA-A2-A0T7	0
Luminal A	brca_tcga_pub	TCGA-BH-A0BJ-01	TCGA-BH-A0BJ	0
Luminal A	brca_tcga_pub	TCGA-BH-A0HF-01	TCGA-BH-A0HF	0
Luminal A	brca_tcga_pub	TCGA-BH-A0EB-01	TCGA-BH-A0EB	0
Luminal A	brca_tcga_pub	TCGA-AO-A12H-01	TCGA-AO-A12H	0
Luminal A	brca_tcga_pub	TCGA-E2-A10E-01	TCGA-E2-A10E	0
Luminal A	brca_tcga_pub	TCGA-E2-A10F-01	TCGA-E2-A10F	0
Luminal A	brca_tcga_pub	TCGA-A2-A0EW-01	TCGA-A2-A0EW	0
Luminal A	brca_tcga_pub	TCGA-A2-A0YC-01	TCGA-A2-A0YC	0
Luminal A	brca_tcga_pub	TCGA-BH-A0HQ-01	TCGA-BH-A0HQ	0
Luminal A	brca_tcga_pub	TCGA-E2-A10B-01	TCGA-E2-A10B	0
Luminal A	brca_tcga_pub	TCGA-BH-A0B1-01	TCGA-BH-A0B1	0
Luminal A	brca_tcga_pub	TCGA-BH-A0B4-01	TCGA-BH-A0B4	0
Luminal A	brca_tcga_pub	TCGA-A2-A0SY-01	TCGA-A2-A0SY	0
Luminal A	brca_tcga_pub	TCGA-BH-A0B8-01	TCGA-BH-A0B8	0
Luminal A	brca_tcga_pub	TCGA-AO-A12E-01	TCGA-AO-A12E	0
Luminal A	brca_tcga_pub	TCGA-E2-A106-01	TCGA-E2-A106	0
Luminal A	brca_tcga_pub	TCGA-A2-A0EN-01	TCGA-A2-A0EN	0
Luminal A	brca_tcga_pub	TCGA-AO-A12A-01	TCGA-AO-A12A	0
Luminal A	brca_tcga_pub	TCGA-AO-A126-01	TCGA-AO-A126	0
Luminal A	brca_tcga_pub	TCGA-B6-A0IO-01	TCGA-B6-A0IO	0
Luminal A	brca_tcga_pub	TCGA-B6-A0IP-01	TCGA-B6-A0IP	0
Luminal A	brca_tcga_pub	TCGA-B6-A0RO-01	TCGA-B6-A0RO	0
Luminal A	brca_tcga_pub	TCGA-B6-A0WT-01	TCGA-B6-A0WT	0
Luminal A	brca_tcga_pub	TCGA-A1-A0SE-01	TCGA-A1-A0SE	0
Luminal A	brca_tcga_pub	TCGA-AO-A0JJ-01	TCGA-AO-A0JJ	0
Luminal A	brca_tcga_pub	TCGA-A1-A0SH-01	TCGA-A1-A0SH	0
Luminal A	brca_tcga_pub	TCGA-A8-A06P-01	TCGA-A8-A06P	0
Luminal A	brca_tcga_pub	TCGA-A8-A07J-01	TCGA-A8-A07J	0
Luminal A	brca_tcga_pub	TCGA-A8-A08A-01	TCGA-A8-A08A	0
Luminal A	brca_tcga_pub	TCGA-A8-A08T-01	TCGA-A8-A08T	0
Luminal A	brca_tcga_pub	TCGA-A8-A08Z-01	TCGA-A8-A08Z	0
Luminal A	brca_tcga_pub	TCGA-A8-A090-01	TCGA-A8-A090	0
Luminal A	brca_tcga_pub	TCGA-A8-A099-01	TCGA-A8-A099	0
Luminal A	brca_tcga_pub	TCGA-A8-A09A-01	TCGA-A8-A09A	0
Luminal A	brca_tcga_pub	TCGA-A8-A09T-01	TCGA-A8-A09T	0
Luminal A	brca_tcga_pub	TCGA-A8-A0A4-01	TCGA-A8-A0A4	0
Luminal A	brca_tcga_pub	TCGA-A8-A0A6-01	TCGA-A8-A0A6	0
Luminal A	brca_tcga_pub	TCGA-A8-A0AD-01	TCGA-A8-A0AD	0
Luminal A	brca_tcga_pub	TCGA-AN-A0FN-01	TCGA-AN-A0FN	0
Luminal A	brca_tcga_pub	TCGA-AN-A0XL-01	TCGA-AN-A0XL	0
Luminal A	brca_tcga_pub	TCGA-AN-A0XN-01	TCGA-AN-A0XN	0
Luminal A	brca_tcga_pub	TCGA-AN-A0XO-01	TCGA-AN-A0XO	0
Luminal A	brca_tcga_pub	TCGA-AN-A0XS-01	TCGA-AN-A0XS	0
Luminal A	brca_tcga_pub	TCGA-AN-A0XV-01	TCGA-AN-A0XV	0
Luminal A	brca_tcga_pub	TCGA-BH-A0B0-01	TCGA-BH-A0B0	0
Luminal A	brca_tcga_pub	TCGA-BH-A0BP-01	TCGA-BH-A0BP	0
Luminal A	brca_tcga_pub	TCGA-BH-A0BQ-01	TCGA-BH-A0BQ	0
Luminal A	brca_tcga_pub	TCGA-BH-A0BT-01	TCGA-BH-A0BT	0
Luminal A	brca_tcga_pub	TCGA-BH-A0DO-01	TCGA-BH-A0DO	0
Luminal A	brca_tcga_pub	TCGA-BH-A0EI-01	TCGA-BH-A0EI	0
Luminal A	brca_tcga_pub	TCGA-BH-A0H5-01	TCGA-BH-A0H5	0
Luminal A	brca_tcga_pub	TCGA-BH-A0HA-01	TCGA-BH-A0HA	0
Luminal A	brca_tcga_pub	TCGA-BH-A0W4-01	TCGA-BH-A0W4	0
Luminal A	brca_tcga_pub	TCGA-BH-A0W5-01	TCGA-BH-A0W5	0
Luminal A	brca_tcga_pub	TCGA-BH-A18I-01	TCGA-BH-A18I	0
Luminal A	brca_tcga_pub	TCGA-C8-A12O-01	TCGA-C8-A12O	0
Luminal A	brca_tcga_pub	TCGA-C8-A132-01	TCGA-C8-A132	0
Luminal A	brca_tcga_pub	TCGA-E2-A14Q-01	TCGA-E2-A14Q	0
Luminal A	brca_tcga_pub	TCGA-E2-A14T-01	TCGA-E2-A14T	0
Luminal A	brca_tcga_pub	TCGA-E2-A14Z-01	TCGA-E2-A14Z	0
Luminal A	brca_tcga_pub	TCGA-E2-A153-01	TCGA-E2-A153	0
Luminal A	brca_tcga_pub	TCGA-E2-A154-01	TCGA-E2-A154	0
Luminal A	brca_tcga_pub	TCGA-E2-A15C-01	TCGA-E2-A15C	0
Luminal A	brca_tcga_pub	TCGA-E2-A15D-01	TCGA-E2-A15D	0
Luminal A	brca_tcga_pub	TCGA-E2-A15E-01	TCGA-E2-A15E	0
Luminal A	brca_tcga_pub	TCGA-E2-A15O-01	TCGA-E2-A15O	0
Luminal A	brca_tcga_pub	TCGA-E2-A15P-01	TCGA-E2-A15P	0
Luminal A	brca_tcga_pub	TCGA-E2-A1BC-01	TCGA-E2-A1BC	0
Luminal A	brca_tcga_pub	TCGA-A7-A0DC-01	TCGA-A7-A0DC	0
Luminal A	brca_tcga_pub	TCGA-BH-A0B2-01	TCGA-BH-A0B2	0
Luminal A	brca_tcga_pub	TCGA-D8-A146-01	TCGA-D8-A146	0

## Sheet: Table S18
Table S18. Alteration frequency of tubulin isoform genes in the luminal A BC tumor samples from TCGA, Cell 2015 and TCGA, Nature 2012 studies.
Tumor subtype	Gene	Mut (%)	Amp (%)	Del (%)	Fusion (%)	Total cases
Luminal A	TUBA1A	0 (0)	0 (0)	0 (0)	0 (0)	0
Luminal A	TUBA1B	0 (0)	0 (0)	0 (0)	0 (0)	0
Luminal A	TUBA1C	2 (0.46)	0 (0)	0 (0)	0 (0)	2
Luminal A	TUBA3C	3 (0.69)	1 (0.23)	2 (0.46)	0 (0)	6
Luminal A	TUBA3D	0 (0)	0 (0)	2 (0.46)	0 (0)	2
Luminal A	TUBA4A	0 (0)	0 (0)	1 (0.23)	0 (0)	1
Luminal A	TUBA4B	0 (0)	0 (0)	1 (0.23)	0 (0)	1
Luminal A	TUBA8	0 (0)	1 (0.23)	0 (0)	0 (0)	1
Luminal A	TUBAL3	0 (0)	2 (0.46)	0 (0)	0 (0)	3
Luminal A	TUBB	0 (0)	1 (0.23)	0 (0)	0 (0)	1
Luminal A	TUBB1	0 (0)	22 (5.05)	0 (0)	0 (0)	22
Luminal A	TUBB2A	0 (0)	1 (0.23)	1 (0.23)	0 (0)	2
Luminal A	TUBB2B	2 (0.46)	1 (0.23)	1 (0.23)	0 (0)	4
Luminal A	TUBB3	0 (0)	0 (0)	10 (2.29)	0 (0)	10
Luminal A	TUBB4A	1 (0.23)	2 (0.46)	0 (0)	0 (0)	3
Luminal A	TUBB4B	0 (0)	0 (0)	0 (0)	0 (0)	0
Luminal A	TUBB6	1 (0.23)	1 (0.23)	1 (0.23)	0 (0)	3
Luminal A	TUBB7P	0 (0)	0 (0)	0 (0)	0 (0)	0
Luminal A	TUBB8	0 (0)	1 (0.23)	0 (0)	0 (0)	1
Luminal A	TUBD1	1 (0.23)	17 (3.9)	0 (0)	0 (0)	18
Luminal A	TUBE1	1 (0.23)	4 (0.92)	0 (0)	0 (0)	5
Luminal A	TUBG1	1 (0.23)	2 (0.46)	0 (0)	0 (0)	3
Luminal A	TUBG2	1 (0.23)	2 (0.46)	0 (0)	0 (0)	3
Luminal A	TUBGCP2	0 (0)	0 (0)	1 (0.23)	0 (0)	1
Luminal A	TUBGCP3	0 (0)	2 (0.46)	0 (0)	0 (0)	2
Luminal A	TUBGCP4	1 (0.23)	1 (0.23)	0 (0)	0 (0)	2
Luminal A	TUBGCP5	2 (0.46)	0 (0)	1 (0.23)	0 (0)	4
Luminal A	TUBGCP6	0 (0)	0 (0)	1 (0.23)	0 (0)	1

## Sheet: Table S19
Table S19. Type of genetic alterations across luminal B BC tumor samples from TCGA, Cell 2015 and TCGA, Nature 2012 studies.
Tumor subtype	Study ID	Sample ID	Patient ID	Altered	TUBA1A: PROT>=2 PROT<=-2 AMP HOMDEL EXP>=2 EXP<=-2 MUT FUSION;	TUBA1B: PROT>=2 PROT<=-2 AMP HOMDEL EXP>=2 EXP<=-2 MUT FUSION;	TUBA1C: PROT>=2 PROT<=-2 AMP HOMDEL EXP>=2 EXP<=-2 MUT FUSION;	TUBA3C: PROT>=2 PROT<=-2 AMP HOMDEL EXP>=2 EXP<=-2 MUT FUSION;	TUBA3D: PROT>=2 PROT<=-2 AMP HOMDEL EXP>=2 EXP<=-2 MUT FUSION;	TUBA4A: PROT>=2 PROT<=-2 AMP HOMDEL EXP>=2 EXP<=-2 MUT FUSION;	TUBA4B: PROT>=2 PROT<=-2 AMP HOMDEL EXP>=2 EXP<=-2 MUT FUSION;	TUBA8: PROT>=2 PROT<=-2 AMP HOMDEL EXP>=2 EXP<=-2 MUT FUSION;	TUBAL3: PROT>=2 PROT<=-2 AMP HOMDEL EXP>=2 EXP<=-2 MUT FUSION;	TUBB: PROT>=2 PROT<=-2 AMP HOMDEL EXP>=2 EXP<=-2 MUT FUSION;	TUBB1: PROT>=2 PROT<=-2 AMP HOMDEL EXP>=2 EXP<=-2 MUT FUSION;	TUBB2A: PROT>=2 PROT<=-2 AMP HOMDEL EXP>=2 EXP<=-2 MUT FUSION;	TUBB2B: PROT>=2 PROT<=-2 AMP HOMDEL EXP>=2 EXP<=-2 MUT FUSION;	TUBB3: PROT>=2 PROT<=-2 AMP HOMDEL EXP>=2 EXP<=-2 MUT FUSION;	TUBB4A: PROT>=2 PROT<=-2 AMP HOMDEL EXP>=2 EXP<=-2 MUT FUSION;	TUBB4B: PROT>=2 PROT<=-2 AMP HOMDEL EXP>=2 EXP<=-2 MUT FUSION;	TUBB6: PROT>=2 PROT<=-2 AMP HOMDEL EXP>=2 EXP<=-2 MUT FUSION;	TUBB7P: PROT>=2 PROT<=-2 AMP HOMDEL EXP>=2 EXP<=-2 MUT FUSION;	TUBB8: PROT>=2 PROT<=-2 AMP HOMDEL EXP>=2 EXP<=-2 MUT FUSION;	TUBD1: PROT>=2 PROT<=-2 AMP HOMDEL EXP>=2 EXP<=-2 MUT FUSION;	TUBE1: PROT>=2 PROT<=-2 AMP HOMDEL EXP>=2 EXP<=-2 MUT FUSION;	TUBG1: PROT>=2 PROT<=-2 AMP HOMDEL EXP>=2 EXP<=-2 MUT FUSION;	TUBG2: PROT>=2 PROT<=-2 AMP HOMDEL EXP>=2 EXP<=-2 MUT FUSION;	TUBGCP2: PROT>=2 PROT<=-2 AMP HOMDEL EXP>=2 EXP<=-2 MUT FUSION;	TUBGCP3: PROT>=2 PROT<=-2 AMP HOMDEL EXP>=2 EXP<=-2 MUT FUSION;	TUBGCP4: PROT>=2 PROT<=-2 AMP HOMDEL EXP>=2 EXP<=-2 MUT FUSION;	TUBGCP5: PROT>=2 PROT<=-2 AMP HOMDEL EXP>=2 EXP<=-2 MUT FUSION;	TUBGCP6: PROT>=2 PROT<=-2 AMP HOMDEL EXP>=2 EXP<=-2 MUT FUSION;
Luminal B	brca_tcga_pub2015	TCGA-D8-A13Y-01	TCGA-D8-A13Y	1		EXP: UP;				EXP: UP;																		EXP: DOWN;		EXP: UP;	EXP: UP;	EXP: DOWN;
Luminal B	brca_tcga_pub2015	TCGA-A7-A0CJ-01	TCGA-A7-A0CJ	1				EXP: UP;	EXP: UP;								EXP: UP;							EXP: UP;				CNA: HOMDEL; EXP: DOWN;
Luminal B	brca_tcga_pub2015	TCGA-BH-A0HY-01	TCGA-BH-A0HY	1																								CNA: HOMDEL;
Luminal B	brca_tcga_pub2015	TCGA-C8-A27A-01	TCGA-C8-A27A	1																				CNA: AMP;						CNA: AMP;	CNA: AMP;
Luminal B	brca_tcga_pub2015	TCGA-BH-A0W3-01	TCGA-BH-A0W3	1																										EXP: UP;
Luminal B	brca_tcga_pub2015	TCGA-B6-A0WV-01	TCGA-B6-A0WV	1						EXP: UP;
Luminal B	brca_tcga_pub2015	TCGA-B6-A0X5-01	TCGA-B6-A0X5	1				CNA: AMP;		EXP: DOWN;																			EXP: DOWN;
Luminal B	brca_tcga_pub2015	TCGA-B6-A0WW-01	TCGA-B6-A0WW	1								CNA: AMP;																	EXP: DOWN;	EXP: UP;		EXP: DOWN;
Luminal B	brca_tcga_pub2015	TCGA-A1-A0SI-01	TCGA-A1-A0SI	1																												MUT: P1126A;
Luminal B	brca_tcga_pub2015	TCGA-AR-A0U2-01	TCGA-AR-A0U2	1		PROT: DOWN;	EXP: UP;											CNA: HOMDEL;												EXP: UP;	EXP: UP;
Luminal B	brca_tcga_pub2015	TCGA-AR-A0TY-01	TCGA-AR-A0TY	1											CNA: AMP;									CNA: AMP; EXP: UP;					EXP: UP;	EXP: UP;		EXP: DOWN;
Luminal B	brca_tcga_pub2015	TCGA-E9-A1RE-01	TCGA-E9-A1RE	1																									MUT: E884K;
Luminal B	brca_tcga_pub2015	TCGA-E9-A1NF-01	TCGA-E9-A1NF	1																											CNA: HOMDEL;
Luminal B	brca_tcga_pub2015	TCGA-E9-A1NA-01	TCGA-E9-A1NA	1																				CNA: AMP;
Luminal B	brca_tcga_pub2015	TCGA-A2-A0SV-01	TCGA-A2-A0SV	1											CNA: AMP; EXP: UP;
Luminal B	brca_tcga_pub2015	TCGA-BH-A18U-01	TCGA-BH-A18U	1													EXP: DOWN;	CNA: HOMDEL;							EXP: UP;	EXP: UP;	EXP: UP;
Luminal B	brca_tcga_pub2015	TCGA-E9-A22D-01	TCGA-E9-A22D	1								CNA: AMP;			CNA: AMP;									CNA: AMP;
Luminal B	brca_tcga_pub2015	TCGA-E9-A22A-01	TCGA-E9-A22A	1																				CNA: AMP;
Luminal B	brca_tcga_pub2015	TCGA-E9-A226-01	TCGA-E9-A226	1											CNA: AMP;
Luminal B	brca_tcga_pub2015	TCGA-B6-A0IB-01	TCGA-B6-A0IB	1																											EXP: DOWN;
Luminal B	brca_tcga_pub2015	TCGA-A2-A0YT-01	TCGA-A2-A0YT	1	CNA: AMP;	CNA: AMP;	CNA: AMP; EXP: UP;																	EXP: UP;					EXP: DOWN;
Luminal B	brca_tcga_pub2015	TCGA-BH-A1F2-01	TCGA-BH-A1F2	1		PROT: DOWN;		MUT: D98V;
Luminal B	brca_tcga_pub2015	TCGA-E2-A14S-01	TCGA-E2-A14S	1																											EXP: DOWN;	EXP: UP;
Luminal B	brca_tcga_pub2015	TCGA-E2-A14W-01	TCGA-E2-A14W	1					EXP: UP;			EXP: UP;
Luminal B	brca_tcga_pub2015	TCGA-E2-A14O-01	TCGA-E2-A14O	1																							EXP: UP;
Luminal B	brca_tcga_pub2015	TCGA-A2-A0YG-01	TCGA-A2-A0YG	1																				CNA: AMP; EXP: UP;
Luminal B	brca_tcga_pub2015	TCGA-A2-A0YH-01	TCGA-A2-A0YH	1																												EXP: DOWN;
Luminal B	brca_tcga_pub2015	TCGA-BH-A1FM-01	TCGA-BH-A1FM	1																				CNA: AMP;
Luminal B	brca_tcga_pub2015	TCGA-BH-A1FN-01	TCGA-BH-A1FN	1																					CNA: AMP;
Luminal B	brca_tcga_pub2015	TCGA-C8-A1HM-01	TCGA-C8-A1HM	1						CNA: AMP;														CNA: AMP; EXP: UP;				CNA: HOMDEL; EXP: DOWN;
Luminal B	brca_tcga_pub2015	TCGA-C8-A1HN-01	TCGA-C8-A1HN	1											CNA: AMP;									EXP: UP;
Luminal B	brca_tcga_pub2015	TCGA-E2-A109-01	TCGA-E2-A109	1											CNA: AMP;									EXP: DOWN;
Luminal B	brca_tcga_pub2015	TCGA-E2-A10C-01	TCGA-E2-A10C	1				MUT: S158*;									EXP: UP;													EXP: DOWN;
Luminal B	brca_tcga_pub2015	TCGA-AN-A0FY-01	TCGA-AN-A0FY	1											CNA: AMP;						CNA: HOMDEL;								EXP: UP;	EXP: DOWN;	CNA: HOMDEL; EXP: DOWN;
Luminal B	brca_tcga_pub2015	TCGA-A8-A06Q-01	TCGA-A8-A06Q	1											CNA: AMP; EXP: UP;						EXP: DOWN;
Luminal B	brca_tcga_pub2015	TCGA-A8-A06R-01	TCGA-A8-A06R	1										EXP: UP;	CNA: AMP;															EXP: DOWN;	CNA: AMP;
Luminal B	brca_tcga_pub2015	TCGA-A8-A06O-01	TCGA-A8-A06O	1												CNA: HOMDEL;	CNA: HOMDEL;									EXP: UP;	EXP: UP;	EXP: UP;				EXP: UP;
Luminal B	brca_tcga_pub2015	TCGA-A8-A06N-01	TCGA-A8-A06N	1										EXP: DOWN;				EXP: DOWN;	EXP: DOWN;		EXP: DOWN;
Luminal B	brca_tcga_pub2015	TCGA-A8-A081-01	TCGA-A8-A081	1																						EXP: UP;	EXP: UP;
Luminal B	brca_tcga_pub2015	TCGA-AN-A0AM-01	TCGA-AN-A0AM	1						EXP: UP;		EXP: UP;			CNA: AMP;									EXP: UP;
Luminal B	brca_tcga_pub2015	TCGA-AN-A0AK-01	TCGA-AN-A0AK	1												MUT: E444D;				EXP: UP;					EXP: UP;	EXP: UP;	EXP: UP;		EXP: UP;		EXP: UP;
Luminal B	brca_tcga_pub2015	TCGA-AN-A0AJ-01	TCGA-AN-A0AJ	1																				EXP: UP;
Luminal B	brca_tcga_pub2015	TCGA-A8-A06Z-01	TCGA-A8-A06Z	1																	EXP: DOWN;					EXP: UP;	EXP: UP;
Luminal B	brca_tcga_pub2015	TCGA-A8-A076-01	TCGA-A8-A076	1											CNA: AMP;									CNA: AMP; EXP: UP;					EXP: DOWN;
Luminal B	brca_tcga_pub2015	TCGA-A8-A079-01	TCGA-A8-A079	1		EXP: UP;						CNA: AMP;				CNA: HOMDEL;	CNA: HOMDEL;			EXP: UP;					CNA: HOMDEL;						EXP: DOWN;
Luminal B	brca_tcga_pub2015	TCGA-D8-A1XZ-01	TCGA-D8-A1XZ	1																	MUT: R391H;
Luminal B	brca_tcga_pub2015	TCGA-D8-A1XL-01	TCGA-D8-A1XL	1								CNA: AMP;
Luminal B	brca_tcga_pub2015	TCGA-A2-A0EY-01	TCGA-A2-A0EY	1												EXP: UP;							EXP: UP;	EXP: UP;							CNA: HOMDEL; EXP: DOWN;
Luminal B	brca_tcga_pub2015	TCGA-D8-A1Y2-01	TCGA-D8-A1Y2	1		PROT: UP;																				MUT: E43K;
Luminal B	brca_tcga_pub2015	TCGA-A2-A0D4-01	TCGA-A2-A0D4	1		EXP: UP;																		EXP: UP;			EXP: UP;				EXP: DOWN;
Luminal B	brca_tcga_pub2015	TCGA-D8-A27N-01	TCGA-D8-A27N	1																				CNA: AMP;
Luminal B	brca_tcga_pub2015	TCGA-A2-A0CW-01	TCGA-A2-A0CW	1											CNA: AMP;									EXP: UP;				EXP: DOWN;
Luminal B	brca_tcga_pub2015	TCGA-A2-A4S3-01	TCGA-A2-A4S3	1																						CNA: AMP;	CNA: AMP;
Luminal B	brca_tcga_pub2015	TCGA-EW-A1OZ-01	TCGA-EW-A1OZ	1																				CNA: AMP;								CNA: AMP;
Luminal B	brca_tcga_pub2015	TCGA-AR-A24N-01	TCGA-AR-A24N	1																									CNA: HOMDEL;
Luminal B	brca_tcga_pub2015	TCGA-A7-A2KD-01	TCGA-A7-A2KD	1																						CNA: AMP;	CNA: AMP;
Luminal B	brca_tcga_pub2015	TCGA-C8-A12U-01	TCGA-C8-A12U	1								CNA: HOMDEL;							EXP: UP;				EXP: UP;	CNA: AMP; EXP: UP;
Luminal B	brca_tcga_pub2015	TCGA-C8-A12M-01	TCGA-C8-A12M	1						EXP: DOWN;		EXP: DOWN;												CNA: AMP; EXP: UP;
Luminal B	brca_tcga_pub2015	TCGA-A8-A07W-01	TCGA-A8-A07W	1				EXP: UP;																		EXP: UP;	EXP: UP;
Luminal B	brca_tcga_pub2015	TCGA-A8-A08G-01	TCGA-A8-A08G	1	EXP: UP;			EXP: UP;	EXP: UP;				EXP: UP;											EXP: UP;		EXP: UP;			EXP: UP;
Luminal B	brca_tcga_pub2015	TCGA-A8-A08I-01	TCGA-A8-A08I	1												EXP: DOWN;									CNA: HOMDEL;				EXP: UP;
Luminal B	brca_tcga_pub2015	TCGA-A8-A092-01	TCGA-A8-A092	1																				EXP: UP;		EXP: UP;	EXP: UP;
Luminal B	brca_tcga_pub2015	TCGA-A8-A095-01	TCGA-A8-A095	1																			MUT: R276Q;
Luminal B	brca_tcga_pub2015	TCGA-A8-A08S-01	TCGA-A8-A08S	1																									EXP: DOWN;
Luminal B	brca_tcga_pub2015	TCGA-A8-A09I-01	TCGA-A8-A09I	1									EXP: DOWN;			EXP: UP;								CNA: AMP; EXP: UP;
Luminal B	brca_tcga_pub2015	TCGA-A8-A09N-01	TCGA-A8-A09N	1																										EXP: DOWN;
Luminal B	brca_tcga_pub2015	TCGA-A8-A09Q-01	TCGA-A8-A09Q	1					MUT: A126V;						EXP: UP;														EXP: DOWN;
Luminal B	brca_tcga_pub2015	TCGA-A1-A0SN-01	TCGA-A1-A0SN	1											CNA: HOMDEL;									CNA: AMP;
Luminal B	brca_tcga_pub2015	TCGA-D8-A1J8-01	TCGA-D8-A1J8	1																								MUT: M757I;
Luminal B	brca_tcga_pub2015	TCGA-D8-A1J9-01	TCGA-D8-A1J9	1																CNA: HOMDEL;
Luminal B	brca_tcga_pub2015	TCGA-B6-A1KN-01	TCGA-B6-A1KN	1											CNA: AMP;
Luminal B	brca_tcga_pub2015	TCGA-A2-A04R-01	TCGA-A2-A04R	1		EXP: UP;			EXP: UP;															CNA: AMP; EXP: UP;	EXP: DOWN;			MUT: T75A;
Luminal B	brca_tcga_pub2015	TCGA-A2-A25B-01	TCGA-A2-A25B	1																				CNA: AMP;							CNA: HOMDEL;
Luminal B	brca_tcga_pub2015	TCGA-A2-A25C-01	TCGA-A2-A25C	1																												CNA: HOMDEL;
Luminal B	brca_tcga_pub2015	TCGA-AC-A2BM-01	TCGA-AC-A2BM	1											CNA: AMP;
Luminal B	brca_tcga_pub2015	TCGA-BH-A0C7-01	TCGA-BH-A0C7	1																				EXP: UP;		EXP: UP;	EXP: UP;		CNA: AMP; EXP: UP;
Luminal B	brca_tcga_pub2015	TCGA-BH-A0DD-01	TCGA-BH-A0DD	1																				CNA: AMP; EXP: UP;				EXP: DOWN;	EXP: DOWN;			EXP: DOWN;
Luminal B	brca_tcga_pub2015	TCGA-AQ-A54O-01	TCGA-AQ-A54O	1											CNA: AMP;
Luminal B	brca_tcga_pub2015	TCGA-LL-A5YM-01	TCGA-LL-A5YM	1								CNA: AMP;
Luminal B	brca_tcga_pub2015	TCGA-BH-A0AU-01	TCGA-BH-A0AU	1								CNA: AMP;			EXP: UP;			CNA: HOMDEL;
Luminal B	brca_tcga_pub2015	TCGA-BH-A0C0-01	TCGA-BH-A0C0	1																EXP: UP;				EXP: UP;		EXP: UP;	EXP: UP;		EXP: DOWN;
Luminal B	brca_tcga_pub2015	TCGA-BH-A0BF-01	TCGA-BH-A0BF	1	EXP: UP;			CNA: HOMDEL;										CNA: HOMDEL;										EXP: UP;
Luminal B	brca_tcga_pub2015	TCGA-BH-A0BD-01	TCGA-BH-A0BD	1									EXP: UP;
Luminal B	brca_tcga_pub	TCGA-A2-A0SV-01	TCGA-A2-A0SV	1											CNA: AMP; EXP: UP;
Luminal B	brca_tcga_pub	TCGA-AO-A03O-01	TCGA-AO-A03O	1													EXP: UP;
Luminal B	brca_tcga_pub	TCGA-B6-A0WW-01	TCGA-B6-A0WW	1																									EXP: DOWN;	EXP: UP;		EXP: DOWN;
Luminal B	brca_tcga_pub	TCGA-BH-A18J-01	TCGA-BH-A18J	1																								CNA: AMP; EXP: UP;			EXP: DOWN;	EXP: DOWN;
Luminal B	brca_tcga_pub	TCGA-A8-A06X-01	TCGA-A8-A06X	1	EXP: UP;		EXP: UP;						EXP: UP;	EXP: UP;									CNA: AMP;	CNA: AMP; EXP: UP;					CNA: HOMDEL;			EXP: DOWN;
Luminal B	brca_tcga_pub	TCGA-B6-A0IC-01	TCGA-B6-A0IC	1												EXP: DOWN;					EXP: DOWN;
Luminal B	brca_tcga_pub	TCGA-BH-A18U-01	TCGA-BH-A18U	1													EXP: DOWN;								EXP: UP;		EXP: UP;
Luminal B	brca_tcga_pub	TCGA-BH-A1EW-01	TCGA-BH-A1EW	1																				EXP: UP;
Luminal B	brca_tcga_pub	TCGA-AR-A0TY-01	TCGA-AR-A0TY	1																				CNA: AMP; EXP: UP;					EXP: UP;	EXP: UP;		EXP: DOWN;
Luminal B	brca_tcga_pub	TCGA-B6-A0X5-01	TCGA-B6-A0X5	1				CNA: AMP;		EXP: DOWN;																			EXP: DOWN;
Luminal B	brca_tcga_pub	TCGA-B6-A0RL-01	TCGA-B6-A0RL	1																	EXP: DOWN;
Luminal B	brca_tcga_pub	TCGA-AR-A0U2-01	TCGA-AR-A0U2	1			EXP: UP;																							EXP: UP;	EXP: UP;
Luminal B	brca_tcga_pub	TCGA-AO-A0J3-01	TCGA-AO-A0J3	1				EXP: DOWN;		EXP: DOWN;						EXP: UP;	EXP: UP;						EXP: UP;	CNA: AMP; EXP: UP;
Luminal B	brca_tcga_pub	TCGA-D8-A13Y-01	TCGA-D8-A13Y	1		EXP: UP;				EXP: UP;																		EXP: DOWN;		EXP: UP;	EXP: UP;	EXP: DOWN;
Luminal B	brca_tcga_pub	TCGA-A7-A13F-01	TCGA-A7-A13F	1	EXP: UP;			EXP: UP;						EXP: UP;	CNA: AMP;		EXP: DOWN;						EXP: UP;		EXP: DOWN;	EXP: UP;	EXP: UP;	EXP: UP;
Luminal B	brca_tcga_pub	TCGA-D8-A140-01	TCGA-D8-A140	1																				EXP: UP;
Luminal B	brca_tcga_pub	TCGA-A7-A0CJ-01	TCGA-A7-A0CJ	1					EXP: UP;								EXP: UP;							EXP: UP;				EXP: DOWN;
Luminal B	brca_tcga_pub	TCGA-AQ-A04H-01	TCGA-AQ-A04H	1			EXP: UP;																	CNA: AMP;
Luminal B	brca_tcga_pub	TCGA-BH-A0BD-01	TCGA-BH-A0BD	1									EXP: UP;
Luminal B	brca_tcga_pub	TCGA-A2-A0T3-01	TCGA-A2-A0T3	1																				EXP: UP;
Luminal B	brca_tcga_pub	TCGA-A2-A0YG-01	TCGA-A2-A0YG	1																				CNA: AMP; EXP: UP;
Luminal B	brca_tcga_pub	TCGA-A2-A0EY-01	TCGA-A2-A0EY	1												EXP: UP;			CNA: AMP;			CNA: HOMDEL;	EXP: UP;								CNA: HOMDEL; EXP: DOWN;
Luminal B	brca_tcga_pub	TCGA-A2-A0D4-01	TCGA-A2-A0D4	1		EXP: UP;																		EXP: UP;							EXP: DOWN;
Luminal B	brca_tcga_pub	TCGA-E2-A107-01	TCGA-E2-A107	1																						EXP: UP;	EXP: UP;
Luminal B	brca_tcga_pub	TCGA-AO-A0JI-01	TCGA-AO-A0JI	1			EXP: DOWN;	EXP: DOWN;		EXP: DOWN;													EXP: DOWN;					EXP: DOWN;
Luminal B	brca_tcga_pub	TCGA-E2-A10C-01	TCGA-E2-A10C	1				MUT: S158*;									EXP: UP;													EXP: DOWN;
Luminal B	brca_tcga_pub	TCGA-E2-A10A-01	TCGA-E2-A10A	1													EXP: DOWN;															EXP: DOWN;
Luminal B	brca_tcga_pub	TCGA-BH-A0C0-01	TCGA-BH-A0C0	1																						EXP: UP;	EXP: UP;		EXP: DOWN;
Luminal B	brca_tcga_pub	TCGA-E2-A109-01	TCGA-E2-A109	1																				EXP: DOWN;
Luminal B	brca_tcga_pub	TCGA-AO-A0JC-01	TCGA-AO-A0JC	1			EXP: DOWN;																EXP: DOWN;			EXP: DOWN;						EXP: UP;
Luminal B	brca_tcga_pub	TCGA-BH-A0HW-01	TCGA-BH-A0HW	1				EXP: DOWN;		EXP: DOWN;														CNA: AMP;		CNA: AMP;	CNA: AMP;
Luminal B	brca_tcga_pub	TCGA-AO-A0JD-01	TCGA-AO-A0JD	1		EXP: UP;	MUT: Q31L;	EXP: UP;		EXP: UP;																					CNA: HOMDEL;	EXP: DOWN;
Luminal B	brca_tcga_pub	TCGA-AO-A0JM-01	TCGA-AO-A0JM	1				CNA: HOMDEL;																CNA: AMP; EXP: UP;
Luminal B	brca_tcga_pub	TCGA-A2-A0CW-01	TCGA-A2-A0CW	1											CNA: AMP;									EXP: UP;				EXP: DOWN;
Luminal B	brca_tcga_pub	TCGA-A2-A0CT-01	TCGA-A2-A0CT	1																											EXP: DOWN;
Luminal B	brca_tcga_pub	TCGA-AO-A12B-01	TCGA-AO-A12B	1	EXP: DOWN;			EXP: UP;	EXP: UP;							EXP: DOWN;		CNA: HOMDEL;					EXP: DOWN;
Luminal B	brca_tcga_pub	TCGA-A2-A04R-01	TCGA-A2-A04R	1					EXP: UP;															EXP: UP;	EXP: DOWN;			MUT: T75A;
Luminal B	brca_tcga_pub	TCGA-AO-A03P-01	TCGA-AO-A03P	1											CNA: AMP;													EXP: UP;		CNA: AMP; EXP: UP;
Luminal B	brca_tcga_pub	TCGA-A8-A06N-01	TCGA-A8-A06N	1										EXP: DOWN;				EXP: DOWN;			EXP: DOWN;
Luminal B	brca_tcga_pub	TCGA-A8-A06O-01	TCGA-A8-A06O	1												CNA: HOMDEL;	CNA: HOMDEL;									EXP: UP;		EXP: UP;				EXP: UP;
Luminal B	brca_tcga_pub	TCGA-A8-A06Q-01	TCGA-A8-A06Q	1											CNA: AMP; EXP: UP;						EXP: DOWN;
Luminal B	brca_tcga_pub	TCGA-A8-A06R-01	TCGA-A8-A06R	1																										EXP: DOWN;
Luminal B	brca_tcga_pub	TCGA-A8-A06Z-01	TCGA-A8-A06Z	1																	EXP: DOWN;					EXP: UP;	EXP: UP;
Luminal B	brca_tcga_pub	TCGA-A8-A079-01	TCGA-A8-A079	1		EXP: UP;																									EXP: DOWN;
Luminal B	brca_tcga_pub	TCGA-A8-A07L-01	TCGA-A8-A07L	1													EXP: UP;
Luminal B	brca_tcga_pub	TCGA-A8-A07S-01	TCGA-A8-A07S	1								EXP: DOWN;
Luminal B	brca_tcga_pub	TCGA-A8-A07W-01	TCGA-A8-A07W	1				EXP: UP;																		EXP: UP;	EXP: UP;
Luminal B	brca_tcga_pub	TCGA-A8-A07Z-01	TCGA-A8-A07Z	1				EXP: UP;	EXP: UP;						EXP: UP;
Luminal B	brca_tcga_pub	TCGA-A8-A082-01	TCGA-A8-A082	1									EXP: UP;		EXP: UP;
Luminal B	brca_tcga_pub	TCGA-A8-A084-01	TCGA-A8-A084	1																				EXP: DOWN;
Luminal B	brca_tcga_pub	TCGA-A8-A085-01	TCGA-A8-A085	1																				CNA: AMP; EXP: UP;		EXP: UP;	EXP: UP;
Luminal B	brca_tcga_pub	TCGA-A8-A08F-01	TCGA-A8-A08F	1																				EXP: UP;					EXP: DOWN;
Luminal B	brca_tcga_pub	TCGA-A8-A08G-01	TCGA-A8-A08G	1	EXP: UP;			EXP: UP;	EXP: UP;				EXP: UP;											EXP: UP;		EXP: UP;
Luminal B	brca_tcga_pub	TCGA-A8-A08I-01	TCGA-A8-A08I	1												EXP: DOWN;													EXP: UP;
Luminal B	brca_tcga_pub	TCGA-A8-A097-01	TCGA-A8-A097	1																				EXP: UP;
Luminal B	brca_tcga_pub	TCGA-A8-A09C-01	TCGA-A8-A09C	1				EXP: DOWN;
Luminal B	brca_tcga_pub	TCGA-A8-A09D-01	TCGA-A8-A09D	1											CNA: AMP; EXP: UP;									EXP: UP;
Luminal B	brca_tcga_pub	TCGA-A8-A09I-01	TCGA-A8-A09I	1									EXP: DOWN;			EXP: UP;								CNA: AMP; EXP: UP;
Luminal B	brca_tcga_pub	TCGA-A8-A09N-01	TCGA-A8-A09N	1																										EXP: DOWN;
Luminal B	brca_tcga_pub	TCGA-A8-A09Q-01	TCGA-A8-A09Q	1											EXP: UP;														EXP: DOWN;
Luminal B	brca_tcga_pub	TCGA-A8-A09R-01	TCGA-A8-A09R	1																							EXP: UP;
Luminal B	brca_tcga_pub	TCGA-A8-A09W-01	TCGA-A8-A09W	1																				EXP: UP;		EXP: UP;	EXP: UP;	EXP: UP;
Luminal B	brca_tcga_pub	TCGA-A8-A09Z-01	TCGA-A8-A09Z	1		EXP: DOWN;				EXP: DOWN;											EXP: DOWN;
Luminal B	brca_tcga_pub	TCGA-AN-A03Y-01	TCGA-AN-A03Y	1											EXP: UP;										EXP: UP;				EXP: UP;
Luminal B	brca_tcga_pub	TCGA-AN-A041-01	TCGA-AN-A041	1						EXP: DOWN;																			EXP: UP;
Luminal B	brca_tcga_pub	TCGA-AN-A0AJ-01	TCGA-AN-A0AJ	1																				EXP: UP;
Luminal B	brca_tcga_pub	TCGA-AN-A0AK-01	TCGA-AN-A0AK	1																					EXP: UP;	EXP: UP;	EXP: UP;		EXP: UP;		EXP: UP;
Luminal B	brca_tcga_pub	TCGA-AN-A0AM-01	TCGA-AN-A0AM	1						EXP: UP;		EXP: UP;												EXP: UP;
Luminal B	brca_tcga_pub	TCGA-AN-A0AS-01	TCGA-AN-A0AS	1																				EXP: DOWN;				EXP: UP;
Luminal B	brca_tcga_pub	TCGA-AN-A0FY-01	TCGA-AN-A0FY	1																									EXP: UP;	EXP: DOWN;	EXP: DOWN;
Luminal B	brca_tcga_pub	TCGA-AN-A0XR-01	TCGA-AN-A0XR	1																				CNA: AMP; EXP: UP;
Luminal B	brca_tcga_pub	TCGA-AN-A0XW-01	TCGA-AN-A0XW	1																				CNA: AMP; EXP: UP;
Luminal B	brca_tcga_pub	TCGA-AR-A0TQ-01	TCGA-AR-A0TQ	1											CNA: AMP;									CNA: AMP; EXP: UP;
Luminal B	brca_tcga_pub	TCGA-AR-A0TT-01	TCGA-AR-A0TT	1																				CNA: AMP; EXP: UP;	CNA: AMP; EXP: UP;			CNA: AMP;	EXP: UP;			CNA: HOMDEL;
Luminal B	brca_tcga_pub	TCGA-AR-A0TV-01	TCGA-AR-A0TV	1											EXP: UP;	EXP: DOWN;						CNA: AMP;							EXP: DOWN;	EXP: UP;
Luminal B	brca_tcga_pub	TCGA-AR-A0TZ-01	TCGA-AR-A0TZ	1	EXP: UP;									EXP: UP;
Luminal B	brca_tcga_pub	TCGA-BH-A0AU-01	TCGA-BH-A0AU	1											EXP: UP;			CNA: HOMDEL;
Luminal B	brca_tcga_pub	TCGA-BH-A0B5-01	TCGA-BH-A0B5	1	EXP: UP;
Luminal B	brca_tcga_pub	TCGA-BH-A0BF-01	TCGA-BH-A0BF	1	EXP: UP;			CNA: HOMDEL;																				EXP: UP;
Luminal B	brca_tcga_pub	TCGA-BH-A0BZ-01	TCGA-BH-A0BZ	1										EXP: UP;			EXP: DOWN;									EXP: UP;	EXP: UP;
Luminal B	brca_tcga_pub	TCGA-BH-A0C3-01	TCGA-BH-A0C3	1																						EXP: UP;	EXP: UP;
Luminal B	brca_tcga_pub	TCGA-BH-A0C7-01	TCGA-BH-A0C7	1																				EXP: UP;		EXP: UP;	EXP: UP;		CNA: AMP; EXP: UP;
Luminal B	brca_tcga_pub	TCGA-BH-A0DD-01	TCGA-BH-A0DD	1																				CNA: AMP; EXP: UP;				EXP: DOWN;	EXP: DOWN;			EXP: DOWN;
Luminal B	brca_tcga_pub	TCGA-BH-A18F-01	TCGA-BH-A18F	1																				EXP: DOWN;
Luminal B	brca_tcga_pub	TCGA-C8-A12M-01	TCGA-C8-A12M	1						EXP: DOWN;		EXP: DOWN;												CNA: AMP; EXP: UP;
Luminal B	brca_tcga_pub	TCGA-C8-A12U-01	TCGA-C8-A12U	1																			EXP: UP;	CNA: AMP; EXP: UP;
Luminal B	brca_tcga_pub	TCGA-C8-A12W-01	TCGA-C8-A12W	1											EXP: UP;											EXP: UP;	EXP: UP;
Luminal B	brca_tcga_pub	TCGA-C8-A12X-01	TCGA-C8-A12X	1									EXP: UP;				EXP: UP;
Luminal B	brca_tcga_pub	TCGA-C8-A1HL-01	TCGA-C8-A1HL	1																			EXP: UP;	CNA: AMP; EXP: UP;
Luminal B	brca_tcga_pub	TCGA-C8-A1HM-01	TCGA-C8-A1HM	1																				CNA: AMP; EXP: UP;				EXP: DOWN;
Luminal B	brca_tcga_pub	TCGA-C8-A1HN-01	TCGA-C8-A1HN	1											CNA: AMP;
Luminal B	brca_tcga_pub	TCGA-E2-A14O-01	TCGA-E2-A14O	1																							EXP: UP;
Luminal B	brca_tcga_pub	TCGA-E2-A14S-01	TCGA-E2-A14S	1																											EXP: DOWN;	EXP: UP;
Luminal B	brca_tcga_pub	TCGA-E2-A14W-01	TCGA-E2-A14W	1					EXP: UP;
Luminal B	brca_tcga_pub	TCGA-E2-A155-01	TCGA-E2-A155	1				EXP: UP;		EXP: UP;														CNA: AMP; EXP: UP;	CNA: AMP; EXP: UP;
Luminal B	brca_tcga_pub	TCGA-E2-A15L-01	TCGA-E2-A15L	1												EXP: DOWN;
Luminal B	brca_tcga_pub	TCGA-E2-A15S-01	TCGA-E2-A15S	1																				EXP: UP;			EXP: UP;	EXP: DOWN;
Luminal B	brca_tcga_pub	TCGA-E2-A15T-01	TCGA-E2-A15T	1									EXP: UP;											EXP: UP;		EXP: UP;	EXP: UP;			EXP: UP;	EXP: UP;	EXP: DOWN;
Luminal B	brca_tcga_pub	TCGA-A2-A0YT-01	TCGA-A2-A0YT	1																				EXP: UP;					EXP: DOWN;
Luminal B	brca_tcga_pub	TCGA-A8-A08S-01	TCGA-A8-A08S	1																									EXP: DOWN;
Luminal B	brca_tcga_pub	TCGA-A8-A09E-01	TCGA-A8-A09E	1																										EXP: UP;
Luminal B	brca_tcga_pub	TCGA-A8-A09K-01	TCGA-A8-A09K	1						EXP: UP;											EXP: DOWN;			EXP: UP;								EXP: UP;
Luminal B	brca_tcga_pub2015	TCGA-BH-A0HU-01	TCGA-BH-A0HU	0
Luminal B	brca_tcga_pub2015	TCGA-A2-A1G4-01	TCGA-A2-A1G4	0
Luminal B	brca_tcga_pub2015	TCGA-BH-A0H0-01	TCGA-BH-A0H0	0
Luminal B	brca_tcga_pub2015	TCGA-C8-A26V-01	TCGA-C8-A26V	0
Luminal B	brca_tcga_pub2015	TCGA-C8-A26W-01	TCGA-C8-A26W	0
Luminal B	brca_tcga_pub2015	TCGA-E9-A1R7-01	TCGA-E9-A1R7	0
Luminal B	brca_tcga_pub2015	TCGA-E9-A249-01	TCGA-E9-A249	0
Luminal B	brca_tcga_pub2015	TCGA-A2-A0SW-01	TCGA-A2-A0SW	0
Luminal B	brca_tcga_pub2015	TCGA-E9-A1NI-01	TCGA-E9-A1NI	0
Luminal B	brca_tcga_pub2015	TCGA-E9-A22H-01	TCGA-E9-A22H	0
Luminal B	brca_tcga_pub2015	TCGA-E2-A15K-01	TCGA-E2-A15K	0
Luminal B	brca_tcga_pub2015	TCGA-BH-A1F8-01	TCGA-BH-A1F8	0
Luminal B	brca_tcga_pub2015	TCGA-C8-A1HG-01	TCGA-C8-A1HG	0
Luminal B	brca_tcga_pub2015	TCGA-AN-A0FF-01	TCGA-AN-A0FF	0
Luminal B	brca_tcga_pub2015	TCGA-A8-A075-01	TCGA-A8-A075	0
Luminal B	brca_tcga_pub2015	TCGA-EW-A1J6-01	TCGA-EW-A1J6	0
Luminal B	brca_tcga_pub2015	TCGA-EW-A1IY-01	TCGA-EW-A1IY	0
Luminal B	brca_tcga_pub2015	TCGA-D8-A27R-01	TCGA-D8-A27R	0
Luminal B	brca_tcga_pub2015	TCGA-D8-A1XF-01	TCGA-D8-A1XF	0
Luminal B	brca_tcga_pub2015	TCGA-D8-A1Y1-01	TCGA-D8-A1Y1	0
Luminal B	brca_tcga_pub2015	TCGA-D8-A1XR-01	TCGA-D8-A1XR	0
Luminal B	brca_tcga_pub2015	TCGA-D8-A1Y3-01	TCGA-D8-A1Y3	0
Luminal B	brca_tcga_pub2015	TCGA-AO-A1KT-01	TCGA-AO-A1KT	0
Luminal B	brca_tcga_pub2015	TCGA-AO-A1KP-01	TCGA-AO-A1KP	0
Luminal B	brca_tcga_pub2015	TCGA-EW-A1PC-01	TCGA-EW-A1PC	0
Luminal B	brca_tcga_pub2015	TCGA-EW-A1OY-01	TCGA-EW-A1OY	0
Luminal B	brca_tcga_pub2015	TCGA-AR-A24R-01	TCGA-AR-A24R	0
Luminal B	brca_tcga_pub2015	TCGA-AR-A24K-01	TCGA-AR-A24K	0
Luminal B	brca_tcga_pub2015	TCGA-AR-A24S-01	TCGA-AR-A24S	0
Luminal B	brca_tcga_pub2015	TCGA-E2-A56Z-01	TCGA-E2-A56Z	0
Luminal B	brca_tcga_pub2015	TCGA-A8-A096-01	TCGA-A8-A096	0
Luminal B	brca_tcga_pub2015	TCGA-D8-A1JI-01	TCGA-D8-A1JI	0
Luminal B	brca_tcga_pub2015	TCGA-D8-A1JE-01	TCGA-D8-A1JE	0
Luminal B	brca_tcga_pub2015	TCGA-D8-A1JC-01	TCGA-D8-A1JC	0
Luminal B	brca_tcga_pub2015	TCGA-D8-A1JD-01	TCGA-D8-A1JD	0
Luminal B	brca_tcga_pub2015	TCGA-B6-A1KC-01	TCGA-B6-A1KC	0
Luminal B	brca_tcga_pub2015	TCGA-E2-A1L7-01	TCGA-E2-A1L7	0
Luminal B	brca_tcga_pub2015	TCGA-BH-A202-01	TCGA-BH-A202	0
Luminal B	brca_tcga_pub2015	TCGA-BH-A204-01	TCGA-BH-A204	0
Luminal B	brca_tcga_pub	TCGA-A2-A0SW-01	TCGA-A2-A0SW	0
Luminal B	brca_tcga_pub	TCGA-BH-A18L-01	TCGA-BH-A18L	0
Luminal B	brca_tcga_pub	TCGA-B6-A0WV-01	TCGA-B6-A0WV	0
Luminal B	brca_tcga_pub	TCGA-B6-A0IB-01	TCGA-B6-A0IB	0
Luminal B	brca_tcga_pub	TCGA-AO-A0J7-01	TCGA-AO-A0J7	0
Luminal B	brca_tcga_pub	TCGA-BH-A0HU-01	TCGA-BH-A0HU	0
Luminal B	brca_tcga_pub	TCGA-BH-A0H0-01	TCGA-BH-A0H0	0
Luminal B	brca_tcga_pub	TCGA-A2-A0T4-01	TCGA-A2-A0T4	0
Luminal B	brca_tcga_pub	TCGA-A2-A0YH-01	TCGA-A2-A0YH	0
Luminal B	brca_tcga_pub	TCGA-BH-A0AY-01	TCGA-BH-A0AY	0
Luminal B	brca_tcga_pub	TCGA-A2-A0ER-01	TCGA-A2-A0ER	0
Luminal B	brca_tcga_pub	TCGA-B6-A0IM-01	TCGA-B6-A0IM	0
Luminal B	brca_tcga_pub	TCGA-A1-A0SM-01	TCGA-A1-A0SM	0
Luminal B	brca_tcga_pub	TCGA-A8-A08P-01	TCGA-A8-A08P	0
Luminal B	brca_tcga_pub	TCGA-A8-A095-01	TCGA-A8-A095	0
Luminal B	brca_tcga_pub	TCGA-A8-A096-01	TCGA-A8-A096	0
Luminal B	brca_tcga_pub	TCGA-A8-A09M-01	TCGA-A8-A09M	0
Luminal B	brca_tcga_pub	TCGA-A8-A0A9-01	TCGA-A8-A0A9	0
Luminal B	brca_tcga_pub	TCGA-A8-A0AB-01	TCGA-A8-A0AB	0
Luminal B	brca_tcga_pub	TCGA-AN-A049-01	TCGA-AN-A049	0
Luminal B	brca_tcga_pub	TCGA-AN-A0FF-01	TCGA-AN-A0FF	0
Luminal B	brca_tcga_pub	TCGA-AN-A0FK-01	TCGA-AN-A0FK	0
Luminal B	brca_tcga_pub	TCGA-AR-A0U3-01	TCGA-AR-A0U3	0
Luminal B	brca_tcga_pub	TCGA-AR-A1AV-01	TCGA-AR-A1AV	0
Luminal B	brca_tcga_pub	TCGA-BH-A0W3-01	TCGA-BH-A0W3	0
Luminal B	brca_tcga_pub	TCGA-C8-A1HG-01	TCGA-C8-A1HG	0
Luminal B	brca_tcga_pub	TCGA-E2-A15A-01	TCGA-E2-A15A	0
Luminal B	brca_tcga_pub	TCGA-E2-A15K-01	TCGA-E2-A15K	0
Luminal B	brca_tcga_pub	TCGA-E2-A15M-01	TCGA-E2-A15M	0
Luminal B	brca_tcga_pub	TCGA-AN-A0FG-01	TCGA-AN-A0FG	0
Luminal B	brca_tcga_pub	TCGA-AN-A0FE-01	TCGA-AN-A0FE	0

## Sheet: Table S20
Table S20. Alteration frequency of tubulin isoform genes in the luminal B BC tumor samples from TCGA, Cell 2015 and TCGA, Nature 2012 studies.
Tumor subtype	Gene	Mut (%)	Amp (%)	Del (%)	Fusion (%)	Total cases
Luminal B	TUBA1A	0 (0)	1 (0.39)	0 (0)	0 (0)	1
Luminal B	TUBA1B	0 (0)	1 (0.39)	0 (0)	0 (0)	1
Luminal B	TUBA1C	1 (0.39)	0 (0)	0 (0)	0 (0)	1
Luminal B	TUBA3C	3 (1.18)	2 (0.78)	3 (1.18)	0 (0)	8
Luminal B	TUBA3D	1 (0.39)	0 (0)	0 (0)	0 (0)	1
Luminal B	TUBA4A	0 (0)	1 (0.39)	0 (0)	0 (0)	1
Luminal B	TUBA4B	0 (0)	0 (0)	0 (0)	0 (0)	0
Luminal B	TUBA8	0 (0)	6 (2.35)	1 (0.39)	0 (0)	7
Luminal B	TUBAL3	0 (0)	0 (0)	0 (0)	0 (0)	0
Luminal B	TUBB	0 (0)	0 (0)	0 (0)	0 (0)	0
Luminal B	TUBB1	0 (0)	18 (7.06)	1 (0.39)	0 (0)	19
Luminal B	TUBB2A	1 (0.39)	2 (0.78)	1 (0.39)	0 (0)	4
Luminal B	TUBB2B	0 (0)	0 (0)	3 (1.18)	0 (0)	3
Luminal B	TUBB3	0 (0)	0 (0)	5 (1.96)	0 (0)	5
Luminal B	TUBB4A	0 (0)	1 (0.39)	1 (0.39)	0 (0)	2
Luminal B	TUBB4B	0 (0)	0 (0)	0 (0)	0 (0)	0
Luminal B	TUBB6	1 (0.39)	1 (0.39)	0 (0)	0 (0)	2
Luminal B	TUBB7P	0 (0)	1 (0.39)	1 (0.39)	0 (0)	2
Luminal B	TUBB8	1 (0.39)	1 (0.39)	0 (0)	0 (0)	2
Luminal B	TUBD1	0 (0)	11 (4.31)	0 (0)	0 (0)	11
Luminal B	TUBE1	0 (0)	2 (0.78)	2 (0.78)	0 (0)	4
Luminal B	TUBG1	1 (0.39)	3 (1.18)	0 (0)	0 (0)	4
Luminal B	TUBG2	0 (0)	2 (0.78)	0 (0)	0 (0)	2
Luminal B	TUBGCP2	2 (0.78)	1 (0.39)	2 (0.78)	0 (0)	5
Luminal B	TUBGCP3	1 (0.39)	0 (0)	3 (1.18)	0 (0)	4
Luminal B	TUBGCP4	0 (0)	1 (0.39)	0 (0)	0 (0)	1
Luminal B	TUBGCP5	0 (0)	2 (0.78)	3 (1.18)	0 (0)	5
Luminal B	TUBGCP6	1 (0.39)	1 (0.39)	2 (0.78)	0 (0)	4

## Sheet: Table S21
Table S21. Type of genetic alterations across HER2-enriched BC tumor samples from TCGA, Cell 2015 and TCGA, Nature 2012 studies.
Tumor subtype	Study ID	Sample ID	Patient ID	Altered	TUBA1A: PROT>=2 PROT<=-2 AMP HOMDEL EXP>=2 EXP<=-2 MUT FUSION;	TUBA1B: PROT>=2 PROT<=-2 AMP HOMDEL EXP>=2 EXP<=-2 MUT FUSION;	TUBA1C: PROT>=2 PROT<=-2 AMP HOMDEL EXP>=2 EXP<=-2 MUT FUSION;	TUBA3C: PROT>=2 PROT<=-2 AMP HOMDEL EXP>=2 EXP<=-2 MUT FUSION;	TUBA3D: PROT>=2 PROT<=-2 AMP HOMDEL EXP>=2 EXP<=-2 MUT FUSION;	TUBA4A: PROT>=2 PROT<=-2 AMP HOMDEL EXP>=2 EXP<=-2 MUT FUSION;	TUBA4B: PROT>=2 PROT<=-2 AMP HOMDEL EXP>=2 EXP<=-2 MUT FUSION;	TUBA8: PROT>=2 PROT<=-2 AMP HOMDEL EXP>=2 EXP<=-2 MUT FUSION;	TUBAL3: PROT>=2 PROT<=-2 AMP HOMDEL EXP>=2 EXP<=-2 MUT FUSION;	TUBB: PROT>=2 PROT<=-2 AMP HOMDEL EXP>=2 EXP<=-2 MUT FUSION;	TUBB1: PROT>=2 PROT<=-2 AMP HOMDEL EXP>=2 EXP<=-2 MUT FUSION;	TUBB2A: PROT>=2 PROT<=-2 AMP HOMDEL EXP>=2 EXP<=-2 MUT FUSION;	TUBB2B: PROT>=2 PROT<=-2 AMP HOMDEL EXP>=2 EXP<=-2 MUT FUSION;	TUBB3: PROT>=2 PROT<=-2 AMP HOMDEL EXP>=2 EXP<=-2 MUT FUSION;	TUBB4A: PROT>=2 PROT<=-2 AMP HOMDEL EXP>=2 EXP<=-2 MUT FUSION;	TUBB4B: PROT>=2 PROT<=-2 AMP HOMDEL EXP>=2 EXP<=-2 MUT FUSION;	TUBB6: PROT>=2 PROT<=-2 AMP HOMDEL EXP>=2 EXP<=-2 MUT FUSION;	TUBB7P: PROT>=2 PROT<=-2 AMP HOMDEL EXP>=2 EXP<=-2 MUT FUSION;	TUBB8: PROT>=2 PROT<=-2 AMP HOMDEL EXP>=2 EXP<=-2 MUT FUSION;	TUBD1: PROT>=2 PROT<=-2 AMP HOMDEL EXP>=2 EXP<=-2 MUT FUSION;	TUBE1: PROT>=2 PROT<=-2 AMP HOMDEL EXP>=2 EXP<=-2 MUT FUSION;	TUBG1: PROT>=2 PROT<=-2 AMP HOMDEL EXP>=2 EXP<=-2 MUT FUSION;	TUBG2: PROT>=2 PROT<=-2 AMP HOMDEL EXP>=2 EXP<=-2 MUT FUSION;	TUBGCP2: PROT>=2 PROT<=-2 AMP HOMDEL EXP>=2 EXP<=-2 MUT FUSION;	TUBGCP3: PROT>=2 PROT<=-2 AMP HOMDEL EXP>=2 EXP<=-2 MUT FUSION;	TUBGCP4: PROT>=2 PROT<=-2 AMP HOMDEL EXP>=2 EXP<=-2 MUT FUSION;	TUBGCP5: PROT>=2 PROT<=-2 AMP HOMDEL EXP>=2 EXP<=-2 MUT FUSION;	TUBGCP6: PROT>=2 PROT<=-2 AMP HOMDEL EXP>=2 EXP<=-2 MUT FUSION;
HER2-enriched	brca_tcga_pub2015	TCGA-D8-A13Z-01	TCGA-D8-A13Z	1										EXP: UP;			EXP: UP;						EXP: UP;							EXP: UP;		EXP: DOWN;
HER2-enriched	brca_tcga_pub2015	TCGA-C8-A26Y-01	TCGA-C8-A26Y	1											CNA: AMP;														MUT: G40D;			MUT: D1193H; CNA: HOMDEL;
HER2-enriched	brca_tcga_pub2015	TCGA-C8-A275-01	TCGA-C8-A275	1																				CNA: AMP;
HER2-enriched	brca_tcga_pub2015	TCGA-AC-A23H-01	TCGA-AC-A23H	1	MUT: F52L;		MUT: E423K;																	CNA: AMP;
HER2-enriched	brca_tcga_pub2015	TCGA-C8-A278-01	TCGA-C8-A278	1																				CNA: AMP;	CNA: AMP;
HER2-enriched	brca_tcga_pub2015	TCGA-EW-A2FR-01	TCGA-EW-A2FR	1											CNA: AMP;
HER2-enriched	brca_tcga_pub2015	TCGA-E2-A1B0-01	TCGA-E2-A1B0	1						EXP: UP;		EXP: UP;
HER2-enriched	brca_tcga_pub2015	TCGA-B6-A0RH-01	TCGA-B6-A0RH	1										EXP: UP;					EXP: UP;				EXP: UP;		EXP: DOWN;
HER2-enriched	brca_tcga_pub2015	TCGA-B6-A0IK-01	TCGA-B6-A0IK	1															EXP: UP;					CNA: AMP; EXP: UP;				MUT: I450Mfs*17;
HER2-enriched	brca_tcga_pub2015	TCGA-BH-A18R-01	TCGA-BH-A18R	1												EXP: DOWN;				CNA: AMP; EXP: UP;				CNA: AMP; EXP: UP;		CNA: HOMDEL;	CNA: HOMDEL;
HER2-enriched	brca_tcga_pub2015	TCGA-B6-A0I9-01	TCGA-B6-A0I9	1											CNA: AMP; EXP: UP;										EXP: UP;		EXP: DOWN;
HER2-enriched	brca_tcga_pub2015	TCGA-E2-A14P-01	TCGA-E2-A14P	1	EXP: UP;									EXP: UP;	CNA: AMP;			EXP: UP;	EXP: UP;	EXP: UP;			EXP: UP;	CNA: AMP; EXP: UP;	EXP: DOWN;	EXP: UP;		EXP: UP;
HER2-enriched	brca_tcga_pub2015	TCGA-E2-A152-01	TCGA-E2-A152	1								CNA: AMP;							EXP: UP;										EXP: DOWN;
HER2-enriched	brca_tcga_pub2015	TCGA-E2-A14V-01	TCGA-E2-A14V	1											CNA: AMP;								CNA: AMP;	CNA: AMP; EXP: UP;	CNA: AMP; EXP: UP;
HER2-enriched	brca_tcga_pub2015	TCGA-BH-A1EV-01	TCGA-BH-A1EV	1											EXP: UP;									EXP: DOWN;	CNA: AMP;						CNA: HOMDEL;
HER2-enriched	brca_tcga_pub2015	TCGA-C8-A1HF-01	TCGA-C8-A1HF	1		EXP: UP;																		CNA: AMP; EXP: UP;
HER2-enriched	brca_tcga_pub2015	TCGA-A8-A07I-01	TCGA-A8-A07I	1																				CNA: AMP; EXP: UP;
HER2-enriched	brca_tcga_pub2015	TCGA-D8-A1XT-01	TCGA-D8-A1XT	1									CNA: AMP;										CNA: HOMDEL;	CNA: AMP;
HER2-enriched	brca_tcga_pub2015	TCGA-A2-A0EQ-01	TCGA-A2-A0EQ	1																MUT: A428T;
HER2-enriched	brca_tcga_pub2015	TCGA-EW-A1OV-01	TCGA-EW-A1OV	1		PROT: DOWN;
HER2-enriched	brca_tcga_pub2015	TCGA-A7-A4SF-01	TCGA-A7-A4SF	1											CNA: AMP;									CNA: AMP;
HER2-enriched	brca_tcga_pub2015	TCGA-C8-A12T-01	TCGA-C8-A12T	1	EXP: UP;										CNA: AMP;			CNA: HOMDEL;													CNA: HOMDEL;	EXP: DOWN;
HER2-enriched	brca_tcga_pub2015	TCGA-C8-A135-01	TCGA-C8-A135	1																				EXP: UP;
HER2-enriched	brca_tcga_pub2015	TCGA-C8-A12P-01	TCGA-C8-A12P	1						EXP: UP;		EXP: UP;												CNA: AMP; EXP: UP;
HER2-enriched	brca_tcga_pub2015	TCGA-C8-A12Q-01	TCGA-C8-A12Q	1																				EXP: UP;	CNA: AMP; EXP: UP;
HER2-enriched	brca_tcga_pub2015	TCGA-C8-A138-01	TCGA-C8-A138	1											CNA: AMP;					EXP: UP;			EXP: UP;							EXP: DOWN;
HER2-enriched	brca_tcga_pub2015	TCGA-C8-A12L-01	TCGA-C8-A12L	1																				EXP: UP;				EXP: DOWN;
HER2-enriched	brca_tcga_pub2015	TCGA-A8-A08J-01	TCGA-A8-A08J	1																				CNA: AMP; EXP: UP;	EXP: DOWN;
HER2-enriched	brca_tcga_pub2015	TCGA-A8-A08L-01	TCGA-A8-A08L	1		EXP: UP;			CNA: AMP;						CNA: AMP;									EXP: UP;	CNA: AMP;				EXP: UP;
HER2-enriched	brca_tcga_pub2015	TCGA-A8-A094-01	TCGA-A8-A094	1								CNA: AMP;
HER2-enriched	brca_tcga_pub2015	TCGA-A8-A08X-01	TCGA-A8-A08X	1								EXP: UP;				CNA: AMP;	CNA: AMP;			CNA: AMP; EXP: UP;
HER2-enriched	brca_tcga_pub2015	TCGA-E2-A1LB-01	TCGA-E2-A1LB	1																			CNA: AMP;
HER2-enriched	brca_tcga_pub2015	TCGA-E2-A1LE-01	TCGA-E2-A1LE	1																CNA: AMP;
HER2-enriched	brca_tcga_pub2015	TCGA-D8-A1JA-01	TCGA-D8-A1JA	1										MUT: E443Q;																MUT: Q284H;
HER2-enriched	brca_tcga_pub2015	TCGA-A2-A04X-01	TCGA-A2-A04X	1																				CNA: AMP; EXP: UP;					EXP: DOWN;
HER2-enriched	brca_tcga_pub2015	TCGA-A2-A3XZ-01	TCGA-A2-A3XZ	1																				CNA: AMP;
HER2-enriched	brca_tcga_pub2015	TCGA-BH-A0B7-01	TCGA-BH-A0B7	1											CNA: AMP;																	EXP: DOWN;
HER2-enriched	brca_tcga_pub	TCGA-A8-A08L-01	TCGA-A8-A08L	1		EXP: UP;																		EXP: UP;	CNA: AMP;				EXP: UP;
HER2-enriched	brca_tcga_pub	TCGA-BH-A1EV-01	TCGA-BH-A1EV	1											EXP: UP;									EXP: DOWN;	CNA: AMP;
HER2-enriched	brca_tcga_pub	TCGA-B6-A0I9-01	TCGA-B6-A0I9	1											CNA: AMP; EXP: UP;										EXP: UP;		EXP: DOWN;
HER2-enriched	brca_tcga_pub	TCGA-B6-A0IK-01	TCGA-B6-A0IK	1																				CNA: AMP; EXP: UP;
HER2-enriched	brca_tcga_pub	TCGA-A8-A08J-01	TCGA-A8-A08J	1																				CNA: AMP; EXP: UP;
HER2-enriched	brca_tcga_pub	TCGA-BH-A18R-01	TCGA-BH-A18R	1												EXP: DOWN;								CNA: AMP; EXP: UP;
HER2-enriched	brca_tcga_pub	TCGA-B6-A0RS-01	TCGA-B6-A0RS	1																		CNA: HOMDEL;
HER2-enriched	brca_tcga_pub	TCGA-BH-A0DZ-01	TCGA-BH-A0DZ	1																				CNA: AMP; EXP: UP;	CNA: AMP;
HER2-enriched	brca_tcga_pub	TCGA-AO-A0J2-01	TCGA-AO-A0J2	1		EXP: UP;									CNA: AMP;
HER2-enriched	brca_tcga_pub	TCGA-BH-A0AW-01	TCGA-BH-A0AW	1										EXP: UP;							CNA: AMP;			EXP: UP;		CNA: HOMDEL;	CNA: HOMDEL;
HER2-enriched	brca_tcga_pub	TCGA-BH-A0EE-01	TCGA-BH-A0EE	1																					EXP: DOWN;						EXP: UP;
HER2-enriched	brca_tcga_pub	TCGA-A2-A0D1-01	TCGA-A2-A0D1	1			EXP: DOWN;							EXP: UP;		EXP: UP;		CNA: HOMDEL;											EXP: DOWN;
HER2-enriched	brca_tcga_pub	TCGA-AO-A03N-01	TCGA-AO-A03N	1		EXP: UP;		EXP: DOWN;																	EXP: DOWN;	EXP: DOWN;	EXP: DOWN;	EXP: DOWN;			EXP: DOWN;
HER2-enriched	brca_tcga_pub	TCGA-A2-A0CY-01	TCGA-A2-A0CY	1									EXP: UP;				EXP: UP;	EXP: UP;													EXP: DOWN;
HER2-enriched	brca_tcga_pub	TCGA-A2-A04X-01	TCGA-A2-A04X	1																				CNA: AMP; EXP: UP;					EXP: DOWN;
HER2-enriched	brca_tcga_pub	TCGA-A2-A0CX-01	TCGA-A2-A0CX	1		MUT: E449Q;							EXP: DOWN;											CNA: AMP; EXP: UP;
HER2-enriched	brca_tcga_pub	TCGA-A2-A04W-01	TCGA-A2-A04W	1																										EXP: DOWN;
HER2-enriched	brca_tcga_pub	TCGA-AO-A12D-01	TCGA-AO-A12D	1																										EXP: DOWN;
HER2-enriched	brca_tcga_pub	TCGA-A2-A0EQ-01	TCGA-A2-A0EQ	1																MUT: A428T;
HER2-enriched	brca_tcga_pub	TCGA-B6-A0RH-01	TCGA-B6-A0RH	1										EXP: UP;											EXP: DOWN;
HER2-enriched	brca_tcga_pub	TCGA-A8-A076-01	TCGA-A8-A076	1											CNA: AMP;									CNA: AMP; EXP: UP;					EXP: DOWN;
HER2-enriched	brca_tcga_pub	TCGA-A8-A07B-01	TCGA-A8-A07B	1																										MUT: Q370K;
HER2-enriched	brca_tcga_pub	TCGA-A8-A07I-01	TCGA-A8-A07I	1																				CNA: AMP; EXP: UP;
HER2-enriched	brca_tcga_pub	TCGA-A8-A081-01	TCGA-A8-A081	1																						EXP: UP;	EXP: UP;
HER2-enriched	brca_tcga_pub	TCGA-A8-A08X-01	TCGA-A8-A08X	1								EXP: UP;						CNA: HOMDEL;											CNA: HOMDEL;
HER2-enriched	brca_tcga_pub	TCGA-A8-A092-01	TCGA-A8-A092	1																				EXP: UP;		EXP: UP;	EXP: UP;
HER2-enriched	brca_tcga_pub	TCGA-A8-A094-01	TCGA-A8-A094	1																		CNA: HOMDEL;
HER2-enriched	brca_tcga_pub	TCGA-A8-A09G-01	TCGA-A8-A09G	1																				CNA: AMP; EXP: UP;		CNA: AMP; EXP: UP;	MUT: E43K; CNA: AMP; EXP: UP;		EXP: DOWN;
HER2-enriched	brca_tcga_pub	TCGA-A8-A0A7-01	TCGA-A8-A0A7	1																										EXP: DOWN;	EXP: DOWN;
HER2-enriched	brca_tcga_pub	TCGA-AN-A04C-01	TCGA-AN-A04C	1																				EXP: UP;
HER2-enriched	brca_tcga_pub	TCGA-AR-A0TX-01	TCGA-AR-A0TX	1														MUT: E672Q;						EXP: DOWN;								MUT: P1352A;
HER2-enriched	brca_tcga_pub	TCGA-BH-A0B7-01	TCGA-BH-A0B7	1											CNA: AMP;																	EXP: DOWN;
HER2-enriched	brca_tcga_pub	TCGA-C8-A12L-01	TCGA-C8-A12L	1																				EXP: UP;				EXP: DOWN;
HER2-enriched	brca_tcga_pub	TCGA-C8-A12P-01	TCGA-C8-A12P	1						EXP: UP;		EXP: UP;												CNA: AMP; EXP: UP;
HER2-enriched	brca_tcga_pub	TCGA-C8-A12Q-01	TCGA-C8-A12Q	1																				EXP: UP;	CNA: AMP; EXP: UP;
HER2-enriched	brca_tcga_pub	TCGA-C8-A12T-01	TCGA-C8-A12T	1											CNA: AMP;																	EXP: DOWN;
HER2-enriched	brca_tcga_pub	TCGA-C8-A130-01	TCGA-C8-A130	1											CNA: HOMDEL;																CNA: HOMDEL; EXP: DOWN;
HER2-enriched	brca_tcga_pub	TCGA-C8-A135-01	TCGA-C8-A135	1																MUT: F265L;				EXP: UP;
HER2-enriched	brca_tcga_pub	TCGA-C8-A137-01	TCGA-C8-A137	1						EXP: UP;						EXP: DOWN;				CNA: AMP;			CNA: AMP;		CNA: AMP; EXP: UP;
HER2-enriched	brca_tcga_pub	TCGA-C8-A138-01	TCGA-C8-A138	1											CNA: AMP;								EXP: UP;
HER2-enriched	brca_tcga_pub	TCGA-C8-A1HF-01	TCGA-C8-A1HF	1																				EXP: UP;
HER2-enriched	brca_tcga_pub	TCGA-D8-A13Z-01	TCGA-D8-A13Z	1													EXP: UP;						EXP: UP;							EXP: UP;		EXP: DOWN;
HER2-enriched	brca_tcga_pub	TCGA-E2-A14P-01	TCGA-E2-A14P	1	EXP: UP;									EXP: UP;	CNA: AMP;			EXP: UP;					EXP: UP;	CNA: AMP; EXP: UP;	CNA: HOMDEL; EXP: DOWN;	CNA: HOMDEL; EXP: UP;	CNA: HOMDEL;	EXP: UP;
HER2-enriched	brca_tcga_pub	TCGA-E2-A14V-01	TCGA-E2-A14V	1																				CNA: AMP; EXP: UP;	CNA: AMP; EXP: UP;
HER2-enriched	brca_tcga_pub	TCGA-E2-A152-01	TCGA-E2-A152	1																									EXP: DOWN;
HER2-enriched	brca_tcga_pub	TCGA-E2-A1B0-01	TCGA-E2-A1B0	1						EXP: UP;		EXP: UP;
HER2-enriched	brca_tcga_pub2015	TCGA-C8-A26X-01	TCGA-C8-A26X	0
HER2-enriched	brca_tcga_pub2015	TCGA-E9-A1RH-01	TCGA-E9-A1RH	0
HER2-enriched	brca_tcga_pub2015	TCGA-E9-A248-01	TCGA-E9-A248	0
HER2-enriched	brca_tcga_pub2015	TCGA-A2-A0T1-01	TCGA-A2-A0T1	0
HER2-enriched	brca_tcga_pub2015	TCGA-C8-A1HK-01	TCGA-C8-A1HK	0
HER2-enriched	brca_tcga_pub2015	TCGA-AN-A0FV-01	TCGA-AN-A0FV	0
HER2-enriched	brca_tcga_pub2015	TCGA-GM-A2DB-01	TCGA-GM-A2DB	0
HER2-enriched	brca_tcga_pub2015	TCGA-GM-A2DH-01	TCGA-GM-A2DH	0
HER2-enriched	brca_tcga_pub2015	TCGA-A8-A08B-01	TCGA-A8-A08B	0
HER2-enriched	brca_tcga_pub2015	TCGA-D8-A1JG-01	TCGA-D8-A1JG	0
HER2-enriched	brca_tcga_pub2015	TCGA-D8-A1JF-01	TCGA-D8-A1JF	0
HER2-enriched	brca_tcga_pub2015	TCGA-LL-A5YO-01	TCGA-LL-A5YO	0
HER2-enriched	brca_tcga_pub2015	TCGA-A2-A3XV-01	TCGA-A2-A3XV	0
HER2-enriched	brca_tcga_pub2015	TCGA-BH-A203-01	TCGA-BH-A203	0
HER2-enriched	brca_tcga_pub	TCGA-A8-A09X-01	TCGA-A8-A09X	0
HER2-enriched	brca_tcga_pub	TCGA-BH-A18P-01	TCGA-BH-A18P	0
HER2-enriched	brca_tcga_pub	TCGA-AR-A1AT-01	TCGA-AR-A1AT	0
HER2-enriched	brca_tcga_pub	TCGA-A2-A0T1-01	TCGA-A2-A0T1	0
HER2-enriched	brca_tcga_pub	TCGA-A2-A0CL-01	TCGA-A2-A0CL	0
HER2-enriched	brca_tcga_pub	TCGA-AO-A0JE-01	TCGA-AO-A0JE	0
HER2-enriched	brca_tcga_pub	TCGA-AO-A03L-01	TCGA-AO-A03L	0
HER2-enriched	brca_tcga_pub	TCGA-A8-A075-01	TCGA-A8-A075	0
HER2-enriched	brca_tcga_pub	TCGA-A8-A08B-01	TCGA-A8-A08B	0
HER2-enriched	brca_tcga_pub	TCGA-AN-A0FV-01	TCGA-AN-A0FV	0
HER2-enriched	brca_tcga_pub	TCGA-BH-A0HY-01	TCGA-BH-A0HY	0
HER2-enriched	brca_tcga_pub	TCGA-C8-A12Z-01	TCGA-C8-A12Z	0

## Sheet: Table S22
Table S22. Alteration frequency of tubulin isoform genes in the HER2-enriched BC tumor samples from TCGA, Cell 2015 and TCGA, Nature 2012 studies.
Tumor subtype	Gene	Mut (%)	Amp (%)	Del (%)	Fusion (%)	Total cases
HER2-enriched	TUBA1A	1 (0.92)	0 (0)	0 (0)	0 (0)	1
HER2-enriched	TUBA1B	1 (0.92)	0 (0)	0 (0)	0 (0)	1
HER2-enriched	TUBA1C	1 (0.92)	0 (0)	0 (0)	0 (0)	1
HER2-enriched	TUBA3C	0 (0)	0 (0)	0 (0)	0 (0)	0
HER2-enriched	TUBA3D	0 (0)	1 (0.92)	0 (0)	0 (0)	1
HER2-enriched	TUBA4A	0 (0)	0 (0)	0 (0)	0 (0)	0
HER2-enriched	TUBA4B	0 (0)	0 (0)	0 (0)	0 (0)	0
HER2-enriched	TUBA8	0 (0)	2 (1.83)	0 (0)	0 (0)	2
HER2-enriched	TUBAL3	0 (0)	1 (0.92)	0 (0)	0 (0)	1
HER2-enriched	TUBB	1 (0.92)	0 (0)	0 (0)	0 (0)	1
HER2-enriched	TUBB1	0 (0)	15 (13.76)	1 (0.92)	0 (0)	16
HER2-enriched	TUBB2A	0 (0)	1 (0.92)	0 (0)	0 (0)	1
HER2-enriched	TUBB2B	0 (0)	1 (0.92)	0 (0)	0 (0)	1
HER2-enriched	TUBB3	1 (0.92)	0 (0)	3 (2.75)	0 (0)	4
HER2-enriched	TUBB4A	0 (0)	0 (0)	0 (0)	0 (0)	0
HER2-enriched	TUBB4B	3 (2.75)	2 (1.83)	0 (0)	0 (0)	5
HER2-enriched	TUBB6	1 (0.92)	0 (0)	0 (0)	0 (0)	1
HER2-enriched	TUBB7P	0 (0)	0 (0)	2 (1.83)	0 (0)	2
HER2-enriched	TUBB8	1 (0.92)	2 (1.83)	1 (0.92)	0 (0)	4
HER2-enriched	TUBD1	0 (0)	6 (5.5)	0 (0)	0 (0)	6
HER2-enriched	TUBE1	0 (0)	6 (5.5)	0 (0)	0 (0)	6
HER2-enriched	TUBG1	0 (0)	0 (0)	2 (1.83)	0 (0)	2
HER2-enriched	TUBG2	0 (0)	0 (0)	3 (2.75)	0 (0)	3
HER2-enriched	TUBGCP2	1 (0.92)	0 (0)	0 (0)	0 (0)	1
HER2-enriched	TUBGCP3	1 (0.92)	0 (0)	1 (0.92)	0 (0)	2
HER2-enriched	TUBGCP4	2 (1.83)	0 (0)	0 (0)	0 (0)	2
HER2-enriched	TUBGCP5	0 (0)	0 (0)	2 (1.83)	0 (0)	2
HER2-enriched	TUBGCP6	1 (0.92)	0 (0)	0 (0)	0 (0)	1

## Sheet: Table S23
Table S23. Type of genetic alterations across basal-like BC tumor samples from TCGA, Cell 2015 and TCGA, Nature 2012 studies.
Tumor subtype	Study ID	Sample ID	Patient ID	Altered	TUBA1A: PROT>=2 PROT<=-2 AMP HOMDEL EXP>=2 EXP<=-2 MUT FUSION;	TUBA1B: PROT>=2 PROT<=-2 AMP HOMDEL EXP>=2 EXP<=-2 MUT FUSION;	TUBA1C: PROT>=2 PROT<=-2 AMP HOMDEL EXP>=2 EXP<=-2 MUT FUSION;	TUBA3C: PROT>=2 PROT<=-2 AMP HOMDEL EXP>=2 EXP<=-2 MUT FUSION;	TUBA3D: PROT>=2 PROT<=-2 AMP HOMDEL EXP>=2 EXP<=-2 MUT FUSION;	TUBA4A: PROT>=2 PROT<=-2 AMP HOMDEL EXP>=2 EXP<=-2 MUT FUSION;	TUBA4B: PROT>=2 PROT<=-2 AMP HOMDEL EXP>=2 EXP<=-2 MUT FUSION;	TUBA8: PROT>=2 PROT<=-2 AMP HOMDEL EXP>=2 EXP<=-2 MUT FUSION;	TUBAL3: PROT>=2 PROT<=-2 AMP HOMDEL EXP>=2 EXP<=-2 MUT FUSION;	TUBB: PROT>=2 PROT<=-2 AMP HOMDEL EXP>=2 EXP<=-2 MUT FUSION;	TUBB1: PROT>=2 PROT<=-2 AMP HOMDEL EXP>=2 EXP<=-2 MUT FUSION;	TUBB2A: PROT>=2 PROT<=-2 AMP HOMDEL EXP>=2 EXP<=-2 MUT FUSION;	TUBB2B: PROT>=2 PROT<=-2 AMP HOMDEL EXP>=2 EXP<=-2 MUT FUSION;	TUBB3: PROT>=2 PROT<=-2 AMP HOMDEL EXP>=2 EXP<=-2 MUT FUSION;	TUBB4A: PROT>=2 PROT<=-2 AMP HOMDEL EXP>=2 EXP<=-2 MUT FUSION;	TUBB4B: PROT>=2 PROT<=-2 AMP HOMDEL EXP>=2 EXP<=-2 MUT FUSION;	TUBB6: PROT>=2 PROT<=-2 AMP HOMDEL EXP>=2 EXP<=-2 MUT FUSION;	TUBB7P: PROT>=2 PROT<=-2 AMP HOMDEL EXP>=2 EXP<=-2 MUT FUSION;	TUBB8: PROT>=2 PROT<=-2 AMP HOMDEL EXP>=2 EXP<=-2 MUT FUSION;	TUBD1: PROT>=2 PROT<=-2 AMP HOMDEL EXP>=2 EXP<=-2 MUT FUSION;	TUBE1: PROT>=2 PROT<=-2 AMP HOMDEL EXP>=2 EXP<=-2 MUT FUSION;	TUBG1: PROT>=2 PROT<=-2 AMP HOMDEL EXP>=2 EXP<=-2 MUT FUSION;	TUBG2: PROT>=2 PROT<=-2 AMP HOMDEL EXP>=2 EXP<=-2 MUT FUSION;	TUBGCP2: PROT>=2 PROT<=-2 AMP HOMDEL EXP>=2 EXP<=-2 MUT FUSION;	TUBGCP3: PROT>=2 PROT<=-2 AMP HOMDEL EXP>=2 EXP<=-2 MUT FUSION;	TUBGCP4: PROT>=2 PROT<=-2 AMP HOMDEL EXP>=2 EXP<=-2 MUT FUSION;	TUBGCP5: PROT>=2 PROT<=-2 AMP HOMDEL EXP>=2 EXP<=-2 MUT FUSION;	TUBGCP6: PROT>=2 PROT<=-2 AMP HOMDEL EXP>=2 EXP<=-2 MUT FUSION;
Basal-like	brca_tcga_pub	TCGA-A1-A0SK-01	TCGA-A1-A0SK	1	EXP: UP;	EXP: UP;	EXP: UP;	EXP: UP;						EXP: UP;			EXP: UP;						EXP: UP;		EXP: UP;				EXP: UP;			EXP: DOWN;
Basal-like	brca_tcga_pub	TCGA-A1-A0SO-01	TCGA-A1-A0SO	1		EXP: UP;							CNA: AMP;	EXP: UP;		CNA: AMP;	CNA: AMP;					CNA: AMP;	CNA: AMP;	EXP: UP;					EXP: UP;	EXP: UP;
Basal-like	brca_tcga_pub2015	TCGA-A1-A0SP-01	TCGA-A1-A0SP	1													EXP: UP;		EXP: UP;													EXP: DOWN;
Basal-like	brca_tcga_pub2015	TCGA-A2-A04P-01	TCGA-A2-A04P	1	EXP: DOWN;									CNA: AMP;		CNA: AMP;	CNA: AMP;	CNA: AMP;							EXP: DOWN;			EXP: DOWN;			EXP: DOWN;
Basal-like	brca_tcga_pub	TCGA-A2-A04P-01	TCGA-A2-A04P	1	EXP: DOWN;											EXP: DOWN;		CNA: AMP;							EXP: DOWN;			EXP: DOWN;			EXP: DOWN;
Basal-like	brca_tcga_pub2015	TCGA-A2-A04Q-01	TCGA-A2-A04Q	1												EXP: DOWN;
Basal-like	brca_tcga_pub	TCGA-A2-A04Q-01	TCGA-A2-A04Q	1												EXP: DOWN;
Basal-like	brca_tcga_pub2015	TCGA-A2-A04T-01	TCGA-A2-A04T	1															CNA: AMP;									CNA: HOMDEL; EXP: DOWN;	CNA: AMP; EXP: UP;
Basal-like	brca_tcga_pub2015	TCGA-A2-A04U-01	TCGA-A2-A04U	1						CNA: AMP;	CNA: AMP;		CNA: AMP;										CNA: AMP;	EXP: UP;	EXP: DOWN;	CNA: AMP; EXP: UP;	CNA: AMP; EXP: UP;
Basal-like	brca_tcga_pub2015	TCGA-A2-A0CM-01	TCGA-A2-A0CM	1									CNA: AMP;								EXP: UP;		CNA: AMP;									EXP: DOWN;
Basal-like	brca_tcga_pub	TCGA-A2-A0CM-01	TCGA-A2-A0CM	1									CNA: AMP;								EXP: UP;		CNA: AMP;
Basal-like	brca_tcga_pub2015	TCGA-A2-A0D0-01	TCGA-A2-A0D0	1										EXP: UP;	CNA: AMP;	CNA: HOMDEL;	CNA: HOMDEL;			EXP: UP;			EXP: UP;
Basal-like	brca_tcga_pub	TCGA-A2-A0D0-01	TCGA-A2-A0D0	1										EXP: UP;									EXP: UP;
Basal-like	brca_tcga_pub2015	TCGA-A2-A0D2-01	TCGA-A2-A0D2	1											CNA: AMP;			CNA: AMP;	MUT: Q245R; CNA: HOMDEL;									CNA: HOMDEL;	EXP: UP;
Basal-like	brca_tcga_pub	TCGA-A2-A0D2-01	TCGA-A2-A0D2	1																									EXP: UP;
Basal-like	brca_tcga_pub2015	TCGA-A2-A0ST-01	TCGA-A2-A0ST	1		PROT: DOWN;																							EXP: UP;
Basal-like	brca_tcga_pub	TCGA-A2-A0ST-01	TCGA-A2-A0ST	1																									EXP: UP;
Basal-like	brca_tcga_pub2015	TCGA-A2-A0SX-01	TCGA-A2-A0SX	1	EXP: UP;		EXP: UP;	EXP: UP;		EXP: UP;							EXP: UP;												EXP: UP;
Basal-like	brca_tcga_pub	TCGA-A2-A0SX-01	TCGA-A2-A0SX	1	EXP: UP;		EXP: UP;	EXP: UP;							CNA: AMP;		EXP: UP;		CNA: AMP;										EXP: UP;
Basal-like	brca_tcga_pub2015	TCGA-A2-A0T0-01	TCGA-A2-A0T0	1									CNA: AMP;						CNA: AMP;				CNA: AMP;					EXP: DOWN;
Basal-like	brca_tcga_pub	TCGA-A2-A0T0-01	TCGA-A2-A0T0	1									CNA: AMP;						CNA: AMP;				CNA: AMP;	CNA: AMP;				EXP: DOWN;
Basal-like	brca_tcga_pub2015	TCGA-A2-A0T2-01	TCGA-A2-A0T2	1									CNA: AMP;										CNA: AMP;									EXP: DOWN;
Basal-like	brca_tcga_pub	TCGA-A2-A0T2-01	TCGA-A2-A0T2	1									CNA: AMP;										CNA: AMP;									EXP: DOWN;
Basal-like	brca_tcga_pub2015	TCGA-A2-A0YM-01	TCGA-A2-A0YM	1		EXP: UP;	EXP: UP;		MUT: D205N;								EXP: UP;		EXP: UP;		CNA: AMP; EXP: UP;			EXP: UP;
Basal-like	brca_tcga_pub	TCGA-A2-A0YM-01	TCGA-A2-A0YM	1		EXP: UP;			MUT: D205N;								EXP: UP;				CNA: AMP; EXP: UP;			EXP: UP;
Basal-like	brca_tcga_pub2015	TCGA-A2-A1G1-01	TCGA-A2-A1G1	1		PROT: DOWN;
Basal-like	brca_tcga_pub2015	TCGA-A2-A3XY-01	TCGA-A2-A3XY	1																												CNA: HOMDEL;
Basal-like	brca_tcga_pub2015	TCGA-A7-A0CE-01	TCGA-A7-A0CE	1						CNA: HOMDEL;	CNA: HOMDEL;				EXP: UP;		EXP: UP;		EXP: UP;		EXP: UP;										CNA: HOMDEL; EXP: DOWN;	EXP: DOWN;
Basal-like	brca_tcga_pub	TCGA-A7-A0CE-01	TCGA-A7-A0CE	1						CNA: HOMDEL;	CNA: HOMDEL;						EXP: UP;														CNA: HOMDEL; EXP: DOWN;
Basal-like	brca_tcga_pub2015	TCGA-A7-A0DA-01	TCGA-A7-A0DA	1									CNA: AMP;	CNA: AMP;							EXP: UP;		CNA: AMP;					EXP: DOWN;	CNA: AMP; EXP: UP;
Basal-like	brca_tcga_pub	TCGA-A7-A0DA-01	TCGA-A7-A0DA	1																	EXP: UP;							EXP: DOWN;	EXP: UP;
Basal-like	brca_tcga_pub2015	TCGA-A7-A13D-01	TCGA-A7-A13D	1				EXP: UP;					CNA: AMP;	MUT: V119M;	CNA: AMP;								CNA: AMP;			CNA: AMP; EXP: UP;	CNA: AMP; EXP: UP;				EXP: DOWN;
Basal-like	brca_tcga_pub	TCGA-A7-A13D-01	TCGA-A7-A13D	1										MUT: V119M;	CNA: AMP;											CNA: AMP; EXP: UP;	CNA: AMP; EXP: UP;
Basal-like	brca_tcga_pub2015	TCGA-A7-A13E-01	TCGA-A7-A13E	1									CNA: AMP;							CNA: AMP;			CNA: AMP;	EXP: UP;
Basal-like	brca_tcga_pub2015	TCGA-A7-A26I-01	TCGA-A7-A26I	1									CNA: AMP;										CNA: AMP;
Basal-like	brca_tcga_pub2015	TCGA-A7-A4SD-01	TCGA-A7-A4SD	1									CNA: AMP;										CNA: AMP;
Basal-like	brca_tcga_pub2015	TCGA-A7-A4SE-01	TCGA-A7-A4SE	1										CNA: AMP;	CNA: AMP;	CNA: AMP;	CNA: AMP;
Basal-like	brca_tcga_pub	TCGA-A8-A07C-01	TCGA-A8-A07C	1										EXP: UP;			EXP: UP;							EXP: UP;	EXP: UP;				EXP: UP;
Basal-like	brca_tcga_pub2015	TCGA-A8-A07O-01	TCGA-A8-A07O	1																				EXP: UP;
Basal-like	brca_tcga_pub	TCGA-A8-A07O-01	TCGA-A8-A07O	1																				EXP: UP;
Basal-like	brca_tcga_pub2015	TCGA-A8-A07R-01	TCGA-A8-A07R	1				CNA: HOMDEL;					CNA: AMP;		CNA: AMP;						EXP: UP;		CNA: AMP;	EXP: UP;					CNA: AMP; EXP: UP;	EXP: UP;	CNA: HOMDEL; EXP: DOWN;
Basal-like	brca_tcga_pub	TCGA-A8-A07R-01	TCGA-A8-A07R	1																				EXP: UP;					EXP: UP;	EXP: UP;	EXP: DOWN;
Basal-like	brca_tcga_pub2015	TCGA-A8-A07U-01	TCGA-A8-A07U	1						CNA: HOMDEL;	CNA: HOMDEL;									CNA: HOMDEL;										EXP: UP;	CNA: HOMDEL;
Basal-like	brca_tcga_pub	TCGA-A8-A07U-01	TCGA-A8-A07U	1																										EXP: UP;
Basal-like	brca_tcga_pub2015	TCGA-A8-A08R-01	TCGA-A8-A08R	1	EXP: UP;	EXP: UP;	EXP: UP;										EXP: UP;				EXP: UP;			EXP: UP;	MUT: S238I;					EXP: UP;
Basal-like	brca_tcga_pub	TCGA-A8-A08R-01	TCGA-A8-A08R	1	EXP: UP;	EXP: UP;	EXP: UP;										EXP: UP;				EXP: UP;				MUT: S238I;					EXP: UP;
Basal-like	brca_tcga_pub2015	TCGA-AC-A2BK-01	TCGA-AC-A2BK	1																									CNA: HOMDEL;
Basal-like	brca_tcga_pub2015	TCGA-AN-A04D-01	TCGA-AN-A04D	1		EXP: UP;	EXP: UP;			EXP: UP;			EXP: UP;	EXP: UP;										EXP: UP;				EXP: DOWN;	CNA: AMP; EXP: UP;
Basal-like	brca_tcga_pub	TCGA-AN-A04D-01	TCGA-AN-A04D	1		EXP: UP;	EXP: UP;						EXP: UP;	EXP: UP;										EXP: UP;				EXP: DOWN;	CNA: AMP; EXP: UP;
Basal-like	brca_tcga_pub2015	TCGA-AN-A0AL-01	TCGA-AN-A0AL	1						CNA: AMP;	CNA: AMP;																		EXP: UP;			EXP: DOWN;
Basal-like	brca_tcga_pub	TCGA-AN-A0AL-01	TCGA-AN-A0AL	1																									EXP: UP;
Basal-like	brca_tcga_pub	TCGA-AN-A0AR-01	TCGA-AN-A0AR	1										EXP: UP;			EXP: UP;						EXP: UP;
Basal-like	brca_tcga_pub2015	TCGA-AN-A0AT-01	TCGA-AN-A0AT	1						EXP: UP;		EXP: UP;	CNA: AMP;	EXP: UP;			EXP: UP;				EXP: UP;		CNA: AMP; EXP: UP;								EXP: DOWN;	EXP: DOWN;
Basal-like	brca_tcga_pub2015	TCGA-AN-A0FJ-01	TCGA-AN-A0FJ	1	EXP: UP;	PROT: UP;	EXP: UP;	EXP: UP;		EXP: UP;				EXP: UP;				EXP: UP;	EXP: UP;							CNA: AMP;	CNA: AMP;		EXP: UP;		CNA: HOMDEL;
Basal-like	brca_tcga_pub	TCGA-AN-A0FJ-01	TCGA-AN-A0FJ	1	CNA: AMP; EXP: UP;	CNA: AMP;	CNA: AMP; EXP: UP;	EXP: UP;		CNA: AMP; EXP: UP;	CNA: AMP;	CNA: AMP;		EXP: UP;				CNA: AMP; EXP: UP;			CNA: AMP;					CNA: AMP;	CNA: AMP;		EXP: UP;
Basal-like	brca_tcga_pub	TCGA-AN-A0FL-01	TCGA-AN-A0FL	1	EXP: DOWN;											EXP: DOWN;														EXP: DOWN;
Basal-like	brca_tcga_pub2015	TCGA-AN-A0FX-01	TCGA-AN-A0FX	1												CNA: HOMDEL;	CNA: HOMDEL;			EXP: DOWN;									CNA: AMP; EXP: UP;
Basal-like	brca_tcga_pub	TCGA-AN-A0FX-01	TCGA-AN-A0FX	1																									CNA: AMP; EXP: UP;
Basal-like	brca_tcga_pub2015	TCGA-AN-A0XU-01	TCGA-AN-A0XU	1			EXP: UP;	EXP: UP;		EXP: UP;			CNA: AMP;				EXP: UP;						CNA: AMP;		CNA: AMP;
Basal-like	brca_tcga_pub	TCGA-AN-A0XU-01	TCGA-AN-A0XU	1				EXP: UP;		EXP: UP;			CNA: AMP;				EXP: UP;						CNA: AMP;		CNA: AMP;
Basal-like	brca_tcga_pub	TCGA-AO-A0J4-01	TCGA-AO-A0J4	1													EXP: UP;							EXP: UP;
Basal-like	brca_tcga_pub	TCGA-AO-A0J6-01	TCGA-AO-A0J6	1		MUT: D116H;
Basal-like	brca_tcga_pub	TCGA-AO-A0JL-01	TCGA-AO-A0JL	1	EXP: DOWN;			EXP: DOWN;													EXP: UP;							EXP: DOWN;	EXP: DOWN;		EXP: DOWN;	EXP: UP;
Basal-like	brca_tcga_pub	TCGA-AO-A124-01	TCGA-AO-A124	1										EXP: UP;										EXP: UP;	CNA: AMP; EXP: UP;							EXP: DOWN;
Basal-like	brca_tcga_pub	TCGA-AO-A129-01	TCGA-AO-A129	1									CNA: AMP; EXP: UP;										CNA: AMP;
Basal-like	brca_tcga_pub	TCGA-AO-A12F-01	TCGA-AO-A12F	1																								EXP: DOWN;			CNA: HOMDEL;
Basal-like	brca_tcga_pub2015	TCGA-AQ-A04J-01	TCGA-AQ-A04J	1																			CNA: AMP;	CNA: AMP; EXP: UP;	CNA: AMP;				CNA: AMP; EXP: UP;
Basal-like	brca_tcga_pub	TCGA-AQ-A04J-01	TCGA-AQ-A04J	1																				EXP: UP;	CNA: AMP;				CNA: AMP; EXP: UP;
Basal-like	brca_tcga_pub2015	TCGA-AQ-A54N-01	TCGA-AQ-A54N	1								CNA: AMP;
Basal-like	brca_tcga_pub	TCGA-AR-A0TP-01	TCGA-AR-A0TP	1													EXP: UP;												EXP: UP;
Basal-like	brca_tcga_pub2015	TCGA-AR-A0TS-01	TCGA-AR-A0TS	1										CNA: AMP; EXP: UP;			EXP: UP;		EXP: UP;		EXP: UP;
Basal-like	brca_tcga_pub	TCGA-AR-A0TS-01	TCGA-AR-A0TS	1										EXP: UP;			EXP: UP;				EXP: UP;
Basal-like	brca_tcga_pub	TCGA-AR-A0U4-01	TCGA-AR-A0U4	1									CNA: AMP;										CNA: AMP;
Basal-like	brca_tcga_pub2015	TCGA-AR-A1AH-01	TCGA-AR-A1AH	1						EXP: UP;				EXP: UP;														EXP: DOWN;
Basal-like	brca_tcga_pub	TCGA-AR-A1AH-01	TCGA-AR-A1AH	1						EXP: UP;				EXP: UP;														EXP: DOWN;
Basal-like	brca_tcga_pub2015	TCGA-AR-A1AJ-01	TCGA-AR-A1AJ	1																	EXP: UP;
Basal-like	brca_tcga_pub	TCGA-AR-A1AJ-01	TCGA-AR-A1AJ	1																	EXP: UP;
Basal-like	brca_tcga_pub2015	TCGA-AR-A1AQ-01	TCGA-AR-A1AQ	1				EXP: UP;		EXP: UP;			CNA: AMP;												EXP: UP;
Basal-like	brca_tcga_pub	TCGA-AR-A1AQ-01	TCGA-AR-A1AQ	1						EXP: UP;			CNA: AMP;												EXP: UP;
Basal-like	brca_tcga_pub2015	TCGA-AR-A1AY-01	TCGA-AR-A1AY	1	EXP: UP;	EXP: UP;	EXP: UP;	EXP: UP;		EXP: UP;				EXP: UP;		EXP: DOWN;	EXP: DOWN;								EXP: UP;
Basal-like	brca_tcga_pub	TCGA-AR-A1AY-01	TCGA-AR-A1AY	1	EXP: UP;	EXP: UP;	EXP: UP;	EXP: UP;		EXP: UP;				EXP: UP;		EXP: DOWN;	EXP: DOWN;								EXP: UP;
Basal-like	brca_tcga_pub2015	TCGA-B6-A0I2-01	TCGA-B6-A0I2	1	EXP: DOWN;	PROT: DOWN;	EXP: DOWN;						EXP: DOWN;											EXP: DOWN;				EXP: DOWN;			EXP: DOWN;
Basal-like	brca_tcga_pub	TCGA-B6-A0I2-01	TCGA-B6-A0I2	1	EXP: DOWN;		EXP: DOWN;						EXP: DOWN;											EXP: DOWN;				EXP: DOWN;			EXP: DOWN;
Basal-like	brca_tcga_pub2015	TCGA-B6-A0IJ-01	TCGA-B6-A0IJ	1									CNA: AMP;										CNA: AMP;
Basal-like	brca_tcga_pub	TCGA-B6-A0IJ-01	TCGA-B6-A0IJ	1																		CNA: HOMDEL;
Basal-like	brca_tcga_pub2015	TCGA-B6-A0IQ-01	TCGA-B6-A0IQ	1									CNA: AMP;										CNA: AMP;
Basal-like	brca_tcga_pub2015	TCGA-B6-A0RE-01	TCGA-B6-A0RE	1						EXP: UP;		EXP: UP;	CNA: AMP;						EXP: UP;		EXP: UP;		CNA: AMP;
Basal-like	brca_tcga_pub	TCGA-B6-A0RE-01	TCGA-B6-A0RE	1						EXP: UP;		EXP: UP;
Basal-like	brca_tcga_pub	TCGA-B6-A0RT-01	TCGA-B6-A0RT	1																									EXP: UP;
Basal-like	brca_tcga_pub	TCGA-B6-A0WX-01	TCGA-B6-A0WX	1													EXP: UP;											EXP: DOWN;
Basal-like	brca_tcga_pub2015	TCGA-B6-A1KF-01	TCGA-B6-A1KF	1									CNA: AMP;										CNA: AMP;
Basal-like	brca_tcga_pub2015	TCGA-BH-A0AV-01	TCGA-BH-A0AV	1										CNA: AMP; EXP: UP;										EXP: UP;					EXP: UP;
Basal-like	brca_tcga_pub	TCGA-BH-A0AV-01	TCGA-BH-A0AV	1										EXP: UP;										EXP: UP;					EXP: UP;
Basal-like	brca_tcga_pub2015	TCGA-BH-A0B3-01	TCGA-BH-A0B3	1						CNA: HOMDEL; EXP: UP;	CNA: HOMDEL;		CNA: AMP;			CNA: AMP;	CNA: AMP;				EXP: UP;		CNA: AMP;
Basal-like	brca_tcga_pub	TCGA-BH-A0B3-01	TCGA-BH-A0B3	1						CNA: HOMDEL;	CNA: HOMDEL;												CNA: AMP;
Basal-like	brca_tcga_pub2015	TCGA-BH-A0B9-01	TCGA-BH-A0B9	1												EXP: DOWN;													CNA: AMP; EXP: UP;
Basal-like	brca_tcga_pub	TCGA-BH-A0B9-01	TCGA-BH-A0B9	1												EXP: DOWN;													EXP: UP;
Basal-like	brca_tcga_pub2015	TCGA-BH-A0BG-01	TCGA-BH-A0BG	1													EXP: UP;				CNA: AMP; EXP: UP;
Basal-like	brca_tcga_pub	TCGA-BH-A0BG-01	TCGA-BH-A0BG	1													EXP: UP;				CNA: AMP; EXP: UP;
Basal-like	brca_tcga_pub2015	TCGA-BH-A0BL-01	TCGA-BH-A0BL	1									CNA: AMP;			CNA: AMP; EXP: UP;	CNA: AMP; EXP: UP;		EXP: UP;		EXP: UP;		CNA: AMP; EXP: UP;
Basal-like	brca_tcga_pub	TCGA-BH-A0BL-01	TCGA-BH-A0BL	1												EXP: UP;	EXP: UP;				EXP: UP;
Basal-like	brca_tcga_pub2015	TCGA-BH-A0BW-01	TCGA-BH-A0BW	1									CNA: AMP;		EXP: DOWN;			CNA: AMP;					CNA: AMP;	CNA: AMP;		CNA: AMP; EXP: UP;	CNA: AMP; EXP: UP;
Basal-like	brca_tcga_pub	TCGA-BH-A0BW-01	TCGA-BH-A0BW	1																						EXP: UP;	EXP: UP;
Basal-like	brca_tcga_pub	TCGA-BH-A0DL-01	TCGA-BH-A0DL	1						EXP: UP;																						CNA: HOMDEL;
Basal-like	brca_tcga_pub2015	TCGA-BH-A0E0-01	TCGA-BH-A0E0	1								EXP: UP;																	EXP: UP;
Basal-like	brca_tcga_pub	TCGA-BH-A0E0-01	TCGA-BH-A0E0	1								EXP: UP;																	EXP: UP;
Basal-like	brca_tcga_pub2015	TCGA-BH-A0E6-01	TCGA-BH-A0E6	1						EXP: UP;						EXP: UP;	EXP: UP;	EXP: UP;	EXP: UP;				EXP: UP;		EXP: DOWN;						EXP: DOWN;	EXP: DOWN;
Basal-like	brca_tcga_pub	TCGA-BH-A0E6-01	TCGA-BH-A0E6	1						EXP: UP;						EXP: UP;	EXP: UP;	EXP: UP;					EXP: UP;		EXP: DOWN;						EXP: DOWN;
Basal-like	brca_tcga_pub	TCGA-BH-A0WA-01	TCGA-BH-A0WA	1								EXP: UP;		EXP: UP;							EXP: UP;			EXP: UP;
Basal-like	brca_tcga_pub2015	TCGA-BH-A18G-01	TCGA-BH-A18G	1		PROT: UP;																		MUT: R124W; EXP: UP;	EXP: DOWN;
Basal-like	brca_tcga_pub	TCGA-BH-A18K-01	TCGA-BH-A18K	1																											EXP: UP;	EXP: DOWN;
Basal-like	brca_tcga_pub2015	TCGA-BH-A18Q-01	TCGA-BH-A18Q	1					CNA: HOMDEL;					EXP: UP;										EXP: UP;							CNA: HOMDEL;	EXP: UP;
Basal-like	brca_tcga_pub	TCGA-BH-A18Q-01	TCGA-BH-A18Q	1					CNA: HOMDEL;					EXP: UP;										EXP: UP;							CNA: HOMDEL;	EXP: UP;
Basal-like	brca_tcga_pub2015	TCGA-BH-A18V-01	TCGA-BH-A18V	1									CNA: AMP;										CNA: AMP;		EXP: UP;				EXP: UP;	EXP: UP;
Basal-like	brca_tcga_pub	TCGA-BH-A18V-01	TCGA-BH-A18V	1									CNA: AMP;												EXP: UP;				EXP: UP;	EXP: UP;
Basal-like	brca_tcga_pub2015	TCGA-BH-A1F6-01	TCGA-BH-A1F6	1									CNA: AMP;
Basal-like	brca_tcga_pub2015	TCGA-C8-A12K-01	TCGA-C8-A12K	1												EXP: DOWN;				EXP: DOWN;								EXP: DOWN;	EXP: UP;			EXP: DOWN;
Basal-like	brca_tcga_pub	TCGA-C8-A12K-01	TCGA-C8-A12K	1												EXP: DOWN;												EXP: DOWN;	EXP: UP;
Basal-like	brca_tcga_pub2015	TCGA-C8-A12V-01	TCGA-C8-A12V	1																EXP: DOWN;						EXP: DOWN;	EXP: DOWN;
Basal-like	brca_tcga_pub	TCGA-C8-A12V-01	TCGA-C8-A12V	1																						EXP: DOWN;	EXP: DOWN;
Basal-like	brca_tcga_pub2015	TCGA-C8-A131-01	TCGA-C8-A131	1		PROT: DOWN;				EXP: UP;																			EXP: UP;		EXP: DOWN;
Basal-like	brca_tcga_pub	TCGA-C8-A131-01	TCGA-C8-A131	1						EXP: UP;																			EXP: UP;		EXP: DOWN;
Basal-like	brca_tcga_pub2015	TCGA-C8-A134-01	TCGA-C8-A134	1		EXP: UP;	EXP: UP;			EXP: UP;					CNA: AMP;	CNA: AMP;	CNA: AMP;	CNA: AMP;					CNA: AMP;					EXP: DOWN;	EXP: UP;
Basal-like	brca_tcga_pub	TCGA-C8-A134-01	TCGA-C8-A134	1		EXP: UP;	EXP: UP;																					EXP: DOWN;	EXP: UP;
Basal-like	brca_tcga_pub2015	TCGA-D8-A142-01	TCGA-D8-A142	1									CNA: AMP;	EXP: UP;		EXP: UP;	EXP: UP;	EXP: UP;	EXP: UP;		EXP: UP;		CNA: AMP; EXP: UP;								EXP: DOWN;
Basal-like	brca_tcga_pub	TCGA-D8-A142-01	TCGA-D8-A142	1										EXP: UP;		EXP: UP;	EXP: UP;	EXP: UP;			EXP: UP;		EXP: UP;								EXP: DOWN;
Basal-like	brca_tcga_pub2015	TCGA-D8-A147-01	TCGA-D8-A147	1													EXP: UP;
Basal-like	brca_tcga_pub	TCGA-D8-A147-01	TCGA-D8-A147	1													EXP: UP;
Basal-like	brca_tcga_pub2015	TCGA-D8-A1JK-01	TCGA-D8-A1JK	1											CNA: AMP;
Basal-like	brca_tcga_pub2015	TCGA-D8-A1JL-01	TCGA-D8-A1JL	1									CNA: AMP;										CNA: AMP;						CNA: AMP;
Basal-like	brca_tcga_pub2015	TCGA-D8-A1XK-01	TCGA-D8-A1XK	1									CNA: AMP;							MUT: E439G;			CNA: AMP;		MUT: K249Sfs*10;			CNA: HOMDEL;			CNA: HOMDEL;
Basal-like	brca_tcga_pub2015	TCGA-D8-A1XQ-01	TCGA-D8-A1XQ	1				CNA: HOMDEL;	MUT: G17S;							CNA: AMP;	CNA: AMP;							CNA: AMP;								MUT: P934A;
Basal-like	brca_tcga_pub2015	TCGA-D8-A27F-01	TCGA-D8-A27F	1															CNA: AMP;													CNA: AMP;
Basal-like	brca_tcga_pub2015	TCGA-D8-A27H-01	TCGA-D8-A27H	1						CNA: AMP;	CNA: AMP;	CNA: AMP;												CNA: AMP;								CNA: AMP;
Basal-like	brca_tcga_pub2015	TCGA-D8-A27M-01	TCGA-D8-A27M	1												CNA: HOMDEL;	CNA: HOMDEL;
Basal-like	brca_tcga_pub2015	TCGA-E2-A14N-01	TCGA-E2-A14N	1								EXP: UP;	CNA: AMP;										CNA: AMP;
Basal-like	brca_tcga_pub	TCGA-E2-A14N-01	TCGA-E2-A14N	1								EXP: UP;	CNA: AMP;										CNA: AMP;
Basal-like	brca_tcga_pub2015	TCGA-E2-A14R-01	TCGA-E2-A14R	1																CNA: HOMDEL;				EXP: UP;	CNA: AMP;			EXP: DOWN;	CNA: AMP; EXP: UP;
Basal-like	brca_tcga_pub	TCGA-E2-A14R-01	TCGA-E2-A14R	1																								EXP: DOWN;	EXP: UP;
Basal-like	brca_tcga_pub2015	TCGA-E2-A14X-01	TCGA-E2-A14X	1									EXP: UP;																EXP: UP;
Basal-like	brca_tcga_pub	TCGA-E2-A14X-01	TCGA-E2-A14X	1									EXP: UP;
Basal-like	brca_tcga_pub2015	TCGA-E2-A14Y-01	TCGA-E2-A14Y	1				EXP: UP;		EXP: UP;		EXP: UP;							EXP: UP;		EXP: UP;
Basal-like	brca_tcga_pub	TCGA-E2-A14Y-01	TCGA-E2-A14Y	1				EXP: UP;		EXP: UP;		EXP: UP;									EXP: UP;
Basal-like	brca_tcga_pub	TCGA-E2-A150-01	TCGA-E2-A150	1						EXP: UP;															EXP: UP;			EXP: DOWN;
Basal-like	brca_tcga_pub2015	TCGA-E2-A158-01	TCGA-E2-A158	1								EXP: UP;							CNA: AMP;							EXP: DOWN;	EXP: DOWN;
Basal-like	brca_tcga_pub	TCGA-E2-A158-01	TCGA-E2-A158	1								EXP: UP;														EXP: DOWN;	EXP: DOWN;
Basal-like	brca_tcga_pub2015	TCGA-E2-A159-01	TCGA-E2-A159	1									MUT: F145L; CNA: AMP;	EXP: UP;							EXP: UP;		CNA: AMP;
Basal-like	brca_tcga_pub	TCGA-E2-A159-01	TCGA-E2-A159	1									MUT: F145L;	EXP: UP;
Basal-like	brca_tcga_pub2015	TCGA-E2-A1AZ-01	TCGA-E2-A1AZ	1													EXP: UP;		EXP: UP;
Basal-like	brca_tcga_pub	TCGA-E2-A1B5-01	TCGA-E2-A1B5	1								EXP: UP;												CNA: AMP;								EXP: UP;
Basal-like	brca_tcga_pub2015	TCGA-E2-A1B6-01	TCGA-E2-A1B6	1																				EXP: UP;			EXP: DOWN;
Basal-like	brca_tcga_pub2015	TCGA-E2-A1LH-01	TCGA-E2-A1LH	1																	MUT: M267I;										CNA: AMP;
Basal-like	brca_tcga_pub2015	TCGA-E2-A1LI-01	TCGA-E2-A1LI	1																										CNA: HOMDEL;	CNA: HOMDEL;
Basal-like	brca_tcga_pub2015	TCGA-E2-A574-01	TCGA-E2-A574	1																			MUT: E410K;
Basal-like	brca_tcga_pub2015	TCGA-E9-A22G-01	TCGA-E9-A22G	1																CNA: AMP;
Basal-like	brca_tcga_pub2015	TCGA-E9-A244-01	TCGA-E9-A244	1				CNA: AMP;					CNA: AMP;										CNA: AMP;
Basal-like	brca_tcga_pub2015	TCGA-EW-A1PB-01	TCGA-EW-A1PB	1									CNA: AMP;					CNA: AMP;					CNA: AMP;						CNA: AMP;
Basal-like	brca_tcga_pub2015	TCGA-EW-A1PH-01	TCGA-EW-A1PH	1																										CNA: HOMDEL;
Basal-like	brca_tcga_pub2015	TCGA-GM-A2DF-01	TCGA-GM-A2DF	1																									CNA: AMP;
Basal-like	brca_tcga_pub2015	TCGA-GM-A3XL-01	TCGA-GM-A3XL	1												CNA: HOMDEL;	CNA: HOMDEL;							CNA: AMP;
Basal-like	brca_tcga_pub2015	TCGA-LL-A5YP-01	TCGA-LL-A5YP	1																			CNA: AMP;	CNA: AMP;
Basal-like	brca_tcga_pub2015	TCGA-A2-A3XT-01	TCGA-A2-A3XT	0
Basal-like	brca_tcga_pub2015	TCGA-A2-A3XU-01	TCGA-A2-A3XU	0
Basal-like	brca_tcga_pub2015	TCGA-A2-A3XX-01	TCGA-A2-A3XX	0
Basal-like	brca_tcga_pub2015	TCGA-A2-A3Y0-01	TCGA-A2-A3Y0	0
Basal-like	brca_tcga_pub	TCGA-A8-A08H-01	TCGA-A8-A08H	0
Basal-like	brca_tcga_pub2015	TCGA-AO-A1KR-01	TCGA-AO-A1KR	0
Basal-like	brca_tcga_pub	TCGA-AR-A0U1-01	TCGA-AR-A0U1	0
Basal-like	brca_tcga_pub	TCGA-AR-A1AI-01	TCGA-AR-A1AI	0
Basal-like	brca_tcga_pub	TCGA-AR-A1AR-01	TCGA-AR-A1AR	0
Basal-like	brca_tcga_pub2015	TCGA-AR-A24Q-01	TCGA-AR-A24Q	0
Basal-like	brca_tcga_pub	TCGA-B6-A0IQ-01	TCGA-B6-A0IQ	0
Basal-like	brca_tcga_pub	TCGA-B6-A0RU-01	TCGA-B6-A0RU	0
Basal-like	brca_tcga_pub	TCGA-BH-A0RX-01	TCGA-BH-A0RX	0
Basal-like	brca_tcga_pub2015	TCGA-BH-A18T-01	TCGA-BH-A18T	0
Basal-like	brca_tcga_pub2015	TCGA-BH-A1F0-01	TCGA-BH-A1F0	0
Basal-like	brca_tcga_pub	TCGA-BH-A1F0-01	TCGA-BH-A1F0	0
Basal-like	brca_tcga_pub2015	TCGA-C8-A1HJ-01	TCGA-C8-A1HJ	0
Basal-like	brca_tcga_pub2015	TCGA-C8-A27B-01	TCGA-C8-A27B	0
Basal-like	brca_tcga_pub2015	TCGA-E2-A1II-01	TCGA-E2-A1II	0
Basal-like	brca_tcga_pub2015	TCGA-E2-A1LK-01	TCGA-E2-A1LK	0
Basal-like	brca_tcga_pub2015	TCGA-E2-A573-01	TCGA-E2-A573	0
Basal-like	brca_tcga_pub2015	TCGA-E9-A1N8-01	TCGA-E9-A1N8	0
Basal-like	brca_tcga_pub2015	TCGA-E9-A1N9-01	TCGA-E9-A1N9	0
Basal-like	brca_tcga_pub2015	TCGA-E9-A1ND-01	TCGA-E9-A1ND	0
Basal-like	brca_tcga_pub2015	TCGA-E9-A243-01	TCGA-E9-A243	0
Basal-like	brca_tcga_pub2015	TCGA-EW-A1P8-01	TCGA-EW-A1P8	0
Basal-like	brca_tcga_pub2015	TCGA-OL-A66I-01	TCGA-OL-A66I	0

## Sheet: Table S24
Table S24. Alteration frequency of tubulin isoform genes in the basal-like BC tumor samples from TCGA, Cell 2015 and TCGA, Nature 2012 studies.
Tumor subtype	Gene	Mut (%)	Amp (%)	Del (%)	Fusion (%)	Total cases
Basal-like	TUBA1A	0 (0)	0 (0)	0 (0)	0 (0)	0
Basal-like	TUBA1B	1 (0.53)	1 (0.53)	0 (0)	0 (0)	2
Basal-like	TUBA1C	0 (0)	0 (0)	0 (0)	0 (0)	0
Basal-like	TUBA3C	0 (0)	1 (0.53)	2 (1.06)	0 (0)	3
Basal-like	TUBA3D	3 (1.6)	0 (0)	2 (1.06)	0 (0)	5
Basal-like	TUBA4A	0 (0)	3 (1.6)	4 (2.13)	0 (0)	7
Basal-like	TUBA4B	1 (0.53)	3 (1.6)	6 (3.19)	0 (0)	9
Basal-like	TUBA8	0 (0)	3 (1.6)	0 (0)	0 (0)	3
Basal-like	TUBAL3	1 (0.53)	30 (15.96)	0 (0)	0 (0)	31
Basal-like	TUBB	2 (1.06)	0 (0)	0 (0)	0 (0)	2
Basal-like	TUBB1	0 (0)	9 (4.77)	0 (0)	0 (0)	9
Basal-like	TUBB2A	0 (0)	6 (3.19)	0 (0)	0 (0)	6
Basal-like	TUBB2B	0 (0)	6 (3.19)	0 (0)	0 (0)	6
Basal-like	TUBB3	0 (0)	6 (3.19)	0 (0)	0 (0)	6
Basal-like	TUBB4A	0 (0)	6 (3.19)	0 (0)	0 (0)	6
Basal-like	TUBB4B	1 (0.53)	2 (1.06)	2 (1.06)	0 (0)	5
Basal-like	TUBB6	1 (0.53)	1 (0.53)	0 (0)	0 (0)	2
Basal-like	TUBB7P	0 (0)	1 (0.53)	0 (0)	0 (0)	1
Basal-like	TUBB8	1 (0.53)	36 (19.15)	0 (0)	0 (0)	37
Basal-like	TUBD1	0 (0)	7 (3.72)	0 (0)	0 (0)	7
Basal-like	TUBE1	3 (1.6)	6 (3.19)	0 (0)	0 (0)	8
Basal-like	TUBG1	0 (0)	2 (1.06)	0 (0)	0 (0)	2
Basal-like	TUBG2	0 (0)	2 (1.06)	0 (0)	0 (0)	2
Basal-like	TUBGCP2	0 (0)	0 (0)	2 (1.06)	0 (0)	2
Basal-like	TUBGCP3	0 (0)	3 (1.6)	1 (0.53)	0 (0)	4
Basal-like	TUBGCP4	0 (0)	0 (0)	2 (1.06)	0 (0)	2
Basal-like	TUBGCP5	0 (0)	1 (0.53)	7 (3.72)	0 (0)	8
Basal-like	TUBGCP6	1 (0.53)	2 (1.06)	3 (1.6)	0 (0)	6
