# Supplementary material for: Genetics and Expression Profile of the Tubulin Gene Superfamily in Breast Cancer Subtypes and Its Relation to Taxane Resistance
Source: Cancers (Basel). 2018 Aug 18;10(8):274. doi: 10.3390/cancers10080274 (PMC6116153; doi:10.3390/cancers10080274)
Supplement: Supplementary file 1 [file cancers-10-00274-s001.zip › S30_mRNA_Expression_Meta-study_3857.xlsx]

## Sheet: Table S30
Table S30. mRNA expression values (RNA-seq v2 RSEM) of the tubulin genes in the BC tumors from the meta-study samples.
Sample ID	TUBA1A	TUBA1B	TUBA1C	TUBA3C	TUBA3D	TUBA4A	TUBA4B	TUBA8	TUBAL3	TUBB	TUBB1	TUBB2A	TUBB2B	TUBB3	TUBB4A	TUBB4B	TUBB6	TUBB7P	TUBB8	TUBD1	TUBE1	TUBG1	TUBG2	TUBGCP2	TUBGCP3	TUBGCP4	TUBGCP5	TUBGCP6
MB-0000		12.7279	11.7569	5.58983	5.23473	6.42689	5.11619		5.30877	10.2295	5.58101	8.24061	9.4479	5.58939	5.53524	9.72447	8.72152	5.8547	6.03251	5.88547	6.42971	7.95076	7.88228	8.06419	5.42344			7.03188
MB-0002		14.1518	12.463	7.55135	10.2668	8.10046	5.03152		6.17154	10.3851	5.61269	7.65477	6.86583	9.3874	5.5072	10.3359	7.6946	6.83714	7.51857	6.34665	6.14992	8.96784	7.77176	7.57828	5.47259			6.65081
MB-0005		12.9693	12.4605	5.68951	6.50235	7.71116	5.36494		5.39388	10.4424	5.51787	8.90164	9.7041	9.62535	5.99456	9.59817	6.96098	7.38006	7.72613	6.92718	6.46513	8.22495	6.37461	7.74593	5.45794			6.341
MB-0006		13.3696	12.4344	5.54989	5.98223	6.45092	5.0932		5.3945	9.61809	6.84771	7.30138	6.14002	8.32507	5.66156	9.70904	6.79021	7.50026	7.79006	5.93285	6.66418	8.78777	6.86842	7.95644	5.62351			6.52493
MB-0008		13.5456	12.3071	5.63593	5.91472	6.67304	5.27235		6.72074	10.6477	5.6325	7.65633	5.42712	7.2748	5.29855	9.18083	7.12968	5.93465	6.34266	6.0369	5.98946	9.4306	7.30036	7.88473	5.74351			6.5251
MB-0010		14.3652	12.7098	5.33162	6.54842	6.27745	5.07395		6.13286	10.7485	5.65326	8.34075	6.59661	7.64846	5.44265	10.1171	7.15597	6.32139	6.94038	7.13844	5.97908	8.77905	6.67624	8.13319	5.37904			6.45491
MB-0014		12.5369	11.3178	7.88827	11.0067	7.26796	4.77945		6.20042	8.97164	5.31577	7.16119	6.09724	6.1617	5.67484	8.54471	6.56553	6.81708	7.14767	7.40561	7.34371	7.42812	6.36449	7.68506	5.42307			6.53832
MB-0022		12.9314	12.0522	5.27927	5.75742	7.91985	5.30606		5.74611	9.17614	5.37844	6.87736	6.58766	5.88524	5.44658	8.4617	6.99761	6.71617	7.01838	6.77063	7.34189	7.59111	6.60629	7.73541	5.55787			6.6862
MB-0028		13.6001	12.9498	5.56672	5.48108	7.64848	5.30822		5.48121	10.6183	5.39721	7.55837	5.4686	6.23641	5.52779	9.55083	6.99882	6.20515	6.7685	5.68398	6.39709	9.93819	7.83286	7.81112	5.19617			6.6275
MB-0035		12.9652	11.4471	5.15754	5.33903	7.61351	5.30578		5.4533	10.0353	5.31989	6.63613	5.49876	6.15868	5.24553	9.89042	6.1788	6.60639	6.92529	5.7745	6.423	7.93122	6.59273	8.6525	5.33845			7.23922
MB-0036		13.4795	11.8551	6.21918	8.86564	6.65115	5.34331		6.24119	10.0908	5.44173	7.21726	6.60503	9.83355	5.388	10.4195	7.37449	5.50682	6.34751	7.21328	5.77478	9.0096	8.20669	7.90303	5.47795			6.54018
MB-0039		11.715	9.75525	5.64142	7.36453	8.52414	5.0106		5.40863	8.20523	5.32694	9.68004	5.41726	5.85707	5.51504	8.67661	5.82027	7.54391	7.86258	6.1731	6.54977	7.1012	6.37339	8.04557	5.68642			6.55785
MB-0045		13.0114	12.2476	5.34224	5.12367	7.74279	5.16627		5.65536	10.6356	5.55409	6.55356	7.49194	7.88458	5.47314	9.05213	7.34814	5.72912	6.28945	6.91347	6.17808	8.52039	7.4759	7.9733	5.47486			6.67022
MB-0046		14.4617	12.9071	5.28167	6.09455	6.5056	5.0434		6.84427	11.6524	5.27808	8.11449	7.95431	8.12197	5.49929	9.81379	6.93133	6.59125	6.96046	6.86198	6.43099	9.81187	7.63275	7.55964	5.24682			6.55244
MB-0048		13.3589	12.0493	5.39095	5.47469	7.62603	5.02134		5.38476	9.50635	5.29969	7.38576	6.62997	7.28818	5.47493	8.60414	6.62061	6.56938	7.14147	6.87046	7.17453	6.90857	6.19881	7.79264	5.30376			6.43986
MB-0050		13.087	11.5009	7.04149	9.3405	6.22182	5.13314		6.09873	10.709	5.48579	6.68334	9.06554	5.93561	5.6582	9.92857	7.49232	6.16671	6.4169	7.73454	6.1276	8.87871	8.0032	7.94553	5.66637			6.65446
MB-0053		13.3485	11.649	5.33285	5.32619	7.82159	5.34346		6.04464	9.32348	5.50896	7.51162	5.82423	5.93465	5.39133	8.61062	6.94505	6.62898	6.79145	6.0822	7.03025	7.73603	6.86571	7.82506	5.3744			6.3407
MB-0054		13.1279	11.7997	5.79607	6.73056	7.21052	5.33961		5.65724	9.60117	5.42092	7.96977	7.82819	7.29733	5.67315	8.49387	6.41118	7.18395	7.21656	6.26079	7.23452	8.37875	6.35384	8.32451	5.48277			6.35505
MB-0056		13.3822	12.0032	5.80522	7.14059	9.19166	5.37801		5.63754	8.98867	5.28441	8.14352	6.66668	8.4115	5.59995	9.45206	6.81652	7.56192	7.91869	7.07101	7.08174	8.36089	6.60146	7.83595	5.57006			6.14891
MB-0060		14.4694	12.7942	6.16538	8.68017	8.53577	5.19628		5.57687	12.2431	5.17854	6.64715	5.88912	9.41135	5.64935	9.93788	6.32976	5.97031	6.90653	7.06217	6.61084	10.8697	8.26912	8.35287	5.65264			6.75834
MB-0062		13.1128	12.4852	5.17933	5.25561	7.53482	5.29622		6.21993	9.61989	5.18815	6.41107	6.43828	6.08837	5.57164	9.07554	8.15657	7.00187	7.40443	7.03824	8.3176	8.11538	5.42767	7.34417	6.41502			6.59005
MB-0064		12.7363	12.1158	5.56899	6.68295	8.01954	5.0156		5.66646	9.41518	5.25264	6.49774	5.76544	8.46688	5.5637	8.83427	6.09482	7.18126	7.37898	6.73657	7.39058	7.53177	6.82528	8.06419	5.51635			6.76627
MB-0066		13.4833	11.9479	5.71079	7.65073	6.04316	5.82011		5.63409	10.4992	5.54738	8.12257	5.52423	6.33058	5.36853	9.996	6.6985	6.15933	6.72629	6.05699	6.37308	9.65082	7.63228	7.68181	5.33858			6.30403
MB-0068		13.1549	12.2508	5.16359	5.18179	7.24071	5.26004		5.66934	10.6107	5.40544	7.51113	6.36205	7.66129	5.48504	9.64515	6.54337	7.00157	7.59685	6.19215	6.75707	7.46044	6.54068	7.92373	5.38288			6.40645
MB-0079		13.6905	12.1925	5.13739	5.73066	6.69714	5.3277		5.28856	10.074	5.47186	8.1056	6.79209	6.38358	5.24456	9.41261	6.40429	7.19747	7.6904	6.29946	7.04565	8.25997	6.38541	7.87595	5.51318			6.49667
MB-0081		12.7919	11.6895	5.89256	8.03329	8.21406	5.00759		5.49313	9.28068	5.25386	7.31097	6.30986	7.09102	5.52621	8.47093	6.5481	6.91591	7.27967	5.88115	7.42292	7.59969	6.3737	7.6145	5.4573			6.31014
MB-0083		13.3075	12.4258	5.33278	5.45896	7.45001	5.6567		5.76233	9.86406	5.32425	7.36277	7.1372	6.02229	5.28297	9.05192	6.63901	6.89221	7.19592	5.79665	7.07065	7.82733	6.67484	7.38389	5.40134			6.58523
MB-0093		13.0928	12.0026	5.46523	5.4483	8.23701	5.25632		5.48751	9.1389	5.37516	7.15202	6.26975	6.206	5.39479	9.16006	6.40363	6.95032	7.23026	6.57052	6.77072	7.7536	6.13595	8.01011	5.25309			6.60077
MB-0095		13.7869	12.1287	6.25019	9.41883	7.65788	5.3783		7.54791	10.5751	5.31963	8.48305	11.2882	9.13712	5.26692	10.3515	6.25463	6.14203	6.97214	8.24056	6.2358	9.88472	8.72762	8.42992	5.44978			7.12922
MB-0097		13.6666	11.6076	5.57286	5.59785	6.86152	5.06558		6.81131	9.11073	5.33803	9.00174	5.83686	6.61399	5.22207	9.58942	6.59733	6.15283	6.75743	8.19724	6.24817	9.36292	8.03669	8.19251	5.64022			7.29268
MB-0100		14.0859	13.0983	5.29467	5.25081	6.73848	5.04482		5.92121	12.2262	5.25048	7.04776	7.52027	7.39033	5.75644	9.86727	7.94355	6.29958	6.7977	6.29764	7.0592	9.25469	7.26698	7.54039	5.86459			6.9098
MB-0101		13.3224	11.6506	7.49472	10.8358	6.78898	5.31446		6.04744	10.64	5.53527	6.59717	6.34151	7.11804	5.22477	9.67274	7.39611	5.61809	6.32281	5.99878	5.86214	8.8601	7.07341	8.36789	5.43859			6.26752
MB-0102		13.481	12.308	7.89674	10.6103	8.27068	5.24116		5.57652	10.4964	5.51516	7.06253	6.40999	9.69921	5.42617	10.1801	6.94289	6.23721	6.80822	5.68271	6.03228	8.41795	6.64337	8.25741	5.40805			6.69055
MB-0106		13.3777	11.3111	5.47627	5.40528	7.40941	5.30596		5.61926	9.68497	5.25524	7.74069	7.84989	8.0915	5.33084	9.76271	7.03052	6.26026	6.68129	5.84307	6.2958	8.84256	8.19605	7.96077	5.31915			6.98771
MB-0107		13.7885	12.9081	5.38115	5.88665	8.64968	5.41924		5.36755	10.014	5.6354	8.61313	5.73255	10.4136	6.36226	9.19635	5.99257	7.9142	7.97092	6.35799	6.26302	8.96322	6.62511	8.13684	5.60888			6.6098
MB-0108		13.1441	11.6183	5.31062	5.68748	8.47599	4.89585		5.53138	8.31296	5.35647	6.34809	7.05094	7.2017	5.44602	8.61794	6.34872	7.28716	7.48824	6.38996	7.01039	7.23521	5.78485	7.82611	5.53746			6.42499
MB-0109		13.9058	12.4669	6.48062	5.70259	7.9526	5.00761		5.44861	10.5535	5.6233	5.82934	5.85806	6.32023	5.33409	9.17327	5.91105	5.90881	6.25295	6.04411	6.48325	10.0153	8.05677	8.18358	5.33663			7.15527
MB-0111		12.5688	11.9274	5.46062	5.44058	6.23081	5.09159		5.41436	10.3047	5.17063	8.64642	8.56496	7.20184	5.48724	10.0467	7.09319	5.8585	6.65532	6.3485	6.21993	8.37891	7.10066	7.92051	5.381			6.36507
MB-0112		12.7992	11.438	5.29815	5.30491	7.68392	5.15066		5.59029	10.2845	5.49578	7.12568	6.14033	6.55116	5.63862	9.87644	6.85763	6.24859	6.96825	7.07487	6.15084	7.83199	6.99196	8.10615	5.31284			6.69891
MB-0113		13.8295	12.1652	5.41445	5.11541	6.08085	5.38099		5.64783	11.1156	5.5924	7.76182	7.32375	9.43289	5.53768	10.1343	6.70316	6.63086	7.10919	6.12905	6.18683	9.25097	7.44891	8.00233	5.42846			6.36085
MB-0114		13.6641	12.6089	8.60009	11.849	6.42168	5.45785		6.16158	10.7945	5.5251	7.30207	7.09032	8.33442	5.41522	10.3774	6.76112	6.05804	6.63988	6.19756	6.4533	9.39279	7.96838	8.25048	5.38265			6.77816
MB-0115		13.5433	12.3903	5.19104	5.22384	7.56051	5.2343		5.49665	12.3135	5.18196	7.14136	6.87029	8.12483	6.21892	9.85184	7.6663	6.07105	6.47197	6.2014	6.06921	9.44854	7.4269	7.78469	5.41052			6.88134
MB-0116		13.4391	12.254	5.60211	7.43616	6.40545	4.89786		5.457	11.2716	5.19432	7.33015	7.75897	7.63941	5.43221	9.48713	7.39903	5.92797	6.37345	6.22563	6.47746	8.74282	7.24057	7.61642	5.49092			6.55551
MB-0117		13.7498	11.9772	5.52958	5.71132	6.50866	5.14094		5.52524	10.4051	5.26777	7.14793	7.53615	6.73492	5.7934	10.2	6.835	6.16865	6.77839	6.50455	5.9793	8.11833	7.07775	8.26508	5.56539			6.56569
MB-0119		13.9914	13.1911	6.28861	9.07284	6.46785	5.30732		5.43564	10.8612	5.57936	6.71599	5.62786	6.66945	5.39604	9.6016	7.72347	5.88314	6.67555	6.20577	6.13463	9.79643	8.70917	8.20265	5.33993			6.56235
MB-0120		13.5769	12.1392	5.48265	5.70998	7.61896	5.31847		5.40939	11.0163	5.50013	6.64481	6.10805	7.50671	5.57446	9.73786	7.40822	6.05918	6.88836	5.58589	7.12722	8.78565	7.03611	8.4345	5.34173			7.02649
MB-0121		13.5612	12.243	6.14245	8.67054	8.00264	5.34217		5.7218	10.8094	5.34647	7.46375	6.09279	8.78075	5.29611	9.80915	7.27226	6.03991	6.36314	5.8102	6.05701	9.39001	8.33899	8.09228	5.69195			6.71698
MB-0122		13.2923	11.73	5.35696	5.95129	7.05945	5.2038		7.002	10.7295	5.41664	7.85802	8.89942	7.27298	5.49928	10.0311	7.65873	6.20873	6.74004	5.69478	6.35233	9.49897	8.50251	7.94188	5.43091			6.59861
MB-0123		14.3771	12.8711	5.39144	5.27957	6.10233	5.08992		5.78858	10.9786	5.3294	6.89155	6.7849	7.0155	5.23729	10.9157	7.12544	6.38421	7.01854	6.24641	6.37651	8.69278	7.23384	7.5504	5.36681			6.19569
MB-0124		13.3222	11.9731	7.64637	9.19294	6.57074	5.08063		6.7446	10.5078	5.34568	6.4768	7.04486	7.23897	5.5618	9.63479	6.93956	6.03323	6.50846	6.19646	5.82307	9.47494	8.13276	7.88069	5.499			6.61816
MB-0125		13.0599	11.493	5.55783	5.30892	8.33193	5.33852		5.70882	9.93637	5.56204	7.1873	5.3127	6.35179	5.54281	10.0708	6.36478	6.23881	6.76935	5.85322	6.55045	9.72684	8.24741	8.0489	5.38699			6.5956
MB-0126		13.2132	11.6504	5.49461	7.13004	7.09612	5.05398		5.69752	9.59575	5.42641	7.26857	5.82611	7.28627	5.4568	9.68359	6.57355	5.79119	6.50977	5.94785	6.23428	9.13871	8.23103	8.15898	5.42225			6.99085
MB-0127		12.9517	12.1223	5.20667	5.39208	6.39277	4.82931		6.47291	10.4461	5.529	8.15873	6.95534	8.08368	5.42816	9.30239	7.98251	5.82902	6.4427	6.33917	6.55111	9.09633	8.11842	8.07038	5.41815			6.60111
MB-0128		13.4353	12.1424	6.16643	9.38274	6.62445	4.91586		5.35064	10.4789	5.355	7.79853	7.73994	7.98659	5.57425	9.66661	7.75199	5.93198	6.29162	7.19259	6.21965	8.62756	7.55917	7.96785	5.46649			6.95819
MB-0129		13.5055	12.4098	5.14865	5.43168	8.7662	5.36981		5.4225	11.9012	5.54791	8.53448	5.86985	11.1377	5.47135	10.2354	7.83128	6.40754	7.20525	5.70719	6.42499	8.91349	7.12431	8.12018	5.61359			6.89503
MB-0130		13.1034	11.6757	5.29829	5.4959	6.74175	4.87333		5.8452	10.3783	5.42606	7.28969	6.64219	7.82272	5.62084	9.91611	6.86418	5.96752	6.7127	6.329	6.39956	8.6693	7.71059	8.24802	5.31407			6.72521
MB-0131		13.4011	12.1808	5.49821	6.11549	6.26057	5.26824		5.2742	10.9423	5.40335	6.72037	5.83947	7.09804	5.27102	10.4979	7.05995	5.85936	6.09624	5.99989	5.9178	9.63828	7.6771	8.40214	5.41769			6.40695
MB-0133		12.6949	11.1991	5.24431	5.26883	5.74242	5.22439		6.66146	9.94367	5.54422	6.9865	7.89732	7.02195	5.40439	9.23595	7.05834	5.37347	6.07191	5.53719	5.48321	9.02428	8.74398	8.19811	5.45057			6.78075
MB-0134		13.2246	11.9381	5.73916	7.90209	7.63754	5.25409		5.52861	10.2901	5.28179	7.60726	6.49044	8.64615	5.494	9.56113	7.18295	6.12403	6.27499	6.84325	6.30663	9.84649	8.42925	8.33731	5.62961			6.78005
MB-0135		13.8868	12.6543	5.47272	5.97271	7.51555	5.22109		5.36887	10.651	5.29625	8.07045	6.73126	6.15702	5.69212	9.38735	6.85321	6.1661	6.67732	6.15678	6.04406	9.4429	7.91896	8.05673	5.08179			6.8368
MB-0136		13.8332	12.1964	6.0054	8.24391	7.12266	5.23242		5.63829	10.7549	5.3916	7.85691	9.21707	9.31564	5.41818	9.82425	7.43582	5.92187	6.53728	5.85398	6.14688	9.41157	7.94706	8.00504	5.2871			6.38973
MB-0138		12.889	11.8217	5.72556	6.71923	6.42881	5.35727		5.46115	10.8308	5.52645	7.26781	7.09169	7.7057	5.45435	10.1687	6.99554	6.17135	6.56239	6.03003	6.09491	9.24629	7.85399	8.28551	5.59789			6.77957
MB-0139		12.7044	11.5587	5.77939	7.6146	5.43369	5.04349		5.3929	10.449	5.36199	7.01702	8.46995	6.11234	5.60989	9.16943	7.41692	5.65611	6.15737	6.92535	6.02131	8.63054	8.2631	8.25677	5.44535			6.90591
MB-0140		13.9237	12.2002	5.41078	5.76119	7.25289	5.22829		5.59836	10.6285	5.44844	6.37251	6.3125	6.40539	5.41375	9.96058	6.23663	5.98118	6.46552	6.01148	6.33878	9.15612	7.46135	8.31192	5.50801			6.87397
MB-0142		12.9334	11.3747	5.36423	6.07172	7.70344	5.21828		7.27183	9.99964	5.40102	7.65108	5.63352	7.527	5.42525	10.8362	6.30806	6.49212	7.61918	5.82592	6.83048	9.30116	7.56411	8.31823	5.39413			6.7985
MB-0143		13.0412	11.7956	6.23611	8.9068	5.46714	5.2862		5.66778	10.3166	5.38093	8.1261	8.96707	8.10144	5.5337	9.24381	6.53574	5.57508	6.179	5.9775	5.8941	9.15428	7.44738	8.24004	5.219			6.66359
MB-0144		13.6597	11.9327	5.61302	5.34105	7.56466	4.95113		5.54715	10.404	5.45282	8.12801	5.80655	7.2758	5.4338	9.78628	7.04937	6.06075	6.44848	6.533	6.42106	9.15054	7.02763	7.93647	5.38141			6.41314
MB-0145		12.6547	11.448	5.54565	6.0287	6.29768	5.22641		5.61328	10.4717	5.40611	6.78594	7.5218	6.43648	5.26652	9.8235	7.38135	5.75851	5.86894	6.10097	6.0254	8.7807	7.64013	8.27183	5.2068			6.50801
MB-0146		13.4916	12.3683	5.75332	7.13086	8.2314	5.3979		5.57077	10.2735	5.42637	7.65929	5.43803	6.3344	5.34149	9.82646	6.2159	6.07333	6.60226	6.33489	5.92366	10.3742	8.34616	8.16281	5.3391			6.94482
MB-0147		13.0585	11.1718	5.57515	7.58221	6.44284	5.13823		6.16914	10.0017	5.52658	8.97564	8.09303	6.80086	5.53091	10.219	5.345	7.32896	7.52684	6.00844	6.03787	9.24443	7.7007	9.5442	5.31599			6.99761
MB-0148		13.3475	12.2887	5.43704	5.64373	8.02637	5.15323		5.51867	10.7713	5.46754	6.38565	6.51592	10.9411	5.61955	9.95858	7.28728	6.24293	7.01508	5.91207	6.37958	9.06701	6.58897	7.71874	5.47708			6.70755
MB-0149		14.1312	12.5784	5.28518	5.30316	7.73503	5.0644		6.26694	12.1795	5.46752	8.58284	7.2303	9.72989	5.63884	10.2665	7.25782	6.23188	6.69017	6.61888	6.86958	9.81715	7.1662	8.39012	5.65714			6.76332
MB-0150		13.523	12.7544	5.53232	5.38884	7.85752	5.14783		5.45035	10.9008	5.2323	7.16155	6.21667	8.64388	5.3492	10.2566	6.65638	5.76741	6.64799	5.46246	6.2776	8.69522	7.34498	7.9473	5.41998			6.487
MB-0151		13.9336	12.8489	5.45398	5.42592	7.21413	5.37697		6.05355	10.2388	5.38558	7.62861	5.38432	8.54218	5.52616	10.2504	6.56821	5.96621	6.72909	5.84227	6.093	9.84975	8.18025	8.00262	5.54923			6.80049
MB-0152		13.4812	12.3921	5.73404	7.03386	7.12473	5.2344		5.32333	10.7432	5.25758	6.75195	5.77442	7.01837	5.57535	9.2604	7.00996	5.80538	6.20279	6.05395	6.08402	9.25104	6.86654	8.24611	5.25487			6.36973
MB-0154		12.9731	11.5994	5.38914	5.5232	7.11933	5.54676		5.96709	10.2526	5.72011	7.17278	7.84998	9.26728	5.51979	9.21084	7.68198	5.9811	6.35322	6.22736	6.26559	8.5818	7.65521	7.82324	5.35537			6.57301
MB-0155		12.61	12.0902	5.40863	5.37992	6.43532	5.17818		5.92798	10.3428	5.64342	6.72605	8.1314	7.6607	5.55762	9.40307	7.91327	5.66825	5.73999	6.1508	5.982	8.25229	8.1208	8.21575	5.37756			7.09519
MB-0157		13.2249	12.2142	5.31197	5.38042	6.68309	5.05732		5.4282	11.1418	5.55876	6.86509	8.25661	8.32019	5.86626	10.0244	7.65718	6.04193	6.4604	5.8363	5.91041	9.70002	7.75852	8.49384	5.37817			6.96237
MB-0162		13.5931	12.1059	5.48307	6.46958	6.65131	5.35387		5.56307	10.7339	5.48555	6.70093	6.5838	6.97542	5.49902	10.1071	6.90262	6.01742	6.77759	8.1185	6.75344	9.18288	7.96557	8.07509	5.38898			6.74549
MB-0163		13.611	13.0867	5.41936	5.79543	6.27975	5.02425		6.68985	11.2816	5.50455	8.16812	11.5265	9.65904	5.54932	10.3003	7.66041	6.05918	6.56088	6.25698	6.39956	9.86685	7.98803	7.46174	5.64456			6.73357
MB-0164		13.0519	12.4134	5.33909	5.28706	7.09561	5.2349		5.49774	10.8936	5.51856	7.58028	6.50497	10.3747	5.2377	10.0236	8.235	6.05355	6.79066	6.09665	6.3836	8.79687	6.7182	8.22368	5.52673			6.41884
MB-0165		13.1593	12.0789	5.30157	6.52779	7.25956	5.46975		5.5867	10.8325	5.64491	6.86748	6.87964	7.15061	5.43558	9.48984	6.86998	6.11957	6.47159	5.97608	6.47295	8.97852	7.56457	8.03014	5.34135			6.86692
MB-0166		13.2853	11.7956	6.02263	8.24098	5.63261	5.34778		5.86052	10.5531	5.43541	6.68688	11.6624	9.66674	5.44014	9.96725	8.05542	5.81801	6.44292	5.77163	5.91113	9.68726	8.26466	8.5735	5.58781			6.74545
MB-0167		14.346	12.3133	5.66572	7.50154	6.65114	5.20121		5.49298	10.5427	5.06858	6.37989	5.8689	7.69399	5.56335	10.4438	6.63721	6.31084	6.95843	5.91985	6.01811	10.1602	7.1422	8.00588	5.56735			6.92458
MB-0168		13.0831	12.4445	5.47842	5.58051	6.71142	5.26869		5.46266	11.3636	5.5191	7.50153	7.58561	9.88152	5.42954	9.43039	8.57645	5.88954	6.23329	5.97392	5.78024	9.31111	8.20801	7.81571	5.17041			6.65242
MB-0170		12.9143	11.4033	5.42216	5.35557	6.29909	5.28828		5.39143	10.283	5.49074	6.44307	6.97203	7.54932	5.43083	10.0151	7.12882	5.86246	6.00398	6.21657	5.83887	9.25712	8.57788	8.17774	5.39482			6.86306
MB-0171		13.154	11.959	5.38832	5.48398	6.58969	5.25062		6.12711	10.5154	5.60064	6.90951	8.893	6.16306	5.35595	9.77264	7.7406	5.77623	6.34462	5.97796	6.4089	8.90267	8.18519	8.17329	5.69119			6.87356
MB-0172		13.8393	12.1841	5.24459	6.45576	6.7416	5.51705		5.5876	10.7955	5.3031	6.96318	6.26443	7.59465	5.41239	10.2092	7.22218	6.21023	6.83762	6.91584	6.52896	8.99904	7.3754	7.68901	5.31743			6.55177
MB-0173		13.478	12.0981	5.34014	5.7373	7.0903	5.01448		6.3971	10.8956	5.58893	6.93465	5.66813	6.64811	5.4849	10.2655	6.08432	6.00613	6.29172	6.48659	5.86947	9.49272	8.11851	8.32066	5.23841			6.61731
MB-0174		13.1447	12.0483	5.4565	5.34049	6.7092	5.45778		5.36169	11.3119	5.40341	8.12294	9.67941	9.99554	5.49397	9.7796	7.61166	5.56234	6.15346	5.79017	5.97199	9.36686	7.66192	8.81147	5.31226			7.26613
MB-0175		13.3629	11.5118	5.50217	5.75554	6.33814	5.22311		5.56846	9.9955	5.3671	7.79152	7.68849	7.29438	5.38628	9.57647	6.57775	5.92684	6.65029	6.17244	6.27234	8.71881	7.58229	8.28796	5.42444			7.13091
MB-0176		13.2841	12.6477	5.89218	7.41638	7.31611	5.25261		6.53119	10.2638	5.44651	7.3125	7.95699	6.62903	5.19609	10.0879	6.80974	6.05567	6.54912	5.76815	6.22431	9.48712	7.69788	7.72409	5.35402			6.71356
MB-0177		12.7178	11.6334	5.62066	5.71436	6.45485	5.17344		5.15996	10.3079	5.54875	6.09788	6.98565	7.12514	5.48186	9.62191	7.14648	5.67958	6.06305	6.04031	5.98105	9.18613	7.27345	8.13628	5.45915			6.92625
MB-0178		13.8049	12.9288	5.55605	5.61089	6.57472	5.06406		6.91955	11.5157	5.44843	7.14391	7.38878	9.32747	7.18842	10.4129	6.8098	5.95369	6.46708	6.28102	6.03468	9.83515	7.81571	8.10109	5.17279			6.74753
MB-0179		12.9644	12.1406	5.31083	5.49172	6.85745	4.95468		5.36775	10.7894	5.50479	6.71879	7.76399	8.39839	5.58968	8.76995	8.0057	5.62188	5.96993	6.35755	6.046	8.13279	7.30352	7.55774	5.59508			6.8287
MB-0180		13.0106	11.7686	5.43854	6.723	5.41406	5.60084		5.41689	10.5747	5.39918	7.25996	7.47953	8.17483	5.64515	10.6067	7.14714	5.73228	6.27297	6.87289	5.67516	9.61542	8.03574	7.66441	5.55353			6.76676
MB-0181		12.8642	11.994	5.84373	7.40857	6.10269	5.07983		5.46977	10.2277	5.25274	7.18576	7.51521	6.6881	5.51344	9.77394	7.09808	5.68035	5.92804	5.63066	5.88461	8.89261	7.94062	7.78755	5.18638			6.81623
MB-0184		12.666	11.2095	5.66031	7.39841	7.45882	5.17654		5.45117	9.82221	5.31389	7.93535	5.69483	9.34291	5.45091	9.63376	6.42827	5.79347	6.40864	5.89026	6.23121	8.7066	7.2656	8.16406	5.31834			6.92823
MB-0188		13.8814	12.3701	5.20877	5.57216	8.10465	5.22322		5.6894	11.5944	5.28225	6.7495	5.89316	7.68116	5.49881	10.3381	6.58523	6.4828	7.1624	6.22895	5.97098	8.73111	7.72292	7.99132	5.62506			6.95658
MB-0189		13.2954	12.1619	5.10876	5.28192	6.55383	5.27186		5.84078	10.6897	5.50272	7.86409	7.97258	7.89604	5.49338	9.45923	7.99367	5.81128	6.31902	6.1023	6.18157	9.19542	7.97868	7.55811	5.29091			7.19799
MB-0191		14.375	13.1565	5.34969	5.67271	7.83405	5.05897		5.60683	12.1456	5.48297	8.00787	9.90797	9.29792	5.54015	9.64865	7.18254	6.23909	6.91392	6.68269	6.40396	8.72363	6.96337	8.05509	5.58141			6.21831
MB-0192		13.6134	12.5276	5.5125	5.57982	7.79507	5.2779		5.86442	11.0228	5.2772	5.89159	7.49947	6.44708	5.49738	9.42921	6.94392	5.68266	6.21647	5.92488	6.32477	8.53172	7.233	7.69065	5.69799			6.86461
MB-0193		13.0486	12.1751	5.61611	6.7848	5.95065	5.18201		5.5393	11.2127	5.55245	7.36204	6.29098	8.13861	5.27712	10.2393	7.69291	5.91059	6.36927	6.0654	5.81109	9.65829	7.64442	8.11665	5.55621			6.74424
MB-0194		13.0929	12.0642	5.20457	5.28382	7.11565	5.15619		5.67457	10.4169	5.44376	7.52421	7.97305	8.62844	5.34217	9.69005	7.51606	5.80197	6.27703	5.94536	6.35382	9.50557	8.37344	7.86422	5.33086			6.801
MB-0195		12.9972	12.1656	5.89068	6.40563	7.82477	5.20651		7.25995	11.6374	5.41005	7.6427	6.60298	8.79381	5.8819	9.44058	6.60009	5.63758	6.04692	5.96513	5.92926	10.9471	8.72695	8.2072	5.41682			6.54998
MB-0197		13.4093	12.9922	5.65712	5.751	7.17272	5.32351		7.10507	11.1775	5.44365	6.26508	8.71659	7.41165	5.71788	9.74816	7.9009	5.79771	6.42862	6.8647	5.82379	9.98957	8.25156	7.63996	5.31428			6.39039
MB-0198		13.2333	12.7138	5.62607	6.32882	6.82403	4.95245		5.34776	11.5751	5.58589	8.58163	6.96627	8.15291	5.35383	9.68461	7.64255	6.09286	6.41859	6.26262	6.56797	9.1247	7.33641	7.76806	5.25406			6.25241
MB-0199		13.0193	11.8953	5.81671	7.93177	6.43815	5.09003		6.00368	10.5168	5.31419	7.31203	6.66789	7.27964	5.11441	9.49318	7.30511	5.85902	6.46618	6.58614	5.90623	9.54815	8.39449	7.59967	5.23621			6.78503
MB-0200		14.1064	13.1472	5.27898	5.32956	6.53894	4.86878		5.3995	11.557	5.41726	9.28526	6.78906	8.33917	5.66859	9.94732	7.91516	6.34374	6.80602	6.18306	7.16367	9.28121	6.62165	7.57092	5.59195			6.10135
MB-0201		13.2554	12.7335	5.33646	5.41458	7.89969	5.17205		5.24496	11.264	5.58822	7.07059	7.32607	9.64338	6.1905	9.11993	8.17757	5.62737	6.01628	6.22993	5.80431	9.02567	7.66672	8.22171	5.58611			6.41086
MB-0202		13.7108	12.5954	5.4755	7.60791	6.1696	5.43514		5.45323	11.2533	5.13375	7.88615	6.52198	8.27177	5.39242	10.6541	7.58898	6.03882	6.71875	5.82164	5.90091	9.33627	7.08663	8.56842	5.37954			6.33333
MB-0203		13.6214	12.2019	5.61206	7.41936	7.9834	5.30126		6.32169	10.3355	5.38934	7.75936	6.31549	6.75247	5.46402	9.28403	7.17297	5.74675	6.17018	6.02763	6.24432	9.25122	7.79331	8.20369	5.19894			6.74278
MB-0204		13.0157	12.1393	5.39886	5.88827	6.73521	5.14787		6.23064	10.6742	5.41195	8.84942	7.77293	8.57898	5.73513	9.68028	8.08541	5.9281	6.54788	6.23511	6.05175	8.96441	7.47551	7.4871	5.19441			6.4653
MB-0205		12.9324	11.5355	5.33896	5.63701	6.61907	5.17777		5.47919	10.0476	5.24033	7.9623	8.62099	5.89019	5.43837	9.53214	7.63514	5.92672	6.43927	6.47753	6.25828	8.70647	8.02886	7.68703	5.32861			6.36939
MB-0206		13.5821	12.4145	5.20927	5.3856	6.53434	5.22686		5.94254	11.3031	5.52006	6.44698	6.17584	9.54641	5.36333	10.0221	8.11027	6.10686	6.4374	6.20271	5.87859	9.15341	7.31988	8.0438	5.52002			6.71816
MB-0207		13.9193	12.2249	5.89985	8.04409	6.22861	5.3321		5.3984	11.2641	5.44964	7.49271	6.53534	8.9441	5.59772	9.96225	7.28562	5.78024	6.65544	6.26495	6.07916	9.70396	7.9714	7.99041	5.34357			6.56152
MB-0209		13.0192	12.0198	5.51426	5.22277	6.36232	5.11412		5.57596	10.4844	5.2489	8.24609	7.17862	7.97465	5.74874	9.24487	8.21049	5.90657	6.64525	6.57875	6.22002	8.95274	7.61019	8.18089	5.6583			6.96575
MB-0211		13.152	12.0307	5.34433	5.28974	6.13097	5.53888		5.49773	10.6607	5.77182	7.79377	6.07235	8.23086	5.50143	9.22327	8.21453	5.47071	6.03008	6.65259	5.7938	9.14605	7.73393	8.16661	5.41562			7.00675
MB-0214		13.2763	12.637	5.23179	5.64988	9.19883	5.18572		5.5561	11.7121	5.54108	9.67986	7.37346	8.923	5.35588	10.1755	9.1774	6.28896	7.26123	6.44262	6.30956	9.84831	7.35856	7.7495	5.52746			6.64526
MB-0215		12.672	12.0886	5.63478	5.64282	7.30895	5.23184		5.29444	10.5995	5.19888	7.11883	6.30668	7.77286	5.6477	10.1599	7.21361	6.32164	6.67396	6.11327	6.12045	8.26705	6.62295	7.74012	5.50557			6.33305
MB-0218		13.7506	12.7791	7.4098	10.6812	6.18853	5.05693		6.00474	10.9091	5.27306	7.09075	5.79639	9.53521	5.62362	9.76943	7.8049	5.64807	6.47081	5.98403	6.13648	10.6266	7.98115	8.50017	5.34555			6.95514
MB-0220		13.7393	12.2284	5.36447	5.33324	7.35571	5.23867		5.25542	10.6508	5.38968	6.73825	7.85519	7.21957	5.54377	9.36309	8.01622	5.57854	6.17603	6.07848	6.24562	8.5018	7.6065	8.15187	5.49691			7.0188
MB-0221		13.2337	12.3711	5.29033	5.87977	6.53331	5.16005		5.51779	10.9018	5.20477	5.94585	5.94811	6.04655	5.2276	10.1549	6.38277	6.21119	6.69527	6.16933	5.78372	9.19821	6.78196	7.55555	5.30188			7.0343
MB-0222		13.1396	11.9928	5.46463	6.57069	7.42626	5.33898		5.79595	10.576	5.37699	6.50512	7.09484	6.57982	5.37423	9.62686	7.19358	6.1364	6.60487	6.0151	6.48038	8.09454	6.87423	7.92956	5.63165			6.82029
MB-0223		12.9691	11.7145	6.28518	7.93501	6.30467	5.43789		6.44874	10.6476	5.25887	6.83837	8.02746	8.35505	5.48659	9.44167	6.94326	5.53117	6.36143	6.39059	6.39558	9.52586	8.09989	7.99216	5.26137			6.77158
MB-0224		13.475	12.3511	5.61819	7.84872	6.53858	5.18663		5.43089	11.2194	5.24148	7.1696	8.06	8.22979	5.48285	9.74636	7.68576	5.80035	6.42092	5.74908	6.06692	9.11717	7.60801	7.75282	5.32476			6.60575
MB-0225		13.6163	12.3639	5.50888	5.16195	5.96389	5.30395		6.4476	10.8654	5.39395	7.7993	5.85797	7.04729	5.48345	9.91099	6.75781	6.3763	7.05617	5.70193	6.05042	11.548	9.47351	8.09396	5.55058			6.84895
MB-0226		13.1621	11.8817	5.30072	6.22247	7.09005	5.42065		5.63547	10.0917	5.50245	8.29454	8.62405	7.6907	5.51642	9.61422	7.15071	6.27933	6.74562	5.8883	6.62546	8.58041	7.32551	7.82556	5.41982			6.33768
MB-0227		13.8793	12.1281	5.68604	7.38613	7.64513	5.20326		5.7189	10.1888	5.26481	6.45232	7.29784	9.39692	5.35828	9.14535	7.59573	5.88803	6.30813	6.16281	6.39337	9.75475	7.77982	7.96785	5.36863			6.41493
MB-0228		13.2153	11.7174	5.91057	8.3687	6.99587	5.05416		5.74711	9.93039	5.57023	7.53525	9.36758	6.54163	5.31845	9.47832	7.87912	5.75903	6.05213	6.35138	6.44405	8.75125	7.9581	7.84013	5.40619			6.72925
MB-0229		13.5403	12.2818	6.40629	8.50294	5.96947	5.06215		5.38516	10.7997	5.50315	7.12349	5.76376	7.21441	5.48017	9.63058	7.13755	5.77683	6.19015	5.8485	6.05264	9.34402	7.31508	7.87284	5.24678			6.39131
MB-0230		13.7309	12.5641	5.29329	5.34628	6.48957	5.10628		5.46539	11.3173	5.61156	7.27115	7.17034	7.49336	5.44511	10.2282	7.07717	6.26813	6.33708	6.05744	5.92533	10.0441	7.59815	7.805	5.34519			6.21371
MB-0231		12.8366	11.5179	5.51103	5.75372	6.50257	5.33672		5.31511	10.3577	5.20021	7.3028	5.77233	7.27243	5.48958	9.10549	6.50459	5.37943	6.06468	5.90733	6.35505	9.16403	7.60059	7.96079	5.33099			6.47002
MB-0232		13.3528	12.1749	10.7306	13.6278	6.99929	5.00997		6.65855	10.7489	5.44548	7.44942	7.51659	8.95234	5.3475	9.62088	6.83282	6.04441	6.25673	6.00573	6.02507	9.80807	7.96987	7.85336	5.64995			6.87624
MB-0233		12.9114	11.9085	5.51013	5.89028	7.5785	5.23801		5.56524	9.90364	5.61168	6.43255	6.27118	7.48366	5.58482	9.97136	6.81094	5.7137	6.45244	5.9731	6.34725	9.62514	7.45767	8.20979	5.29685			6.86685
MB-0234		13.7101	12.5876	5.62861	6.22779	6.6123	5.82017		5.7197	10.2434	5.39859	6.1726	6.06266	7.94223	5.38705	10.3549	6.9094	6.1778	6.73043	6.43812	6.21776	9.75101	7.85361	8.16837	5.45638			6.44145
MB-0235		12.9873	11.7021	5.71792	7.00046	6.79187	5.25482		6.34221	9.90461	5.47581	6.97617	7.91034	6.67252	5.31743	9.86322	6.84886	6.53903	6.62759	6.22712	6.2445	9.19348	7.96296	7.64635	5.39409			6.71542
MB-0236		13.5384	12.2969	6.78343	9.97122	7.22853	5.25941		5.70396	10.6637	5.60684	6.50829	6.61497	8.48	5.39585	9.11677	7.54646	5.86591	6.02461	6.16001	6.23443	8.92563	7.20066	7.43743	5.34148			6.63342
MB-0238		13.7141	12.6264	5.56465	5.2858	8.18144	5.33453		5.32459	11.4351	5.52935	6.17697	7.32637	7.95822	6.19718	9.59121	7.18298	5.6941	6.34657	6.08426	6.52968	9.77171	7.81677	8.21618	5.54227			6.64164
MB-0239		13.1071	11.7354	5.51973	5.44337	6.95388	5.5112		5.53541	11.432	5.51645	7.68075	6.75831	8.62651	5.48108	9.15615	7.39442	5.89116	6.21112	5.55064	5.8805	9.14422	7.63881	7.95072	5.54813			6.45994
MB-0241		13.1905	12.3628	5.46849	6.50981	5.73142	4.97999		6.28205	11.2886	5.31365	7.30598	8.72613	9.95762	5.44224	9.73736	8.00904	5.83505	6.43612	6.2683	5.66894	9.40073	7.67613	8.6078	5.5171			6.44308
MB-0242		13.2211	12.3944	6.2436	8.80347	6.72093	5.31729		5.7597	10.7762	5.52413	7.44507	5.91991	8.99087	5.49307	9.87842	7.20429	6.04244	6.54556	6.08814	6.04737	9.13059	7.63031	7.93651	5.33366			6.46228
MB-0243		13.1376	12.0082	5.96874	7.87757	6.15328	5.18365		5.44419	10.9611	5.16148	6.96275	7.31174	8.28328	5.47967	9.75589	7.56039	5.4678	6.11684	6.27585	5.87231	9.46477	8.29296	8.07603	5.5658			6.75598
MB-0244		12.4295	11.1452	8.8424	10.2882	7.70927	5.07604		5.45561	9.59589	5.26481	7.4501	8.44341	8.13536	5.44668	8.86627	6.53801	5.70161	6.28121	6.64208	6.35536	8.37261	7.46452	8.02721	5.4331			6.79209
MB-0245		13.0324	11.823	5.35501	5.55426	7.39343	5.03567		5.55755	10.7212	5.43624	7.69681	7.60108	6.29962	5.43653	9.74268	7.16236	6.17564	6.63285	6.04001	6.39678	8.62676	7.67716	8.06022	5.41726			6.58013
MB-0247		13.018	11.9047	5.36765	5.99614	7.61181	5.21999		5.14185	10.6344	5.65519	7.67672	6.56486	8.62092	5.57826	9.38141	7.72795	5.73897	6.4705	5.76385	6.2331	8.84047	7.35639	7.91045	5.36752			6.87206
MB-0248		13.3245	11.3868	5.21444	6.07545	7.32127	5.62906		7.12001	9.81495	5.20086	7.13505	5.63261	8.89019	5.5506	9.11832	6.29367	5.91786	6.47347	6.08342	6.43595	9.13022	7.80389	8.4189	5.21687			6.14531
MB-0249		13.4533	12.5992	5.4839	5.79687	7.69821	4.97679		6.18979	10.9674	5.47125	8.08316	6.23416	11.1457	5.50323	9.45877	7.01687	6.28131	6.54799	5.99745	5.84791	9.37038	6.11927	7.75301	5.23421			6.38768
MB-0253		13.1102	11.4523	5.72161	7.66463	6.496	4.98797		5.38223	10.0248	5.62304	7.77345	10.5128	9.51626	5.58291	9.72905	6.74352	5.84658	6.00362	5.89517	6.33077	8.95931	7.86451	8.12418	5.29959			7.00357
MB-0256		13.0783	11.7085	5.61963	7.45043	6.82329	5.38329		5.63692	10.3697	5.4232	7.62867	7.23967	8.53958	5.28034	8.9613	7.71649	5.9976	6.54763	6.48558	5.95291	9.01177	7.70369	7.95592	5.43405			6.56185
MB-0257		13.3455	12.2511	5.40873	5.73669	6.02806	5.19365		5.34741	10.3166	5.66398	8.17351	7.15507	7.73403	5.27414	9.67152	6.72356	5.62911	6.0471	5.64602	5.80653	9.37777	7.07463	8.01147	5.32353			6.91423
MB-0258		13.5346	12.2828	5.51553	6.28285	5.7535	5.37877		5.57415	10.3962	5.42906	7.1315	6.0333	6.71102	5.42876	9.94504	6.51616	6.08486	6.25392	6.05301	6.31133	10.2448	7.70105	8.25512	5.45138			6.89303
MB-0259		13.624	12.9434	5.28739	5.49154	6.40305	5.15329		8.83944	10.8422	5.41459	8.01769	6.22485	10.3365	5.50505	9.9276	8.48327	5.82621	6.80182	6.34898	6.26581	9.83609	7.46499	7.96132	5.37475			6.66125
MB-0260		13.6854	11.9305	10.7258	13.62	8.02112	5.25435		5.7189	9.73899	5.36562	6.5735	6.27205	7.08341	5.24907	9.21068	7.44486	5.76204	6.38001	5.82596	6.06978	9.10264	7.95863	7.81624	5.67563			6.83666
MB-0261		13.7885	11.9773	6.75441	9.46431	6.08665	4.81415		6.82251	10.5781	5.28935	7.88151	6.26687	6.40679	5.59679	10.18	6.97835	5.91583	6.38562	6.21881	6.13387	9.17709	7.67967	8.21883	5.20977			6.92997
MB-0262		13.868	12.4895	5.17532	5.63955	5.64649	5.20877		5.83994	11.4476	5.75055	6.74635	5.99152	8.7186	5.49186	10.0746	7.34279	5.95269	6.27454	6.87018	5.62206	9.35325	7.28177	7.76849	5.57689			6.58252
MB-0263		13.3082	11.5698	5.37924	5.43345	7.94592	5.03334		5.68167	10.1763	5.58127	6.83245	7.04525	6.67599	5.49812	9.06822	6.93565	6.03277	6.44676	6.02773	6.43986	8.66979	8.08509	7.97164	5.42722			6.51064
MB-0264		13.6541	12.1774	5.31627	5.27762	6.08814	5.1735		6.00659	10.5873	5.2537	7.9427	5.79181	8.32662	5.51419	9.72711	7.92956	5.83603	6.22351	6.84689	5.75816	9.62555	9.2687	8.00458	5.50963			6.79059
MB-0265		13.2889	12.1276	5.45461	5.49053	7.26749	5.14461		5.43176	10.5902	5.49241	7.87486	9.85302	6.46493	5.71518	8.92861	7.03432	5.86985	6.50072	5.61414	6.79321	8.7175	7.85831	7.6905	5.34815			6.50862
MB-0266		13.2198	12.0304	5.37263	5.61721	7.38023	5.34719		6.47228	10.189	5.38563	7.12293	6.19639	6.70661	5.53761	8.64878	7.56475	5.8831	5.91309	5.44743	6.67837	8.63804	7.76449	7.86809	5.62548			6.43447
MB-0268		13.5894	12.7473	6.00232	8.08677	6.00647	5.32927		5.48069	10.5668	5.52852	7.78289	6.91096	8.48675	5.45379	10.0459	7.12186	5.70748	6.30705	5.86171	6.52929	9.70355	7.21201	7.51328	5.34874			6.83172
MB-0269		12.9731	12.6391	5.2105	5.31662	6.10494	5.22045		5.13922	11.1156	5.54243	8.09692	6.39804	9.30876	5.47455	9.67366	9.53761	5.6626	5.9579	5.71634	6.14891	9.33107	7.51188	7.87857	5.55911			6.58731
MB-0270		13.607	12.9024	7.57784	11.1407	5.9238	5.06445		6.28136	11.2153	5.60558	6.78642	6.02592	8.37181	5.41626	10.314	6.63435	6.40852	6.96526	6.33726	5.87939	9.97598	7.12164	8.15343	5.68311			7.00308
MB-0272		13.3292	12.5269	5.53229	5.47313	6.38315	5.06256		5.87081	10.6923	5.33202	6.56746	6.24365	7.37464	5.55281	9.81187	6.59941	5.98713	6.46143	5.9631	6.12891	9.58656	7.81437	8.17437	5.38055			6.60952
MB-0273		13.1941	12.1597	5.36113	5.12676	7.10678	5.07787		7.32752	10.6525	5.49832	7.97551	6.13652	7.0813	5.46934	9.70399	7.51784	5.88154	6.51928	6.94302	6.17102	9.47	8.23974	8.02514	5.53739			6.40083
MB-0275		12.677	12.185	5.31058	5.54796	6.07409	4.96813		5.57129	10.729	5.35513	9.01367	10.7095	8.45185	4.9659	9.23376	7.97976	5.91469	6.38848	5.48708	6.30167	9.16023	7.72735	8.07878	5.37143			6.66738
MB-0278		14.0349	12.9217	5.56646	5.2829	9.42716	5.05015		5.48147	11.3221	5.31831	7.22485	7.23838	7.65855	5.21759	9.35716	7.55259	5.95647	6.65435	6.00978	6.78192	9.72416	7.19315	8.57858	5.26913			6.63065
MB-0279		13.1637	12.2835	5.53096	5.58998	6.37104	5.3794		5.98625	10.7151	5.35085	6.98193	8.42992	7.9891	5.63354	9.4958	8.12589	5.58706	5.73756	6.11333	5.88548	9.1766	7.79774	8.00289	5.42446			6.4275
MB-0280		13.0574	11.1711	5.51798	6.44678	6.39972	5.48608		6.66595	10.2874	5.4161	6.86139	7.307	6.55589	5.51629	10.8234	6.0769	5.91054	6.47832	5.41184	5.79988	9.96193	9.01468	8.32451	5.16383			6.53665
MB-0282		13.1366	11.7442	5.33588	5.34996	6.49676	5.24555		5.67628	10.4026	5.49218	6.50291	8.6968	6.46666	5.50974	9.01476	7.4517	5.72842	6.09082	6.27316	6.44275	8.86186	8.18069	7.85879	5.63134			6.8184
MB-0284		13.8903	12.6152	5.39865	5.10694	8.52818	5.05312		5.26872	11.1829	5.3016	6.78692	7.56571	10.1656	5.37765	9.91195	8.21816	6.31668	6.57162	5.79163	6.65206	9.72828	7.88912	7.93335	5.53243			6.59628
MB-0285		12.8654	11.4737	5.40858	6.71598	5.64578	5.31234		5.42794	10.5867	5.16989	7.97285	7.63338	7.44074	5.46616	9.32139	9.09153	5.76404	6.08969	6.1666	5.76889	8.9663	8.35334	8.30976	5.5436			6.85121
MB-0286		12.7321	11.7139	5.4927	5.27198	6.75725	5.09702		6.18676	10.7219	5.41863	8.07128	7.53513	7.66215	5.46118	8.54055	8.39423	5.74414	6.26042	6.22248	6.45996	8.81857	7.92834	7.81935	5.53992			6.7246
MB-0287		14.0474	12.4204	5.33978	5.31306	6.36804	5.2173		7.1566	11.0115	5.7633	6.26498	5.97984	7.32015	5.5993	10.0577	7.18794	6.29208	6.62915	7.19707	6.23375	9.70553	8.02062	8.16345	5.48054			6.83012
MB-0288		13.5303	12.4033	5.50108	6.39284	5.82977	5.36746		5.5002	11.0693	5.26021	6.70632	6.26637	9.02581	5.36375	9.68488	6.99161	5.86809	6.09745	5.74581	5.94194	8.66645	7.38521	8.34945	5.42045			6.5856
MB-0289		13.2182	12.3024	5.50704	5.39267	6.81747	4.99715		5.28965	10.5482	5.43096	8.01615	7.11144	7.98919	5.67677	9.48329	8.41918	5.72827	6.34642	6.20869	6.26863	8.91931	7.53851	8.09414	5.45909			6.76849
MB-0290		13.2072	11.7979	5.65699	7.28881	6.40789	5.22631		6.53832	10.4189	5.6609	7.27663	7.30525	8.23651	5.39116	9.52619	7.27388	5.99057	6.2942	5.62587	6.57569	8.23814	7.15194	7.79369	5.52209			6.4275
MB-0291		14.1551	12.8706	5.22765	5.35599	5.35747	5.14288		5.60385	11.0503	5.3048	7.3957	10.8435	10.168	5.49795	9.90981	8.01693	6.0737	6.52367	6.25067	5.94437	9.65234	7.0849	8.27518	5.28777			6.47107
MB-0292		13.8967	12.8899	5.34435	5.70526	7.67563	5.18758		5.5607	10.7286	5.55621	7.44002	5.84582	9.47299	5.39114	10.4152	7.13583	6.69151	6.93361	5.64686	6.45826	9.265	6.76616	8.4685	5.54976			6.68044
MB-0293		13.0697	12.0444	5.30539	5.37852	7.56662	5.27726		5.90721	10.2246	5.28129	6.23366	8.50376	6.83958	5.49458	9.21453	7.93335	5.82525	6.16523	6.23705	6.49336	8.26061	7.20905	7.97433	5.53473			7.10775
MB-0294		12.4862	11.3886	5.57606	5.45564	6.45173	5.23378		5.45973	10.2128	5.5143	8.17716	9.76181	10.0737	5.53027	9.3616	7.51365	6.22134	6.7929	5.59444	5.74311	8.27485	7.40404	8.52436	5.44696			7.05545
MB-0295		13.2624	12.0843	6.46038	9.06484	6.00565	5.0155		5.54609	10.8867	5.32264	6.0633	7.60385	7.27337	5.39202	10.012	7.31599	5.90258	6.0696	6.01376	5.94371	9.61298	8.02693	7.92153	5.2612			6.9176
MB-0301		13.6195	11.9805	5.25728	5.08457	6.03717	5.11373		5.71497	10.1887	5.37547	6.90876	5.75538	6.95429	5.58065	9.4498	7.36515	6.05182	6.71564	6.53388	6.26457	9.05125	7.73874	8.18327	5.34926			6.64336
MB-0302		13.0262	11.9074	5.42045	5.59309	6.27008	5.32819		6.08172	10.5231	5.31128	7.30558	7.41975	7.89449	5.5602	9.4223	7.85771	5.74967	6.02321	5.7021	6.13526	9.10194	8.19246	7.69733	5.50212			6.73631
MB-0303		13.6953	12.3384	5.30041	5.21557	8.36971	5.10201		5.3512	10.312	5.47342	5.87259	6.02815	6.79799	5.77063	9.58307	8.28671	5.90754	6.60416	5.74379	6.63971	9.80523	8.58724	7.50078	5.33961			6.63901
MB-0304		13.7463	12.3887	6.81326	8.4466	7.1133	5.01542		6.39584	10.98	5.57879	7.59789	5.66402	7.08584	5.44911	9.31956	7.21073	5.96076	6.02588	6.03082	5.89229	8.96324	7.03631	8.23568	5.47249			6.32396
MB-0305		14.1274	11.7584	5.4185	5.53197	6.95492	5.12072		6.12714	10.3623	5.71779	7.13212	7.85778	7.50935	5.89444	9.49837	7.18168	5.89241	6.45793	5.73449	6.43734	10.0243	7.87912	8.26282	5.41164			6.6503
MB-0306		13.354	12.1524	6.07672	6.75219	7.17828	5.13508		5.81704	11.0673	5.57478	6.83379	6.58482	6.53038	5.38996	10.8007	6.9477	6.45385	6.83883	6.44627	6.69656	8.90976	7.4991	8.08376	5.31305			6.30842
MB-0307		13.3895	11.8023	5.44482	5.47592	8.4393	5.30023		5.2696	10.8235	5.3326	6.19179	6.48006	8.05725	5.66029	9.16569	7.13255	5.98188	6.43037	5.95933	5.98906	8.92601	7.44767	7.62619	5.36036			6.81319
MB-0308		12.5582	11.3304	5.44331	6.33287	5.73621	5.32205		5.75841	10.3042	5.36947	6.38073	7.89972	7.00192	5.62565	10.0204	7.19016	5.43092	5.63793	5.99947	5.54631	8.96083	8.14439	8.45539	5.47435			6.98321
MB-0309		12.9128	11.4672	5.65289	6.79844	7.17877	4.95202		5.58566	9.99247	5.48718	7.58121	5.90685	6.35085	5.38856	9.88383	6.65523	6.23656	6.53572	6.89543	6.52525	8.6567	7.7957	8.1701	5.39214			7.13384
MB-0310		13.427	12.0987	5.63911	6.03522	6.86933	5.26939		5.68062	10.6163	5.59668	7.41927	8.86062	8.55687	5.63322	9.73252	7.27382	5.94455	6.40855	5.7764	6.12289	8.81178	7.54715	8.37065	5.44069			6.56376
MB-0311		13.0858	12.0396	5.81132	6.79089	6.5663	5.10855		5.3665	10.5945	5.64483	7.70756	6.4877	8.28402	5.21326	9.93134	6.95799	6.25724	6.63004	6.04052	6.02831	9.46661	7.4018	8.007	5.43877			6.88828
MB-0312		13.5205	12.5137	5.93766	8.1407	5.65992	5.22345		5.6906	11.0824	5.25371	7.46385	5.77789	7.22976	5.48512	9.95105	7.06874	5.53267	6.26079	5.56216	5.79924	10.2693	8.40972	8.01096	5.12498			6.53934
MB-0313		14.3712	13.1258	5.36243	5.47219	8.46296	5.26395		5.481	11.285	5.43647	6.7437	5.69254	6.65214	5.43986	9.94834	7.04604	6.18455	6.70349	6.48154	6.34113	9.47993	6.75458	7.39824	5.45156			6.66617
MB-0314		13.6671	12.2031	5.70182	5.57519	7.37545	5.25822		5.48414	10.8041	5.57094	7.63841	6.07074	10.7797	5.6204	9.4912	7.03239	6.03132	6.78275	6.13053	6.2331	9.33023	7.51364	8.40712	5.41245			6.57208
MB-0315		12.996	11.9576	5.35181	5.45675	6.33842	5.23165		5.51673	10.8062	5.23523	7.01449	10.817	9.48787	5.61468	9.60866	8.11886	5.6462	6.1458	6.35525	5.76828	9.23314	7.87159	7.80343	5.3421			6.84026
MB-0316		13.2593	12.438	5.52902	5.47132	8.0146	5.35992		5.62112	11.0529	5.53426	5.94931	5.84163	7.30692	5.45355	9.42008	6.60561	6.3435	6.54641	6.42461	6.16572	9.27963	7.078	8.31755	5.58113			6.87309
MB-0317		12.9085	11.6932	5.70004	6.84317	5.73304	5.34413		6.27566	10.1921	5.35758	6.51418	6.59826	6.90776	5.4319	9.19774	6.67981	5.81981	5.97977	6.24145	5.87546	9.1024	8.62691	8.40376	5.56183			6.89149
MB-0318		13.2794	12.0516	5.39478	5.37832	6.03463	5.03722		6.06082	11.3452	5.29044	7.74682	11.4579	6.02114	7.52219	9.70871	7.00318	6.13019	6.70749	5.91021	6.16599	9.07882	7.65164	8.29237	5.4019			6.98321
MB-0319		13.665	12.0464	5.27295	5.40751	6.82965	4.99148		6.36189	10.7275	5.56108	5.79486	5.4752	6.34714	5.33208	10.2661	6.48628	6.20135	6.47411	6.27217	5.93734	9.72499	8.06118	8.20299	5.58748			6.79222
MB-0320		13.1679	11.7752	5.98305	6.8034	6.40857	5.18033		5.55983	10.3461	5.47569	6.35257	6.69424	6.274	5.12536	9.9162	7.90235	5.7382	6.34882	5.79138	6.32154	9.26551	7.92457	7.83032	5.61838			6.48413
MB-0321		13.2072	11.8984	5.53437	6.23486	7.61015	5.21221		6.16748	9.71155	5.55474	7.47177	5.92829	7.35885	5.64725	9.90061	6.08832	6.47859	6.47296	5.71034	6.01918	10.366	8.02627	8.81335	5.53458			6.81851
MB-0322		13.5404	12.0366	5.39272	5.34952	6.46834	5.38339		5.59911	10.3331	5.50037	6.84037	5.90451	6.55727	5.43948	9.35615	6.61815	5.77546	6.1596	5.54589	6.0625	9.62686	8.37095	8.0604	5.36753			6.87364
MB-0324		13.4835	12.0783	5.65382	6.74929	5.98248	4.97186		5.59973	10.2466	5.50364	6.50768	6.87666	7.85424	5.29996	9.30767	6.37848	5.73494	6.07934	5.78322	6.10659	10.781	8.06681	8.0145	5.43681			7.01807
MB-0325		13.886	12.813	5.47982	5.81776	5.76822	5.32298		5.19538	11.2537	5.50196	6.25036	12.8416	11.188	8.46379	10.485	6.75183	6.462	6.92898	5.42667	6.05785	10.0616	7.49607	8.69353	5.50482			6.57312
MB-0328		14.0815	13.0933	6.12409	8.09991	5.90482	5.11741		7.02888	11.3174	5.57806	6.87376	6.18702	9.39734	5.24866	10.2093	7.19421	6.09116	6.46495	6.18464	5.91791	10.0113	7.66114	9.24903	5.53751			6.70096
MB-0336		13.498	12.4477	5.51923	5.72979	6.98839	5.08619		6.53925	10.4881	5.42046	8.71944	5.98041	7.11582	5.63159	9.79188	7.12422	6.25588	6.7348	6.18592	5.75192	9.0578	7.34112	7.80128	5.28461			6.74683
MB-0339		12.7902	11.2065	5.38159	5.65291	6.85669	5.05989		5.36348	9.94316	5.46496	7.95216	5.95687	9.49943	5.73161	9.40491	6.50025	5.87936	6.14827	6.37006	6.01071	9.21458	8.00679	8.56351	5.68511			6.98281
MB-0340		14.121	12.6155	5.46136	5.42658	8.91527	5.13074		5.58841	11.0303	5.23454	7.43462	6.13293	8.6779	5.38106	10.0423	7.10191	6.2691	7.15018	5.91729	6.15664	9.4644	6.84388	8.02558	5.20247			6.57133
MB-0341		13.6976	12.5315	5.67362	7.31577	6.8152	5.40444		5.97529	10.9097	5.5446	7.8863	11.0562	11.4577	5.34863	10.4418	7.61235	6.62932	7.30184	5.57665	6.04452	9.98425	7.76452	7.87246	5.73466			6.35193
MB-0342		12.8999	11.8893	5.14158	5.57493	6.545	5.18062		5.74455	10.4717	5.36414	6.48048	7.69145	6.40402	5.60168	9.29882	7.6992	5.98224	6.14429	6.53679	6.20771	8.39253	8.20801	7.81365	5.15737			6.77374
MB-0343		13.5888	11.8008	5.82491	5.92474	7.91308	5.11504		6.24618	9.87895	5.49059	7.2059	7.61214	6.59454	5.86911	10.0642	7.11894	6.01151	6.57001	6.3429	6.8661	9.35954	8.47022	7.45673	5.43988			6.96492
MB-0344		12.9286	11.4429	5.48367	5.62176	6.14842	5.15741		5.55263	10.0884	5.50539	6.48967	8.55287	5.94462	5.61336	9.4509	7.13929	5.74579	6.15663	5.69639	6.02592	8.59014	8.08079	8.37757	5.72306			6.83282
MB-0345		13.3505	12.2471	5.77583	8.02838	5.83768	5.20846		5.63461	11.18	5.40694	6.68154	6.85662	7.15262	5.67369	10.5781	7.61718	5.95433	6.17665	7.35711	6.40902	8.79906	7.50517	8.10506	5.4041			6.57865
MB-0346		13.8191	13.2944	5.35507	5.82753	7.11524	5.07194		5.38078	10.8315	5.54057	6.61501	5.26335	10.6181	5.70112	9.9673	6.735	5.94882	6.27568	5.9088	5.85735	9.66593	7.03465	8.73867	5.44607			6.92064
MB-0348		13.1473	11.8232	8.07988	10.6423	7.04035	5.10832		5.75012	10.2793	5.39586	7.45495	6.60972	7.36139	5.13303	10.0927	6.54739	6.44362	6.81846	7.52798	6.38234	9.13001	8.50112	8.13218	5.14488			6.98815
MB-0349		13.689	12.3697	5.38756	5.83652	7.83513	5.15319		6.63888	10.6653	5.34032	8.31581	11.2758	6.62361	5.34886	10.1313	7.36149	6.14392	6.796	6.666	6.08435	8.5217	7.15974	7.59242	5.2278			6.1955
MB-0350		14.3345	13.4343	5.31645	5.35575	7.35806	5.23342		5.37241	11.7944	5.48022	7.54885	6.29386	8.87015	6.38491	9.70787	8.00006	5.89188	6.28295	5.76604	6.73357	9.8494	7.72389	8.24373	5.59044			6.54337
MB-0352		13.0304	12.1205	5.09132	5.23545	7.17585	5.27218		6.14722	10.4872	5.41818	6.65945	6.81453	9.85392	5.67972	10.2323	7.53939	6.17145	7.07466	5.93571	6.27542	8.43837	7.0458	7.95956	5.2794			6.627
MB-0353		13.6488	11.6526	5.47305	5.40012	7.90743	5.20007		5.59567	10.8347	5.35331	8.10056	6.16862	7.77252	5.52221	10.5591	6.7343	6.44105	7.19682	6.04078	6.55921	9.0036	7.52638	7.89071	5.28201			6.64507
MB-0354		13.1222	12.234	5.4253	5.19247	7.16156	5.38517		5.57171	10.6419	5.71524	6.04747	6.21876	8.4464	5.47445	9.93238	7.41571	6.23206	6.45475	5.78878	6.08266	9.60037	7.4081	7.67866	5.52766			6.86692
MB-0356		14.4694	11.8762	5.76773	5.49513	7.60891	5.15091		6.7131	10.6075	5.62831	8.7758	9.5345	8.88035	5.52954	10.3751	6.76126	6.63589	7.22778	6.11151	6.36071	9.8689	8.01686	8.38614	5.46426			6.66343
MB-0358		14.4597	12.5673	5.54951	6.58387	5.82737	5.28061		5.40545	11.353	5.15456	6.38198	7.65747	9.04276	5.51925	10.0636	7.60366	5.66826	5.89138	6.25975	5.7865	9.73291	7.61477	8.12557	5.25346			6.77916
MB-0359		13.2949	11.8062	6.10132	8.88996	6.12702	5.04337		5.34277	10.7441	5.84508	6.77755	6.65919	7.38071	5.31454	9.73832	6.76723	5.63892	6.01753	5.68146	5.71997	9.35859	7.66527	8.37443	5.52031			6.62031
MB-0360		13.6154	12.4309	5.39625	5.37598	5.57835	5.27029		5.3939	10.6892	5.35269	7.13717	6.11015	7.47096	5.4268	9.92688	6.52828	5.70964	6.12413	7.55817	5.98831	9.97347	8.56935	8.46286	5.51286			6.55271
MB-0361		13.8483	13.1144	5.38611	5.45104	7.2281	5.0655		5.46538	11.4371	5.37454	7.061	7.02844	8.65083	5.50615	9.59178	7.34903	6.03073	6.35711	6.16799	6.13908	9.59735	7.04959	7.58786	5.39029			6.13749
MB-0362		13.388	12.7855	5.63892	6.8631	5.81587	5.56192		5.64249	11.0358	5.31169	7.53906	6.96164	7.93667	5.39224	10.4577	7.26165	6.00396	6.57744	6.22858	5.83272	10.0636	8.01796	8.31285	5.50436			6.13919
MB-0363		13.6882	12.6944	5.53787	5.57814	6.81838	5.03033		5.233	11.0476	5.56638	6.16349	5.89627	6.37608	5.5483	10.0752	6.76247	6.0973	6.4917	5.56069	6.15461	9.39345	7.50266	8.13247	5.3152			6.75345
MB-0364		12.8915	11.8249	5.4425	5.46741	6.95947	5.25952		5.5495	10.4716	5.27285	7.47521	7.41642	7.08761	5.41719	9.70191	7.32642	5.74796	6.31962	6.33564	6.1252	8.94445	7.80515	7.79119	5.40339			6.68617
MB-0365		13.3548	12.4212	5.4966	5.77093	7.16609	5.11606		5.41338	10.8079	5.57692	6.85796	7.52918	8.58606	5.59183	9.89522	7.16367	6.08312	6.71928	7.16401	5.92949	8.90387	7.39411	8.3145	5.4789			6.74863
MB-0366		13.5932	12.4423	5.84594	7.59501	7.05626	5.28183		6.05592	10.9804	5.54996	7.57607	8.05148	8.89193	5.42394	10.0708	6.63216	6.32987	6.78615	6.36665	6.31026	9.69745	7.95079	8.0526	5.46803			6.09956
MB-0367		12.3891	12.0429	5.39022	5.32588	6.21617	5.18437		5.50495	10.469	5.37588	6.62669	6.84276	7.56249	5.42967	9.31501	8.06304	5.49967	5.84007	6.34871	5.95707	8.27241	7.85204	8.37657	5.33884			6.8454
MB-0368		13.5864	13.054	5.45683	5.58053	7.77301	5.11985		5.99571	11.1735	5.47393	6.79238	5.61828	5.83916	5.59985	9.25631	5.79794	5.52463	5.71085	5.73325	6.83317	9.712	7.36481	8.12688	5.34037			6.9288
MB-0369		13.495	12.1768	5.40391	5.68634	5.56539	5.37802		5.81881	11.0804	5.36445	6.72461	5.91641	5.60277	5.61152	10.5257	6.87423	5.82798	6.56609	6.4425	6.54709	10.2191	8.99377	8.4086	5.4529			6.87539
MB-0370		13.92	12.7286	5.39305	5.36108	6.45895	5.14441		5.66402	10.5075	5.1515	8.10853	6.00545	6.64647	5.55952	10.4676	6.58625	6.09545	6.74814	6.38988	5.98936	9.6762	7.98995	7.83574	5.14316			6.59872
MB-0371		12.8236	12.0383	5.32047	5.87397	5.97254	4.99785		5.37333	10.0684	5.57958	9.11882	6.97259	8.33493	5.43231	10.1902	7.4616	6.30206	6.64653	6.05638	5.83588	8.57444	7.09368	8.19664	5.33875			6.55083
MB-0372		13.633	13.0518	5.63668	5.36982	6.75113	5.13828		5.44676	11.0846	5.39162	7.44325	9.20886	7.07588	5.4842	8.85684	7.66728	5.59801	5.80907	5.90917	6.01194	9.99221	7.20507	7.34533	5.29379			6.11245
MB-0373		14.0353	12.5915	5.63312	6.14102	6.28746	5.13014		5.59331	11.79	5.20705	8.24261	6.83676	9.73556	5.51861	10.2442	6.7285	6.52567	7.3573	6.69916	6.72086	11.1367	8.22178	8.37734	5.54375			6.89571
MB-0374		13.5907	12.5567	5.39173	5.85063	5.66832	5.09313		6.39207	10.61	5.57711	8.32342	5.91297	8.76063	6.11512	10.068	7.6939	6.2507	6.78068	5.93514	5.7048	8.94881	7.50988	8.38031	5.60514			6.79222
MB-0375		13.2326	12.2392	5.24687	5.30546	6.47674	5.06274		5.67666	10.5101	5.32559	6.65885	8.80672	8.65892	5.53078	9.21062	7.4889	5.81524	6.24081	6.37085	6.04079	8.58299	7.29239	7.89561	5.3277			6.71552
MB-0377		13.5705	11.8372	6.02584	9.02164	6.66038	5.09504		5.52964	10.118	5.41931	7.35824	8.01736	7.64696	5.46397	9.76666	7.87046	5.8826	6.56889	5.78473	6.18615	8.68486	7.79062	8.27313	5.43656			6.90602
MB-0378		13.6736	12.851	5.32176	5.40372	7.39091	5.20533		5.94265	10.8703	5.67196	6.75893	6.75033	10.3842	6.00051	10.3971	7.30486	6.775	6.87613	5.81747	6.0007	8.66046	6.54301	7.98245	5.30861			7.14084
MB-0379		13.2165	12.2896	5.9022	7.76584	6.54409	5.26581		5.38661	11.1316	5.47677	7.51638	6.01923	8.99813	5.56691	10.0752	7.36019	6.02996	6.51605	6.04628	6.05479	8.46461	7.19546	8.27687	5.4573			6.44642
MB-0380		13.6699	13.2059	7.31518	9.4064	7.62294	5.05955		6.56624	11.2273	5.50852	6.61576	5.71808	6.22416	5.52988	10.4884	7.34092	5.78128	6.33131	6.23808	6.08922	10.4451	8.97539	8.30084	5.47073			7.04168
MB-0381		13.1646	12.2334	5.63545	5.72556	7.13159	5.23452		5.50836	11.2706	5.55004	9.0653	7.29826	10.4659	5.24021	10.1338	7.641	6.51112	6.89158	6.07326	6.35536	9.26989	7.82351	8.21215	5.55104			6.54133
MB-0382		12.8156	11.6346	5.56794	6.73468	6.82311	5.13383		5.6132	9.93262	5.44247	6.76813	7.03001	7.99063	5.3278	9.85658	7.15201	5.56245	6.21611	5.81219	5.89938	8.40126	7.17598	8.00562	5.43995			7.21801
MB-0383		14.3049	12.6194	6.68514	9.4795	7.84081	4.99668		6.85411	10.233	5.5719	7.7942	6.82894	8.51508	5.25361	10.2714	7.85156	6.29978	7.10117	6.99461	6.35774	9.17171	7.96704	8.63099	5.52536			7.8115
MB-0384		13.7107	12.353	5.5435	6.52085	7.3371	5.15822		5.73404	10.8295	5.351	8.26138	7.33265	6.93282	5.57711	10.226	6.91466	6.14748	6.90963	5.74286	6.5454	8.69823	7.03283	8.49531	5.24933			6.62197
MB-0385		13.9921	12.808	5.60704	5.25299	6.54608	5.37636		5.26748	10.5157	5.18728	6.56241	5.84468	10.3581	5.59133	10.0028	7.1935	6.34841	6.76718	6.48934	6.34698	9.82376	7.53505	7.7059	5.46339			6.47861
MB-0386		13.4369	12.4373	5.57154	6.09603	6.98362	5.08553		5.90449	10.9611	5.20135	7.6346	6.66388	7.5784	5.51341	9.69463	7.60336	5.85421	6.20184	6.27061	5.69845	8.77956	7.64038	8.16375	5.50962			6.61122
MB-0388		12.7539	11.6767	5.3006	5.57285	6.41686	5.62444		5.15063	10.2673	5.47242	7.0984	7.85204	7.99945	5.62707	8.84923	7.4759	5.69606	6.15548	5.98046	6.08238	8.36207	7.5638	7.86502	5.33816			6.82759
MB-0389		12.8412	12.2589	5.4826	5.59323	6.8077	4.83968		5.51988	10.3254	5.70861	6.97691	6.32895	9.3496	5.41112	9.99326	7.38303	5.7286	6.44036	5.56498	6.22918	8.30328	7.35857	8.12888	5.25505			7.00079
MB-0391		13.0761	12.6719	5.47763	5.31938	6.17061	5.02224		5.24201	10.572	5.45992	6.67179	6.27921	6.44103	5.64526	10.0347	7.09733	6.19802	6.24763	6.09521	5.96251	8.62909	7.19143	8.42387	5.30713			7.18254
MB-0392		14.103	13.3389	5.55215	5.71411	6.74771	5.14111		5.65609	11.0185	5.42951	7.20965	9.09709	8.30922	5.37299	9.78791	8.02235	6.04812	6.27808	5.81595	6.10138	9.28933	7.74249	7.50104	5.41908			6.67434
MB-0393		13.6842	12.7078	5.41368	5.42917	7.57983	5.40797		5.82778	11.0885	5.4999	7.90111	8.26898	7.32465	5.48072	10.1473	7.45444	6.04296	6.8023	5.39297	6.14356	9.17201	7.55964	7.66971	5.48107			6.58902
MB-0394		13.3081	12.0052	5.52796	5.43807	6.17393	5.08309		5.80716	10.4397	5.43126	6.24819	5.95279	7.12096	5.46996	9.70671	6.65835	6.10197	6.68764	6.28241	6.19501	9.29488	7.89429	8.26158	5.3062			6.97632
MB-0395		13.719	12.3803	5.22911	5.81059	8.29647	5.14203		5.42193	11.0057	5.54991	7.42637	5.75063	7.11383	5.52584	10.0653	6.84897	6.49309	7.0001	6.02992	5.74851	9.57928	6.90547	7.60572	5.37328			6.5477
MB-0396		14.0952	14.1685	5.24591	5.37421	7.47033	5.15102		5.4108	11.6357	5.35089	7.96642	11.3059	9.1391	5.42732	10.0906	7.42889	6.01801	6.26425	6.3043	6.44564	9.65719	6.97561	8.13276	5.34892			6.66774
MB-0397		13.4262	12.5891	5.45419	5.54816	6.45132	5.00225		5.33356	10.9028	5.37518	8.41541	8.10533	10.053	5.40722	10.5719	7.8896	6.40325	7.0278	5.84693	6.58137	8.90578	6.57231	7.832	5.2637			6.59117
MB-0398		13.2666	11.8587	5.52732	6.12374	7.48076	5.28858		5.78609	10.6193	5.55629	7.82479	8.71409	9.72086	5.99997	9.9808	6.65032	6.1653	6.8596	5.94612	6.25416	9.56109	7.67883	7.95607	5.43019			7.5072
MB-0399		12.9149	12.2995	5.62144	6.77917	6.39929	5.22132		5.54482	10.919	5.28074	7.86159	5.79233	7.89068	5.51458	9.58908	7.77563	5.43252	6.02125	6.3256	5.6947	9.60302	7.48594	8.18181	5.43358			6.68475
MB-0400		13.5298	12.8403	5.3162	5.54916	6.74104	5.18646		6.60573	11.4182	5.43112	8.57913	6.72415	8.24883	5.56428	9.44933	8.62914	5.8609	6.36996	5.80575	6.19885	8.60489	7.04018	7.97471	5.25661			6.61471
MB-0401		13.8261	13.0009	5.26482	5.10823	8.40403	5.34562		5.20949	11.1208	5.74281	7.5394	7.08381	7.55582	5.65431	9.76927	8.42673	5.88017	6.14762	6.11399	6.54456	9.5038	8.40228	7.58783	5.6336			6.52881
MB-0402		12.763	11.9085	5.50551	6.50457	7.00264	5.02121		5.60323	10.5125	5.47538	7.35565	8.22301	8.64556	5.39469	8.95256	7.92051	6.03312	6.20653	5.84389	6.41554	9.21046	8.3271	7.6801	5.47237			7.0088
MB-0404		13.3946	12.5602	5.81457	7.14038	6.81978	5.16257		5.62647	10.7288	5.31226	8.43489	6.26973	8.79635	5.49339	9.90184	7.48443	6.43545	6.8799	6.14257	5.73923	10.1451	8.56302	8.06356	5.58174			6.43843
MB-0406		13.3282	12.5462	5.54565	5.26212	5.90155	5.41868		6.20746	10.8506	5.4335	7.11107	5.78172	7.64412	5.55676	10.3157	7.62306	6.68519	6.94605	6.18211	6.05093	9.63617	7.34365	8.46869	5.54339			6.4347
MB-0410		13.3292	12.1073	5.77451	8.38778	7.09638	5.0817		6.00896	10.9949	5.44312	6.74857	7.64423	6.50745	5.52985	9.5982	7.03543	6.08854	6.43606	5.97889	6.28403	8.68095	7.59458	7.95388	5.39518			6.79528
MB-0411		13.0279	11.8586	5.39613	5.56536	6.10745	5.23153		5.56839	10.7995	5.34997	6.34509	7.63331	8.43631	6.04714	9.37553	8.08142	5.74593	5.77598	6.49643	6.20306	8.01878	7.75152	7.7929	5.81842			6.64805
MB-0412		14.4906	12.7438	5.31937	5.27506	6.63287	5.22083		6.00369	10.5138	5.42786	7.72058	8.76831	6.81518	5.61329	10.9847	6.7005	6.34554	7.2558	5.78442	6.30143	9.60587	7.51174	7.80192	5.20666			6.64775
MB-0413		13.4482	12.1463	5.30358	6.2829	5.35904	5.12975		5.98619	10.6801	5.57872	6.78101	6.35142	7.02844	5.63076	9.78642	6.97035	5.61792	6.13891	5.95619	5.87293	9.15248	7.76762	8.17497	5.51286			6.52162
MB-0414		14.3927	13.1428	5.32229	5.64299	7.11442	4.95825		5.35317	11.6759	5.45967	6.6501	8.34621	9.5065	5.63985	11.0722	7.10272	6.65743	7.19549	5.86033	6.18096	9.47774	6.95414	8.2911	5.59848			6.46513
MB-0417		13.2644	12.2227	5.4498	5.28274	7.74956	5.21145		5.84612	11.1923	5.16366	7.70121	6.50025	7.52119	6.36252	9.54121	6.64148	5.77358	6.2301	6.41515	6.32871	9.47334	8.05232	8.74172	5.04924			6.99681
MB-0418		13.869	12.371	5.39605	7.01047	5.3103	5.38962		5.9543	10.655	6.2375	8.03744	6.1681	7.7983	5.3048	10.8269	7.14226	6.07986	6.82547	6.51292	5.7212	10.6649	7.53573	7.6742	5.16893			6.46674
MB-0419		13.0492	11.5311	5.38355	7.5703	6.6576	4.9617		5.39236	10.6183	5.364	8.02605	5.94618	7.21362	5.84675	9.78358	7.42181	6.1199	6.69931	5.22692	6.28751	9.31877	7.59971	8.47881	5.24299			7.01998
MB-0420		14.0298	12.6392	5.35007	5.40162	6.09917	5.29276		6.23232	11.5939	5.32922	6.97616	7.52554	8.63088	5.54691	9.70026	8.63033	5.73714	5.94699	5.95758	6.06503	8.877	7.58842	8.87196	5.57295			7.2461
MB-0421		13.3293	12.713	5.49526	5.81481	6.2195	5.20095		5.55679	10.4974	5.82263	7.8635	6.23609	9.4318	5.60591	9.69112	8.04726	5.74829	6.14813	6.0989	5.90921	9.82914	7.82768	8.3018	5.3169			6.41617
MB-0422		13.396	12.2866	5.64692	6.95173	6.29069	5.12742		5.37654	10.4627	5.28857	7.34567	6.79993	8.82815	5.56535	10.0603	7.21968	6.11772	5.87438	6.62635	5.91061	9.37496	7.82918	7.97962	5.45526			6.48081
MB-0424		12.8101	11.8514	5.31109	5.28211	6.54615	5.3196		5.50837	10.6015	5.47074	6.83724	8.41666	8.51439	5.67844	8.76119	8.79619	5.73294	6.27552	6.40775	6.33487	8.63627	7.90794	7.89796	5.61487			6.2581
MB-0425		13.0928	11.9986	5.48564	5.24036	7.31722	5.21647		6.41411	10.5546	5.59577	7.68219	6.15881	8.86039	5.44511	9.9735	8.04702	5.87471	6.50344	5.65339	6.1242	9.52694	7.92255	8.01195	5.53631			6.45845
MB-0426		13.4179	12.2588	6.11585	8.92946	7.09912	5.40387		5.1006	11.0508	5.52759	7.37986	8.35787	8.72484	5.33883	9.42785	7.53661	5.88345	6.4673	5.99252	6.52365	8.6191	7.32539	7.77962	5.26643			6.31804
MB-0427		13.6118	12.3531	5.40881	5.23645	7.46339	5.08196		5.76876	10.3623	5.46598	6.16466	6.77014	5.7851	5.36579	9.62645	6.73996	5.49943	6.08695	6.19441	5.96602	8.9095	7.29771	7.66011	5.10438			6.88198
MB-0428		13.1495	12.2893	5.44595	5.0919	6.25293	5.2232		6.3831	10.0797	5.95046	6.29207	6.99243	6.6774	5.62727	8.49225	6.99191	5.7179	5.83216	5.93694	6.14369	9.5326	7.61503	7.59464	5.3765			6.85538
MB-0429		13.8285	12.407	5.34181	5.54369	6.48005	5.06198		5.73505	10.6785	5.51067	7.37687	6.11117	6.57188	5.25193	9.61305	6.6812	6.00881	6.29129	5.7177	5.74836	10.6897	8.39622	8.69202	5.31625			6.55371
MB-0431		12.8864	12.0887	5.1218	5.2009	6.59128	5.15996		5.37717	10.8006	5.43524	6.67679	6.00206	6.88649	5.55727	9.16654	7.32752	6.0999	6.26243	6.83816	6.24137	8.93108	8.51096	7.955	5.45635			7.05496
MB-0434		13.5322	12.428	5.40032	6.54664	6.44007	4.98448		5.50389	10.0138	5.33688	7.843	5.57665	10.8194	5.67492	11.3055	6.8247	6.35481	6.85698	6.29891	6.13899	8.96763	7.08124	8.06026	5.48323			6.83372
MB-0436		13.4311	12.2266	5.20187	5.04868	8.42501	5.10706		6.09004	10.6496	5.57937	7.4164	7.34594	9.81462	5.74691	9.05814	7.73293	6.07098	6.54696	6.07662	6.06314	8.81366	7.0016	7.61119	5.47473			6.68802
MB-0437		13.1843	12.357	5.34637	5.8316	7.00111	5.20997		5.50094	10.3207	5.49279	7.73861	5.47869	9.18065	5.3021	9.75258	6.39275	6.0997	6.25159	6.0347	6.35384	9.41156	7.73443	8.09013	5.55968			6.28781
MB-0438		13.402	12.2397	5.18814	5.47698	7.25246	5.18639		5.85537	11.0845	5.21889	6.48476	5.93978	7.12063	5.65657	9.91057	7.09292	6.06804	6.74016	6.17601	6.19311	8.94984	6.6714	7.89908	5.29586			6.81731
MB-0439		13.5076	12.9411	5.63559	5.77136	6.34076	5.38184		5.96041	10.9531	5.53751	6.35546	5.5566	6.91878	5.45847	10.6712	7.01929	6.38015	7.05321	6.21671	6.2374	10.2026	8.44401	7.73891	5.43564			6.65497
MB-0440		14.4398	12.5401	5.71264	6.76357	7.65207	5.10154		7.01024	11.3809	5.45188	7.02939	5.53191	6.95255	5.4316	10.1967	6.55284	6.06475	6.7439	6.38831	5.9689	10.2924	8.33447	7.46575	5.47747			7.12822
MB-0442		12.5047	11.8944	5.16003	5.2432	6.96572	5.11498		5.22638	10.736	5.88651	6.68253	7.82247	7.03365	5.54572	9.07491	8.32012	5.82759	5.87818	6.26168	6.14459	8.20015	7.92533	8.10627	5.28309			6.20716
MB-0443		13.2711	11.944	5.37058	5.77474	6.81489	5.33606		5.69642	10.4388	5.28923	6.31004	5.99973	6.36348	5.45375	9.40179	6.98019	5.7547	6.25073	5.64373	6.20305	8.99479	7.45037	7.96944	5.41526			6.63746
MB-0444		13.0973	12.2935	5.7085	7.42571	5.26132	5.43556		5.39119	10.4941	5.6297	7.16767	6.35812	8.58006	5.25393	9.90516	7.84264	5.58829	5.61779	6.10929	5.55119	9.16868	7.82472	8.23218	5.41347			6.68368
MB-0445		13.9137	12.6213	6.71058	8.39058	7.62224	5.51682		5.69998	10.6837	5.50242	7.14539	6.97928	7.62202	5.26926	10.3265	7.35032	6.21336	6.48025	5.53385	6.11513	9.77976	8.4436	7.9533	5.32268			6.83562
MB-0446		13.637	12.4424	5.63437	5.25869	6.87797	5.23029		5.25999	11.3874	5.44633	7.30796	8.16402	7.55996	5.41402	9.66933	8.27559	6.07788	6.14325	6.99147	5.79428	9.08457	7.43193	8.58492	5.5935			6.38348
MB-0449		13.4825	11.4563	6.31382	7.78579	7.1671	5.067		6.84255	10.671	5.27015	7.53215	7.75874	6.3521	5.36079	9.65723	6.66422	6.02959	6.66539	5.78112	6.5036	9.70787	7.98335	7.92569	5.12973			6.76004
MB-0451		12.8758	11.9272	5.07056	5.48423	6.14876	5.16978		6.31094	10.6773	5.35076	7.02723	8.8235	8.46126	5.39931	9.34257	7.62765	5.46945	5.38462	6.11052	5.53732	9.38943	8.20475	8.53291	5.55321			6.77218
MB-0452		13.656	12.6353	5.28959	6.48706	7.79734	5.14594		5.90427	10.7954	5.31126	7.46348	5.7416	8.67643	5.50571	9.60855	8.43512	5.74012	6.34402	5.87295	6.24743	9.99932	7.8717	7.955	5.56862			6.56846
MB-0453		13.3741	12.1629	5.38549	5.6034	7.85377	5.24226		5.52254	10.9575	5.61012	7.75243	5.97245	9.39314	5.46582	10.2207	6.99108	6.27389	6.82395	5.72606	6.09207	9.36556	7.03231	8.55581	5.31619			6.7129
MB-0454		12.8582	11.5472	6.38702	7.09871	7.57793	5.28477		5.39997	9.83882	5.23557	7.28643	5.45727	9.53501	5.38875	9.85628	7.7066	6.22933	6.42663	6.65736	6.63863	8.97532	6.81123	7.91536	5.4515			6.87826
MB-0455		13.3947	12.9246	5.53962	5.35376	8.23821	5.37345		5.37066	11.1349	5.4786	6.21976	8.05154	7.34708	5.75762	8.85298	6.39807	6.03351	6.54488	5.55517	6.33827	9.45149	7.1524	7.3997	5.44737			6.7457
MB-0458		13.2638	12.5414	5.74448	6.9491	7.17266	5.21644		5.62285	11.2315	5.42403	7.10883	8.53732	6.35394	5.57145	9.52511	8.07484	6.02566	6.58422	5.56641	6.47097	8.98516	7.88069	7.95698	5.45391			6.72199
MB-0459		13.7168	12.7147	5.3788	5.86826	6.80866	5.02355		6.25068	10.8781	5.6716	7.73391	5.91954	8.53421	5.49396	9.77539	7.244	5.77951	6.38944	6.17449	5.97485	9.50608	8.00956	7.64779	5.58565			6.50459
MB-0460		12.7932	12.1894	5.53326	5.52038	6.06969	5.13778		6.09151	10.8168	5.53996	7.34198	7.83138	8.0191	5.37987	9.38002	8.29474	5.48738	6.01113	5.83891	5.96405	8.85287	8.10225	7.9998	5.16827			6.71466
MB-0462		13.4531	12.5137	5.31263	5.28725	7.20047	5.25858		6.29993	11.5254	5.21873	5.74236	6.1634	7.09306	5.37659	9.79923	7.4549	5.77834	6.21834	5.45019	5.84861	9.61379	7.88964	8.06304	5.38213			6.31513
MB-0463		12.9675	12.1496	5.69676	7.26479	6.90905	5.40954		5.78809	10.7555	5.43674	7.19668	6.49296	7.48751	5.55206	10.1091	7.28907	5.9905	6.47143	5.84676	6.60029	9.05763	7.74258	7.81873	5.60391			6.76307
MB-0464		13.9846	13.6402	5.39111	5.35176	6.40232	5.2613		5.54999	11.74	5.46273	6.82966	6.53699	10.3997	5.7572	10.4161	7.05388	5.93924	6.32414	6.07299	5.89632	9.53986	6.80866	8.01232	5.66785			6.4329
MB-0465		13.4812	12.4401	5.51067	6.00638	7.14861	5.2695		5.68953	11.2647	5.44239	7.00649	6.84659	10.8539	5.42046	10.2389	8.03622	5.78252	6.25226	6.02898	5.82603	9.67972	7.1285	8.36792	5.39064			6.60412
MB-0466		14.2885	12.5939	5.87961	8.47727	6.47234	5.56534		5.68493	10.4888	5.50332	7.38995	7.78141	7.47763	5.40476	10.3173	7.15998	6.51235	7.17058	5.84083	6.27633	9.17902	7.31322	8.10825	5.53828			6.52556
MB-0467		12.8484	12.3292	5.35896	5.27891	7.05257	5.05388		5.6749	11.582	5.41428	7.44941	7.90478	7.4097	5.47448	9.62953	7.94325	5.61689	6.0111	5.81879	6.26025	9.20991	6.77795	8.14997	5.49937			6.18773
MB-0468		13.5832	11.6129	5.41234	5.53537	7.52272	5.09084		5.24219	10.6317	5.46394	7.24038	6.56054	8.58367	5.28181	8.89381	6.57231	5.71741	6.04647	5.70264	6.40803	8.41981	7.38344	8.49557	5.4966			6.79135
MB-0469		14.0781	13.0622	5.47097	5.48774	6.80795	5.22445		5.34828	11.1382	5.23981	7.10082	6.01949	9.65618	6.64028	11.0408	6.59733	6.33272	7.2174	6.26058	6.75744	9.54299	7.9478	7.93007	5.30053			6.59354
MB-0470		14.4643	12.7652	5.50273	5.68153	9.65628	5.28098		5.29136	9.88442	5.46684	11.0812	12.691	10.4991	12.4841	10.073	6.06907	7.07711	8.0445	6.48857	6.56185	8.45601	9.54551	8.48327	5.4573			7.70318
MB-0471		13.1474	11.958	6.0969	7.97707	6.6475	5.25823		5.65654	10.8446	5.39278	7.87484	5.66033	7.38306	5.49985	9.54378	5.85431	5.74277	6.10276	5.55972	6.11923	9.88998	8.31757	8.54723	5.58796			6.82369
MB-0472		13.4697	12.0071	6.80956	9.00994	6.15539	5.33159		6.94582	10.5388	5.40981	8.67634	6.05709	6.07419	5.47721	10.5114	5.87642	6.60847	7.01384	6.10865	6.50426	9.33867	7.97758	8.2363	5.19469			7.2687
MB-0474		14.4594	13.0144	5.54235	5.73903	7.91722	5.03348		5.69962	10.9129	5.51586	6.43721	5.75169	7.16326	5.36995	10.398	6.83253	6.29325	6.90214	6.00288	5.95752	9.11469	6.9232	8.5166	5.44901			6.77722
MB-0475		13.8378	12.4951	5.61383	5.63472	5.78885	5.17544		5.84604	11.1412	5.48459	7.7278	8.93893	8.47006	5.45547	10.0005	7.85154	5.42593	5.77927	6.06778	5.90922	9.53858	7.80496	8.06669	5.34106			6.29213
MB-0476		12.7858	11.5534	5.63278	5.37457	7.63723	5.38291		5.44654	9.89291	5.56889	6.03786	7.38714	6.76523	5.50104	8.42573	7.28512	5.5109	5.93249	5.87884	6.328	8.1875	7.70314	8.23231	5.59323			7.30067
MB-0478		13.0397	11.6723	5.41907	5.5862	6.2157	5.22784		5.90631	10.4329	5.68949	6.9147	8.71538	7.12049	5.25495	9.18877	8.09992	5.59771	5.74111	5.85731	6.03694	9.21822	8.7696	7.71302	5.47783			6.88539
MB-0479		13.423	12.0134	5.46168	5.07621	8.25781	5.06373		5.62083	10.8583	5.44662	8.26564	7.00122	10.2606	6.38091	10.2199	6.99161	6.71729	7.07033	5.79693	6.00833	9.19496	7.58853	7.66728	5.44667			6.65345
MB-0480		12.791	11.772	5.42878	5.58942	7.20023	5.19313		5.05967	10.0666	5.29282	7.51634	6.74343	6.78446	5.88829	9.38738	7.04024	5.54685	6.00983	6.12922	5.88476	9.04582	8.15463	7.74473	5.35805			6.91302
MB-0481		13.328	12.2716	5.45179	5.37999	7.27307	5.14666		5.6821	11.5409	5.04319	8.14754	7.5018	7.29904	6.83891	9.9285	8.3586	6.07316	6.74294	5.57186	6.00336	8.89868	7.1646	8.21197	5.55011			6.79374
MB-0482		13.5103	12.2348	5.45091	5.05724	8.50057	5.09134		5.64149	11.5207	5.3965	7.13985	7.05645	10.0422	5.48609	9.65221	7.7499	5.81751	5.78023	6.09448	5.84232	9.29859	7.67556	8.42657	5.32102			7.06762
MB-0483		13.7698	13.1105	5.36634	5.56123	6.01878	5.27956		5.60206	11.6495	5.5788	6.48017	6.75595	6.18529	5.37901	9.33035	7.35595	5.38293	5.56032	6.75314	5.73528	10.7836	8.54442	8.72758	5.66771			6.60159
MB-0484		13.1435	12.2338	5.38661	5.40905	6.8556	5.35593		5.32398	10.5972	5.44226	7.3744	6.33257	8.7636	5.38095	10.4942	7.61642	6.411	6.88877	5.75412	6.08719	8.58937	7.10691	7.53477	5.15876			6.91761
MB-0485		13.5558	11.7051	5.26053	5.63919	7.26338	5.05823		6.69142	10.837	5.44191	6.53672	6.53187	6.29417	5.31043	9.50715	7.21451	6.03682	6.18194	6.08151	5.96316	9.60426	7.90603	8.46564	5.20956			6.47235
MB-0486		13.9178	12.2908	5.26339	5.32441	6.60611	4.96945		6.14667	11.0421	5.53535	6.94072	7.40588	6.55234	5.54426	9.89982	7.26776	5.33483	5.86333	6.27642	6.01735	9.24175	7.80189	8.08253	5.62218			6.68349
MB-0487		13.6814	11.9691	5.31779	5.74238	6.55241	5.08976		6.46609	10.929	5.36197	7.22715	7.79827	6.47309	5.65107	10.0243	8.32518	5.80106	6.63468	6.24707	6.21317	9.17728	7.6742	8.15543	5.37199			6.61256
MB-0488		13.6379	12.7456	5.86364	7.48017	6.322	5.04362		5.43048	11.405	5.44539	7.65089	9.05028	6.11692	5.40339	9.56182	8.14668	5.72242	6.32453	6.43923	6.41647	9.04587	7.96241	7.84841	5.40708			6.82337
MB-0489		12.8756	11.7246	5.36271	5.32658	8.06833	5.10868		5.23817	10.2173	5.46652	5.94392	7.32507	7.36724	5.6527	8.52118	7.49943	5.59119	5.92572	5.68515	6.27747	8.3471	7.72943	8.25789	5.7471			7.3299
MB-0490		12.9112	11.335	6.72736	9.10047	6.9786	5.21421		5.53828	9.98671	5.32709	7.23436	6.95698	8.34318	5.19374	9.14066	6.70969	5.4958	5.65284	5.71801	5.95969	9.14131	9.39794	8.14496	5.19041			6.6862
MB-0491		13.4189	12.36	6.38977	9.3759	6.16569	5.37943		5.29993	10.9529	5.40127	6.48202	6.6217	8.48046	5.36223	10.9458	7.84714	5.94781	6.46794	5.48336	5.64536	9.83653	7.91923	7.64675	5.50862			6.70202
MB-0492		12.8863	11.6531	6.44766	9.47762	7.52229	5.30814		5.32815	9.95519	5.44029	7.26773	6.2706	7.3931	5.83033	9.78693	7.08295	5.88314	6.37113	6.29871	6.23469	9.31203	7.59043	8.37844	5.36302			6.27578
MB-0494		12.9841	12.2546	5.37623	5.21303	7.55018	5.35913		6.06958	10.5645	5.1895	7.37583	9.42127	10.1216	5.59083	10.0667	7.62635	6.20513	7.03077	6.1038	6.20164	9.21506	7.10613	8.15055	5.4691			8.5138
MB-0495		13.524	12.6537	5.46382	5.33139	7.21055	5.24415		5.50105	10.7275	6.0027	8.55111	6.23139	8.63408	5.40958	9.46742	9.13847	5.70297	6.1113	6.59218	6.49598	8.90639	7.80396	8.15424	5.3988			6.71221
MB-0496		13.1294	11.9402	5.52865	5.85418	6.72285	5.29501		6.34052	10.8844	5.44809	6.92355	8.87985	6.70374	5.47378	9.9675	7.85731	5.91821	6.15134	5.71387	5.9987	9.30298	7.96984	8.25851	5.58982			6.8025
MB-0497		13.199	12.081	5.22784	5.42232	5.91777	5.20385		5.36004	10.5351	5.47298	6.27831	6.15523	6.48149	5.5081	10.1738	7.10032	5.84108	6.02055	5.93944	5.8925	9.02967	7.97611	8.14582	5.24285			7.29623
MB-0500		13.7114	13.0145	5.37467	5.33583	7.80594	5.21843		5.68779	12.2757	5.42892	6.86185	7.87029	9.80609	5.41464	9.52281	8.68051	5.84615	6.35281	6.45041	6.25284	9.45584	7.23355	7.81429	5.51207			6.27927
MB-0501		13.4963	11.9594	5.40658	6.53102	6.97077	5.07037		6.12293	9.9949	5.48251	7.31542	5.83493	7.90175	5.34323	8.97225	6.7342	5.70659	5.88583	5.87756	6.11164	9.38972	8.17419	8.06243	5.53444			6.34203
MB-0502		13.7291	12.3678	5.66506	5.15635	6.46631	5.34105		5.56034	10.718	5.63437	8.33534	6.37154	8.1621	5.61865	9.42895	8.75839	6.0638	6.74628	6.11641	6.30254	9.28316	7.02209	8.5128	5.26467			6.97959
MB-0503		12.7772	12.0876	5.30939	5.66591	6.82396	5.26471		5.23152	11.0763	5.52048	6.54783	7.01504	7.17465	5.37001	9.91674	7.27698	5.35587	5.78945	6.24952	5.79102	10.0975	8.51893	7.832	5.1891			6.52097
MB-0504		13.8022	12.1232	5.49172	5.41086	6.72501	5.2533		5.46331	10.8568	5.50077	6.97931	7.09438	7.24735	5.26931	9.56165	7.41779	5.84484	6.09402	7.3526	6.11509	9.25593	8.27236	7.84647	5.43664			6.60397
MB-0505		12.9564	11.6692	5.47544	6.94437	6.67874	5.36754		5.48981	10.2861	5.6463	7.2324	8.13671	6.94806	5.51388	9.28205	7.63018	6.01367	6.32216	6.09126	6.24288	8.45504	7.38981	7.83931	5.37421			6.57586
MB-0506		13.1737	12.4199	5.48712	5.59748	7.52959	5.14853		5.56387	10.706	5.48552	6.28852	5.75892	10.4597	5.38776	10.0944	7.55018	6.28949	6.56478	5.83366	5.94383	10.0433	7.5233	8.377	5.40954			6.42266
MB-0507		13.791	12.3796	5.48058	5.52313	8.09702	5.48574		5.73258	10.1967	5.38016	7.54384	6.75895	7.4079	5.63676	9.71921	7.49053	6.43104	6.50446	5.99475	5.98474	9.70353	8.37219	7.68493	5.1693			6.65116
MB-0508		13.3908	12.3632	7.0399	8.9833	5.99888	4.97915		6.12161	11.1294	5.39923	7.10359	6.66882	7.01869	5.46063	10.1621	7.38969	6.06849	6.31289	5.57002	5.85547	10.5572	8.51071	7.54271	5.5111			6.73143
MB-0509		13.9719	12.3599	7.63764	10.8347	7.13353	5.25466		5.94447	11.0862	5.56405	7.91519	7.77823	9.42631	5.38118	9.80627	7.53525	6.11371	6.57446	6.54214	6.61256	9.24878	6.83097	7.99627	5.33639			6.84502
MB-0510		13.6411	12.5535	5.64023	5.87511	7.24556	5.24473		5.62154	10.5366	5.85242	7.05391	6.92625	6.87872	5.39835	9.562	6.85805	5.68362	6.19089	5.85164	6.06362	9.32555	7.74542	8.09414	5.1458			7.05013
MB-0511		12.9939	12.1308	5.31023	5.2852	6.34899	5.32636		5.41454	10.9164	5.40075	8.80567	9.58648	8.34833	5.58495	9.50081	7.47631	5.67575	6.33001	5.72548	6.19509	8.74922	7.8483	7.86159	5.0771			6.84643
MB-0512		13.1372	12.2191	6.80786	9.58031	6.33336	5.52021		7.2635	10.8045	5.44348	7.65845	8.63585	8.53936	5.64329	9.37426	7.93007	5.67345	6.14514	6.02864	6.0541	9.42367	7.59573	7.58418	5.51101			6.85805
MB-0513		13.0169	11.5472	5.85227	8.01622	7.10829	5.18638		5.60097	9.84689	5.32008	6.91236	6.32542	8.81812	5.17347	9.21358	7.72061	5.30702	5.70679	5.79209	5.97602	9.02341	8.12019	8.16024	5.44127			6.5824
MB-0514		13.9046	12.4426	6.3696	8.71956	6.09319	5.25835		5.4581	11.2994	5.52819	6.45817	5.82152	7.8845	5.78099	10.2844	7.13371	5.93629	6.43458	5.93462	6.30015	9.79674	7.73825	8.23483	5.43901			6.96585
MB-0516		13.7935	13.3562	5.46578	5.12583	8.77649	5.21087		6.89529	11.7177	5.40324	7.75821	10.5028	9.22481	5.34341	9.95102	8.34529	6.16605	6.80247	5.72705	6.46634	10.7148	7.0197	7.78002	5.4504			6.30264
MB-0517		13.5654	12.2528	6.47305	8.15856	6.93733	5.17283		6.42573	10.6556	5.53131	7.04273	6.76043	7.39876	5.3442	9.66693	7.10795	5.59943	5.96077	6.31138	6.04201	8.6099	7.36831	8.13968	5.19581			6.79657
MB-0519		13.1871	12.4613	5.38892	5.71646	6.66615	4.95381		5.96337	10.7772	5.42732	6.5911	7.06233	6.92839	5.58974	9.3756	7.24059	5.55353	6.01947	6.30774	6.20521	8.81661	7.95134	8.11636	5.37587			7.3997
MB-0521		12.9389	11.9314	5.47098	6.42689	6.80876	5.3802		5.44009	11.1381	5.16832	6.73626	7.69363	7.65914	5.39515	9.30154	7.43762	5.76208	6.02145	6.15473	6.67088	8.51419	6.96549	7.63785	5.47368			6.57765
MB-0522		13.3929	12.5375	5.4957	5.58176	7.32293	5.26737		5.52268	10.5887	5.27983	6.71506	6.76076	7.02373	5.47182	9.95993	6.66125	6.53643	6.93748	5.70426	6.49598	9.38157	7.40852	7.14315	5.28065			6.71578
MB-0524		12.9175	12.0229	5.40265	5.26131	7.6393	5.1618		5.43172	10.4908	5.39661	7.50274	8.99273	8.8351	5.4328	9.27885	8.36009	5.64266	6.00829	6.10058	6.26223	9.14604	7.9549	7.35944	5.39328			6.48947
MB-0525		14.2114	12.6396	5.36349	5.5268	8.42898	5.32932		5.51654	11.2625	5.46003	6.96656	6.39775	9.95339	5.47394	10.073	7.6469	5.58466	6.08801	6.27013	5.96699	9.76294	7.19189	8.76647	5.49192			7.59338
MB-0526		13.534	12.3501	5.4755	5.60209	7.49514	5.19767		6.04147	10.6782	5.5177	8.43243	5.95389	6.33708	5.53792	8.93075	6.8454	5.64055	6.04236	6.33392	6.07784	9.38276	8.07539	7.88121	5.29365			6.5925
MB-0527		12.5595	11.332	5.56713	6.48725	6.12231	5.09953		5.75098	10.3635	5.44089	6.22044	9.8174	9.00011	5.3993	8.62389	6.52131	5.29074	5.72929	6.2393	5.94265	8.46691	8.0834	8.08185	5.2856			6.68832
MB-0528		13.222	11.7817	5.1637	6.35225	6.16125	5.28608		6.51399	10.697	5.43011	6.15519	5.93217	6.74789	5.41547	9.60623	7.04089	5.55394	6.14358	6.05025	6.19688	8.68578	7.60832	7.94011	5.30487			6.8441
MB-0529		13.4069	12.0802	5.6821	6.75054	6.0767	5.21324		5.55405	10.4418	5.57055	7.6876	6.39131	7.78398	5.37331	9.73833	6.59391	6.26775	6.68611	5.91518	6.10917	9.54174	7.23534	8.32491	5.60388			6.98532
MB-0531		12.9697	11.399	5.38163	5.18747	6.24449	5.21182		5.36341	10.3412	5.37177	7.67813	9.28941	5.7896	5.43321	8.75513	7.57567	5.6653	6.33071	6.67205	6.98321	8.06874	8.26649	7.59475	5.27417			6.89542
MB-0532		13.8084	12.5755	5.3408	5.31204	7.41266	4.71839		6.802	11.4044	5.32017	6.65914	7.84478	7.42833	5.31254	10.0054	7.94171	5.78875	6.24723	6.37571	6.07459	10.2536	8.11907	8.41901	5.66252			6.3191
MB-0534		12.9631	11.7125	5.36089	5.89348	6.21393	5.38649		5.881	10.3444	5.50992	6.23333	9.64813	6.21553	5.37311	8.99079	8.39672	5.58499	5.91075	6.01365	6.46259	8.18441	8.31386	7.89812	5.54326			6.54709
MB-0535		13.4452	12.3766	6.25728	9.38553	6.20758	5.20209		5.3571	11.3926	5.47309	8.28178	6.71649	9.35688	5.4882	9.71607	6.95334	6.14596	6.506	6.1081	6.21262	9.06216	7.4823	7.87647	5.26598			6.82221
MB-0536		14.3695	13.6273	5.43778	5.23992	6.05647	5.27076		5.51946	11.5656	5.45407	6.58255	6.35252	7.71993	5.28182	9.58471	7.69982	5.73065	5.91088	6.09742	5.84331	9.25087	7.29362	8.02637	5.27969			6.58058
MB-0537		12.9148	11.5862	5.28866	5.21491	6.30854	5.2794		5.77909	10.2415	5.49866	6.95632	8.83618	6.17984	5.45759	8.65237	7.70813	5.68304	5.78716	5.79539	6.23976	8.20112	8.01118	7.53291	5.33225			6.68225
MB-0538		13.8206	12.4161	5.3031	6.34743	6.2485	5.44946		5.39637	10.5525	5.01896	6.38344	7.18264	6.92731	5.28806	9.84839	7.71557	5.80427	6.2184	5.87129	5.69563	10.2884	8.47473	7.86955	5.49372			6.58515
MB-0540		12.9906	11.6907	5.38307	5.37246	8.66607	5.14708		5.38418	10.2931	5.63452	6.4706	9.29267	5.83891	5.97785	8.05187	7.08354	5.47582	5.56771	5.65635	6.99486	7.72813	7.33628	8.01815	5.21471			7.35857
MB-0541		13.7455	12.6024	5.40594	5.66054	6.59505	5.34122		6.25403	10.9945	5.30786	5.87516	6.36546	7.4346	5.63559	9.82983	6.90157	5.79886	6.19982	7.04633	5.93325	10.0452	7.93248	7.95819	5.40272			6.63682
MB-0542		13.5453	12.4568	5.82746	8.07065	8.13018	5.28537		6.40591	10.8433	5.31046	6.52221	8.0183	8.80412	5.57224	9.47472	7.43892	5.92375	6.3744	6.38236	6.099	9.13708	7.40436	8.09875	5.6034			6.90372
MB-0544		13.5407	12.2937	5.4508	5.26989	6.7218	5.19038		6.91333	10.6815	5.42831	7.85045	5.98565	6.82469	5.43564	9.82629	7.48408	5.82662	6.28651	6.32899	6.23893	9.47166	7.92051	7.89337	5.30748			6.52427
MB-0545		13.6411	12.3733	5.48682	7.17303	6.84292	5.28495		5.52601	11.1068	5.39954	7.28594	7.30036	6.97447	5.55691	9.41199	7.5539	5.53478	6.09275	6.66422	6.02818	9.02264	7.34499	7.80619	5.3781			6.9865
MB-0550		14.2815	12.4568	5.65508	6.20199	5.6385	5.21558		5.47422	10.7554	5.59241	7.04022	6.5167	7.0892	5.28767	10.1127	6.77873	6.04782	6.58754	5.90419	5.96197	9.08366	7.11329	8.4999	5.51068			6.67186
MB-0551		13.0981	12.0271	5.62073	7.46468	5.93149	5.17817		5.63678	10.4934	5.31974	7.22674	10.3399	6.61416	5.55528	9.3298	8.04108	5.59265	5.70906	6.47182	5.93751	8.75346	8.43605	8.02612	5.39505			6.71037
MB-0552		13.102	12.5672	5.49439	5.49471	7.78244	4.88288		6.55819	11.1239	5.40588	8.31126	7.37808	8.2618	5.59965	10.1277	7.89705	6.23958	6.85437	6.43506	6.44788	8.90177	7.55495	7.69772	5.37352			6.58387
MB-0553		13.162	11.8042	5.73124	5.64793	7.90891	5.24752		6.86115	11.1049	5.70464	8.10247	5.52662	9.0607	5.43451	10.2185	6.87385	6.35188	7.18827	6.10706	6.14866	9.16321	7.52591	8.78414	4.87366			7.05013
MB-0554		13.1759	12.2634	5.44042	5.37416	6.89379	5.10009		6.08143	10.8454	5.51608	7.5549	6.09963	9.87684	5.6774	9.71178	8.24988	5.52635	6.10521	6.12674	5.85116	9.46121	7.95537	8.06078	5.27092			6.47618
MB-0558		14.4636	12.9035	5.28541	5.35671	8.72869	5.14045		6.63901	12.4519	5.40324	6.79041	7.26913	8.34365	5.39796	9.53747	7.41527	5.77734	6.26288	6.00899	6.30021	10.1043	7.28919	8.53872	5.38157			7.10109
MB-0559		13.6833	12.3949	5.46026	7.17908	6.04483	5.01743		6.20476	10.6634	5.47349	6.97326	6.61549	8.16379	5.42822	9.90047	6.86166	6.22095	6.60799	5.7574	5.81486	9.88641	8.45602	8.52784	5.22266			6.95017
MB-0568		13.4816	12.1618	5.54496	5.30778	6.48301	4.99028		6.38683	10.8723	5.39984	6.97642	8.78652	6.83677	5.38457	9.72722	7.21521	6.00333	6.11729	6.18464	6.00708	9.47644	7.97942	7.81491	5.37011			6.31753
MB-0569		13.3534	12.4555	5.28249	5.34301	8.23449	4.94356		5.43801	10.6173	5.55417	6.32464	9.06067	9.27437	5.65469	9.44869	7.15622	5.61364	6.44734	6.12843	6.17154	9.23572	7.5706	7.18073	5.33343			6.78597
MB-0570		13.4765	12.2868	5.54049	5.80454	6.04475	5.51575		5.55508	10.9476	5.41915	6.8231	6.08191	7.11116	7.87057	9.32183	6.48911	6.22024	6.60502	6.11314	6.55518	9.74368	8.32012	8.31824	5.39579			6.99243
MB-0571		14.087	12.6523	5.56753	6.88694	6.31644	5.16605		5.71	11.1302	5.39523	7.24545	6.39109	7.84891	5.3477	9.62988	7.32212	5.94754	6.21044	5.84583	6.49468	9.3759	7.8029	7.69604	5.33839			6.66019
MB-0573		13.565	12.1991	5.73761	5.78542	7.14012	5.45849		5.9872	10.6014	5.57022	8.02368	7.11672	7.23492	5.29562	9.27821	7.8635	5.68365	6.07852	6.06713	6.12894	9.36897	8.27636	8.17912	5.19795			7.17979
MB-0574		12.9274	12.5374	5.70292	7.22738	5.74037	5.27986		5.42658	10.7846	5.33837	7.9253	5.58384	6.75057	5.5692	9.97516	6.757	5.54405	6.2717	5.72204	6.25545	9.55914	7.85445	8.4459	5.2897			6.76969
MB-0575		12.9325	11.7971	5.66254	7.18326	7.65606	5.02398		5.40408	10.7924	5.44062	7.06623	7.80831	9.43021	5.43469	8.80413	8.08083	5.76786	6.19335	6.20996	6.13359	8.28237	7.2442	7.90943	5.33577			7.00688
MB-0576		13.8165	12.4903	5.73315	6.91262	6.61322	5.05661		7.02787	10.7727	5.41297	7.95608	5.97033	7.17928	5.40983	9.28312	7.23176	5.87657	6.43031	6.38545	6.59905	9.14834	7.35568	8.22742	5.46732			6.4295
MB-0577		13.5714	12.352	6.95276	10.0065	7.38616	5.07762		5.45464	10.7889	5.41784	7.42825	5.77507	7.10578	5.67678	10.0824	7.76899	6.12048	6.59047	5.88453	6.21344	9.88898	8.31007	8.05908	5.19556			6.53934
MB-0578		13.4477	11.7559	5.18394	5.37385	6.78138	5.17089		5.77746	10.2616	5.44668	7.34893	9.68666	6.27511	5.38363	9.49162	8.07935	5.98759	6.25889	6.34195	6.46805	8.75672	8.2157	7.73293	5.52046			6.63172
MB-0579		13.4132	12.4978	5.66905	6.46194	5.86543	5.04093		5.84433	10.9591	5.20438	7.3652	5.59665	7.53349	5.32997	10.0908	7.5939	6.13596	6.46293	5.99975	6.05631	9.7868	8.12302	8.2075	5.40822			7.01444
MB-0580		13.4769	12.483	5.73055	6.37282	6.53081	5.02596		5.31976	11.7662	5.25655	6.04453	10.0643	7.91343	5.44159	10.002	7.53845	5.77179	6.2832	5.94083	5.91984	9.28124	7.80312	8.23538	5.41907			6.87706
MB-0581		13.4478	12.1784	5.44384	5.98551	8.20282	5.12339		5.35617	10.4021	5.50136	7.25104	7.7507	9.2051	5.61356	10.7624	7.51298	6.73452	7.6272	6.02366	6.4394	9.02812	7.5953	7.90237	5.50901			6.95313
MB-0582		14.326	12.713	5.41613	5.24256	8.26875	5.25471		5.7819	11.3169	5.6593	6.59041	5.35765	6.52588	5.6416	9.99745	6.62857	6.57321	6.75492	6.06157	7.06371	9.36618	7.2013	8.27508	5.44532			7.1716
MB-0583		12.9939	11.6722	5.60997	7.33399	6.12501	5.12522		5.64606	10.381	5.44708	6.65714	5.81039	6.71786	5.39889	9.83151	7.08362	5.71429	5.9766	5.60677	5.9776	9.42532	8.56099	8.21485	5.48746			6.86557
MB-0584		13.996	13.0431	8.73422	11.4853	6.23353	4.98762		5.63686	10.9534	5.36232	6.64203	5.5802	6.23496	5.48604	10.4194	6.89322	6.25892	6.64428	5.64164	6.19311	10.0515	7.1399	8.32715	5.34371			6.43298
MB-0585		13.6074	12.1136	5.59509	5.47373	7.19186	5.10231		5.44618	10.4433	5.68773	7.85271	5.36038	6.3353	5.21135	9.20995	7.17765	6.18618	6.75886	7.04295	6.09148	8.80864	7.60425	8.57712	5.5456			6.76633
MB-0586		12.9184	11.3391	5.29509	6.36323	6.20321	5.24093		5.81578	10.209	5.24735	6.28585	10.8374	8.10193	5.56792	9.23868	6.85075	6.04808	6.26404	6.11496	6.03694	9.44629	8.45002	8.32326	5.54837			7.2587
MB-0587		13.4038	12.54	6.54536	8.81171	8.0107	5.25303		6.06338	10.0896	5.56323	6.60137	5.41784	7.42462	5.53273	9.68286	6.65523	5.78776	6.06139	6.35359	6.37123	9.38797	8.15838	7.78959	5.3478			6.58387
MB-0588		12.8807	11.7441	5.63226	5.96769	6.42666	5.31849		5.52205	10.5241	5.72635	7.31879	7.00081	7.43395	5.27438	9.5061	7.13596	6.07814	6.40424	5.90063	5.75533	9.47836	7.10937	8.14841	5.22671			6.89779
MB-0589		13.7111	12.298	5.76527	6.43733	6.87352	5.1867		5.55967	10.5232	5.3968	8.2408	6.1707	7.15934	5.36651	10.6963	7.26929	6.48139	6.84109	6.28344	6.03893	9.01012	6.98691	8.26393	5.21532			7.02313
MB-0590		13.5031	12.4857	6.20449	8.56876	7.73108	5.33444		6.2295	11.0278	5.47811	6.48015	7.50407	6.7563	5.609	11.0538	6.9422	6.61946	6.93528	5.50317	5.78887	10.4463	8.20135	8.2054	5.17674			7.20724
MB-0591		13.2843	12.1108	5.53159	5.61647	7.71463	5.22878		5.32532	10.2665	5.4852	8.81896	5.80858	9.56702	5.3974	10.2864	7.14894	6.38493	7.18518	6.45966	6.15195	9.49823	6.42607	8.10731	5.35056			6.65391
MB-0593		13.713	12.2499	5.46523	5.01207	7.56751	5.29022		5.33361	11.1069	5.25578	7.05112	6.04995	9.25367	5.77485	9.73841	7.4357	6.05782	6.70299	5.90026	6.50899	8.70136	7.03615	7.96587	5.64659			6.82856
MB-0594		13.4306	11.9943	5.35466	5.41869	7.71396	4.91873		5.20469	10.4535	5.48581	7.01235	5.65286	6.80016	5.59043	9.58828	6.2026	6.41246	6.83909	5.92169	6.07193	8.94489	7.19437	8.07509	5.53465			7.05873
MB-0596		12.6783	11.7335	5.47655	5.24803	7.20616	5.15982		5.4613	9.94986	5.46843	6.294	6.08364	6.5952	5.44759	8.66013	6.9511	5.88472	6.09756	6.11438	6.00488	8.50906	7.54093	7.87212	5.53428			6.4958
MB-0597		13.4642	11.8379	5.39964	5.5374	7.10177	5.28645		5.56726	10.4281	5.46507	7.09668	9.1031	7.66672	5.37776	9.48499	7.906	5.77831	6.37531	5.47456	6.44486	8.86126	8.20156	7.89808	5.5453			6.63851
MB-0598		13.6188	12.5233	5.41427	5.45097	7.42782	5.17826		5.71605	10.7145	5.44571	8.08779	7.15924	9.26534	5.30019	10.3533	7.4948	6.84627	7.46486	6.07917	6.0131	9.16809	7.81793	8.10615	5.6717			6.56023
MB-0599		12.9372	11.846	5.53453	5.55419	7.53129	4.87777		5.41475	10.7174	5.35966	7.28528	8.07899	10.4756	5.33798	9.30612	7.84388	5.89217	6.53824	6.46161	6.52325	8.66827	8.65577	7.6885	5.32208			6.65207
MB-0600		13.4254	12.8431	5.45547	4.83814	6.13659	5.24653		6.35398	10.6473	5.44999	7.47525	5.62663	7.03223	5.4824	9.97741	6.71403	6.02455	6.3546	6.08261	6.20703	9.28326	7.60425	8.12806	5.312			6.80782
MB-0601		13.2452	12.3631	5.47381	5.62258	5.97536	4.97545		5.24531	10.8099	5.57033	7.35545	5.83983	8.16057	5.58432	10.3687	7.87499	6.24357	6.65501	6.2645	5.94916	8.96005	7.44417	8.77706	5.43865			6.42327
MB-0603		12.716	11.7719	6.97054	9.76111	5.84584	5.0144		5.45706	10.7264	5.41687	8.31747	6.56869	6.74099	5.61772	9.90926	7.16873	5.48484	6.34202	6.44869	6.41925	9.1801	7.67191	8.00504	5.60581			6.52848
MB-0605		12.9782	11.8041	5.49109	5.62574	6.33019	5.03876		5.4159	10.0397	5.39033	7.46732	7.82148	7.50983	5.32552	9.34795	7.51367	5.71379	6.1337	5.81225	6.22454	9.0269	8.53013	7.87708	5.51812			6.36415
MB-0606		13.0368	11.9558	5.14775	5.46843	6.80294	5.25989		6.0081	9.67084	5.71385	7.88296	5.61454	7.76245	5.36436	9.94682	6.58251	6.14496	6.68169	6.00717	6.55226	9.23123	8.11892	8.24401	5.33951			6.93101
MB-0607		13.6551	12.6505	5.43404	6.88824	6.85743	4.80358		5.89525	11.9964	5.36532	7.83726	7.71661	9.15994	5.52313	10.235	7.52914	5.93758	6.43622	5.81415	6.99407	8.92388	7.16011	7.61168	5.34636			6.80042
MB-0608		13.4557	12.4848	5.19211	5.39012	7.35521	5.29056		5.55766	11.5873	5.37116	5.96173	8.93758	10.1317	5.54007	10.0731	8.57959	6.06168	6.25028	6.30809	6.36151	10.1129	7.92204	9.09373	5.62396			7.10904
MB-0609		13.5604	12.1428	5.47757	5.67866	5.93385	5.46236		5.44029	10.7656	5.44479	7.14361	6.22152	8.51268	5.60553	10.0403	7.05696	5.77475	6.23123	5.97221	5.67503	9.44861	7.89353	8.6488	5.62763			6.47659
MB-0610		12.5489	11.8409	5.218	5.1397	6.3746	5.27766		5.86895	10.3913	5.46823	6.02403	8.16271	8.13465	5.65616	9.34172	7.34985	5.58322	5.86286	6.58843	5.69727	9.1979	8.32524	8.19482	5.46458			6.88371
MB-0611		13.3836	12.0805	5.65309	6.34902	7.57945	5.30248		5.65054	10.3747	5.56573	7.11423	9.36882	6.74048	5.4899	9.256	6.98039	6.00103	6.36576	5.98614	6.16079	8.79799	7.57282	7.93817	5.62511			6.72705
MB-0613		13.905	12.9633	5.3142	5.34704	8.27104	5.12608		5.11858	10.9698	5.51285	8.41778	7.73782	9.58118	5.48281	10.4486	7.91603	6.30539	7.05003	6.13309	6.21238	9.15153	6.81963	8.02701	5.43894			6.86328
MB-0614		14.0338	12.7831	5.56107	6.81225	6.86751	5.02021		6.90333	11.3042	5.45319	6.97424	6.89358	7.01713	5.36882	9.96294	6.78773	6.16195	6.37058	7.04868	5.79792	9.48309	7.46741	7.91878	5.4523			6.64559
MB-0615		12.8931	11.7812	5.2813	5.56577	7.47778	5.38107		5.50365	11.075	5.5764	7.20487	7.26218	7.5788	5.69515	9.20583	7.30482	5.88618	6.03039	5.53542	6.39925	8.39341	7.42246	7.94084	5.36894			6.7578
MB-0616		13.8451	12.0238	5.77123	6.20597	5.65375	5.33216		5.4352	10.7287	5.2762	8.95883	6.39476	8.49535	6.38328	10.2117	7.32681	6.11008	6.95278	5.816	6.01205	10.0417	8.18655	8.08885	5.46844			6.68796
MB-0617		12.7518	11.865	5.34287	5.67746	6.0822	5.32489		5.73361	10.6405	5.48492	7.61169	7.38745	8.38053	5.8096	8.65017	8.42387	5.82901	6.61929	6.63799	6.41242	8.41512	8.02057	7.73994	5.17881			6.88539
MB-0618		13.2325	12.204	6.29562	9.13955	6.03244	5.13721		5.56906	10.8864	5.33653	6.90103	5.7425	7.42452	5.26441	10.0794	7.34362	6.06096	6.42712	6.48242	5.91555	9.76339	7.91729	8.20143	5.14829			6.9223
MB-0619		13.3784	12.1022	5.3998	6.43406	6.9056	5.27861		5.28166	10.255	5.37705	6.40238	6.8134	8.08344	5.51213	9.69319	6.97279	5.64889	6.21409	5.85508	6.18687	8.89257	7.57474	8.18216	5.52912			7.01079
MB-0620		13.1476	11.7415	5.50728	5.23648	7.57309	5.10004		5.39704	10.4156	5.34618	6.19299	8.13915	5.80407	5.59616	8.89259	7.78239	5.70171	6.44136	6.56039	6.54371	8.1459	8.37844	7.98309	5.51302			7.37895
MB-0621		13.2923	12.1365	5.35796	5.5058	6.34123	5.12186		7.05238	10.798	5.44331	6.50107	8.6678	6.92795	5.28762	9.59752	7.58949	5.9438	6.1198	6.42409	6.23983	9.25557	8.46108	7.90583	5.41264			6.62893
MB-0623		13.1336	12.0351	5.60835	5.71279	5.75428	5.07361		6.21587	10.9351	5.58138	6.88634	7.89285	8.46519	5.50678	9.38678	8.03946	5.35046	6.02084	5.71819	5.82086	9.41019	8.36102	8.11031	5.43535			6.53968
MB-0624		12.5552	11.5832	5.54811	5.84047	6.08439	5.30623		5.5222	10.3834	5.54333	6.87498	7.41963	6.48131	5.23707	8.94778	7.47481	5.96801	5.85436	7.42504	6.13776	8.9635	7.83316	7.58125	5.3026			6.71375
MB-0626		13.4177	12.148	5.36793	5.90009	7.02027	5.41312		6.37617	10.7486	5.70274	6.28425	5.55193	6.30639	5.33987	9.60381	6.69558	5.68601	6.29435	6.60657	6.58082	10.2298	7.93546	8.07038	5.17351			6.99559
MB-0627		13.1527	12.5208	5.38047	5.53767	6.86765	5.33537		5.60973	10.5603	5.43798	6.96308	10.8139	10.253	5.56883	9.60933	7.51933	6.13332	6.63763	6.48539	6.21831	9.11885	7.63128	7.97218	5.39357			6.57064
MB-0628		13.7503	12.3799	5.32224	6.26038	7.1919	5.172		5.63875	10.4516	5.37875	8.12143	6.827	7.97944	5.53651	10.1255	7.78126	6.17654	6.72896	6.24136	6.36319	9.92182	8.32563	7.71075	5.40439			7.09109
MB-0630		13.445	12.4988	5.63586	6.11234	4.89473	5.3925		5.42006	11.6964	5.39472	7.25155	5.72944	8.19282	5.5644	10.0955	6.56459	6.15158	6.77003	5.87645	5.98834	9.71731	7.58352	8.19016	5.45705			6.4978
MB-0631		13.2816	12.2855	5.478	6.42189	7.10673	5.14255		7.15108	10.6691	5.49498	8.15641	7.15237	6.70303	5.61128	9.41029	6.92721	5.95549	6.26395	5.92449	6.37062	9.02051	8.14949	7.849	5.19517			6.87984
MB-0632		13.1462	11.9928	5.15178	5.5491	7.18787	5.31289		5.48343	10.7309	5.54821	8.60511	7.20279	8.63646	5.5773	10.315	8.61867	6.40428	7.0098	6.01807	6.37759	9.4397	8.19508	8.15704	5.53866			6.89194
MB-0634		12.7993	11.999	5.43775	5.26866	6.21341	5.13307		5.68075	10.9059	6.34667	7.21524	9.21879	6.9612	5.31124	9.15616	8.67775	5.33577	5.59772	5.74198	6.11734	9.00689	8.09474	7.88648	5.48748			6.87192
MB-0636		13.2132	12.5391	7.1254	10.4965	6.47281	5.27194		5.23481	11.2816	5.61738	8.58527	7.33422	10.5506	5.44514	10.3808	8.09734	5.66552	6.23134	6.59997	6.02152	8.59189	7.00287	7.44211	5.6314			6.40655
MB-0637		13.1401	12.3837	5.52362	6.06983	6.82523	5.07897		5.52879	11.242	5.39363	6.65335	6.44472	9.04845	6.39539	9.76966	6.78892	5.76523	6.18767	6.06189	6.01334	10.418	8.8821	8.08618	5.29587			6.75126
MB-0638		12.8716	12.0089	5.4285	5.20994	6.70797	5.11338		5.46024	10.7541	5.39076	6.50911	8.37525	7.15794	5.58388	9.38213	8.44672	5.16317	5.95822	5.68664	5.8364	8.90343	8.24679	7.77619	5.70997			6.6681
MB-0639		13.2002	12.7245	5.41401	5.47177	7.05556	4.91889		5.42035	11.8338	5.67587	8.12803	12.26	11.5413	5.52232	9.64903	8.26223	6.13082	6.6353	7.4156	6.22131	10.1838	7.68901	7.73793	5.44064			6.47942
MB-0640		13.6417	11.9523	5.40688	5.30793	7.77463	5.32769		5.45098	10.5018	5.45964	6.51062	6.95617	7.23354	5.58322	9.17097	6.68119	5.93574	6.2203	6.46694	6.39894	8.79265	7.78549	7.80651	5.49378			6.63029
MB-0641		12.5448	11.9177	5.25826	5.37799	6.39457	5.09842		5.35091	10.5359	5.55254	6.37543	9.83038	7.83707	5.58381	9.2427	8.29412	5.4906	5.6378	6.4849	5.85513	8.69376	7.9407	8.02686	5.3787			6.83648
MB-0642		12.7007	11.5611	5.44528	5.57271	5.55145	5.18397		6.85945	10.1026	5.3443	8.11356	6.10009	7.4085	5.4696	8.91743	6.33588	5.87163	5.97076	6.42722	6.34858	8.68039	7.50956	7.99775	5.25915			6.98768
MB-0643		13.3964	12.5705	5.47177	5.67221	9.34551	5.08495		5.31802	10.7892	5.25096	6.25212	6.35596	8.91468	5.43282	9.72903	6.39932	5.94202	7.00593	6.77919	6.12388	9.62684	7.80811	8.00481	5.38477			6.52508
MB-0644		12.8596	12.0333	5.31845	5.45315	6.71104	5.10793		5.53345	10.4636	5.25594	7.40102	7.87073	6.7417	5.61892	9.01958	7.52627	5.73954	6.10584	6.64956	6.15498	8.40616	7.17142	7.90225	5.43896			6.84707
MB-0646		13.69	12.3825	7.21934	10.1048	7.95227	5.16028		5.46967	10.6736	5.32413	7.63895	5.87357	6.89154	5.41007	10.1111	7.31796	5.90957	6.72774	6.95776	6.08813	10.1917	7.83286	7.77104	5.31269			6.64326
MB-0649		13.3246	11.6865	5.54241	7.67543	7.05301	5.30847		5.74341	10.1874	5.31888	6.85625	7.07502	8.06616	5.68042	9.71755	7.56183	5.95074	6.57583	6.08401	6.68626	9.05292	7.33609	7.81315	5.48209			6.75786
MB-0650		13.5305	12.1963	5.52288	5.34148	7.26863	5.49541		6.34758	11.1162	5.3828	6.23179	6.20964	6.68191	5.54551	9.59116	7.32951	5.88557	6.58671	6.38644	6.2731	9.11085	7.70684	7.77962	5.26575			6.89976
MB-0652		13.3007	12.2724	5.42469	5.35313	6.83901	5.18023		6.15122	10.9841	5.69648	9.10168	5.89369	9.2843	5.48424	9.57788	7.75199	6.05083	6.38393	6.19608	5.6648	9.69273	7.4408	8.51561	5.42826			7.02537
MB-0653		14.4047	13.2477	5.30584	5.05515	6.12404	5.58198		5.41468	11.1384	5.75709	7.29403	5.86592	6.72499	5.56053	10.8578	6.43196	6.07082	6.70556	6.94557	6.06573	10.0717	6.50575	7.91247	5.44285			6.47884
MB-0654		13.2132	12.0515	5.4254	5.6739	6.24386	4.93609		6.17686	10.5786	5.53191	7.12862	5.92395	6.53572	5.24567	9.64216	6.7557	5.98292	6.49115	6.23392	6.44929	9.15991	7.41036	7.83342	5.37252			6.95384
MB-0655		13.1507	11.7257	7.70557	10.5727	7.65156	5.124		5.52746	10.7502	5.55092	7.01654	8.09072	7.26034	5.38807	9.36857	7.65164	5.7104	6.16129	7.16772	6.06082	9.22793	7.89496	8.04836	5.21589			6.66916
MB-0656		13.9888	13.0471	5.48538	5.32336	8.28718	5.33613		5.27094	11.4526	5.42464	7.38791	7.99559	8.68688	5.52173	10.657	8.84016	6.5584	6.92436	6.75388	5.97259	9.85401	7.56826	7.60477	5.53618			6.41034
MB-0657		13.4739	11.7618	5.01785	5.35659	6.64806	5.34019		5.5778	10.6262	5.50748	7.57713	7.73457	7.58643	5.49642	10.2235	8.65932	5.84097	6.24412	6.5903	5.96465	9.24893	8.19982	7.70431	5.28306			6.50986
MB-0658		14.2325	12.8616	5.45688	5.24827	7.99077	5.0911		5.69124	11.46	5.69284	7.8984	9.26361	10.105	5.42158	9.35166	8.67292	5.88367	6.41805	6.87297	6.19964	9.40708	7.6037	7.94152	5.38805			6.42675
MB-0659		13.5022	11.9395	5.40743	5.7099	7.95452	5.24244		5.99207	9.94861	5.57415	8.93902	12.2589	7.30865	7.30107	9.17841	6.62498	6.02822	6.3963	7.58054	7.04719	8.65718	8.05189	7.81366	5.48123			7.04818
MB-0660		14.099	12.6118	5.57577	5.81454	6.91488	5.12025		5.27737	11.4042	5.53493	7.90871	6.30801	8.53383	5.66546	10.3866	7.0666	6.52238	6.8971	6.19239	6.14552	9.48586	7.73554	7.8854	5.3283			6.75944
MB-0661		13.0698	11.7744	5.44116	5.39063	6.69057	5.08753		6.6275	10.6206	5.65312	6.35443	5.46422	6.08086	5.50207	9.77062	6.68549	5.51356	5.94654	6.49547	6.05107	9.46891	8.80655	7.92956	5.49965			6.83365
MB-0662		13.0275	12.203	5.34056	6.1029	6.79242	5.27436		5.49107	11.1447	5.37884	6.49456	6.69235	8.8722	5.4431	9.51732	7.82199	5.71965	6.18907	5.78523	5.79571	9.13266	7.45204	8.27699	5.36464			6.77935
MB-0663		13.9215	12.8757	5.13645	5.47357	7.28234	4.84085		5.62167	10.7851	5.53692	6.66304	6.26302	9.93228	5.50885	10.2738	6.94974	6.16736	6.87978	8.83632	5.77308	9.23315	6.73069	8.18895	5.3849			6.99521
MB-0664		13.3336	12.2996	5.45154	5.10778	8.33241	5.37706		7.60304	11.2688	5.2914	6.43954	6.27593	10.3779	5.48324	10.1175	7.50508	6.41314	6.90859	5.78039	6.38703	10.1419	7.31821	7.93514	5.69491			6.35337
MB-0666		13.3922	12.1349	5.64655	5.42945	8.50416	5.27348		5.82209	10.7274	5.60759	7.49308	6.21385	9.63682	5.5506	9.7232	6.30157	5.9557	6.7712	5.83509	6.92861	8.72924	7.41529	7.41686	5.40624			7.2733
MB-0869		13.7231	12.505	5.3866	5.57141	9.0015	5.51683		5.75856	11.6396	5.51402	7.17534	7.59768	9.30825	5.47377	9.70044	7.61435	6.38832	6.86927	5.99061	6.44297	9.53785	7.20412	7.6786	5.77097			6.8512
MB-0872		13.1672	11.7467	5.54272	6.68728	7.10095	5.20011		5.6752	9.97664	5.39247	6.90186	8.03669	7.52641	5.60094	9.98801	7.00597	6.18758	6.68788	6.08962	6.46577	9.50334	8.00904	7.72587	5.17731			6.52929
MB-0874		14.4419	13.4483	5.15943	5.32842	8.416	5.30631		5.68159	11.5283	5.40003	8.76958	7.63227	9.57792	5.31765	9.08903	8.38489	5.9801	6.39418	6.33483	6.16367	9.45545	7.11852	8.30497	5.40588			6.48419
MB-0877		14.0045	13.0358	5.5528	6.64663	6.97686	5.07578		6.30751	11.6973	5.40321	7.74709	6.54371	8.78545	6.10065	10.5944	7.57092	6.40054	7.38148	6.7325	6.01971	10.4408	7.46269	7.93064	5.75862			6.72632
MB-0880		13.2591	11.4941	5.48788	5.34588	6.23426	5.0934		5.69157	10.4866	5.30785	6.24141	6.71564	7.23116	5.41608	9.63041	6.59602	5.88413	6.08504	6.45634	6.23436	9.21052	7.86734	8.16815	5.58448			6.58671
MB-0882		13.5502	12.5698	5.24639	5.58109	7.28288	5.35741		7.52465	10.2522	5.72782	7.64434	5.74073	6.799	5.75783	10.4283	7.4336	6.36066	6.83262	6.2258	6.05806	10.0795	7.91936	8.17831	5.31041			6.87251
MB-0884		13.9913	13.0761	5.52197	6.43628	6.06189	5.42388		6.27356	10.7843	5.56593	5.77557	6.27517	6.40825	5.20011	10.5694	6.05047	6.45054	7.05827	6.13683	6.01911	10.3077	6.90869	7.59628	5.36957			6.56295
MB-0891		13.0252	12.0841	5.70094	7.60694	6.78062	5.11625		5.88132	10.2413	5.49343	8.18011	7.36659	7.84436	5.38306	9.87136	8.0453	6.23703	6.76332	5.97703	6.28305	8.82907	7.31661	8.2696	5.53652			6.74272
MB-0893		13.6284	12.5262	5.18173	5.15207	6.6157	5.15089		5.27802	10.4538	5.60685	8.32047	6.68426	7.74798	5.56577	9.30519	8.34755	5.51265	6.26534	5.95947	6.18301	8.99086	7.53299	8.59685	5.51256			6.8987
MB-0895		13.4076	12.5921	5.49243	5.37696	6.84939	5.35072		5.20773	10.9685	5.6077	8.04678	7.13122	10.4349	6.11049	10.0262	6.93505	6.32949	6.79264	6.29771	6.12219	8.8502	6.82743	8.07319	5.3243			6.75579
MB-0897		13.8399	11.9209	5.60514	5.87039	6.657	5.07453		6.33647	10.3849	5.32717	7.82732	7.14524	6.79626	5.56378	10.1795	7.11644	6.20774	6.97358	6.13355	6.42024	8.99213	7.49384	8.27393	5.38522			6.93994
MB-0899		13.3372	12.2821	6.57774	9.47576	6.17158	5.16044		6.06182	10.9833	5.46346	8.15103	7.08457	8.68467	5.65323	9.82261	6.92473	6.24725	6.60357	6.07442	6.26505	9.66233	8.0979	7.36209	5.29163			6.47535
MB-0901		14.2899	13.6352	5.47614	5.22744	7.38175	5.29054		5.74398	11.1335	5.33404	6.88591	9.00826	8.37491	5.83998	10.0534	8.18895	5.84985	6.32093	5.93524	6.1807	9.76128	7.03837	7.641	5.33663			6.69059
MB-0904		13.633	12.2437	5.78491	8.19276	6.75013	5.1745		5.76855	10.5085	5.48134	7.6008	6.47383	8.17229	5.45233	9.87618	7.28361	5.77491	6.30414	5.90625	6.00104	9.16267	7.58793	8.18095	5.31339			6.58738
MB-0906		13.1868	11.9565	5.31776	5.47848	7.6552	5.215		5.27611	10.8899	5.50306	5.91751	6.25402	7.96065	5.29072	9.64763	7.01832	5.90811	6.38222	6.30425	5.87964	8.90542	7.26375	8.76454	5.19313			6.81586
MB-2513		13.3974	11.2528	5.6132	7.43329	7.0006	4.95847		5.39088	9.38486	5.44829	7.4845	7.0656	7.71259	5.27776	10.3135	6.71132	6.46315	7.03316	6.41188	6.17411	9.18128	7.90275	7.93684	5.28015			7.03504
MB-2517		13.7485	11.402	5.33495	5.11459	8.34258	5.29539		5.42454	9.35915	5.85132	7.12309	6.54709	10.0105	5.35306	9.42483	6.27747	6.30697	7.04918	6.47864	6.56153	9.14712	7.50911	7.70666	5.37237			6.66631
MB-2536		13.1349	10.6048	5.49021	6.33476	6.95285	4.861		6.16272	8.33959	5.57093	6.95994	6.65502	7.20082	5.47801	8.85906	6.53553	6.19062	6.62303	6.18105	6.39257	7.88352	7.15582	8.09056	5.44433			6.76439
MB-2556		12.7251	11.108	5.19564	5.27835	9.25831	5.31928		5.44246	9.26134	5.65465	9.09586	8.88885	7.69441	6.17275	9.24095	7.22104	5.98071	6.66617	6.9613	6.55458	8.60463	7.64387	8.13119	5.28773			7.22939
MB-2564		13.1659	11.2771	5.42458	5.35061	7.1789	5.27604		7.33541	9.29569	5.24218	6.91954	8.1731	7.23019	5.63188	8.97062	6.71289	6.128	6.36924	6.06631	6.55291	8.94536	8.47622	7.96519	5.29626			7.04204
MB-2610		13.0125	10.8719	5.61823	6.42887	6.48048	4.98865		5.86887	8.89938	5.36224	7.38736	8.02219	7.16266	5.52294	8.85795	6.87151	6.38157	6.68509	6.26746	7.04809	8.59472	7.59864	7.71404	5.24811			6.44628
MB-2613		13.7505	12.7483	5.975	11.0527	7.00286	5.01132		5.45142	10.6911	5.19151	6.02349	6.03606	6.36867	5.5564	9.20153	6.7618	5.99647	6.84564	5.9175	6.27919	9.26911	8.09535	8.23218	5.52748			7.05011
MB-2614		13.5867	11.2177	5.72929	7.42672	6.51958	5.21258		5.63121	9.42864	5.48002	7.46969	6.82253	7.26055	5.19846	9.21399	6.70975	6.44852	7.00081	6.30737	6.37837	8.90017	7.17261	7.939	5.24813			6.41558
MB-2616		13.1182	12.2399	5.58724	6.59896	7.32496	5.22134		5.53327	10.6798	5.32258	7.32269	9.11927	7.63238	5.44317	9.13056	7.81879	6.25163	6.95889	6.2571	6.48543	8.25798	7.43743	7.70286	5.32266			6.74202
MB-2617		14.1914	11.8517	5.42331	6.44916	6.73651	5.14163		5.40996	9.75452	5.26096	6.47623	6.47121	7.36958	5.41519	9.95141	6.97369	6.35689	6.92326	6.41946	6.6617	9.0583	6.98787	8.36105	5.18417			6.49303
MB-2618		13.8773	11.9877	8.22811	9.92926	6.44722	5.18415		5.27322	10.992	5.50439	7.81043	6.1715	7.73193	5.39466	10.7021	7.03672	7.1484	7.82903	6.34352	6.6503	9.5207	7.37271	7.72735	5.37313			6.99324
MB-2624		13.1588	11.0458	5.70989	6.08236	6.39801	5.19285		5.43522	9.36738	5.39914	7.71138	7.71751	7.93997	5.50593	9.19115	7.0747	6.39208	6.62548	6.67067	6.57681	8.71171	7.2925	7.95127	5.3438			6.78008
MB-2626		13.1764	12.5778	5.15391	5.55494	7.07955	5.24946		5.70255	10.0393	5.36411	8.36501	6.76076	10.2107	5.62486	9.4037	7.48822	6.42652	7.27263	6.29123	6.7274	7.51539	7.02827	7.90504	5.28719			6.81094
MB-2629		13.2198	12.3087	5.65361	5.68971	8.42253	5.15871		5.76354	10.5957	5.50904	9.33244	6.19136	8.76183	5.6334	10.1077	6.28522	6.35147	7.43073	6.4056	6.51331	8.94089	7.64001	7.89496	5.31668			7.6169
MB-2632		14.3961	12.3466	5.39498	5.05691	9.19798	5.10429		6.13206	10.2537	6.46736	7.84622	5.60459	6.69684	5.65737	9.58573	6.2818	6.4554	6.79836	5.90642	6.56173	9.49611	6.73657	7.24381	5.36238			6.78672
MB-2634		13.6951	12.7341	5.54535	6.49918	7.66255	5.06068		5.43976	10.7576	5.26153	7.15006	5.78802	6.41332	5.59468	9.88728	6.25439	6.42311	7.34263	6.36054	6.26205	10.3316	7.81737	8.5971	5.59753			6.72551
MB-2642		14.0882	13.1098	5.48842	6.51727	6.25765	5.30643		5.93312	10.6709	5.44684	7.06001	7.87664	9.68397	5.70703	10.2038	7.38674	6.80953	7.52289	6.48901	6.41766	9.26798	7.21974	8.07462	5.54245			6.84864
MB-2643		13.377	12.492	5.39334	5.53322	6.79286	5.07619		5.25851	10.6382	5.24328	8.36799	7.43944	8.20968	5.6099	9.31548	7.85987	6.14425	6.70428	5.88382	6.2976	8.61491	7.73994	8.74968	5.44578			7.5068
MB-2645		14.3953	13.3488	5.45835	5.44645	7.64607	5.27504		5.50044	11.2	5.26112	6.76451	11.5502	9.00237	5.95938	11.1466	6.31279	7.26322	7.90948	6.35623	6.84771	9.83997	7.31047	7.58369	5.86421			6.7615
MB-2669		13.3	12.0681	5.59079	5.59756	6.67328	5.07075		5.84445	10.6793	5.58859	8.24302	6.9572	8.25987	5.52204	9.39624	7.69263	5.84608	6.10587	6.07122	6.21301	9.28878	8.23204	8.26842	5.45752			6.8276
MB-2686		13.4268	13.0779	5.29921	5.19455	8.06221	4.96491		5.35985	11.231	5.50592	6.06248	5.66313	6.90667	5.68975	10.0594	6.73667	6.0719	6.85327	6.42687	6.12028	8.46078	7.29771	8.06137	5.40898			6.99268
MB-2705		13.6963	12.3382	5.71169	5.74619	7.18273	5.15421		5.19987	11.1773	5.55584	7.465	5.38044	7.18875	5.31706	10.4028	6.70401	6.01753	6.66706	6.18299	6.33011	9.49363	7.45264	8.52684	5.63217			7.22011
MB-2708		13.5562	12.3996	5.57745	6.14626	5.97903	5.07512		5.669	10.8382	5.56961	7.21845	6.87592	7.23404	5.42532	9.55256	7.30425	5.83898	6.41923	6.4288	6.06986	8.37027	7.05392	7.96163	5.41402			6.67231
MB-2711		13.4905	12.5128	7.70559	10.7315	6.73583	5.15279		5.74819	10.9573	5.51119	7.70131	6.52299	10.3581	5.4291	9.87104	7.25533	6.04983	6.37577	6.18633	6.16316	9.70304	7.90707	8.23128	5.42097			6.95462
MB-2712		13.6328	12.3059	5.5066	6.92024	5.94054	5.3861		5.90685	10.8632	5.36528	6.49208	6.48548	6.68442	5.44843	10.2358	6.90478	5.93891	6.35038	5.75993	6.38165	9.13807	7.47634	8.28858	5.57193			6.44725
MB-2718		13.3953	12.9519	5.26813	5.25758	7.78654	5.03291		5.81348	11.5667	5.27076	7.41534	9.21466	10.2171	5.73437	9.17509	7.38344	6.0432	6.78054	6.7036	7.26787	8.92317	6.99841	8.19723	5.81951			7.04525
MB-2721		13.5124	11.3885	5.31623	6.67394	7.4588	5.15363		5.92496	10.6744	5.65436	7.34058	6.18602	6.71505	5.27942	10.1496	6.2164	6.48477	6.91391	5.96963	6.37646	8.25226	7.63419	8.68999	5.55313			6.85843
MB-2724		13.3411	12.1685	5.32739	5.30392	8.61323	5.08271		5.5863	10.6771	5.34057	6.40407	8.98207	6.55943	5.45594	8.55484	7.04934	5.52504	5.62976	5.93451	6.58082	7.88281	7.46816	8.36744	5.63617			7.50305
MB-2725		12.9973	11.8871	6.83845	8.99474	6.48162	5.16889		6.26567	10.8246	5.47804	6.33852	7.99833	6.15936	5.34372	9.49182	7.48153	5.85396	6.21548	5.93088	6.34135	8.96761	9.04264	8.22037	5.47046			7.18348
MB-2728		13.753	12.3669	5.53635	5.61308	6.18538	5.11593		6.15175	11.088	5.47711	6.42667	5.9718	7.01783	5.47062	9.19629	7.24436	5.88817	6.33854	6.26321	6.01754	10.1106	8.08227	8.18723	5.35283			6.5535
MB-2730		13.8931	12.6887	5.38092	5.39791	6.64384	5.01056		5.54517	11.5191	5.27037	6.95367	8.16482	7.9577	5.4849	9.45392	6.68161	6.29167	6.80439	6.59733	6.94653	10.0034	7.61414	7.73005	5.66344			6.8042
MB-2735		13.6148	12.3141	5.42587	5.17347	5.73811	5.29534		5.32983	10.9591	5.40309	7.70051	9.29934	9.8519	5.43777	9.95552	6.98873	6.25379	6.68864	6.60036	6.39084	8.72833	6.98182	7.65657	5.31157			6.7215
MB-2742		13.3758	12.6602	5.43841	5.34539	6.5866	5.04706		5.5008	11.4021	5.36253	7.4631	7.45096	11.3772	5.30991	10.2378	7.71089	6.21424	7.0365	6.18377	5.94851	9.20021	6.91349	7.29573	5.46816			6.869
MB-2744		13.1042	12.1712	5.55381	6.14751	6.62013	5.19754		5.5618	10.9327	5.48099	6.9648	8.31575	6.15804	5.51631	9.8026	7.05055	6.01634	6.81444	6.08042	6.34039	8.83483	7.58901	8.21215	5.50793			7.05388
MB-2745		13.43	12.6751	6.43003	8.48089	5.91744	5.06852		6.80136	10.9283	5.35236	7.10725	6.29712	7.46621	5.58636	10.3673	6.53095	5.94446	6.62153	5.96871	6.52347	9.56014	7.74797	8.22675	5.46244			7.20931
MB-2747		13.1211	12.3765	5.58038	5.12629	6.67081	4.97479		6.9263	10.8024	5.45813	7.50605	5.96843	7.13614	5.49831	9.91098	7.07782	5.52575	6.35771	7.04004	6.33703	9.19936	8.25495	8.10342	5.48885			6.87037
MB-2749		12.6472	12.0121	5.91238	7.80216	6.01877	5.10662		5.60645	10.5344	5.22349	7.7506	7.58406	7.6429	5.34866	9.58955	7.77887	5.9673	6.35635	6.67479	6.26211	8.50981	7.84768	7.73295	5.28904			7.14456
MB-2750		13.0374	11.8037	5.25123	5.4949	5.87286	5.30388		5.45741	10.5957	5.37905	6.53006	6.99125	6.58947	5.66725	10.1258	6.93478	5.92722	6.39959	6.65086	6.15246	9.16475	7.96693	8.33186	5.41225			6.71211
MB-2752		13.4802	12.5996	5.86111	7.53486	6.84988	4.91786		5.68085	10.5977	5.41865	6.46835	6.19902	6.63551	5.37492	10.3903	6.71652	6.11418	6.85747	6.40496	6.05424	8.79999	7.87085	8.50872	5.33457			7.1891
MB-2753		14.2815	13.8087	5.13441	5.43885	7.01947	5.11173		5.72726	12.1959	5.24577	8.95956	12.4873	11.0377	5.47506	9.94821	8.0727	6.15697	7.09165	6.02993	6.33768	10.1301	7.78845	8.39581	5.68473			6.90604
MB-2754		13.2024	12.1511	5.29402	5.38216	7.49551	5.08916		5.28537	10.7267	5.28341	7.05762	7.96015	7.23439	5.54922	10.3763	7.13546	6.44259	7.07171	5.97079	6.09647	8.98905	7.12244	7.90369	5.52413			6.85849
MB-2758		13.2069	12.1755	5.20402	5.29908	8.51461	5.27033		5.63671	11.4072	5.45596	6.96171	6.93994	9.22768	5.44793	9.51446	7.27693	6.12848	6.56968	7.09427	6.43798	8.47751	6.97959	7.83595	5.40974			6.69701
MB-2760		13.5722	12.3967	5.31296	5.41563	6.30012	5.35853		5.79928	10.75	5.32657	7.2665	6.06844	6.64795	5.34785	9.82584	6.57056	5.81984	6.58253	6.00911	6.47607	9.00725	8.0551	7.98077	5.5999			7.01465
MB-2763		13.7511	12.0067	5.46553	5.78642	7.79664	5.20339		5.53392	10.302	5.33589	9.14167	6.5537	6.95486	5.51181	9.80509	6.56176	6.25297	6.73119	6.30446	6.29806	9.19227	7.27417	8.06936	5.58619			6.83964
MB-2764		12.7172	12.0227	5.24195	5.45963	5.73985	5.08953		5.45188	10.7778	5.43635	7.42769	9.30575	7.60427	5.74417	9.10567	8.03669	5.88823	6.36899	6.76993	6.28522	8.338	8.17422	8.18477	5.59794			7.13934
MB-2765		13.606	12.1164	5.54691	5.1995	6.81763	5.03779		5.74367	10.5786	5.46225	7.71736	5.82518	6.69337	5.50266	9.47146	6.6533	6.24362	7.05646	6.1367	6.3207	9.36931	8.41476	8.15262	5.46687			6.89284
MB-2767		13.4187	12.6911	5.60163	6.04587	6.32362	5.15909		6.84309	11.0847	5.33664	8.636	6.26642	9.71414	5.3921	9.94923	7.40903	6.5964	7.40323	6.25708	6.35148	9.5609	8.12188	7.98771	5.43916			6.58623
MB-2769		13.8319	12.3303	5.54675	5.23191	7.62798	5.04553		5.53014	10.3852	5.61112	6.27359	5.7548	6.04969	5.33883	10.1264	6.32376	5.9597	6.2774	6.38461	6.28248	9.42039	7.67575	7.98337	5.51638			6.40794
MB-2770		13.2822	11.7882	5.71214	7.57419	7.19143	4.97502		6.6275	10.4958	5.48766	6.07323	5.71282	6.42196	5.49046	10.1938	6.53099	6.12279	6.58807	5.69838	6.6609	8.87412	7.7002	8.06304	5.53069			6.86881
MB-2771		13.3167	12.3355	5.34286	5.02665	7.68165	5.18933		5.44388	11.0667	5.31828	8.89375	9.20128	7.64312	5.62895	9.47988	7.79316	6.07448	6.54219	6.71493	6.74022	8.26517	7.08783	7.40896	5.69702			7.16952
MB-2772		13.998	12.7216	5.40746	6.8532	6.08813	5.00068		5.32987	10.867	5.44951	7.5191	6.24895	7.69929	5.39043	9.15883	7.4948	5.89325	6.38603	6.31234	6.52694	9.69163	7.52385	7.63703	5.47969			6.43917
MB-2774		13.6008	12.3191	5.40794	5.97136	6.05385	5.38239		5.55256	10.191	5.76389	8.31248	6.39126	7.36711	5.41562	9.86163	7.4425	6.49694	6.83484	5.88575	6.84056	9.52186	7.82633	7.60619	5.53493			6.78008
MB-2778		13.0612	12.5783	5.65153	7.19036	6.15096	5.21922		5.5642	11.1739	5.78511	7.71382	6.9278	9.91626	5.22963	10.0583	7.86401	6.19768	6.59095	8.0125	6.28407	8.97719	7.85566	7.98532	5.68309			6.79845
MB-2779		13.5348	11.7712	5.55206	6.68388	7.20173	4.8482		6.01224	10.7188	5.37136	7.28306	6.25278	6.41705	5.50421	9.83779	6.09688	6.38679	6.83822	6.22965	6.18279	9.18402	7.48162	8.42768	5.38782			6.68183
MB-2781		13.6321	12.6922	5.65555	6.20659	6.03444	5.14612		5.88064	11.1112	5.24204	8.11656	6.13663	7.87445	5.76352	9.37673	6.74871	6.03953	6.33165	6.62497	6.16183	10.5521	9.23094	7.98582	5.58362			7.12205
MB-2786		13.1084	12.5584	5.75885	6.48807	5.75668	5.24492		5.47257	11.0545	5.47865	8.45095	6.57508	6.72847	5.33444	10.1177	7.31777	6.21726	6.60368	7.09356	6.33075	10.1003	7.61971	8.39581	5.57252			6.62572
MB-2790		13.8456	12.1227	6.64911	8.76029	7.1462	5.12328		6.03726	10.5447	5.43682	8.34853	9.29423	6.80246	5.28224	9.73202	6.8247	6.09754	6.60065	6.2955	6.04124	9.38933	8.78599	8.06199	5.50773			6.35582
MB-2791		13.0753	11.8337	5.82471	7.48146	5.78648	4.71139		5.70413	10.8888	5.2839	7.23537	6.28398	6.49464	5.40802	9.84817	7.28181	5.99799	6.37796	6.48734	6.29975	8.77171	7.01537	8.18659	5.30874			6.72138
MB-2792		13.3381	11.691	5.61616	7.00419	6.92732	5.02991		5.73989	9.75461	5.86129	7.30752	5.98729	7.80485	5.29944	8.86167	7.12391	6.13954	6.20889	6.66421	6.14002	9.84234	8.104	8.21337	5.50563			7.01762
MB-2793		13.6233	12.0626	5.2591	5.46045	7.09275	5.26473		7.31741	10.2333	5.37749	7.90577	5.57922	7.19462	5.4227	9.68995	6.52336	5.98168	6.45372	6.60271	6.18338	9.53181	8.29968	8.08944	5.50114			7.18949
MB-2795		12.9045	11.5519	8.47249	11.3613	6.76624	5.14654		5.61407	9.76286	5.3039	6.22235	6.47728	8.54892	5.48281	9.36579	6.94731	5.75934	6.0803	5.86507	6.04394	8.59251	7.21911	8.37845	5.4934			6.67096
MB-2796		14.1986	11.8417	5.50718	5.57541	7.10206	4.86341		5.77704	9.90638	5.55503	7.98712	6.8643	7.46552	5.33589	9.23069	6.65184	6.08662	6.72533	6.01818	6.42572	9.511	8.31966	8.53375	5.49448			7.01181
MB-2797		13.3183	12.3258	5.49025	5.20032	5.83494	5.20286		6.18289	10.8012	5.47992	7.25195	6.91812	6.4529	5.32225	9.54952	7.17916	6.10305	6.4405	6.46497	6.29304	9.65719	8.01549	8.15146	5.50351			6.98775
MB-2801		13.634	11.3228	6.26824	9.42607	8.60498	5.30819		6.16044	9.22474	5.49404	7.40636	6.83738	7.50175	6.12392	9.42324	6.66909	6.30082	6.74297	5.91573	6.78929	9.00778	7.91817	7.75762	5.2267			6.89485
MB-2803		13.9064	12.3991	5.96635	7.82862	7.23757	5.35957		5.65549	10.9247	5.36004	8.70874	5.84927	6.70001	5.46376	10.0563	6.71884	6.24034	6.84248	6.56231	6.20367	8.81382	7.16957	8.39196	5.57788			6.67483
MB-2814		13.4463	12.3204	6.80994	10.221	6.40839	5.25664		5.5897	10.848	5.64782	8.02891	5.71619	7.35035	5.41856	10.3787	6.65658	6.05107	6.63257	6.47291	6.0802	8.96723	7.3885	8.33864	5.54146			7.05612
MB-2815		12.9668	11.8531	6.02843	8.79527	6.23524	5.272		5.71799	10.1035	5.45999	6.89917	8.90007	7.24634	5.55559	9.76537	6.92858	6.31677	6.62643	6.86296	6.17889	8.68851	8.06767	8.45202	5.54771			7.3299
MB-2819		13.4645	11.2145	5.29481	5.4462	7.09102	5.30812		5.92311	9.02714	5.38451	7.82632	10.3041	7.12854	5.27058	9.59319	6.61235	6.26763	6.56186	6.69191	6.46983	9.19571	8.5814	8.06719	5.47134			6.91342
MB-2820		13.3124	11.1912	5.72433	6.1378	6.79582	5.38095		5.56391	9.62675	5.64266	7.5331	6.68947	6.50229	5.44736	10.0053	6.37765	6.34985	6.99049	6.32866	6.59767	9.31858	7.79162	7.92373	5.40373			6.89041
MB-2821		12.9983	11.807	5.49727	5.42994	6.87097	5.31221		5.1853	9.79607	5.3144	8.44159	8.25726	8.43221	5.38851	8.69024	8.07038	6.00245	6.44845	6.45459	6.33768	8.41826	7.75199	7.80343	5.40788			7.07025
MB-2823		13.7892	11.0622	5.47011	7.3991	7.79085	4.71294		5.52565	9.39638	5.55106	7.26858	7.43298	8.75166	5.14708	9.49314	6.72485	6.50126	6.79725	6.24916	6.46383	8.30651	7.67269	8.15072	5.26457			7.19016
MB-2827		13.1173	12.2435	5.3715	5.63781	7.60848	5.09497		6.42726	11.1057	5.46083	6.78629	8.32035	9.02574	5.49799	10.7179	7.93987	6.32592	6.90038	6.53073	6.21292	8.48802	6.715	8.1387	5.90654			6.43008
MB-2833		13.4758	12.0784	5.42046	5.20272	7.20849	5.1263		5.56005	10.8352	5.48043	7.39609	9.39309	6.34486	5.20766	9.41687	6.97283	6.1545	6.56387	5.93549	6.29298	8.01173	6.53433	7.80135	5.59336			7.00397
MB-2834		13.8585	11.4708	5.73168	5.17037	7.7918	4.94309		5.39642	10.8688	5.50285	7.55829	6.28797	7.888	5.7847	9.15475	6.3409	6.25378	7.0102	6.58295	6.42362	8.47064	6.92737	7.91754	5.47233			7.20496
MB-2835		13.1734	11.39	5.7494	6.19408	7.31066	5.42294		5.48626	9.68286	5.45227	7.8894	7.2718	7.59917	5.26372	9.04672	6.71332	6.49548	6.71606	6.75665	6.55801	9.30007	8.26833	8.10694	5.34201			7.01287
MB-2838		13.8738	11.6771	5.71073	7.24566	6.82476	5.15145		5.66395	9.6558	5.66727	6.97108	7.23668	6.6795	5.50294	9.47862	6.49631	6.37282	6.84527	6.2445	6.86571	9.1324	8.08772	8.08304	5.33758			7.01589
MB-2840		13.3458	10.7738	5.43056	7.34785	7.02752	5.24536		5.3927	9.15557	5.23327	6.60755	7.4202	6.59627	5.75322	9.66847	6.23628	6.13862	6.76253	6.45015	6.22181	9.19446	8.14615	8.31879	5.31301			7.48316
MB-2842		13.9383	12.6924	5.49467	5.51614	8.97791	5.25532		5.41419	10.9651	5.42828	6.05934	6.23177	9.10009	5.49356	10.2459	6.84143	6.2234	6.83398	5.94511	7.05931	9.17954	7.35528	7.83305	5.54306			6.87905
MB-2843		13.2739	11.0649	5.96466	8.33952	6.89517	5.08331		5.4212	9.35996	5.47406	7.63138	7.30562	7.3956	5.82876	9.44413	7.29272	5.73172	6.44164	6.11027	5.96475	8.91103	7.63051	7.91508	5.4052			7.23117
MB-2844		13.3745	12.029	5.73878	6.66796	6.96036	4.98955		6.32863	10.0961	5.62194	6.75204	5.61934	9.09647	5.62206	10.3907	7.01849	6.06142	7.14343	6.29643	6.03113	10.5486	7.93371	8.51369	5.39036			6.85358
MB-2845		13.2992	11.5959	5.69139	6.68409	7.18417	5.15403		6.82949	10.1512	5.49542	7.45995	8.03585	7.3499	5.52988	9.19166	7.5373	6.00488	6.53595	6.18925	5.82801	8.65135	8.02259	8.13437	5.22694			7.0157
MB-2846		13.4791	11.701	5.48135	5.47488	8.14688	5.27178		5.64444	9.68513	5.49533	7.08438	7.94514	7.58298	5.49778	10.3466	6.85303	6.82817	7.41715	5.99076	6.00811	9.41298	7.66242	7.7957	5.30248			6.89819
MB-2847		13.6161	11.5063	5.31313	5.52115	7.45557	5.31382		5.40014	9.84566	5.40529	8.76117	6.63886	8.10603	6.08998	9.55175	5.93673	6.04322	7.11122	6.19777	6.07072	8.725	7.0482	8.72478	5.3387			6.80648
MB-2848		13.096	11.0291	5.58616	7.02091	7.84392	5.51557		5.31411	8.90975	5.26269	7.29203	7.11691	8.14856	5.48477	9.45863	6.65654	5.77624	6.6311	6.72331	6.06676	9.61414	8.16613	8.2087	5.38577			6.94057
MB-2849		13.5807	11.6036	5.79452	5.84918	8.77166	5.17221		5.46103	10.3865	5.89733	6.88099	5.98063	7.96228	5.58037	9.60949	6.14905	5.99454	6.29672	6.16807	6.33422	9.42035	7.09863	7.94804	5.51832			7.2197
MB-2850		13.4938	11.6109	5.48951	5.34501	8.786	5.02356		5.44702	9.84262	5.68755	6.85771	7.02744	8.87475	5.99897	8.63236	6.63622	6.21596	6.77618	6.24475	6.67553	8.62219	7.51795	8.08845	5.61557			6.91761
MB-2851		13.2501	11.314	7.21826	10.5874	6.68918	4.93813		5.7771	9.74506	5.19362	7.16387	6.62998	7.75704	5.53235	9.4923	7.03743	5.96661	6.52113	6.11858	6.3375	9.05276	7.74351	8.07032	5.33957			6.8824
MB-2853		13.8253	11.5259	5.65941	7.28387	5.83196	5.19724		7.32525	10.1109	5.60145	9.12272	6.19684	6.67724	5.46187	9.94513	6.28503	6.99596	7.40134	6.09564	6.4387	9.34732	7.72064	8.15519	5.35404			7.10596
MB-2854		13.6828	10.7111	5.29215	6.36803	7.97964	5.02653		5.90909	9.44644	5.43396	8.14684	7.96062	6.09159	5.42299	9.90216	6.10752	6.90411	7.2498	7.04673	6.35715	9.20314	7.54876	8.5132	5.21498			7.18331
MB-2857		13.6341	11.5542	5.2617	5.07519	7.77583	5.17962		5.30924	9.83	5.61581	6.64865	6.71601	8.3475	5.29101	9.02084	7.34924	6.10128	6.47002	6.54761	6.83647	8.85183	6.99942	8.04549	5.36885			7.18324
MB-2858		13.3084	11.6009	5.28667	5.3057	6.8697	5.09711		5.86005	9.42527	5.40407	8.21624	5.62697	7.27776	5.42565	10.1281	6.13935	6.88537	7.39575	6.26363	6.44494	9.61437	7.60752	8.53066	5.28976			7.2813
MB-2863		13.179	10.9996	5.42843	5.21474	7.10104	5.01226		5.90323	9.07733	5.67627	7.75505	6.23015	9.12462	5.301	9.77292	6.65609	6.03155	6.79847	7.40757	5.91517	9.44354	8.50568	8.1851	5.44788			6.92266
MB-2867		13.5724	11.3624	5.49076	6.47464	6.77736	5.33969		5.67716	9.6478	5.41622	7.12328	7.55178	7.03118	5.53165	9.50064	7.02611	6.485	6.54536	6.06142	6.42632	9.05538	7.81858	7.73155	5.17055			7.11416
MB-2895		14.1552	11.9073	5.25107	5.40393	8.66236	4.93597		6.89542	9.91391	5.48736	8.11527	7.69195	10.2866	5.42214	9.54659	6.7626	6.50748	7.16664	6.46846	6.72378	8.92562	6.95215	8.11842	5.27202			6.89389
MB-2896		13.097	11.5823	5.41128	6.95307	7.51782	5.13118		5.22386	9.69331	5.53766	7.59769	7.22047	9.06114	5.42846	9.44231	7.46635	6.16842	6.87975	6.75208	6.25546	9.27591	7.4659	7.95215	5.36816			6.50623
MB-2900		13.3937	11.1876	5.40891	6.15963	7.70846	5.20544		5.79475	9.38283	5.36321	7.10103	9.59448	6.62476	5.30119	9.42009	7.08417	6.42396	7.03462	5.85813	6.28119	8.30272	7.83804	8.11665	5.23563			7.10316
MB-2901		13.5143	11.3197	6.97993	10.1331	7.31855	5.15511		6.91955	9.38125	5.33178	8.37101	5.73467	6.76122	5.46361	9.99968	5.44812	6.84048	7.35299	5.91755	6.24116	9.58332	7.98637	8.2326	5.38292			6.73357
MB-2904		13.6209	11.5466	5.4786	5.21611	6.81177	5.26378		5.58913	10.5912	5.78732	6.31553	7.98913	8.99377	5.89212	9.57551	6.88309	6.12289	6.75956	5.83336	6.1191	9.87499	8.02558	8.0822	5.35955			7.4782
MB-2912		13.3676	11.9316	5.77336	5.26494	8.04134	5.17131		7.50695	10.3229	5.40822	6.59828	7.7906	8.97549	5.79054	9.72652	7.10813	6.00872	6.80203	7.04367	5.9094	8.84828	6.87536	8.20687	5.55912			7.04049
MB-2916		13.068	12.3861	8.08457	11.1045	7.18892	5.38691		5.94707	10.8653	5.27441	7.178	6.89287	8.05562	5.58131	9.65272	7.61948	6.05563	6.59379	6.13271	6.29766	9.19045	7.91884	7.72648	5.5068			6.74739
MB-2917		14.1511	12.0277	5.2849	5.34387	7.61191	5.13847		5.90858	10.4212	5.52314	7.17342	6.09051	7.66244	5.84784	9.70688	7.3266	6.78789	7.19025	6.27739	6.95405	9.49593	7.19435	8.05016	5.40052			7.05139
MB-2919		12.9291	11.8438	6.8197	9.69447	7.21402	5.0277		5.43075	10.2347	5.52823	5.89172	5.78229	6.63947	5.30687	9.81763	7.22047	6.31343	6.50449	7.13512	6.10036	9.6189	8.05004	8.22715	5.49687			6.86531
MB-2922		13.9058	12.0379	5.39219	5.18324	6.98859	4.98495		5.73755	10.1727	5.50932	8.48702	6.01189	9.64085	5.70309	10.0001	6.24004	6.61461	7.45449	6.3848	5.98498	9.72531	7.69032	8.36386	5.55207			6.64106
MB-2923		14.4392	12.3671	5.27853	5.16612	6.81367	5.00939		5.57408	10.452	5.31601	8.76929	6.12787	8.42192	5.35112	9.41508	5.98981	6.37188	6.97441	5.75234	6.85496	10.2532	6.10803	8.13451	5.31153			6.47714
MB-2927		13.4215	12.3097	6.6075	9.16489	6.16509	5.18987		5.79622	10.8785	5.3995	6.8414	7.28137	6.47857	5.33355	9.61418	6.92858	6.23787	6.8631	6.61141	6.61326	8.61293	7.21754	8.28177	5.40842			7.0862
MB-2929		13.2944	12.2409	5.58915	6.2087	7.83939	5.48221		5.09362	10.3773	5.8076	7.00522	5.88914	7.1929	5.41624	9.78708	7.25134	6.11645	6.64443	5.92083	5.86788	8.98329	7.33832	7.6541	5.46075			6.65206
MB-2931		13.2439	12.3253	5.76581	7.36123	6.85703	5.43012		5.69171	10.7066	5.22312	7.42156	6.40991	7.91611	5.16923	8.77514	7.75297	5.76345	6.18733	5.09156	6.57231	9.70071	8.28423	8.08565	5.39951			7.24143
MB-2932		13.7309	12.3103	5.78615	7.93634	7.74157	5.20448		6.2706	10.3663	5.59819	6.8546	5.4086	6.17474	5.47033	9.48296	5.86226	6.22172	6.83376	7.44468	6.46195	10.1502	8.08509	8.48601	5.38655			7.09032
MB-2933		13.038	10.7855	5.65629	7.06549	6.62545	5.31167		5.32235	9.44737	5.53295	7.67521	9.98322	7.12447	5.56768	9.43754	6.60899	6.22767	6.97282	5.98846	6.33264	9.00445	7.96009	8.33507	5.35334			6.80468
MB-2939		13.2611	12.0027	5.44448	5.45437	6.01192	5.20894		6.18496	10.3555	5.49908	8.19792	7.20385	8.7431	5.43667	9.5993	7.21714	6.345	6.75723	5.84751	6.35384	9.40468	7.37629	8.03725	5.38397			6.79393
MB-2944		13.4765	12.5758	5.96687	7.60351	6.44384	5.12238		5.49123	10.5265	5.53514	7.24918	6.53465	7.57805	5.24211	9.75798	7.2303	6.06511	6.48064	6.24204	6.33497	8.55183	7.40353	7.58229	5.42583			6.6098
MB-2947		13.0865	10.9233	5.44364	5.54247	6.95219	5.12146		6.25116	8.8827	5.40804	7.36151	6.982	6.03007	5.76359	9.79731	6.56875	6.41903	7.10644	6.13812	6.922	8.93782	8.47768	8.1623	5.28675			7.10242
MB-2951		13.6121	11.2061	5.3967	7.32491	6.98381	5.30616		5.47886	8.94141	5.60644	6.77648	7.18495	8.9511	5.53173	9.38799	6.87298	6.09942	6.70435	6.36916	6.6771	9.35751	7.62843	7.45665	5.23497			6.63437
MB-2952		13.5456	10.7243	5.23951	6.03031	7.70439	5.39267		6.51998	8.81448	5.41348	7.76955	8.81975	6.18461	5.61625	9.82092	6.34813	6.49402	7.0338	6.24272	6.68475	9.09025	7.64442	8.06476	5.39165			6.47777
MB-2953		13.9132	11.8073	6.27032	8.41458	7.44253	5.13674		6.2619	10.3932	5.65293	7.35612	6.23506	8.18577	5.3822	9.32626	6.85607	6.22674	6.87395	6.3229	6.2464	8.54755	6.98064	8.09135	5.32358			6.63233
MB-2954		13.8964	11.8734	5.57447	5.47065	7.37517	5.08198		5.49653	10.4256	5.50517	6.54621	5.62664	6.98528	5.30122	9.05771	6.82821	5.92926	6.40001	6.10324	6.59133	8.41692	7.80655	8.03693	5.28563			6.92101
MB-2957		13.8457	12.9494	5.46939	5.10828	8.13021	5.06326		5.65449	10.8957	5.42834	6.31918	5.9889	8.18514	5.64017	9.26118	7.83696	6.14671	6.62408	5.96717	6.64119	9.11494	7.20866	8.24824	5.93914			6.70283
MB-2960		13.9228	11.4378	5.7298	7.83137	5.80611	5.22841		6.20404	9.78761	5.34675	8.30574	6.32632	9.59929	5.2693	9.74655	7.37235	6.66663	7.10243	6.15328	6.36079	9.42665	7.65968	8.2096	5.30553			7.29355
MB-2963		13.1512	12.3842	5.40936	5.45475	6.50379	5.23425		5.67595	10.5696	5.4455	7.0971	6.88113	7.96797	5.34125	9.63764	7.76999	5.97771	6.94802	5.98748	6.37252	8.65873	7.76201	8.30244	5.60122			7.06351
MB-2964		13.8967	12.2125	5.70034	5.5381	7.01026	5.17876		7.02151	10.8757	5.42857	6.96437	7.25069	10.1839	5.52136	9.2569	6.80973	5.9591	6.67485	6.02862	6.30596	9.4918	8.63095	8.07907	5.54847			6.94274
MB-2966		13.5039	11.2607	5.49155	7.1277	7.84756	5.1896		5.42984	9.22169	5.38467	7.20365	7.29648	9.07094	5.48918	9.36652	6.90172	6.30562	6.68494	5.8319	6.09118	9.26929	7.87204	7.94706	5.44883			6.61569
MB-2969		13.4584	11.3146	5.56479	6.81885	6.21316	5.18348		5.31568	9.27391	5.40858	7.51789	7.41915	7.19523	5.43819	8.89364	7.21684	6.15779	6.65294	6.21123	6.58279	9.14778	7.70984	7.97619	5.38337			6.95507
MB-2970		13.285	11.2159	5.3823	5.84015	7.07486	5.15829		5.62264	9.52654	5.41212	6.6773	7.17293	6.64457	5.29674	9.0193	6.48903	6.10091	6.49819	6.46598	6.70013	8.0864	7.39045	8.02684	5.39059			7.01203
MB-2971		13.3187	11.0696	5.28128	6.57381	6.40512	5.09074		5.4425	9.47274	5.53961	7.00464	6.78108	6.99123	5.47295	9.19472	6.55142	6.22554	6.69646	8.30733	6.30369	8.72064	7.93048	8.47238	5.23484			7.13823
MB-2977		13.3167	12.1114	7.82997	10.7087	6.11542	5.28083		5.44081	11.0651	5.33219	7.28616	7.26112	7.51621	5.54496	9.67213	7.56374	5.98204	6.61259	6.62017	6.31301	9.0854	7.57551	7.78816	5.49161			7.20673
MB-2983		13.7785	13.1493	6.71092	9.91156	6.17503	5.30489		4.98178	11.2184	5.07731	8.32197	6.07282	10.2075	5.4649	10.7988	7.2547	6.4006	7.10025	6.64763	6.28187	9.46932	7.31314	8.56588	5.5529			6.59362
MB-2984		13.8404	12.1043	5.44725	5.33588	7.3255	5.32475		6.56176	10.93	5.46231	7.28393	5.70449	6.41024	5.55981	9.37576	6.59341	6.05544	6.80904	6.2749	6.19016	8.88871	7.61457	7.74039	5.49691			7.30993
MB-2990		13.4311	11.9354	7.44853	10.2228	6.23963	5.08874		5.82307	10.7706	5.38805	7.15808	6.39615	8.26464	5.12777	10.1058	6.82221	6.13957	6.78362	6.3587	6.46163	9.2986	8.07427	8.37907	5.29632			7.52495
MB-2993		13.6869	12.5442	5.35217	5.18897	7.73444	5.12085		5.39281	10.8244	5.44032	6.49309	8.74017	7.68687	5.47463	9.85828	7.61262	6.05345	6.75072	6.21908	6.2529	9.09629	7.62784	8.20323	5.60293			6.98524
MB-2994		13.9637	12.1534	5.54279	6.89866	7.49489	4.917		5.73181	10.8799	5.49573	7.24532	6.85896	6.96689	5.58908	10.0904	7.50644	6.23474	6.6585	6.5149	6.22059	9.15826	7.93025	8.31048	5.49438			6.86557
MB-2996		13.8775	11.9804	5.55145	5.64888	7.71699	5.08383		5.97219	10.0262	5.29574	6.74988	6.15755	7.35904	5.57893	9.73293	6.41437	5.89831	6.46322	6.14486	6.28323	9.56452	8.16657	7.60805	5.40776			7.27014
MB-2999		13.8954	12.4289	5.38334	6.17234	5.76256	5.08655		5.92559	11.1413	5.39243	7.3491	6.10187	8.62429	5.42316	9.55947	6.28677	6.21296	6.77404	6.11977	6.17802	9.77373	8.27479	8.2465	5.3862			7.09376
MB-3001		14.3245	12.8491	5.10433	5.44443	8.3777	5.47981		6.71256	10.4245	5.54135	7.61061	7.41571	8.461	5.53061	10.5614	7.56903	6.85603	7.37742	6.48023	6.42121	9.00179	6.89465	8.01286	5.54735			6.52263
MB-3002		13.3205	12.2494	5.3701	5.39019	6.84644	4.98563		5.51849	10.9521	5.28055	8.02273	6.69849	6.42217	5.3147	9.79098	6.95449	6.23083	6.64265	7.14296	6.57323	8.76252	7.94896	8.01414	5.65994			6.76254
MB-3005		14.0354	11.9494	5.27593	6.20096	6.95213	4.87057		5.56532	10.3511	5.38244	7.11473	6.63732	8.79011	5.58139	9.37773	6.89871	5.90359	6.52142	6.79879	6.43055	8.37346	7.12161	8.60775	5.33434			6.77209
MB-3006		12.9832	12.3149	5.37948	5.61641	6.34231	5.04746		5.65358	10.4631	5.64394	7.02459	7.92469	8.12798	5.5453	9.4053	7.68762	5.84082	6.18135	6.59076	6.16956	8.28735	7.75314	8.42858	5.5264			7.08406
MB-3007		13.5098	12.4385	5.36405	5.47535	6.28834	5.17997		5.67398	10.6091	5.26055	7.09772	5.96745	7.26783	5.3811	10.2133	6.27389	6.09691	6.86526	6.80917	6.14625	8.25333	7.07954	8.52511	5.29441			6.8441
MB-3008		12.5394	11.4761	5.46081	5.65922	6.52654	4.97676		6.72639	9.64809	5.42049	7.63802	6.92201	6.69119	5.7159	9.21648	7.21623	5.90347	6.35114	6.27759	6.441	8.39463	8.30265	8.33307	5.29906			6.8625
MB-3013		13.1864	12.1687	5.54901	6.59119	6.30969	5.17049		5.19279	10.4634	5.3305	7.64827	7.59351	7.53674	5.39434	9.76427	8.01624	5.87813	6.52753	6.4336	6.10655	8.72557	7.55102	8.27663	5.30272			6.37605
MB-3014		13.6731	11.7356	5.22477	5.57613	7.63315	5.26631		5.29266	9.95752	5.40967	7.88564	8.13052	10.2376	5.38667	9.72253	6.82659	6.65541	7.17995	5.76558	5.782	9.57188	6.98461	8.36274	5.3304			6.901
MB-3016		12.1872	12.2646	5.28958	5.46825	6.74356	5.27959		6.12632	10.2312	5.54774	8.07325	5.74332	7.97907	5.67828	10.1743	6.42011	6.43324	6.86171	6.6579	6.3553	8.44335	6.91723	8.08	5.361			7.09208
MB-3021		13.0809	12.1331	6.41315	7.72923	6.50623	5.34627		5.51923	10.775	5.27513	6.94391	6.11842	6.45777	5.45855	10.0333	7.03623	6.74164	7.13536	6.03743	6.43824	9.22308	6.92554	8.57057	5.2055			7.11833
MB-3025		13.8929	12.5026	5.22997	5.19712	6.67754	5.31528		5.42694	11.2238	5.75405	7.16419	6.24096	9.35573	5.85849	10.2032	6.56678	6.50545	7.43109	6.35191	6.51658	9.39358	7.98898	8.34255	5.45097			6.54374
MB-3026		14.0722	12.284	5.2649	5.11513	7.75087	5.13231		7.49076	10.3094	5.25655	7.49283	9.24263	8.43046	6.05029	9.93801	6.4145	6.06707	6.47406	5.27545	6.05228	9.31577	8.46465	8.17719	5.53223			7.35855
MB-3028		12.7834	11.8859	5.608	6.74044	6.06635	5.29391		5.54592	9.90049	5.31782	5.84466	6.79153	8.62267	5.43011	9.70175	6.9515	5.85057	5.66623	6.42566	5.55565	8.78737	7.46571	8.60637	5.43254			6.89641
MB-3031		13.8298	12.5859	5.34186	5.52482	8.05865	5.24975		5.65907	11.4696	5.46024	6.48456	6.81652	7.54101	5.4903	10.8153	6.66418	6.63417	7.2972	6.01496	6.05849	9.42144	7.57896	8.02	5.56865			7.20002
MB-3032		13.0073	12.3658	5.97578	7.38963	6.41813	5.11774		5.39762	10.4919	5.20338	7.55557	7.0209	8.00815	5.53158	9.81355	7.67607	6.24469	6.48022	6.17235	6.26424	8.39544	7.39201	8.07899	5.40238			6.53585
MB-3033		12.8252	11.7784	5.52741	6.5698	6.78405	5.15581		5.54474	10.3054	5.56653	6.84569	6.70426	6.39079	5.47785	9.77135	6.58021	6.02287	6.41381	6.12896	6.45901	8.42121	7.32459	8.19447	5.37388			6.78711
MB-3035		13.0583	11.7733	5.12515	5.63142	6.87907	5.17734		5.62249	10.2602	5.25911	7.33222	7.67625	6.74557	5.29154	9.56665	6.91053	5.86358	6.31324	6.34337	6.33704	7.82863	7.27371	8.34493	5.18313			7.00269
MB-3037		12.5822	11.8117	5.79162	7.04887	6.28149	4.92189		5.43608	10.6189	5.39495	7.45948	6.23561	6.93795	5.53833	10.1636	6.77815	5.9144	6.2935	5.88077	6.44669	8.46182	6.70422	8.16641	5.35728			6.9524
MB-3046		13.2208	11.9728	5.39176	5.26536	6.28304	5.11902		5.71321	11.0996	5.37915	8.49133	8.04295	8.24602	5.56028	9.22044	7.43762	5.72505	6.39516	6.16632	6.5754	8.52358	7.05595	8.16857	5.18459			7.40626
MB-3049		13.4436	11.8825	5.52461	7.47171	6.18881	5.18388		5.25761	10.7179	5.32283	8.21985	6.67428	6.06264	5.34262	9.96432	7.54645	6.04188	6.62294	6.93017	6.57168	9.2438	7.97306	8.5101	5.51268			7.03591
MB-3050		13.9137	11.8237	5.43994	5.26155	5.9544	5.01707		7.80187	11.486	5.44709	7.2967	12.2204	9.73298	5.68934	10.6091	5.94565	6.8192	7.31458	6.91454	7.05668	9.23526	8.67775	8.27998	5.65942			7.07597
MB-3057		12.9194	11.8993	5.12959	5.21562	7.27273	5.23808		5.42315	11.2472	5.29517	6.60161	9.2974	10.9123	5.82936	10.101	7.9238	6.42259	7.02526	6.57272	6.16125	8.67743	7.21569	8.42481	5.5104			6.86932
MB-3058		12.9915	11.7104	5.38085	5.43524	8.29942	5.28541		5.84141	10.2464	5.32959	7.477	10.1709	8.40076	5.65024	9.7774	7.81301	6.15754	6.69782	6.27732	6.25313	7.95138	6.80412	8.47799	5.49307			6.59668
MB-3060		13.4486	12.4345	5.59099	6.30338	6.85393	5.03817		5.52405	10.4627	5.43214	7.44713	8.72084	8.67287	5.67215	10.6087	7.02372	5.91998	6.54925	6.84036	6.00668	9.49249	8.01573	7.52406	5.39677			7.04077
MB-3062		14.1386	13.0889	5.28779	5.44314	7.60659	4.93736		5.47053	11.3316	5.44854	7.68796	6.80598	10.1429	5.46889	10.0815	7.89337	5.94759	6.55779	6.40348	6.6244	8.77163	7.6064	8.12301	5.48165			7.05388
MB-3063		13.5929	12.5123	5.22064	5.66275	7.53053	5.20849		6.40001	11.3066	5.3217	8.18065	7.63326	8.70324	5.31258	9.18275	8.36531	5.92186	6.51597	5.8357	6.34921	9.23343	7.5273	7.88161	5.43311			6.71619
MB-3064		12.8228	12.066	5.40311	6.03633	6.08459	5.2514		5.35013	11.0178	5.4937	6.95434	7.07717	8.09725	5.53658	10.4523	7.41217	6.17949	6.6932	6.54132	6.46239	7.86792	7.07393	7.99128	5.42237			7.15945
MB-3067		13.3893	12.7696	5.44768	5.12833	7.23903	4.99197		6.13477	10.8768	5.54667	6.21581	6.24693	6.18995	5.46925	9.74616	7.08749	6.041	6.54746	6.0524	6.10243	8.92325	6.93782	7.80008	5.55117			6.99539
MB-3079		13.3136	12.2705	6.06573	9.0683	6.46716	5.19523		5.43615	10.2233	5.58657	7.81478	6.22318	8.57428	5.37051	10.0607	7.08623	6.68294	7.21709	6.38633	6.44271	8.84044	6.92119	7.93938	5.36104			6.94668
MB-3083		13.8313	12.7994	6.1997	5.56406	6.66915	5.27045		5.52273	10.4939	5.36228	6.21271	5.77638	5.87805	5.56204	10.6056	6.14859	5.80443	6.5846	6.23645	5.85244	10.079	8.48434	8.50045	5.46059			7.31149
MB-3085		13.1061	11.8936	5.48451	6.65791	7.0955	5.10217		5.66601	11.0457	5.63405	7.12666	8.30126	8.86148	5.45314	9.75036	7.44969	5.97729	6.85774	5.9845	6.70564	8.93475	8.01635	8.21103	5.55369			6.95888
MB-3088		13.2947	11.7993	5.92798	5.49736	7.87158	5.10039		5.73521	10.2752	5.23073	6.56627	7.20778	7.87777	5.44874	10.5356	6.38911	5.84067	6.68545	6.26732	6.34007	10.1596	9.20128	8.62025	5.7924			7.56665
MB-3092		13.7223	12.022	5.23641	5.34296	7.13794	5.08649		6.65451	10.0903	6.1525	8.14387	5.29299	6.38155	5.31836	10.1414	5.77746	6.49357	7.3775	6.57354	6.51695	9.14389	7.31268	8.09992	5.32653			7.10272
MB-3102		13.6009	11.9867	5.58181	6.29987	7.75249	5.15336		5.42745	10.4267	5.46633	6.72164	5.67343	6.28488	5.41948	9.9271	6.69923	6.39781	6.9751	6.8029	6.23295	9.37812	7.56752	9.59522	5.46631			6.84103
MB-3103		13.7718	12.5401	5.87081	6.60543	6.09383	5.17392		5.10464	10.7516	5.5352	7.68277	8.05571	8.21655	5.30166	10.0776	6.92242	6.24272	6.81762	6.39413	5.97648	8.84529	6.86223	8.41879	5.68594			6.7177
MB-3104		13.4902	12.0506	5.73184	6.73842	6.20177	5.11508		5.66331	10.6203	5.47927	7.74561	7.40357	7.70415	5.74712	10.5952	6.22647	6.88734	7.54933	6.77201	5.96637	9.03179	7.17553	8.57227	5.4626			7.06159
MB-3105		12.9002	12.1317	7.07201	10.5365	6.27034	5.15295		6.62641	10.614	5.35319	8.07665	9.06002	8.44419	5.27676	9.57592	7.2744	6.29156	6.57631	7.35252	6.2417	10.3441	8.78868	8.11514	5.25912			6.65814
MB-3110		13.2167	11.418	5.58901	6.04303	7.22594	5.34748		5.32939	9.65383	5.56087	7.3392	5.73012	6.74568	5.31397	10.4439	6.31051	6.46293	7.10223	6.53268	6.20486	8.9574	7.5889	8.53245	5.28496			7.17504
MB-3121		13.3795	11.6081	5.85195	8.03917	6.58317	5.43013		5.08017	10.1893	5.57458	7.94684	7.43671	7.02818	5.70344	9.53089	7.11266	6.08386	6.4887	6.64904	6.50772	8.45239	6.9886	8.04835	5.41364			7.12258
MB-3122		14.1659	12.7715	5.54382	5.40593	7.7098	5.13694		5.51609	10.9272	5.83308	8.29527	8.5035	7.92769	8.21541	10.2804	6.70711	6.74995	7.30784	6.42314	6.4466	9.53084	6.61804	8.6088	5.27397			7.04867
MB-3123		13.9592	12.7882	5.15169	5.22053	9.04588	4.98066		5.26462	11.4901	5.29403	7.44689	8.73154	10.6019	6.24512	10.6025	7.82398	6.64189	7.2594	6.53347	6.88345	8.88443	7.10926	7.60638	5.48329			6.53902
MB-3153		13.623	11.4799	5.27185	6.04944	7.61701	4.97546		5.67829	9.81858	5.201	7.54445	6.46934	9.69469	7.48217	10.4084	6.21938	6.61038	6.98594	6.58733	6.39741	9.34052	7.91836	8.21278	5.44122			7.03188
MB-3165		14.3349	13.1893	5.1909	5.51293	7.15541	4.96892		5.42168	11.5214	5.1731	6.86015	5.50211	9.27212	5.30239	9.6466	7.05111	6.23919	6.61607	6.41389	6.32243	9.59934	7.50028	8.61816	5.3066			7.01004
MB-3167		13.4601	11.3609	5.53415	6.11536	7.28751	5.08867		7.07264	9.83332	5.35345	7.13376	6.02924	6.77748	5.54628	10.3235	5.91169	6.64649	7.15091	6.76709	6.25321	10.5675	9.26778	8.46454	5.30485			7.23703
MB-3171		13.3851	11.7273	5.47488	5.09216	7.63064	4.9922		5.92821	11.0591	5.57311	6.72975	6.54068	6.34258	5.59751	9.73654	6.6748	6.09281	6.53446	6.56359	6.83533	9.36099	8.20223	7.8664	5.41767			6.70428
MB-3181		13.405	12.3184	5.51834	5.54737	7.19767	5.09674		5.60469	10.8333	5.41696	7.80335	6.06266	8.50178	5.4398	9.38162	5.93618	5.98903	6.54687	6.39799	6.46035	8.91838	7.38209	7.72048	5.4926			6.92548
MB-3211		14.2719	13.5733	5.49047	5.24383	7.5408	5.39264		5.42532	11.208	5.46401	6.51046	5.82307	9.36255	6.20264	9.7541	7.54457	6.06623	6.77271	6.66011	6.39275	9.24242	7.67716	8.34815	5.66498			6.75229
MB-3218		14.187	12.5353	5.18388	5.42739	7.29695	5.16745		6.44113	11.3507	5.37908	6.04129	6.61085	9.13349	5.74596	9.77354	8.03615	6.15987	6.8067	8.13068	6.58455	9.01841	7.38926	7.87701	5.61357			6.62302
MB-3222		13.2195	12.0422	5.29357	5.19888	5.79813	5.30475		5.17276	10.9483	5.21354	7.40434	6.62494	7.93178	5.38093	9.53519	8.24859	6.07892	6.39138	6.57888	6.57153	8.56031	7.77374	7.88991	5.56809			6.67309
MB-3228		12.5452	11.3846	5.52779	7.54328	5.67192	5.38848		5.43068	9.55845	5.557	7.01362	6.84828	8.20508	5.62547	9.61908	6.83279	5.58132	6.08303	6.55801	5.96697	8.19646	6.91144	8.26715	5.80315			6.93642
MB-3235		14.2607	13.3573	5.43079	5.3281	7.88196	5.19646		5.63332	11.4631	5.44041	7.64525	6.26629	9.62404	5.47971	10.6411	6.97338	6.7783	7.4519	6.28269	6.09998	9.3075	7.16572	8.50219	5.43589			6.87773
MB-3252		13.1321	12.1571	6.39971	8.81148	6.44906	5.20451		5.5979	10.7678	5.62109	7.68139	7.40896	6.87349	5.51936	10.1295	7.54649	6.34275	7.02714	5.96125	6.56486	9.046	7.81521	8.00289	5.35044			7.18846
MB-3253		14.4067	12.9478	5.23514	5.88124	5.92615	5.55602		6.93369	10.9512	5.67227	5.86463	8.63659	7.16428	5.33251	10.2561	7.20213	6.73098	7.00128	7.53546	6.34429	9.66446	7.72536	8.63367	5.70983			6.403
MB-3254		13.209	12.1949	5.52206	6.67286	6.24739	5.19482		5.52999	11.1151	5.37813	7.83868	9.59374	8.59951	5.22437	10.009	7.78347	6.02073	6.54664	6.74989	6.15921	9.04825	7.89753	8.40902	5.25474			7.19277
MB-3266		14.0221	12.9619	5.43239	5.52113	5.70899	4.96431		5.29191	10.6773	5.58308	8.50233	6.38165	7.42726	5.45739	10.5912	7.62029	6.31782	6.90386	6.30818	6.09314	10.1655	8.34111	8.71379	5.31326			6.99722
MB-3271		14.2312	13.3651	5.26498	5.0945	8.08239	5.11137		5.78492	11.5233	5.65373	6.40474	7.965	9.1588	5.56905	8.95805	7.99038	5.73447	6.32984	6.83854	6.87945	8.80562	7.02521	8.31453	5.72089			6.86867
MB-3272		13.4718	12.3692	5.89206	8.29815	8.30043	5.13213		5.49764	11.011	5.60278	7.25966	9.25068	7.38155	5.48894	9.7309	7.73517	5.8546	6.67864	6.37541	6.11846	8.07373	6.3833	7.62051	5.36343			6.5723
MB-3275		13.8566	12.8559	5.41242	4.96669	5.63782	5.08308		5.62723	10.6854	5.50409	7.23314	5.66814	8.50251	5.48701	9.91118	7.60703	6.03055	6.93804	6.44036	6.35315	8.48529	6.93405	8.10043	5.3906			6.76741
MB-3277		14.08	13.0452	5.31142	5.68147	8.90648	4.99826		5.29555	11.0881	5.54028	6.37628	5.81901	10.0445	5.53539	9.89106	7.26448	6.36698	6.83635	7.57393	6.31752	9.29347	7.41178	8.88741	5.51931			6.65617
MB-3292		13.1762	12.4734	5.3002	5.3753	8.4877	5.30542		6.00751	12.1582	5.38282	5.89895	6.77558	10.0016	5.26384	9.75563	7.42392	6.24284	6.78634	7.1143	6.29552	9.05167	7.26981	8.2529	5.39675			7.15944
MB-3295		13.3839	11.9336	5.4202	5.27241	7.00945	5.02328		5.66191	10.3036	5.54491	7.62456	9.89778	8.63702	5.15722	9.55677	6.91567	6.36839	6.72207	6.39335	6.43828	8.67807	8.22058	8.20148	5.38004			6.96453
MB-3297		13.1643	12.7836	5.47159	5.2912	8.53301	5.31289		5.81895	11.0954	5.40634	6.20896	6.9274	7.34183	5.37321	9.28505	7.24358	6.2275	6.42835	6.46811	7.1712	8.7646	6.94311	7.52825	5.57317			6.96138
MB-3298		13.1331	11.9097	5.26829	5.66112	7.24171	5.38161		5.54104	9.9018	5.57263	8.16087	7.58937	6.28083	5.40961	9.50141	6.69982	6.41103	6.79275	5.93804	6.63662	8.81867	7.79646	8.22984	5.27081			6.75166
MB-3300		12.8989	11.9949	5.72846	7.54465	8.71635	4.9303		5.74562	10.4078	5.63504	6.99041	5.77052	6.97657	5.51906	9.40105	7.27364	5.88983	6.37492	6.14741	6.01601	10.0111	9.237	8.11647	5.55208			7.0914
MB-3301		13.3535	12.9998	5.32022	6.06484	6.97229	5.08884		5.7722	10.9665	5.30128	7.57061	6.26723	9.13195	5.41781	9.53411	7.32154	6.17007	6.93086	6.36782	6.92467	8.76326	7.22858	7.82089	5.449			6.8727
MB-3303		13.1703	12.3317	5.47828	5.42411	6.29733	4.99269		5.24421	10.3537	5.43613	7.75314	8.60932	7.45011	5.52432	9.84652	7.0499	6.27317	6.72144	6.51674	6.07689	10.0085	7.85699	8.02842	5.44408			6.71589
MB-3328		13.593	12.0863	5.48663	5.36147	6.46001	5.63313		5.82592	10.7931	5.4743	7.04155	6.51221	8.38648	5.41841	9.8542	7.15169	6.0509	6.45919	6.39313	6.35561	9.49026	8.1593	8.15901	5.56118			7.03511
MB-3329		13.8558	12.7481	5.30054	5.33634	8.55849	5.04118		5.79443	11.1024	5.59261	7.22873	6.62969	7.09002	5.61615	9.80651	6.84528	6.23513	6.85183	6.1175	6.51007	8.55889	7.19933	8.23077	5.65114			6.5672
MB-3341		13.1345	12.3741	5.68716	6.4659	6.37141	4.91536		5.868	11.1272	5.53239	8.76462	8.86237	8.41883	5.45009	10.0994	6.4479	6.82792	7.43775	6.50421	6.53674	8.56922	7.75056	8.35837	5.44302			7.34397
MB-3344		13.2054	12.0899	6.4589	9.16437	6.57266	5.2876		6.51998	10.9896	5.3366	8.39082	9.07389	7.75029	5.10258	10.022	6.41523	6.61125	7.23854	6.5491	6.53901	8.80458	7.71156	8.36807	5.5439			6.91567
MB-3350		13.0031	11.7491	5.35541	6.4551	7.051	5.17835		5.8955	9.61837	5.54202	6.40822	5.55787	6.80581	5.41691	9.77071	6.165	6.22168	6.85991	6.02439	6.32212	8.86018	7.59501	8.39185	5.76811			7.299
MB-3351		13.2204	12.2185	8.3881	11.604	6.90036	5.17366		5.33528	9.66822	5.2143	7.30568	6.03922	7.87389	5.57188	9.60686	6.83089	6.30885	6.85792	5.8879	6.39235	8.79541	7.23925	7.82095	5.49909			6.86535
MB-3355		13.416	12.2853	5.48387	5.26576	8.38936	5.15035		5.48785	11.1329	5.40654	6.35285	6.1946	8.96259	6.12825	10.3665	6.82847	6.81652	7.3972	6.87489	6.41058	8.64059	6.99053	8.30633	5.44547			7.03362
MB-3357		13.8286	13.4559	6.01948	8.1082	7.72239	5.0409		5.52919	11.7045	5.60814	7.60327	5.6703	6.44253	5.55153	10.9959	6.84896	6.74815	7.51535	6.53403	6.65376	9.15621	6.99794	8.41126	5.43025			6.67823
MB-3360		13.4511	12.8567	5.4835	5.65153	9.23968	5.12165		5.26123	11.741	5.42249	8.57044	6.79289	8.63446	5.50841	10.2721	7.2971	6.64791	7.45588	6.19262	6.88449	9.56485	7.45163	7.91729	5.51196			6.93993
MB-3361		13.726	12.886	5.66428	5.89902	7.39934	5.1844		5.33981	10.8299	5.51129	8.58913	5.51889	10.6489	5.55609	10.5978	7.3478	6.75418	7.57791	6.55969	6.23153	8.77727	6.77281	8.02196	5.65086			6.56647
MB-3363		14.3168	13.5504	5.41116	5.26884	7.79155	5.36864		7.91729	11.6917	5.34668	6.4261	5.63382	9.41215	5.60566	11.1415	6.00811	6.97233	7.4572	7.6909	6.39584	10.122	7.12391	8.19723	5.62032			6.94311
MB-3365		12.8245	11.6708	5.70174	5.82779	6.89797	5.29248		5.6726	10.2158	5.51152	7.45593	11.3863	9.05459	5.60298	9.50508	6.09239	6.07951	6.73206	6.18968	6.67811	8.92897	8.27726	8.14788	5.53903			7.22514
MB-3367		13.23	12.5776	5.43249	5.2912	9.06652	5.27487		5.73815	11.5686	5.21558	7.45174	5.97027	10.7585	5.60913	9.6987	7.42917	6.6244	7.315	5.95542	6.40855	9.44264	7.58701	8.4332	5.52766			7.14626
MB-3371		14.1768	12.5838	6.60182	9.20585	8.21279	5.27732		6.0162	11.1705	5.1955	8.34741	6.34937	9.6032	5.58194	9.98691	6.56754	6.54503	7.44904	7.24396	6.0766	9.51357	7.56911	7.56198	5.47006			6.78524
MB-3378		12.6989	11.4141	5.45943	6.72155	6.55536	4.95844		5.53591	10.019	5.21407	7.51779	6.64737	6.8986	5.29537	9.42561	6.75594	6.21071	6.62179	6.38085	6.63434	8.34384	7.39988	8.26392	5.38197			7.26402
MB-3379		13.3849	12.233	5.60926	6.53501	6.55396	5.17997		5.54104	10.5655	5.40009	8.26599	6.65812	8.55665	5.37254	9.81691	7.17271	6.37646	6.78232	6.26265	6.23074	8.54225	7.05895	8.11396	5.52585			7.05867
MB-3381		12.7342	12.2605	5.39258	5.43034	7.13764	5.16792		5.43618	10.5154	5.50952	7.52098	7.34144	7.61112	5.46475	9.76705	6.87075	6.19521	6.62395	5.90072	6.62821	9.18086	7.89124	7.9387	5.30311			7.08703
MB-3382		13.395	12.6628	5.46165	5.80753	6.91247	5.22801		5.52103	11.5481	5.53319	8.50536	6.14541	9.08678	5.38008	10.0906	7.30257	6.74828	7.47158	6.32441	6.14051	8.31899	6.49747	7.90326	5.91328			6.58315
MB-3383		13.4009	12.5973	5.36302	5.43274	7.64112	5.07184		5.51568	11.5817	5.38842	7.64786	7.38254	10.1131	5.95752	9.19893	8.07709	6.61184	7.32602	6.76874	6.0769	9.26982	7.23113	8.00458	5.52088			7.06862
MB-3386		14.3281	13.1098	5.44566	5.10297	7.41484	5.18924		6.7603	11.1617	5.26886	7.55922	6.07433	7.2492	5.57628	10.2994	6.51566	6.75403	7.39541	6.45091	6.36027	8.66882	6.64262	8.40437	5.25796			7.08005
MB-3388		14.0541	12.8062	5.71523	6.3413	6.4935	5.17872		7.51379	11.494	5.29539	8.70308	5.9029	9.75045	5.63521	9.68764	6.28224	6.72221	7.12347	6.42022	6.1581	10.039	8.21831	8.78254	5.62602			6.94709
MB-3389		13.4739	12.3469	5.43459	5.75632	6.06599	5.14874		6.82612	12.1571	5.46101	6.96183	6.25306	10.1466	5.51905	10.5851	5.9916	6.59626	7.47749	6.19187	6.00123	9.92148	7.60977	8.37845	5.49294			7.19339
MB-3395		13.6281	12.9653	5.51931	5.27188	7.46015	5.39309		5.80889	11.5237	5.37706	6.3632	8.65982	8.43685	5.77915	9.48008	7.25801	5.78763	6.17946	6.47654	6.44164	9.05233	7.36967	7.99086	5.6842			6.5477
MB-3396		12.8277	11.7954	5.30271	5.59812	6.64526	4.92943		5.28422	10.7202	5.46252	8.51102	6.25856	10.0795	5.57661	10.6154	6.996	6.58935	7.20779	5.94797	6.16133	9.12043	7.08133	8.05287	5.45125			6.50895
MB-3402		13.4298	12.1545	6.87239	9.63013	6.30213	5.08858		6.29615	10.341	5.47937	7.64696	6.99324	9.75972	5.43573	10.3241	6.38227	6.83774	7.35584	6.66415	6.06883	8.72546	7.08007	7.78853	5.51121			6.31308
MB-3403		12.9578	12.3162	5.26968	5.33039	6.5344	5.21138		5.54962	10.5955	5.34378	8.41212	6.16611	7.75037	5.6578	9.93817	7.56948	6.28815	7.1151	6.23366	6.2964	9.06339	7.48018	7.75544	5.3879			7.07061
MB-3412		12.8962	12.0148	5.39673	5.30517	7.77758	5.22139		5.24842	9.96741	5.34749	8.59446	6.41994	7.61999	5.23237	9.57686	7.17332	6.13548	7.1191	6.24042	6.59183	9.10549	7.65753	8.08016	5.40218			6.47316
MB-3417		13.3033	12.0668	7.12106	9.8729	7.29009	4.9614		5.71234	10.4343	5.4895	6.53632	5.7868	7.41474	5.60615	9.93793	6.21561	6.35785	6.89355	6.88041	6.60768	9.3259	8.08565	8.18126	5.38343			7.27301
MB-3429		12.9188	11.7611	5.36367	5.23519	7.37706	4.78072		6.09131	10.4521	5.44006	7.28906	8.90503	6.5503	5.42985	9.43395	7.58454	6.04085	6.46759	6.75614	6.93839	8.39311	7.91783	7.92935	5.57242			7.35619
MB-3430		13.3707	12.26	5.61891	6.2657	7.41914	4.92295		5.45236	11.3691	5.46173	9.04203	8.63627	9.3012	5.31567	10.3039	6.47024	6.7351	7.63972	5.87486	6.48248	9.3192	7.73988	8.23033	5.35436			6.83217
MB-3435		13.6889	11.7612	5.5066	5.46513	7.30261	5.06978		5.84178	10.1046	5.23185	7.33937	6.11266	8.31599	5.47384	9.90738	6.28436	6.13863	6.63679	6.10594	6.16836	8.33273	6.96569	8.24186	5.3157			6.70645
MB-3436		13.5729	12.4947	5.71915	6.90778	6.26647	5.03308		5.39647	10.6929	5.85291	7.61157	5.78943	6.5664	5.48654	9.9123	6.34039	6.08842	7.02296	5.9847	6.51398	7.96241	6.46513	8.39672	5.66409			6.55311
MB-3437		13.3871	12.0699	6.06965	7.93544	8.24399	5.13148		5.45332	9.90504	5.36776	7.44213	5.86073	9.64676	5.32492	10.1775	6.67742	6.58911	6.96871	6.21228	6.57676	9.35619	8.13689	8.28976	5.57915			7.40501
MB-3439		12.821	11.828	5.47504	5.48044	6.34943	5.26169		5.5485	10.1987	5.61852	7.15496	6.55936	6.63892	5.20965	9.62051	6.53553	6.35614	6.99103	6.3854	6.33658	8.34899	7.14003	8.05798	5.44671			7.04839
MB-3450		12.7153	11.7763	5.49166	5.57644	6.94285	5.02516		5.57602	9.4061	5.49851	8.6377	8.98643	8.7595	5.31319	10.1849	6.43336	5.97069	6.48566	5.57368	5.89299	9.21895	7.24017	8.11166	5.95804			6.97928
MB-3452		13.756	11.7256	5.3351	6.72813	8.22721	5.14968		5.92775	9.41768	5.53143	7.09416	7.28373	10.128	7.39269	9.14256	7.08867	5.90698	6.41394	7.89252	6.12702	9.37181	7.96494	8.2131	5.30759			6.92612
MB-3453		13.2961	11.7347	5.31395	5.20436	8.63496	5.02645		5.54106	10.2662	5.28162	6.40223	7.37761	8.31222	5.54268	9.39411	6.47778	6.43512	6.98781	6.40301	6.52598	8.64849	6.84406	8.12809	5.41085			6.7774
MB-3459		13.44	11.9864	5.34055	5.53405	6.45075	5.32881		6.09505	9.97226	5.28311	6.58419	7.04669	7.16619	5.35915	9.75362	6.40126	5.8371	6.14373	5.80659	6.01201	10.1191	8.44689	8.09206	5.38556			6.72845
MB-3462		13.3565	12.2276	6.82905	9.4926	7.28891	5.06483		6.04058	10.7594	5.47032	7.24771	7.44574	8.40069	5.2691	9.96297	6.96807	6.35765	6.73803	6.16258	6.51129	8.9567	7.85831	8.00623	5.65736			6.78116
MB-3466		14.0324	13.0228	5.71763	5.58168	8.25542	5.14337		5.93386	11.4068	5.39388	6.91154	5.83594	8.12925	5.60288	9.20622	6.85614	6.03856	6.35814	6.34092	6.5246	9.98443	8.19547	8.40266	5.24907			6.99801
MB-3467		13.0773	12.6276	5.30577	5.22611	8.01493	5.03858		5.19033	11.1835	5.34215	6.99876	6.64133	8.29025	5.40599	9.87811	8.28898	6.29821	6.7859	6.55101	6.26779	8.38578	6.9377	8.00322	5.36558			6.68724
MB-3470		13.5403	12.0855	5.29614	5.4026	6.77484	5.20076		5.28875	10.1182	5.26451	8.07504	6.82494	11.0109	5.67016	10.5158	7.53912	6.9093	7.36395	7.5116	6.37086	8.5676	7.08466	7.81771	5.35737			6.92533
MB-3476		14.3031	12.4252	5.41527	5.269	7.47226	4.97255		5.36315	10.351	5.31349	6.95176	7.9187	8.54292	5.44411	9.51779	6.45756	5.73577	6.35679	6.10275	6.32027	8.9038	7.6199	8.06317	5.22337			7.06444
MB-3479		12.6457	11.6888	5.73205	8.04589	6.36134	5.18156		5.52154	9.97582	5.51318	7.57832	8.89289	7.67951	5.21759	9.24648	7.65014	5.6977	6.16786	5.92325	6.09027	8.73587	7.82188	8.00839	5.33006			6.95973
MB-3487		14.4218	12.2484	6.33618	7.93184	7.69062	5.17494		6.35192	10.2856	5.59097	7.78849	7.36247	10.1065	5.66217	10.4278	5.99506	6.56858	6.95756	6.22791	6.14857	10.1354	8.6335	8.28434	5.36829			6.67093
MB-3488		13.5346	11.6811	5.35806	5.63171	7.30275	5.01672		5.81046	9.6793	5.40224	7.04757	6.2424	8.39785	5.62399	9.78162	6.10839	6.61373	7.10213	6.44792	6.01693	8.95795	7.13207	8.14839	5.23438			7.11387
MB-3490		13.5928	11.9998	5.70131	7.49486	6.77848	5.27928		5.6574	10.2102	5.48881	7.24777	6.11333	9.69029	5.70245	10.4315	6.34026	6.15742	6.54087	6.24214	6.11644	9.75537	7.7379	8.39802	5.27164			7.04774
MB-3492		13.0908	11.1458	5.32466	5.26946	6.11776	5.14552		6.35596	9.78216	5.52209	7.55916	6.19381	7.52938	6.20033	9.64703	6.62018	6.07492	6.56706	5.83542	6.07266	9.22855	7.85292	8.30918	5.46896			6.7029
MB-3497		13.7983	11.4702	5.38009	5.34444	8.65086	4.96851		5.17159	10.0291	5.20856	6.57599	7.34133	7.60034	6.14096	9.72315	7.07184	6.18587	7.20404	6.2645	6.16225	8.24317	7.25005	7.52488	5.20132			6.95231
MB-3500		13.5111	12.1485	5.4343	4.99389	7.84115	5.30296		6.68656	11.2059	5.49522	7.70512	12.4547	11.1712	5.28427	9.73961	7.11102	6.60613	6.956	6.29475	6.15689	9.33598	6.50059	8.70988	5.4251			5.8108
MB-3502		13.4753	12.2407	5.44595	5.55422	7.09714	5.30484		5.49984	9.97536	5.51886	5.88123	6.20978	8.88886	5.26454	10.0285	7.38349	5.53655	6.29076	5.83606	5.79232	9.42473	6.79894	7.8771	5.3298			6.52768
MB-3506		13.8431	12.1848	5.52504	5.14672	6.83192	5.50101		5.16075	10.1328	5.35248	7.62601	5.83681	8.50357	5.43013	11.0539	6.73553	7.28092	7.85669	6.16735	5.73886	9.21893	7.29397	8.05014	5.2758			6.70699
MB-3510		12.9575	11.2933	5.39071	5.8497	6.38255	5.24527		6.9333	10.0497	5.56146	7.53573	7.30308	7.42	5.27209	9.96836	6.18523	6.31963	6.65376	6.44031	6.24647	9.43081	8.21098	8.20088	5.22031			6.88848
MB-3525		13.6569	11.6431	5.82803	6.83983	8.99117	4.74768		6.31066	9.83136	5.2397	8.33612	5.74491	6.77934	5.52816	10.8032	6.26646	6.88361	7.72596	6.14008	5.98024	9.50125	7.57933	8.15258	5.27139			7.31049
MB-3526		13.0438	11.1639	5.67688	5.86982	7.71874	5.26387		6.6098	9.54405	5.52426	8.21156	8.08733	7.27313	5.4719	9.68549	5.58885	6.34181	7.10274	5.72216	6.4329	8.79114	7.8828	7.72587	5.3184			7.0633
MB-3528		13.7274	11.643	5.35934	5.18246	7.37136	4.95564		5.49401	10.0854	5.33111	6.45171	5.75114	6.90723	5.52214	9.49181	6.2907	6.39548	6.57863	6.46468	6.2529	8.85883	7.002	7.9516	5.1637			6.72632
MB-3530		13.5156	11.3223	5.52615	5.36016	7.46752	5.13448		5.78062	9.48445	5.3683	7.97294	5.84566	7.20723	5.57416	9.61992	6.24032	6.25269	6.91159	6.71917	6.24116	9.35904	7.69483	8.27393	5.37335			7.02785
MB-3536		13.5789	11.4889	5.26971	5.78033	8.07939	5.02071		5.63045	9.70556	5.29376	7.47418	7.42841	7.73148	5.22141	9.32287	6.84465	6.0998	6.87699	6.27817	6.22428	9.60969	7.98424	7.91836	5.45435			7.08254
MB-3545		13.1432	11.2703	6.94541	10.3774	6.97835	5.3013		5.57738	9.47072	5.17408	7.25114	8.22525	7.46302	5.55583	9.30981	6.89721	6.17729	6.57899	5.62868	6.23057	9.12774	7.67919	8.04825	5.20619			7.11337
MB-3548		13.5728	11.2846	5.87344	7.87877	6.15714	5.06687		5.94548	10.1134	5.30632	7.81732	6.11158	6.92672	5.41531	9.79908	6.06792	6.32676	7.00922	6.11311	6.42338	9.28281	7.94388	8.48139	5.36626			7.23376
MB-3556		13.3207	12.431	5.29853	5.31765	7.93764	5.04438		5.63426	10.621	5.53451	6.35223	5.69357	9.047	5.48338	9.53402	6.72087	6.01129	6.82341	6.63427	6.40076	8.86225	6.9234	8.24405	5.42342			7.19496
MB-3567		13.3734	12.3352	5.45842	5.42812	6.21793	5.06321		5.66958	11.2268	5.35712	5.63807	6.66464	10.0979	5.77653	9.48304	6.92584	5.46623	6.01877	6.08596	5.69901	9.34828	7.2091	8.68719	5.69216			6.98868
MB-3576		13.8885	11.8883	5.55886	5.73071	7.19672	5.40965		6.59767	9.3818	5.29018	7.97724	6.64042	7.37803	5.44422	10.1831	6.63415	6.2795	6.96004	6.67517	6.35565	9.94177	7.7957	8.18477	5.297			6.984
MB-3582		13.0166	11.7119	5.37732	5.83425	7.67314	5.09035		5.45881	9.3679	5.35612	6.96216	9.13847	8.4592	5.67473	9.39368	6.62648	5.9601	6.6587	5.58118	6.12811	9.05545	7.98857	8.36554	5.3963			6.81993
MB-3600		13.6695	13.2548	5.60507	6.77249	6.94662	5.15184		5.64285	11.0501	5.31745	7.85365	5.7172	6.9849	5.35709	9.94416	7.10139	6.23632	6.88676	6.36053	6.53602	9.72591	7.27813	8.1803	5.52378			6.66829
MB-3606		13.4446	11.346	5.51544	5.25796	8.67304	5.30637		5.91105	10.4517	5.57374	6.41724	6.38135	10.5209	5.53797	10.2093	6.39965	6.354	7.04576	5.78624	6.09727	8.62993	7.37643	8.43174	5.389			7.09068
MB-3614		13.6919	12.7898	5.47558	5.73853	6.0109	5.13699		5.70815	10.721	5.6805	7.58556	6.00205	7.5515	5.4057	10.3883	6.7446	6.24368	6.76264	6.71137	6.08167	8.88838	7.38072	8.33277	5.31305			6.65311
MB-3702		13.6846	11.8498	5.49105	5.45849	7.58228	5.13593		5.3503	10.9034	5.606	7.25128	8.58204	8.44886	5.29921	9.27745	6.791	6.00309	6.13597	5.3556	6.55649	9.0502	7.36775	8.04357	5.25407			6.77782
MB-3706		13.0728	11.7662	5.45403	5.442	6.9854	4.97143		5.34886	10.5587	5.36616	7.91636	10.6415	9.13541	5.76002	9.13587	7.46941	6.10229	6.8261	5.51589	6.12424	8.69123	7.01996	7.72218	5.30607			6.75928
MB-3707		13.2031	12.243	5.69955	6.4956	7.46695	5.2404		5.39246	10.5111	5.51324	7.5354	7.7594	8.03299	5.78513	9.45569	7.3253	5.9203	6.7106	5.94388	6.3048	8.77172	7.08665	8.0103	5.35175			7.15773
MB-3711		13.3063	11.5497	7.48068	10.8944	6.56023	5.01359		5.42106	9.66933	5.42444	6.72662	6.3634	8.1061	5.31182	9.56791	6.67809	6.31223	6.76336	6.52971	5.94356	9.39622	7.34148	8.04883	5.31955			6.92597
MB-3748		13.13	10.8624	5.27875	5.6429	7.96278	5.06697		5.81095	9.43229	5.39744	7.7312	8.18069	9.12519	5.66915	9.41674	6.28811	5.97766	6.70702	6.00061	6.26134	9.36714	8.47843	8.3271	5.36961			7.10733
MB-3752		13.1315	12.4868	5.49838	5.92609	6.88053	5.45455		5.26041	10.9415	5.69193	5.64912	9.77688	7.4103	5.61517	9.31889	7.00205	5.58409	5.38577	5.62952	5.75821	8.99661	7.14231	8.15845	5.36864			7.01629
MB-3754		14.1458	12.0461	5.47201	5.27518	6.67955	5.2002		6.21615	9.56078	5.42837	8.6493	6.1456	7.97513	5.61461	9.77181	7.42657	6.45554	6.96844	6.44468	6.23085	9.08578	7.59766	8.33472	5.3149			7.15781
MB-3781		13.7383	11.9277	6.48664	8.53055	7.50691	5.14411		6.89271	10.5361	5.66723	7.33984	9.04012	7.62113	5.55241	9.33011	6.50217	6.21294	6.58589	6.58474	6.75343	9.29917	8.70902	7.77252	5.62339			6.93501
MB-3797		13.3441	11.5772	6.6748	9.88925	7.03341	5.37799		5.7003	10.24	5.48556	6.98991	5.69533	6.71993	5.74388	9.32793	5.7486	5.59097	5.34935	5.93295	5.98293	9.82976	8.62924	8.65076	5.5772			6.83403
MB-3824		13.5827	12.3916	5.37703	6.31324	7.17555	5.63655		5.48946	10.8008	5.55044	7.35249	5.62041	8.0831	5.60553	10.3781	6.33845	6.61149	6.91162	5.95016	6.58425	9.66959	7.46304	7.87752	5.20201			6.87481
MB-3838		13.234	12.6172	7.70775	10.6028	7.93834	5.13013		5.66625	10.7468	5.34954	7.69111	6.26154	10.0982	5.38816	9.76611	6.50031	6.23251	6.82671	5.14868	6.78251	9.47626	8.18966	8.01758	5.47189			7.01973
MB-3840		13.2981	11.2703	5.49675	5.36903	5.91749	5.16559		6.3554	9.56203	5.44184	9.66698	11.225	8.63418	5.51444	9.631	5.93641	7.02222	7.3458	6.17239	6.25871	9.48998	8.17858	8.05822	5.27744			6.8042
MB-3842		13.3703	12.4235	5.49735	5.30748	7.75037	5.2745		5.57614	10.9604	5.34292	6.34054	6.12828	6.57094	5.72315	9.70834	7.0273	5.98083	6.49074	6.16229	6.41979	9.13785	7.30526	7.74447	5.321			6.953
MB-3850		12.8003	11.9974	5.68075	6.39992	5.90936	5.28893		5.69279	10.5308	5.708	7.77004	6.71743	7.59872	5.37187	9.36267	7.83562	5.81073	6.13039	5.81877	6.28842	8.04584	7.31283	7.89168	5.46625			6.84902
MB-3852		13.7133	12.2049	7.13201	9.65667	7.43534	5.28743		5.34352	10.8648	5.34659	6.6108	9.46004	7.7616	5.31482	10.0048	6.56088	6.46738	6.86823	6.09388	6.41774	8.30175	6.65457	9.16974	5.36145			6.71597
MB-3854		12.9324	11.8995	5.70025	6.36924	6.20533	5.25605		5.54328	10.9089	5.62024	7.76747	7.18206	8.02761	5.41339	9.65426	7.1619	6.38924	6.81578	6.57469	6.65791	8.75233	7.61085	7.98098	5.35026			7.12525
MB-3865		12.8663	11.984	5.44082	5.67355	6.47044	5.4591		5.5662	10.7772	5.63296	7.33981	7.70188	7.49717	5.29693	9.45969	7.98202	5.87994	6.41543	5.7594	6.65874	8.73081	7.93698	7.66437	5.49009			6.80413
MB-3866		13.5826	12.7259	5.46683	5.50016	8.84602	5.38148		5.47071	11.7381	5.40376	6.81729	5.85461	9.78561	5.44327	9.9933	7.17888	6.1634	6.60265	5.60682	7.3449	8.81937	6.31537	8.13584	5.47184			6.9295
MB-3871		13.3921	12.464	7.33513	10.1156	6.3422	5.28752		5.41653	10.4069	5.66604	9.08966	6.92319	7.59948	5.49395	10.3059	7.73796	6.34395	6.77888	5.61254	6.36931	8.66496	6.74481	7.61279	5.46919			6.60705
MB-3874		13.108	12.3795	5.58958	6.51906	6.45223	5.66448		5.39203	11.071	5.16991	7.21238	6.32699	8.20773	5.44525	9.98947	7.07031	6.30841	6.93172	6.55666	6.56885	9.34339	7.67545	9.12051	5.37533			6.79595
MB-3978		13.3979	12.3497	5.58946	5.47138	6.76011	4.92976		5.59257	10.4633	5.51858	8.47285	7.34594	8.00311	5.57546	9.99735	6.85536	6.51361	6.9752	6.17109	6.40803	10.3995	8.04108	8.07096	5.19192			7.00001
MB-4000		13.0534	11.4365	5.0577	7.2549	6.09221	5.25665		5.53991	10.1628	5.32159	8.15771	6.17288	8.80553	5.45988	10.3228	6.59079	5.69087	5.99131	5.88233	5.73932	9.59389	8.4476	8.70898	5.56145			7.13375
MB-4001		13.2172	11.0915	5.55472	7.08629	6.33955	5.29782		5.44843	10.6161	5.46838	8.33333	6.19852	7.76474	5.36235	10.7983	5.43112	6.11926	7.03621	5.8249	6.07879	8.56619	7.0965	9.0399	5.24737			7.47958
MB-4003		13.9038	11.5743	5.62525	8.59667	7.22353	5.3795		5.37935	9.3403	5.47496	6.94405	10.4682	7.64005	5.75315	10.8253	6.19065	6.58138	7.39736	5.62646	5.68373	10.1519	7.76268	8.97375	5.35333			7.23836
MB-4004		13.4575	12.013	5.61402	7.10705	6.44678	5.15292		5.92094	10.4345	5.48726	6.80549	5.76554	5.89933	5.55695	9.73454	6.02019	6.32747	6.37913	6.58581	6.48734	9.76549	7.40244	8.37217	5.21727			6.40337
MB-4005		13.8936	12.2533	6.0078	8.94616	7.12636	5.01766		5.63423	11.3944	5.56049	8.5675	7.23156	9.1015	5.50925	10.4336	7.28963	5.85114	6.90039	5.95476	5.99528	8.7979	7.27781	7.81675	5.50961			6.86115
MB-4008		14.1178	12.7175	5.3453	5.57607	6.55618	5.06744		5.56068	10.7332	5.42545	7.09333	10.8948	10.4055	5.36849	10.3396	6.43734	6.35708	7.0537	6.72873	6.6105	10.4453	8.60556	8.3145	5.32153			6.82606
MB-4010		13.7183	12.2751	5.8295	7.59228	7.38225	5.11236		6.73985	10.6093	5.27947	7.96904	5.91788	7.58996	6.03675	9.71971	6.2459	6.31431	7.03338	5.84514	6.75339	9.31635	8.07709	8.36807	5.56418			7.5198
MB-4011		13.8596	11.5936	5.72874	5.84416	7.40415	5.25559		5.56183	10.3583	5.20428	6.20649	5.70996	6.87569	5.34126	8.69777	6.29239	5.67056	6.0148	6.02561	6.86108	8.55981	7.70283	8.28238	5.52043			7.45026
MB-4012		12.4866	10.0066	5.3671	5.22339	8.35839	5.36561		5.32517	9.42417	5.55343	6.98637	5.77507	6.52938	5.22449	10.6663	5.44587	7.15442	7.52114	5.86372	5.93233	9.58848	7.40172	9.03804	5.32566			8.33277
MB-4015		13.763	12.7439	5.18173	5.65926	6.72063	5.22593		5.72468	10.9196	5.509	8.03436	5.8944	9.78999	5.53756	10.8146	7.16278	6.36938	7.17158	6.04982	5.92178	8.99895	7.17243	8.19075	5.42531			6.74312
MB-4017		13.6704	12.6666	5.36394	5.44367	7.3589	5.22357		6.05959	9.81206	5.55206	7.15274	8.02815	9.45582	5.59289	9.74881	5.88114	6.2724	6.96906	5.97365	6.21427	9.89711	8.22219	8.25365	5.3744			7.48568
MB-4018		13.5637	12.5522	5.44531	5.44969	6.37796	4.96419		5.47821	10.4306	5.3669	7.15801	6.25979	5.95388	5.41508	9.80174	6.84956	6.36331	6.71462	6.41989	6.29728	8.67032	7.44885	8.2385	5.45647			6.62643
MB-4024		13.6117	12.4466	5.21991	5.10907	7.38992	5.39916		5.79919	10.4438	5.53359	6.38224	9.64539	6.59387	5.37347	9.1371	8.01118	5.49495	5.86708	6.04923	6.75229	8.58979	7.43712	8.51421	5.4919			6.85998
MB-4033		13.5259	11.8556	6.28752	8.99629	6.66136	5.13862		5.6523	10.5561	5.44916	6.61513	6.47162	6.81465	5.25152	9.59648	6.75631	6.122	6.21158	5.69728	5.68719	8.48493	7.24834	8.21633	5.35387			6.90592
MB-4046		13.5853	10.2862	5.42536	5.63265	6.91712	5.21668		6.04058	9.49522	5.82144	6.16444	6.00898	7.04729	5.18584	10.6306	5.20219	6.49116	7.06829	5.88401	5.99993	9.48665	7.67468	9.04833	5.38261			7.81212
MB-4059		13.3213	11.8193	5.56836	6.64967	6.47401	5.94757		5.49819	10.6056	5.4082	6.79107	7.89919	7.56954	5.57649	10.6647	6.80074	5.74459	6.37236	5.57826	6.09458	9.28516	7.99356	8.37722	5.32272			6.94114
MB-4079		13.6409	9.78144	5.34096	5.35673	7.80364	5.08533		5.2409	8.88438	5.65489	6.73032	5.66512	6.81469	5.37755	10.542	5.25102	7.11287	7.95101	6.38922	5.7187	9.48802	7.44216	8.97847	5.35506			8.04108
MB-4091		12.4991	8.83741	6.28162	8.90474	7.89813	4.94611		5.42323	9.2736	5.8441	7.37706	5.8069	7.54984	5.40553	10.2625	5.79103	5.74743	6.08576	5.78595	5.81779	9.24753	7.92208	9.08637	5.59687			8.06537
MB-4098		11.5634	8.11099	5.50411	5.71419	8.76582	5.24535		5.46186	8.60136	5.52967	6.57617	5.37356	6.61629	5.50586	10.0663	5.89545	5.43588	6.55589	6.28118	6.18683	9.44573	8.08164	9.07485	5.08692			8.9018
MB-4119		13.0719	10.3771	5.63387	6.4799	5.92503	5.07825		6.40614	9.74563	5.29239	7.07644	5.5035	6.77396	5.43864	10.6866	5.58777	6.46973	6.70529	5.94707	6.19827	10.1589	8.63291	8.91922	5.56138			8.31069
MB-4120		13.3786	11.616	7.34351	10.4767	7.14907	5.29136		5.45947	9.94201	5.4222	7.42847	5.89559	7.58091	5.60536	10.3028	5.97946	6.34319	6.86038	6.76022	6.30799	9.10872	7.67783	8.59869	5.37359			7.31867
MB-4126		13.1683	10.0053	5.5663	6.35037	7.83418	5.40545		6.45588	9.27774	5.90848	6.9057	6.79021	7.95897	5.33699	9.11353	5.6616	5.65316	6.09079	7.0496	5.78785	9.14041	6.92389	9.12552	5.33155			8.70599
MB-4127		13.6854	11.4582	5.46088	5.48747	6.12402	5.23935		5.51813	10.7904	6.00472	7.43534	5.41381	6.61147	5.26209	10.9501	5.36408	6.31573	6.90097	5.67042	5.93284	9.32119	6.82067	8.78064	5.20739			7.10568
MB-4139		14.0074	12.8373	7.24636	10.5825	5.89198	5.00971		7.6801	10.288	5.4753	7.44317	8.86365	6.48294	5.0438	10.5482	5.85743	6.44603	6.99294	6.71425	6.02548	10.1387	8.01011	8.59974	5.62909			6.84276
MB-4140		13.0529	10.8055	5.48055	5.39146	7.54253	5.2581		6.44822	10.0536	5.62387	6.55127	5.46671	6.03146	5.28553	10.4805	5.82075	6.87696	7.43589	6.63293	6.2191	8.56726	7.19861	8.9496	5.3281			7.63891
MB-4141		12.6434	9.1407	6.68182	11.1922	6.32658	5.32333		5.33256	8.44989	5.62918	6.89615	6.08672	6.46806	5.41636	10.2871	5.5474	6.91802	7.2658	6.95767	5.7805	9.32305	6.92349	8.50171	5.33949			7.91569
MB-4145		13.8809	11.9529	5.36172	6.2573	7.88451	5.63412		6.44499	10.1464	5.66284	6.33632	6.20499	7.62101	5.47119	10.1726	6.21587	6.0035	6.47174	6.44839	6.01138	8.90584	7.93226	8.77369	5.3796			7.16112
MB-4146		13.011	9.34385	5.2957	5.71025	7.73888	5.10628		6.31329	9.74918	5.32829	5.74809	6.53032	7.03823	5.47007	10.3364	5.90993	5.93361	6.36383	7.36143	5.70443	9.54852	7.25171	9.06413	5.32634			8.73827
MB-4148		13.8685	12.1445	5.67943	6.9308	6.95636	5.27188		5.10002	10.6464	5.58821	8.04716	6.82772	7.08069	5.38851	10.4602	5.78919	6.31861	6.97419	5.93932	6.43087	9.8048	7.43462	9.96791	5.41959			7.02024
MB-4154		13.711	12.4537	5.5177	5.53902	7.54812	5.15319		6.55764	11.4313	5.41356	6.96943	10.743	9.39523	5.80203	9.79358	6.25264	6.58818	7.20052	6.07695	5.65186	8.95159	6.90182	9.09921	5.62017			6.93698
MB-4171		13.9021	11.284	5.42143	5.52246	7.2862	5.37531		5.66597	9.79312	5.45404	5.56585	6.63265	7.09022	5.45927	10.2832	5.51284	6.23673	6.562	6.87756	5.5897	9.99933	8.2117	9.03667	5.35512			7.50206
MB-4173		13.2739	11.3196	5.12482	5.05941	6.96621	5.11686		5.55441	10.5574	5.54343	6.67347	6.42509	6.93457	5.41419	10.1539	6.35731	5.68746	5.96847	6.99627	5.90398	9.54395	8.40681	8.92155	5.38855			6.86411
MB-4189		12.1481	7.9643	5.47872	6.9963	9.42582	5.17124		6.7589	8.52377	5.55617	5.55901	6.85418	7.10086	5.47886	10.5973	5.355	6.99138	7.85486	6.39125	5.96836	9.01142	7.40626	9.08155	5.32003			8.54723
MB-4212		12.6403	11.3851	5.4195	5.05291	6.09306	5.10918		5.09724	10.8968	5.38476	7.40336	6.50929	6.68908	5.30186	10.5691	6.47291	5.84591	6.56691	6.39556	6.02349	8.98148	7.61837	9.27195	5.38169			7.81521
MB-4213		13.2108	11.5634	5.546	5.38477	7.37457	5.18373		5.78217	9.80106	5.61533	7.50833	5.73629	8.82023	5.31867	9.98047	6.30254	5.70514	6.23906	6.26697	5.881	9.55697	8.59823	8.44139	5.22592			6.96648
MB-4222		12.6966	9.55819	5.49147	6.2529	6.67376	5.09255		5.24102	9.75544	5.38345	7.64529	5.45084	6.20268	5.32326	11.1493	5.53182	6.70587	7.09205	6.24492	5.75615	9.84604	8.34815	9.25165	5.26493			8.24126
MB-4224		12.2128	8.98472	5.48774	7.27638	8.44374	5.10506		5.64545	8.55181	5.41188	7.44957	5.86804	6.42529	5.67485	9.6571	5.82584	6.06171	7.14914	5.82434	6.11315	9.43663	7.93007	9.46007	5.21142			8.53245
MB-4230		13.4014	12.1254	5.74181	7.0225	7.26567	5.33091		5.51552	10.1042	5.55442	8.04115	6.15724	7.29941	5.51003	9.84858	5.88869	6.50694	6.81664	6.72154	6.28173	8.62907	7.62687	8.86198	5.33149			7.15144
MB-4233		13.9932	12.6438	5.57874	5.93408	7.37859	5.08903		5.98063	11.0988	5.59046	5.80212	5.75439	8.17489	5.42463	9.79791	6.00224	5.6475	6.32853	6.86632	5.86035	10.1124	7.9134	8.69248	5.31994			7.25965
MB-4234		12.8291	10.6762	5.74942	6.92747	7.9431	5.35707		5.2886	9.84967	5.68151	7.28981	6.48419	6.90199	5.67016	9.86758	6.40268	5.91231	6.31802	6.74339	5.78011	9.51434	7.94084	9.11966	5.05071			8.52677
MB-4235		13.3433	12.1294	5.38629	5.48287	7.30406	5.17616		5.52709	11.1947	5.2631	6.17728	7.34727	8.96323	5.65001	9.76167	6.73034	5.77274	6.38357	6.30071	5.6041	9.20635	7.53152	8.75922	5.31502			7.67816
MB-4236		13.1309	10.8372	5.86839	8.28295	7.8384	5.06627		6.08552	9.6031	5.77582	6.38726	7.10649	5.55967	5.5599	10.4243	5.48484	6.157	6.59068	8.22656	6.07544	9.13075	7.64541	8.82954	5.36675			8.10514
MB-4250		13.369	12.0171	5.59129	6.9694	7.77967	5.07551		5.71789	10.5996	5.19761	7.7687	6.65451	7.33213	5.62002	10.1241	6.79996	6.27862	6.69464	5.85196	6.90746	8.57173	8.13971	8.8578	5.4646			7.09155
MB-4254		13.5646	12.3581	5.34852	5.35009	7.43906	5.17011		6.79996	11.0504	5.49889	6.84437	9.04368	8.65653	5.37118	10.1578	7.17791	6.33024	6.93406	7.50768	6.52329	9.93876	7.26261	8.27814	5.41689			6.57808
MB-4264		13.4516	11.5701	5.55012	5.61631	7.02531	5.10082		5.59951	10.4805	5.27624	6.49359	7.32902	6.55787	5.86067	10.1061	6.04147	5.70221	6.33436	6.43986	5.97505	10.1143	8.51704	9.04272	5.31579			7.33966
MB-4266		13.4901	11.8344	5.56519	6.7878	6.36314	5.20927		6.27801	10.5797	5.24374	6.89643	9.35183	7.44586	5.53504	10.0032	6.02783	6.15609	6.3293	6.41759	6.00179	9.56295	7.68916	8.4486	5.48902			6.91645
MB-4270		14.133	12.2925	5.40641	5.30562	7.60973	5.22308		5.58053	10.3454	5.50424	6.61389	7.62543	6.97704	5.36424	10.3368	6.35565	6.24589	6.58969	6.83994	5.65334	9.7322	7.42246	8.41193	5.35753			7.53851
MB-4274		13.6115	12.0044	5.42281	6.73776	7.37928	5.08416		5.67688	9.50006	5.56283	6.96052	6.28349	6.10249	6.48171	10.5371	6.34545	6.86207	7.19002	6.15577	6.15275	9.26123	7.46499	8.35203	5.2606			7.3535
MB-4276		13.4179	11.965	5.44216	5.97502	7.10673	5.3761		5.57052	11.0236	5.53104	8.01277	6.29248	10.0334	5.25066	10.5086	6.81135	6.17657	6.73856	6.33276	6.21244	8.54266	7.58941	8.68204	5.23743			6.9342
MB-4278		13.4052	10.8805	5.68553	8.48858	8.10297	5.42962		5.36648	9.60385	5.68958	5.79088	7.07108	7.6635	5.39287	9.99123	5.97464	6.21088	6.98721	6.18831	6.11611	9.45905	7.38969	8.65376	5.15888			7.67816
MB-4281		13.6183	12.2658	5.71356	6.77005	6.51268	5.41172		5.59185	10.5116	5.77986	7.38897	5.54976	6.8848	5.21878	10.4887	5.65717	5.57219	6.54949	6.84136	5.86473	10.0674	7.59671	8.76641	5.22966			6.97046
MB-4282		13.6592	12.1844	6.79248	10.0192	8.23159	5.12225		6.4055	10.6824	5.67259	7.8019	6.76887	7.31115	6.02122	9.69125	6.93956	6.18711	6.47322	6.7894	6.27578	8.91833	8.32772	8.62707	5.46371			7.59093
MB-4283		12.7577	10.7453	5.45563	6.85358	7.4444	5.2824		6.39429	9.15257	5.34257	7.86702	6.47065	6.96401	5.40746	9.21386	6.29789	6.00883	6.30329	5.84677	6.18762	8.88807	7.7525	8.60337	5.45288			6.7464
MB-4289		13.4776	11.024	5.35771	6.04997	6.72508	5.16421		5.28819	9.49643	5.63425	6.99079	5.28066	7.09414	5.55652	10.9393	5.40146	6.44752	6.93776	5.5184	6.10054	9.0782	7.16243	8.62256	5.34205			7.70369
MB-4292		12.7291	10.0848	5.30349	6.33552	5.63501	5.33555		5.392	8.93786	5.60851	7.44641	6.40803	6.69806	5.75504	9.75361	5.82483	6.23086	6.51165	6.80558	5.82144	8.59969	7.07675	8.63367	5.52432			7.66534
MB-4293		12.8377	11.2158	5.46554	7.15122	7.062	5.30603		5.67342	9.8115	5.37895	8.63665	10.5107	8.43327	5.41806	10.0642	6.14957	6.07831	6.93828	6.41713	6.12135	8.97939	7.27416	8.62406	5.28274			6.83828
MB-4300		13.3013	9.3652	5.37097	6.75454	8.25785	5.10248		5.42549	9.04921	6.23496	8.85192	6.53801	8.31803	5.54105	10.1456	5.41672	7.27144	7.9435	6.69509	5.63166	9.10586	7.11061	8.64405	5.33066			8.16722
MB-4303		13.686	10.515	5.19254	5.79237	7.81129	5.01524		5.46298	9.93475	5.81123	7.68507	6.44436	7.11048	7.20817	10.4643	5.63788	6.08906	6.88891	5.88913	5.99697	9.32271	7.66089	8.80737	5.16797			7.71254
MB-4306		12.8608	10.9521	5.70031	6.66975	6.61871	5.23852		6.56961	9.53498	5.54856	8.62487	8.2092	7.15213	5.11853	10.1066	5.67308	6.5897	7.16615	6.52391	6.76924	8.77277	7.19872	8.45269	5.40089			7.6366
MB-4310		12.6819	8.72143	5.33312	5.47894	8.40848	5.2644		6.85805	8.7621	5.52967	5.82935	5.6318	7.29218	5.29129	10.1686	5.49747	7.01602	7.75597	6.08554	5.88895	9.63503	8.43938	8.87127	5.27026			8.53591
MB-4313		11.9805	8.95722	5.36267	9.43653	7.27293	5.30756		5.20335	8.26347	5.38818	8.06296	6.70426	7.17201	5.38691	9.23829	5.50342	6.27257	7.09464	5.87205	5.73467	8.89217	7.71551	8.90097	5.0578			9.32563
MB-4317		13.5411	10.7972	5.53764	5.44322	9.91593	5.17235		5.28926	10.1388	5.23592	8.68874	6.58523	6.3911	6.23522	10.0509	5.77557	7.16212	7.70498	6.17922	6.29993	8.91642	6.81316	9.12164	5.42094			7.9248
MB-4318		14.0416	12.5714	5.33163	5.28692	7.1672	5.27858		5.8781	11.4567	5.58663	7.6943	5.53371	6.51988	5.79533	9.5978	6.55652	5.98443	6.37707	6.16542	5.93713	10.0133	7.7957	8.30119	5.29058			7.16493
MB-4322		13.2592	11.1721	5.4111	6.66198	8.10389	5.13011		5.56219	9.83933	5.42727	7.46722	5.50534	7.87001	5.7162	10.5081	6.18523	7.02636	7.35424	5.89189	6.2647	8.73287	7.21714	8.45943	5.3736			7.0088
MB-4323		13.518	11.2374	5.54928	6.56606	6.65049	4.94964		5.79181	10.5064	5.56558	7.58832	6.18973	6.12956	5.2901	10.2791	5.71849	6.85344	7.32845	5.8822	6.33406	9.7694	7.19143	8.6968	5.56861			6.77816
MB-4324		13.1798	10.4829	5.54452	6.54171	8.13345	5.2314		5.5849	9.46043	5.33278	7.9735	6.61675	8.18822	6.33335	10.4837	5.80302	7.13625	7.9576	5.71195	5.96251	8.80082	6.81576	8.70138	4.97503			7.6905
MB-4328		13.3144	11.9243	6.11725	7.64267	7.5115	5.05803		6.20337	10.1334	5.68236	7.60942	5.83624	6.08014	5.79297	9.31167	5.67982	6.43852	6.87699	6.72299	6.10902	8.88057	7.06821	8.30365	5.42859			7.21754
MB-4329		13.3161	12.1931	6.56449	9.17789	6.49138	5.24913		5.57255	10.4997	5.36802	6.68026	6.1924	7.3719	5.14559	9.88731	6.57469	5.60844	5.95949	6.38482	6.2459	9.65092	8.23075	8.23198	5.47682			6.87917
MB-4331		11.5443	11.5724	5.42077	5.80445	5.88993	5.02319		7.41483	11.2901	5.46178	7.78212	6.53968	6.67744	5.55061	10.4421	6.89819	6.38223	6.89237	5.98013	6.24901	8.95208	7.58561	8.41587	5.3613			7.00122
MB-4332		13.6933	10.6106	5.20471	5.30188	8.98306	5.4432		6.26191	11.4511	6.00016	6.52406	6.52862	9.32112	5.66127	9.94207	5.78217	7.14185	7.76512	6.59462	5.74398	10.2572	7.30089	8.26712	5.17822			7.37629
MB-4333		13.1376	11.1233	5.44092	6.03663	7.41881	5.41033		5.69416	9.62731	5.47179	8.32395	8.47773	6.05727	5.32256	9.65788	6.07998	6.26527	6.85065	5.76903	6.46839	8.61754	7.39278	8.34815	5.13901			7.05177
MB-4339		13.1544	10.297	7.22241	10.7541	8.09244	5.36631		5.47898	8.66738	5.58787	7.51353	5.79542	8.26197	5.65485	9.97158	5.93541	6.34644	6.99093	6.59937	5.99444	9.1991	7.42612	8.60043	5.37164			7.01282
MB-4341		12.9629	12.0948	5.32332	5.37235	8.25492	5.31957		5.59169	10.5504	5.6107	7.55476	5.89106	9.1983	5.44233	10.7813	6.43354	6.46219	6.97095	6.44189	6.08696	9.3214	7.12759	8.88147	5.38828			6.9278
MB-4342		13.1481	12.0163	5.2997	5.62215	7.20975	5.03863		6.03243	10.437	5.511	6.95318	7.20864	7.40588	5.36349	9.84248	7.22858	5.63781	6.2495	6.08193	6.47974	9.09741	7.7942	8.15016	5.44402			7.19614
MB-4343		13.2701	10.3593	5.27806	5.39299	7.57729	5.23791		5.19391	9.94058	5.6972	6.82711	7.26571	8.40311	5.22862	10.1509	6.21993	5.8835	6.65043	5.94877	5.84148	8.41702	7.16868	9.48138	4.98298			7.79774
MB-4348		14.318	12.9218	5.63028	5.27289	5.95746	5.32223		5.85694	10.4584	5.70844	8.16633	8.06078	6.6399	5.43026	10.6346	5.90866	7.03015	7.50586	8.41874	6.1413	9.32468	6.78679	9.09507	5.65403			6.72447
MB-4350		12.8442	9.18896	5.49968	5.45153	8.82719	5.25474		5.01794	8.86661	5.77532	7.31942	6.80904	8.49911	5.48698	9.85616	5.91401	7.34843	8.00179	6.27135	5.74266	8.68715	7.15318	9.01652	5.16768			8.16071
MB-4351		13.7904	10.7997	5.35088	5.29947	8.7153	5.304		6.74203	9.42707	5.39617	6.20713	6.04828	6.7296	5.37669	11.1883	5.86969	7.32765	8.16801	5.89772	5.99129	9.46504	7.42794	8.50237	5.37369			7.28527
MB-4353		14.4331	12.0291	5.69777	7.85867	8.38027	5.3456		5.4732	10.6956	5.52882	7.75917	7.6992	8.39621	5.42906	10.1967	6.23032	6.37154	6.75814	6.03145	6.11266	9.31625	6.94819	8.76721	5.4215			6.76775
MB-4354		13.1685	10.9203	5.22879	5.19841	7.85468	5.3326		5.52502	9.27358	5.78127	7.17466	6.34339	7.69243	5.40161	10.581	5.88185	6.57823	7.02754	6.73365	5.82555	8.88206	7.34594	9.23592	5.55963			7.39321
MB-4357		13.3567	9.9475	5.5671	5.47663	8.36087	5.04331		5.60068	9.51487	5.71101	5.77951	5.94978	6.09278	5.34623	10.6857	5.37379	6.62	6.98711	5.85839	6.07628	8.4779	6.9076	8.96653	5.30255			7.68074
MB-4360		13.2346	9.74908	5.19894	5.4138	9.26323	5.10714		5.54189	10.0678	5.55918	6.42172	7.6059	8.28685	5.42016	10.3149	6.31778	6.94696	7.63361	6.59835	6.31103	9.40989	7.17412	8.35529	5.23581			7.48822
MB-4362		13.4191	11.1014	5.28045	5.22769	7.06099	5.26986		5.74656	10.3403	5.67662	7.72849	6.75631	9.07227	5.33869	10.6438	6.10681	6.57728	7.0567	5.76462	6.10183	9.09534	7.63855	9.38038	5.34422			7.72339
MB-4368		13.0655	10.5179	5.46747	5.88949	7.61636	5.08111		5.77759	9.50704	5.23782	7.46441	6.16	7.4304	5.74259	10.7821	6.22757	6.62263	7.4455	5.7033	6.14967	9.2282	7.91678	8.84959	5.21526			7.72536
MB-4374		13.0833	10.6963	5.68239	7.69778	7.81129	5.10738		6.82943	10.1088	5.63159	6.65505	5.68826	6.46895	5.305	9.55743	5.50655	6.0166	6.43088	6.17723	6.38291	9.34144	8.33669	8.89506	5.22226			7.83128
MB-4375		13.0731	10.3388	9.16456	12.753	8.4248	5.24534		7.50402	9.29849	5.97159	8.07693	8.51774	8.65517	5.28937	9.53862	5.8649	6.43002	7.14791	6.13418	6.2164	8.41107	7.57237	8.74729	5.32621			7.22943
MB-4381		11.9336	8.25809	5.27732	5.7093	7.97242	5.19387		5.96875	8.42405	5.67887	6.10708	6.09506	6.55728	5.51917	9.95475	5.74555	6.56863	7.3161	5.86797	5.77946	9.35374	8.03725	8.85944	5.19079			8.73465
MB-4390		12.8255	11.0654	5.36168	5.28789	6.90239	5.02313		6.22649	9.87424	5.61595	6.60813	6.45715	7.12877	5.38137	9.77615	6.42278	5.89114	6.29215	6.32382	6.20743	9.14299	7.71902	8.48327	5.34157			7.28308
MB-4395		13.8292	11.5115	5.92337	6.17617	6.15132	5.08675		5.96836	10.133	5.43031	6.54688	5.43234	6.86124	5.41312	11.2857	6.15585	6.62095	7.46531	6.51647	5.78139	9.76704	7.1607	9.09899	5.19942			7.41127
MB-4407		13.6025	10.4299	5.3201	5.40187	8.13678	5.02936		7.30789	9.23705	5.34461	7.97223	10.7312	9.03128	5.69991	10.3331	6.51299	6.74148	7.07208	5.85269	5.42871	9.21208	6.9752	8.59673	5.18605			7.17709
MB-4408		13.2051	10.0735	5.20252	5.27998	8.31681	5.17765		5.82151	9.52384	5.3831	5.74217	6.34333	8.48745	5.74405	10.7169	6.09158	5.73066	6.77705	6.93583	5.53667	9.73766	7.06824	9.0981	5.49279			8.66056
MB-4416		13.4759	11.2372	5.35235	5.97173	8.17588	5.26526		5.1133	10.8883	5.65119	6.49803	6.3166	8.72742	6.18533	10.8524	6.34007	6.77639	7.20385	6.01682	5.76354	9.076	7.47865	9.27195	5.23216			7.49241
MB-4417		14.4538	11.4465	5.26001	5.13222	10.0468	4.78412		5.49123	10.3954	5.35748	7.85215	7.00558	8.63698	5.63081	10.1955	6.32276	7.21995	7.73817	5.70655	6.14866	9.3955	7.22133	8.8271	5.35056			7.02008
MB-4418		13.2839	10.7722	5.44738	6.37761	7.09948	4.93959		5.75485	10.0117	5.25311	6.69414	5.70834	6.53677	5.2012	10.8976	5.74723	7.15279	7.46324	6.48536	6.0322	9.391	7.14688	9.04551	4.97951			8.16777
MB-4421		13.6882	11.0944	5.85234	8.127	6.3606	5.3275		5.95447	9.94223	5.44967	6.22272	5.81013	8.66159	5.57027	10.9178	5.92117	6.95782	7.44787	6.06913	6.16637	10.4606	9.49485	9.13963	5.44682			7.88474
MB-4426		12.6556	9.09207	5.90003	5.61176	7.71349	5.05249		5.41682	9.12985	5.32894	8.21063	6.60874	6.48683	5.41233	10.6618	5.79448	6.73063	7.62155	6.87187	6.10503	9.5824	8.65608	9.73508	5.27706			8.42387
MB-4434		13.6599	10.6215	5.34051	6.07758	6.52642	5.13915		5.32789	9.96542	5.68914	6.57549	5.43557	6.61619	5.60268	10.4303	5.64762	5.8048	6.73161	6.89333	6.31719	9.45847	7.9733	8.96488	5.29966			7.69676
MB-4442		13.3217	10.5989	6.90669	9.994	7.26717	4.95881		6.4501	9.78878	5.35615	6.93549	8.04557	8.17229	5.51399	10.3583	5.69198	7.03054	7.3882	6.37205	6.55618	9.86632	8.45811	9.21674	5.18551			7.47726
MB-4484		13.4019	12.3331	5.51197	6.46936	6.19009	5.32666		5.41108	10.4147	5.46595	7.51126	9.00826	7.4064	5.25249	10.2905	7.13256	6.2674	6.67497	6.41518	6.19532	8.65235	7.67071	8.46822	5.4252			7.02785
MB-4529		12.6444	11.4942	5.66978	7.42572	7.58881	5.16622		5.7451	9.48477	5.40538	7.30773	7.4668	6.57808	5.5432	9.97031	7.02702	5.95251	6.72521	6.02788	6.10951	8.73047	8.20264	8.59088	5.43856			7.45401
MB-4548		13.5775	9.18531	5.19558	5.39745	8.69693	5.29588		6.39152	9.10356	5.53828	7.54076	10.7384	8.97489	5.81261	9.81383	5.07433	6.03443	6.99512	5.78702	5.70133	9.03163	7.24875	8.75922	5.26794			8.61362
MB-4557		12.8808	9.6694	6.05793	8.34765	6.90645	5.26622		5.609	9.15247	5.47302	6.81509	7.03513	7.36486	5.28657	10.0745	5.7478	6.57009	7.38451	6.25685	6.0374	8.95255	7.35976	8.991	5.11606			7.49337
MB-4564		13.5673	11.2549	5.43536	7.11333	6.86636	5.14814		6.35684	9.88819	5.58991	6.73549	5.81795	7.39695	5.19548	10.7522	6.08093	6.79869	7.1081	6.29835	6.09554	8.93708	7.44755	8.67022	5.27709			7.04243
MB-4578		13.3395	10.788	5.3564	5.0991	7.36865	5.03599		5.64287	9.79458	5.47655	6.73864	6.2647	6.78146	5.58482	10.0125	5.44946	6.15756	6.56083	5.99305	6.0424	9.24616	8.10572	8.62851	5.47561			7.10733
MB-4591		14.441	11.9615	6.4673	9.29808	5.98779	5.04532		6.74569	10.1363	5.39943	7.02982	5.4473	6.01746	5.33314	10.3552	5.9541	6.10127	6.7221	6.14087	5.793	9.77849	7.83545	8.79856	5.42455			7.23156
MB-4593		13.3797	11.127	5.98235	8.82022	6.70105	5.51828		5.82307	9.86736	5.55366	7.15768	6.89937	8.16852	5.3376	10.1879	5.99215	6.24276	6.89	6.05125	6.17703	9.54443	8.20979	8.76002	5.25315			6.43385
MB-4598		13.3109	12.2097	5.24551	5.56726	6.41702	5.22393		5.39447	10.571	5.39186	7.84161	6.01861	6.85416	5.4526	10.5672	6.32011	6.18402	6.74007	5.85178	5.85354	9.42583	7.72636	8.4347	5.16854			7.02785
MB-4599		13.4711	10.9728	5.59658	5.98016	7.6754	4.99277		6.85301	9.87701	5.31799	6.9673	5.82679	6.25821	5.42155	9.78757	5.77263	6.11668	6.39361	6.31297	6.4193	9.10239	8.53781	9.04871	5.36727			6.92797
MB-4601		13.5781	11.7699	5.44497	5.38621	7.50687	5.27529		5.55794	10.5831	5.44737	7.2812	7.03149	8.04993	5.24677	10.0134	6.95898	6.21385	6.52211	6.03515	6.16443	8.95072	7.32062	8.30946	5.38112			7.41127
MB-4602		13.8334	12.7679	6.13507	8.89053	5.47087	5.28722		5.7545	10.2023	5.28377	7.42023	5.90793	7.4276	5.36098	11.1076	5.75556	6.55453	7.17643	6.24056	5.80719	10.4036	8.15599	8.82219	5.35339			7.05626
MB-4603		12.5052	8.85309	6.89363	10.6352	6.50419	5.30685		6.12589	8.67279	5.49962	7.03502	7.15946	7.06025	5.16111	10.0206	5.48845	7.06244	7.53635	5.99234	6.45427	9.28022	7.8106	8.81805	5.37438			7.99627
MB-4607		13.3668	10.6235	5.62623	7.54726	7.13196	4.85008		5.48422	9.1253	5.48025	7.45013	6.84809	7.4842	5.27553	10.3668	5.85083	6.56834	6.9632	5.91526	6.32488	9.10407	7.84013	8.79375	5.24932			6.81316
MB-4616		13.1796	11.0501	5.51363	6.39818	7.60311	5.2251		5.45364	9.16818	5.57384	8.35039	7.12241	6.55837	6.1253	10.1092	6.19735	6.28817	6.8417	5.69256	5.99706	8.97836	7.88693	8.19963	5.56375			7.10656
MB-4618		13.6369	11.5884	8.29783	11.9994	6.00764	5.11984		6.20229	10.2777	5.43647	6.65982	5.78433	7.08506	5.30366	9.67657	6.02751	5.95932	6.15492	6.12625	6.08635	8.91185	6.86069	8.55457	5.61229			6.45336
MB-4621		13.9877	12.0852	5.44356	5.29815	9.14499	4.95858		5.38227	10.2771	5.43183	8.23194	6.22131	8.81317	7.91263	10.9288	7.59815	6.55569	7.41893	6.11136	6.4687	9.66619	7.10441	9.46378	5.6279			6.42278
MB-4622		13.9329	11.4558	5.44284	4.98328	7.2472	5.26941		6.08119	9.75747	5.46489	7.22534	12.417	8.70017	6.20742	9.93728	7.22453	6.30867	6.78479	6.32068	6.09703	9.51108	6.79405	8.34383	5.26124			6.69675
MB-4623		14.0914	12.0053	5.54187	5.54711	7.10278	5.01281		8.24851	10.4419	5.61162	8.16927	6.12217	6.93683	5.31275	10.0433	6.42019	6.57144	6.78061	6.03068	5.93219	9.48189	7.85973	8.47616	5.21568			6.96539
MB-4626		13.2039	10.0881	6.4639	9.66017	6.76379	5.08592		6.49533	8.96629	5.54189	6.81256	5.9433	6.80275	5.52334	10.4745	5.24328	6.70331	7.25473	6.13297	5.80704	9.19692	7.51048	8.42257	5.49456			7.18466
MB-4627		13.5906	12.175	5.24421	5.69889	6.04346	5.4001		5.47787	10.8111	5.76376	7.68124	6.82663	6.75283	5.54887	10.7658	6.40259	5.95246	6.68366	5.80876	6.22913	9.44385	7.80559	8.53734	5.40595			6.31898
MB-4630		13.5168	11.1329	5.26726	6.49662	7.29591	4.97015		5.94917	9.87047	5.43933	6.97529	5.49928	6.63118	5.45201	10.5726	5.62419	6.1298	6.9051	6.03397	5.99236	10.2425	8.2861	9.00191	5.52312			6.81169
MB-4633		13.2632	12.1702	5.47224	5.53021	6.25508	5.15361		5.91687	10.4906	5.36818	8.62032	8.12162	7.70391	5.28618	9.98025	6.93147	6.03455	6.65338	5.55256	6.20782	8.91913	7.6956	8.30775	5.50193			6.33825
MB-4634		13.4189	11.8156	5.64003	5.4955	7.24238	5.40413		5.48397	10.2772	5.45193	6.53543	6.00039	8.27659	5.45943	10.2863	6.68459	6.11114	6.6754	5.68261	6.30287	9.01781	7.27195	8.42797	5.7252			6.93501
MB-4639		13.3384	11.8903	5.46773	5.57068	6.23195	5.09822		5.51221	10.0946	5.8108	7.63149	6.42971	6.31053	5.4447	10.2076	5.82527	6.45071	6.4663	5.94514	6.01311	9.60719	7.50773	8.0478	5.24101			6.66595
MB-4640		14.0228	12.5225	5.45144	5.61594	6.18906	5.21049		5.63563	11.2001	5.84256	8.36767	6.49912	8.59823	5.3497	10.1082	6.69806	6.27029	6.69328	6.01323	7.18706	11.3199	8.74113	8.37088	5.45467			6.81126
MB-4641		13.3681	11.5703	6.39062	8.54785	6.33937	5.16309		6.33293	10.3544	5.53374	8.06405	8.70654	6.63483	5.43603	9.93024	6.38276	6.03784	6.44425	6.34874	6.15941	9.18411	8.0065	8.28653	5.3688			6.67432
MB-4642		14.0505	12.6528	5.54335	6.5871	6.27582	5.06569		6.17721	11.1557	5.58374	7.49943	7.49857	9.28995	5.54667	10.3987	6.34059	6.53222	7.19853	5.98921	5.85947	10.3763	7.84441	8.24824	5.46661			6.27197
MB-4643		13.6655	11.7085	4.99957	5.33889	7.15389	5.10308		5.24243	11.237	5.44358	7.76565	6.14356	7.17001	5.49391	9.66849	6.30167	6.10998	6.39408	6.13759	5.92271	9.19368	7.15781	9.07868	5.36731			7.22858
MB-4644		13.9783	12.1355	5.53056	5.43858	6.52562	5.02404		6.96083	10.558	5.51011	8.82476	6.22769	8.62792	5.2443	10.5109	6.14827	6.52839	6.77604	5.78697	6.56832	9.258	7.61709	8.78734	5.36881			7.26261
MB-4648		13.3561	11.8727	5.68476	5.18524	7.58432	4.90034		5.63276	10.1298	5.1957	7.60549	5.68237	8.02507	5.40025	9.84929	5.92239	6.41718	6.8141	6.3805	6.06375	10.2994	7.63766	8.99406	5.32713			7.23459
MB-4649		13.6773	11.5222	5.41938	6.32486	7.27666	5.35907		5.83443	10.6094	5.46322	7.04316	5.86076	6.63634	5.51057	10.043	5.49284	6.57441	7.02225	5.89377	6.3495	8.39454	6.59309	8.81693	5.35897			7.43368
MB-4651		14.3923	13.2101	5.48719	5.52925	7.37755	5.126		5.68789	11.4165	5.48552	7.90983	10.8702	7.71896	5.23229	9.48256	6.2946	6.19399	6.63982	5.61995	6.33339	8.59095	6.60172	7.94576	5.43041			6.67467
MB-4653		13.5582	12.1778	5.56788	5.78449	6.78943	5.19014		5.31569	10.185	5.3993	7.52237	8.95772	8.11327	5.40865	9.53348	6.72234	6.16803	6.68706	6.00137	6.45298	9.02206	8.09303	8.14668	5.30448			7.07597
MB-4654		13.908	11.8521	6.64116	9.7313	6.21375	5.00794		5.65649	9.90882	5.68512	7.79084	6.02683	8.42267	5.36741	10.4661	6.01727	6.56544	7.12964	6.79752	6.6258	9.41385	7.20821	8.81147	5.3608			7.00279
MB-4655		13.3727	11.3234	5.21614	5.44308	8.66717	5.1928		6.40163	9.85085	5.47801	6.78326	6.73041	6.12852	5.19677	10.6983	5.64916	7.00987	7.37758	6.04996	6.33631	10.0912	7.62485	8.6345	5.11114			7.35817
MB-4660		14.0348	10.0539	5.59195	5.25736	9.34726	5.20738		8.36361	9.87801	5.39274	5.94097	6.03355	7.76168	6.2971	10.7754	5.36548	7.15143	7.74768	5.95971	6.30663	9.84977	7.4668	8.40926	5.48255			8.91309
MB-4661		13.8262	11.8904	5.51214	5.27905	5.87361	5.21077		5.63435	10.0915	5.43666	7.21333	5.67565	7.0319	5.30781	10.2157	6.25665	6.61049	7.00661	5.79633	6.66074	9.12122	7.5539	8.51861	5.28199			7.18286
MB-4663		13.825	12.4237	5.32175	5.31063	7.85606	5.00656		5.66113	11.1653	5.66307	6.99751	7.89178	10.5084	5.52376	10.8461	6.62199	6.56954	7.32938	6.15279	6.19054	9.61034	7.70468	8.30752	5.12092			6.94622
MB-4665		13.4226	11.2863	5.539	5.3393	7.98831	5.14956		6.51063	10.0623	5.23323	6.92162	5.62693	6.04748	5.46437	9.96365	5.22878	5.9198	6.73603	6.57717	6.17781	9.64856	8.18911	8.59884	5.2548			6.96521
MB-4666		13.5107	11.7811	5.34518	5.11011	6.80273	5.24425		5.27889	10.5695	5.59243	8.1666	6.79985	7.26562	5.3097	10.1421	6.4682	5.93887	6.57258	5.82423	6.51981	9.07908	7.4024	8.37443	5.26349			6.63067
MB-4667		13.3045	10.8177	5.48429	5.19611	7.37093	5.31715		6.20314	9.41661	5.39246	5.93326	5.77971	5.99589	5.57345	9.80896	6.14684	6.79518	6.9028	6.05098	6.19026	8.55041	7.11737	9.043	5.32626			7.97711
MB-4669		13.6478	10.869	5.3329	5.37546	6.9089	4.86856		7.36516	10.11	5.51145	7.00096	6.11611	6.0954	5.34594	10.7749	5.73673	6.5748	7.06478	5.89371	6.2445	8.53243	7.66631	8.61802	5.46612			7.61593
MB-4670		13.2147	11.0294	5.84574	8.84025	5.90079	5.11839		5.5438	10.0152	5.64831	6.39767	5.42503	6.50851	5.43694	10.2638	5.66055	6.32717	6.52684	6.01869	6.24329	9.60126	7.76438	8.84644	5.27206			7.12876
MB-4671		13.6791	11.3859	5.56838	6.31972	6.62912	5.2129		5.98135	9.61443	5.50603	8.65865	6.34383	6.78014	5.34873	10.4942	6.01396	6.20025	6.8086	5.89865	6.07057	9.76997	8.0025	9.01717	5.53558			6.63581
MB-4672		13.674	12.6385	5.78276	7.18314	6.2369	5.18253		5.99233	10.5792	5.43143	6.83087	6.26789	6.82515	5.53407	10.5261	5.95946	6.08327	6.56544	6.26335	6.1809	10.4779	8.65423	8.33677	5.44419			7.09273
MB-4673		13.7209	11.7338	5.44667	5.4466	6.38104	5.29321		5.70644	10.8484	5.49777	6.48355	8.61509	10.8094	5.44753	9.86845	6.26527	5.98826	6.24339	6.14686	5.93599	9.83658	8.01175	8.5916	5.5199			7.25698
MB-4674		12.915	11.0386	5.88308	7.58696	8.41681	5.3223		5.6821	9.3103	5.64072	6.77137	5.74096	8.04783	5.25619	9.7416	5.26345	6.15438	6.58236	6.14291	6.53333	9.20559	8.34261	8.30734	5.27468			7.24915
MB-4675		13.5368	11.885	5.48484	5.51852	7.0675	5.13322		7.69145	10.4255	5.27081	6.63773	7.01039	7.19039	5.40373	10.2989	6.3011	5.79468	5.97572	5.79717	6.08625	9.52419	8.72762	8.26402	5.74357			6.73357
MB-4679		13.9005	11.5738	5.60888	5.71582	8.27366	5.2319		5.39737	11.4013	5.26691	6.64507	8.05232	6.73339	7.20763	11.4356	6.00617	6.51946	7.29726	6.03195	6.52626	9.50182	7.37629	8.41986	5.59449			7.07188
MB-4681		13.2548	11.3692	5.44987	5.3733	7.51019	5.06641		5.51547	10.1823	5.5198	7.72693	7.00518	6.29671	5.4608	9.96515	6.3407	6.16766	6.26133	5.79185	6.01116	9.12202	7.69629	8.52262	5.47868			7.17874
MB-4682		13.5333	12.3332	5.54673	6.09974	6.26774	5.17887		6.01196	10.2231	5.23739	7.32403	6.00484	7.21604	5.38099	9.53966	6.03603	5.88672	6.1894	6.12805	6.22461	9.80462	8.91852	7.95126	5.4699			7.2804
MB-4685		13.6518	12.4122	5.67002	6.27212	6.49462	5.18448		5.43171	10.5421	5.62475	7.65123	6.18862	8.67961	5.33553	9.90698	6.25573	5.80429	5.8496	5.72201	6.07295	9.54023	8.8829	8.48784	5.5128			8.08167
MB-4686		13.2376	12.3035	5.62098	6.09905	6.17396	5.41273		6.16886	10.2744	5.3809	6.92931	7.38518	8.02719	5.47762	10.0013	6.84181	5.6828	6.45738	6.09675	6.08749	8.89361	7.60925	8.07622	5.50518			6.86015
MB-4687		14.1883	12.7454	5.41982	5.51529	6.99231	4.90304		5.49296	10.8946	5.44296	6.15771	6.55539	8.32903	5.45604	9.21543	6.96969	5.638	6.32944	5.9394	5.93736	9.05529	7.67584	8.29711	5.26187			7.25713
MB-4688		13.6215	11.9491	5.41969	5.5368	6.44122	5.28295		5.59684	10.3436	5.58473	7.81561	6.28011	6.75216	5.5286	10.0585	5.95627	6.11784	6.57296	5.74405	6.27165	8.49928	6.91946	8.28938	5.58581			6.48609
MB-4691		14.1711	11.5177	5.27226	5.20794	6.98979	5.16474		7.02002	10.1015	5.42578	7.51857	6.29304	6.71991	5.17293	9.52197	6.51696	5.94203	6.42196	5.69815	6.79644	9.22686	7.75401	8.85016	5.25752			6.63006
MB-4692		12.9091	10.54	5.48126	5.35655	7.01186	5.27059		6.93251	9.62753	5.27539	6.6878	7.60975	6.35242	5.3138	11.2392	5.36428	6.2629	7.10464	5.93405	6.02306	9.80197	8.92264	8.83452	5.24983			7.53245
MB-4694		14.1345	12.9829	5.52243	5.62369	7.16454	5.27759		5.45207	11.3937	5.37934	7.0587	12.9303	10.5294	6.01036	10.3962	7.81723	6.0673	6.7493	5.70157	5.97484	9.5836	7.06481	8.5627	5.42355			7.02514
MB-4695		13.1869	11.7432	5.62073	5.33502	5.92792	5.18155		5.44456	10.2359	5.56746	6.49835	7.93171	6.47109	5.47426	10.5061	7.18804	5.76662	6.54981	5.88735	6.0092	8.85022	8.44277	8.80013	5.63546			7.3233
MB-4696		13.4759	12.3176	5.34154	5.17517	8.89283	5.27504		5.97036	10.3412	5.58771	6.06844	6.51764	7.42526	5.41237	9.29334	7.4453	6.2466	6.29736	5.99884	5.99444	8.25054	6.54504	8.57717	5.64551			6.9227
MB-4697		13.8569	12.1567	5.58556	5.20658	6.18897	4.95905		5.77321	10.5177	5.42243	7.32478	6.38415	6.89764	5.45403	10.1035	6.984	5.80579	5.99388	5.90338	6.20445	9.05145	7.98637	8.76799	5.34482			7.27083
MB-4698		13.3326	12.1099	5.562	6.73558	6.30645	5.35333		5.31766	10.4531	5.50674	6.61001	7.53009	6.57469	5.50437	10.2536	6.74254	6.02072	6.6044	6.06967	6.30123	9.22012	7.91764	8.2575	5.40151			6.78183
MB-4701		13.4576	12.2993	5.84	8.10682	6.14326	6.3245		5.9369	10.6228	5.50634	6.67637	6.5457	7.92484	5.27171	10.8654	6.45711	5.93496	6.75045	6.25448	6.32104	9.12141	7.23618	8.29528	5.44068			6.53818
MB-4702		14.2128	12.5863	5.53158	6.12106	8.32342	5.26496		6.36798	11.3573	5.46447	6.40766	9.98822	7.18428	5.48348	10.2196	6.19974	5.97602	6.36396	6.01376	6.23398	11.1709	8.49683	8.25232	5.53114			7.26871
MB-4704		13.2012	11.5292	5.26828	5.37529	6.02817	5.09045		5.44987	10.2503	5.33385	7.33211	8.14235	7.44538	5.4467	9.94071	6.98182	5.76565	6.35386	6.62701	5.96566	9.62759	8.2886	8.64642	5.22257			6.89957
MB-4705		13.4259	11.9901	5.66525	6.39076	6.89407	5.28021		6.09939	10.4151	5.45766	7.12167	8.10743	6.7541	5.4272	9.99234	7.31708	5.94079	5.96146	6.20972	6.29098	8.843	8.12878	8.26344	5.45447			7.15946
MB-4706		13.2279	12.0971	6.43313	9.60067	7.58323	5.16108		5.35027	9.85779	5.45614	7.0471	6.24443	6.33798	5.23749	10.0274	6.78816	5.99598	6.58996	5.69683	6.10995	9.28706	8.59109	8.66277	5.36196			7.0213
MB-4707		14.0282	13.0685	5.59997	5.19216	7.84462	4.91769		5.9543	11.62	5.31727	6.47527	7.28004	8.24685	5.95307	9.36458	7.0994	5.97068	6.52318	5.83041	6.49731	10.0719	7.41974	8.38489	5.2591			7.3145
MB-4708		13.1266	11.6241	5.54588	5.2118	6.36042	5.33525		5.49747	10.0591	5.55927	6.73219	6.38112	5.99958	5.41017	10.4037	6.55138	6.12564	6.28917	7.48641	6.05703	9.05695	7.71239	8.32277	5.5557			6.85039
MB-4709		13.046	12.0069	5.42048	5.99581	6.74222	5.308		5.27267	10.3419	5.42589	8.56817	9.50584	7.7689	5.36686	10.1968	6.46495	6.46742	6.76889	5.73187	5.90342	9.09032	7.39113	8.3037	5.50716			6.84606
MB-4710		13.2818	11.5173	5.67389	6.3201	6.29975	5.12629		5.87504	10.37	5.4335	7.675	7.44058	6.59839	5.47349	9.8455	7.01348	6.0538	6.52627	7.42558	6.48259	8.72771	7.43865	8.56115	5.26165			7.28968
MB-4711		13.7745	12.3254	5.4367	5.30752	7.97838	5.18757		5.31696	10.7691	5.3123	6.76608	7.19186	7.03939	5.67817	9.8925	6.49699	5.96341	6.48478	6.25999	6.16261	9.05206	7.43896	8.49697	5.5225			7.18635
MB-4712		13.6445	11.7932	5.4065	6.66745	7.69683	4.89255		5.88139	10.1864	5.75246	7.63991	7.11424	7.64377	5.30991	9.56004	6.18848	6.13005	6.32426	6.12916	5.68908	8.9677	7.38306	7.91042	5.43485			6.86635
MB-4714		13.4046	12.2124	5.44479	5.2435	7.35587	5.12252		5.53549	11.3375	5.6101	8.02868	9.06438	6.83193	6.08325	10.9658	7.55168	6.5138	7.3556	5.82204	6.03582	9.28788	6.9376	8.43127	5.42483			7.05135
MB-4715		14.402	12.5699	5.1863	5.05859	7.69167	5.62595		5.57851	10.4782	5.36691	6.77299	9.91193	7.08896	5.34727	10.1776	7.18926	6.00818	6.7632	5.98884	6.05836	9.00786	6.99673	8.63358	5.45296			6.77916
MB-4716		13.7126	11.9438	5.73447	6.55402	6.23819	5.14967		5.72207	10.3145	5.38632	6.4925	6.55059	6.92274	5.47276	9.91245	6.31665	5.99362	6.69341	6.25846	6.03392	9.10809	7.74748	8.85638	5.31503			7.24585
MB-4717		13.8915	12.8833	5.30819	5.10486	6.47505	5.34194		5.25277	11.1152	5.29368	7.63418	7.08562	8.65722	6.78503	9.6382	7.83846	5.92247	6.33967	6.26706	6.32442	9.14739	7.48597	8.34824	5.60507			6.30237
MB-4718		13.3333	11.956	5.45101	6.20522	6.14439	5.1795		5.50828	10.4842	5.40422	6.99914	8.25819	7.12315	5.42193	9.75967	7.19645	5.85136	6.52042	6.77298	6.30182	8.33895	7.82945	8.26357	5.26168			7.33333
MB-4719		13.184	11.7163	7.28518	10.3823	6.36675	5.5413		5.41125	10.234	5.50302	7.51979	7.97351	7.21504	5.44754	10.1267	6.43386	5.96191	6.37021	6.29599	6.0667	9.44294	8.03355	8.44546	5.39454			6.83795
MB-4721		13.1546	11.5455	5.44017	5.73144	6.59514	5.18388		5.39179	10.3522	5.4987	7.34335	6.31454	6.41936	5.21773	10.3243	6.4631	6.36845	6.42989	6.07568	6.6057	9.04788	7.86622	8.46993	5.75912			7.05094
MB-4722		13.4912	11.9243	5.77353	7.71158	6.6191	5.08372		6.00876	10.4309	5.46681	8.44577	9.43588	7.60442	5.38258	10.3247	6.25261	6.10625	6.52856	6.51049	6.4546	9.3999	8.11262	8.66873	5.35742			6.86192
MB-4723		13.457	12.5184	5.49263	5.99062	5.5084	5.0979		5.58575	10.5136	5.49153	8.28185	5.97033	9.65767	5.50411	10.5908	6.17057	6.37899	6.80278	6.28842	6.09068	9.83418	7.98277	8.57829	5.75396			6.82261
MB-4724		13.5924	13.0526	5.43544	5.97467	7.23633	5.34756		5.20734	11.6849	5.43542	7.01876	8.47336	11.7007	5.49751	10.091	7.01387	6.03681	6.66843	6.28654	5.9363	9.72987	7.46385	8.47946	5.51498			6.51135
MB-4725		13.4571	12.577	5.87295	6.72346	6.37078	5.07983		5.41636	10.7168	5.46344	6.29217	6.30081	9.11579	5.26318	9.89774	7.20864	6.05007	6.0904	6.2488	6.30751	8.8677	7.24747	7.3575	5.1619			6.45168
MB-4729		13.5502	11.9141	5.51076	6.59916	6.89017	5.06641		5.72045	10.1541	5.58194	7.48036	6.88008	9.05192	5.60599	10.3069	5.92346	6.08307	6.64504	6.13194	6.32138	8.92472	7.29789	8.14394	5.77277			7.02976
MB-4730		12.8476	10.9409	5.68307	5.92309	6.10729	4.95888		6.1508	9.55588	5.63452	7.48338	5.79721	7.24837	5.44863	8.98787	6.18471	5.87044	6.22221	7.31146	6.19922	8.64645	7.98488	8.23231	5.64089			6.76857
MB-4731		13.5471	12.3849	5.25345	5.31438	6.6283	4.83739		5.26886	11.87	5.5354	6.58736	5.65238	8.07892	5.60013	10.9359	6.44628	6.9596	7.27555	6.43727	6.28091	10.2482	7.53338	8.51421	5.34771			6.74058
MB-4732		14.2492	12.9658	5.42505	5.16713	8.28636	5.18453		5.68383	10.7057	5.59327	6.00257	8.15295	6.99295	5.53318	9.69932	7.61295	5.92665	6.07761	5.76139	6.22395	9.40717	7.48897	8.6101	5.67213			6.89721
MB-4733		14.0491	13.0047	5.51926	5.08497	7.57579	5.16726		5.91359	11.2	5.69866	6.462	6.93094	8.45649	6.19377	10.7912	7.7023	6.0225	6.49249	6.25397	5.86393	10.0459	7.48891	8.1797	5.67353			6.96475
MB-4735		13.1447	11.6556	5.50374	5.571	6.99854	5.28183		5.88567	9.9346	5.38287	7.5083	6.60396	7.94142	5.3716	9.71341	6.6257	5.81091	5.82064	6.37453	6.14779	10.2757	8.72228	8.08414	5.57945			6.5903
MB-4737		13.9282	12.6903	5.73824	6.79688	6.40245	5.1624		6.48548	11.3102	5.64611	7.59099	6.05434	9.69127	5.42231	10.3129	6.75606	6.0378	6.36714	5.94325	6.23254	9.12152	7.32545	8.26565	5.48313			6.50833
MB-4738		12.6307	12.0791	6.96295	9.76803	6.41905	5.13194		5.56962	10.4518	5.44621	7.15045	10.4096	7.7039	5.49973	9.57343	6.89542	6.10165	6.35194	5.77236	6.26723	8.65135	8.01393	8.22955	5.401			7.15527
MB-4739		12.8188	12.2087	5.94846	7.65089	6.21246	5.33534		5.23824	11.1221	5.26969	7.33999	6.42793	7.53763	5.45373	10.0342	7.13921	5.97804	6.2555	6.64504	6.16129	9.02027	7.51893	8.33353	5.29775			6.54303
MB-4741		14.4035	12.2435	5.40368	5.00203	5.9247	5.1158		6.64257	10.696	5.71598	5.69333	6.06293	6.41078	5.89865	9.93612	6.50019	6.04079	6.24874	5.66794	5.9154	9.68567	8.72109	8.48204	5.62045			6.93415
MB-4742		13.2358	11.5233	5.76937	7.07443	6.20148	5.15799		5.64996	10.179	5.45402	7.19898	5.92047	6.99508	5.34733	9.80527	6.52862	6.08499	6.43347	5.59943	6.18947	9.62357	8.1824	8.29867	5.48293			6.94505
MB-4743		12.674	12.0054	5.48715	5.28658	6.6148	4.98897		5.46383	10.51	5.54848	6.16866	7.77802	6.30855	5.49462	9.66828	7.06369	5.93223	5.95861	5.90003	6.24418	8.72382	8.47123	8.3521	5.2087			7.14661
MB-4744		13.4087	12.0615	6.22637	8.64376	6.34913	5.26175		7.95105	10.2682	5.57822	6.85677	6.76407	7.57828	5.5586	10.3026	6.41118	5.90074	6.35786	6.90575	6.28205	9.36552	8.42787	8.57931	5.47393			6.64789
MB-4745		13.5864	12.4381	5.44032	5.40053	8.53963	5.02999		5.54738	11.4752	5.6475	7.41065	7.58886	10.6838	5.94968	9.60631	6.69177	6.29159	6.44004	5.91963	5.90689	8.92932	6.64285	8.44875	5.34653			6.36843
MB-4746		13.8851	12.5788	6.64989	9.29584	6.41556	5.11162		6.8788	10.7927	5.38318	6.86022	6.65417	7.34996	5.25015	10.2883	6.39397	6.15331	6.62936	5.91667	6.24032	9.54074	7.85831	8.19664	5.38212			6.92587
MB-4749		13.4233	12.5665	6.1381	8.2914	6.77193	5.32219		5.52117	10.5879	5.30867	7.1967	6.2092	7.0045	5.4112	10.3012	6.45884	5.80493	6.30731	5.86706	6.1955	9.18498	7.91729	8.38064	5.41456			7.13512
MB-4750		13.1201	12.2831	5.43734	5.69758	6.3188	5.15068		6.60629	10.4437	5.44802	6.32967	7.78188	6.15417	5.5153	10.4903	6.321	6.44077	7.07747	6.08476	6.24507	9.51695	7.56665	8.39542	5.62697			6.66236
MB-4752		13.4943	12.6252	5.58379	5.29699	5.68437	5.32999		7.3753	10.9834	5.47847	7.01426	11.2653	9.22211	5.50594	9.4916	6.50389	6.36859	6.69451	5.9145	6.07478	9.79255	9.111	7.80192	5.28785			6.51324
MB-4757		13.4256	12.9929	5.34293	5.25815	6.73297	5.15029		5.3805	11.421	5.27274	6.66215	7.15255	7.48384	5.52823	10.2692	6.85127	6.33521	7.01545	5.7311	5.87323	9.29576	7.0468	8.53682	5.34476			6.94297
MB-4758		13.0198	11.9828	5.51871	5.17536	7.34327	5.28855		5.81305	9.96544	5.56587	6.89579	6.35325	7.15546	5.58711	10.3129	7.97432	6.39544	6.67315	7.55701	6.427	9.61319	8.09869	7.86159	5.74601			6.91914
MB-4760		13.3342	12.2704	5.40253	5.79708	6.79449	5.15091		5.93904	11.1028	5.63512	6.19236	6.99722	7.32655	5.21483	10.3959	7.07352	5.77957	5.88291	5.63154	5.90434	8.97553	8.03669	7.96349	5.40179			6.91173
MB-4762		12.8025	12.0996	5.63682	6.24052	6.01601	4.88967		5.45474	10.7443	5.48701	7.62252	7.00724	6.94034	5.77655	10.261	7.01918	5.74918	5.91778	6.50096	6.18747	9.33729	8.63774	8.41718	5.70664			7.10097
MB-4763		13.7019	13.0346	5.46584	5.71262	7.05168	5.09774		5.44231	11.1343	5.26218	6.33929	6.02974	8.42663	5.62583	10.8059	6.20687	6.632	7.07986	5.75844	6.43279	8.78554	7.05598	8.34951	5.29087			6.83987
MB-4764		13.0315	11.7824	5.6715	7.72986	5.99911	5.30307		5.8921	10.506	5.41609	7.08842	10.0706	7.94063	5.47746	9.64138	6.90803	5.79345	5.82846	6.14993	5.98886	8.91837	8.03943	8.52612	5.7723			6.77576
MB-4767		13.3827	11.8944	5.32646	5.53594	7.47839	5.1297		5.4611	10.1887	5.5284	6.24156	5.94129	6.19569	5.63696	9.65747	6.4449	6.10211	6.69316	5.89995	6.71072	8.40295	6.76623	8.34888	5.36399			7.08908
MB-4769		13.8349	12.9317	5.48989	5.33224	6.49579	5.30296		6.4275	11.7573	5.42774	8.34998	10.7911	9.29704	5.83092	10.6757	7.43163	6.48994	6.95002	6.30859	6.20204	9.82391	7.5198	8.65455	5.3271			6.57945
MB-4770		13.4421	12.7492	5.49288	5.43942	6.35392	5.16249		6.18854	11.1571	5.3435	7.34	7.57656	11.0417	7.02183	9.67146	6.62713	5.97263	6.45265	6.32239	6.06035	9.2136	6.25866	8.08804	5.7254			6.56549
MB-4771		13.3303	12.5216	6.18251	8.5845	6.52446	4.89859		7.34909	11.4404	5.36709	7.01301	7.70402	6.41617	5.30585	10.1911	6.70436	6.04857	6.5255	5.90467	5.87378	9.40262	7.97575	8.71968	5.32752			6.58353
MB-4778		12.9805	12.0244	5.95475	6.5507	7.96194	5.01652		5.37238	10.2636	5.60616	6.21506	5.94146	6.64705	5.46388	9.37761	6.66502	5.7167	6.13118	6.05391	6.39374	9.161	8.27944	8.38515	5.31784			7.05431
MB-4779		12.4429	11.2982	5.45262	6.30656	6.39476	5.24411		5.83473	10.1977	5.4299	7.18073	6.75294	6.91841	5.49456	9.38733	6.61666	5.92663	6.34181	5.44815	6.31825	8.45781	7.67707	8.52999	5.51661			7.09211
MB-4782		13.0013	11.4391	5.32191	5.11353	7.26116	5.04647		5.66575	10.4811	5.34249	7.14597	9.11176	5.7576	5.41654	8.90186	6.84198	5.85593	6.20683	5.72413	6.68876	7.81896	8.06767	8.21159	5.33439			7.002
MB-4784		12.5232	10.7513	5.62447	7.11316	7.40457	5.15201		5.59018	10.5603	5.33156	7.35789	7.57898	7.28369	5.93389	10.9	6.49288	6.44913	7.27053	5.86105	6.6245	8.74252	7.84018	8.98543	5.55088			7.63804
MB-4785		13.3857	11.5378	6.5275	9.8801	7.58881	5.31399		5.56617	10.115	5.42639	7.23081	6.08336	8.43844	5.61585	10.1786	6.29118	6.3398	6.87539	5.78613	6.52592	8.97913	7.6603	8.69969	5.28996			7.20688
MB-4787		13.7043	12.4581	5.51857	5.64788	7.12903	5.20482		5.50448	10.8818	5.27446	7.73115	7.43818	6.67287	5.66942	10.0227	6.47412	5.74663	6.59944	6.75595	5.98192	9.83483	7.88237	8.66453	5.32772			6.95494
MB-4790		12.9587	12.3013	5.6603	7.3566	5.89305	5.30374		5.68884	10.6096	5.4009	7.41866	8.74216	8.43767	5.47725	10.1599	6.53144	6.31149	6.49877	6.41175	6.2896	9.86345	8.09027	8.07797	5.49423			6.93534
MB-4791		13.8516	12.302	5.5577	5.74014	7.5566	5.2723		6.12539	11.1375	5.53123	6.15966	6.72668	6.52224	5.51744	10.5089	5.89458	6.47739	7.02389	5.81874	6.12487	8.55861	7.24489	8.5469	5.29728			7.20051
MB-4792		14.4413	14.0992	5.31762	5.5027	7.16898	4.93754		5.54865	12.4363	5.55942	8.11319	7.98251	8.65714	6.59978	9.77148	7.03796	5.98827	6.43947	6.07918	6.31425	9.64934	7.99627	8.01889	5.4965			6.73616
MB-4793		13.3433	11.9454	5.55807	5.55926	6.33524	5.37501		5.41399	11.7361	5.43345	7.8126	6.2281	10.2808	8.41649	10.1646	6.57603	6.40951	6.98612	5.80905	6.31162	9.31231	7.62883	8.4245	5.4489			6.9618
MB-4794		13.519	12.4087	5.40294	5.20645	7.11254	4.97959		6.25491	10.4282	5.25963	7.01873	6.15818	6.12887	5.54646	9.92858	5.94078	6.21771	6.81748	6.30505	6.04715	9.49747	8.31512	8.37722	5.4291			6.67979
MB-4796		14.0451	12.8622	5.39077	5.72781	5.6849	5.23223		5.5869	11.1345	5.45258	8.86051	5.44128	6.43768	5.23391	10.4047	6.66883	6.31325	6.80598	6.19576	6.30111	8.79745	6.67224	8.43054	5.32571			6.51907
MB-4797		13.728	12.4782	5.45131	6.60745	6.4565	5.12021		5.37503	10.1692	5.17564	7.4164	5.85508	5.82325	5.51009	10.0599	6.61116	6.54477	6.76273	6.21321	6.59988	9.06503	6.75504	8.32455	5.62824			7.20968
MB-4798		13.2182	10.1637	5.85429	9.23198	6.54053	5.19328		6.3413	9.16695	5.33085	6.6637	8.31575	6.67679	5.43254	9.94336	6.10257	5.58518	6.5245	6.04382	6.62892	8.42346	7.66923	8.42718	5.30624			7.62638
MB-4800		12.9044	11.8715	5.40608	5.42128	6.80585	5.11821		7.98946	10.4304	5.43453	9.1611	6.31232	7.05735	5.77186	9.32678	6.60433	6.30701	6.58784	6.07536	6.86259	9.64969	8.38021	8.29569	5.21462			7.09229
MB-4801		13.9299	11.8544	6.04364	7.90997	6.55782	5.24648		5.5814	10.0563	5.34471	8.21572	10.5821	9.138	5.43535	9.72968	6.32958	6.25097	7.06019	6.4564	6.40912	9.19785	7.69309	7.92811	5.44329			7.24019
MB-4802		13.6135	12.3715	5.32495	5.77911	6.32548	5.18682		5.72334	11.5404	5.42403	7.0261	5.90256	6.65848	5.36803	10.6693	5.94779	6.59274	7.11601	5.81763	6.51331	9.64799	7.641	8.60411	5.38817			6.75595
MB-4805		13.248	12.585	6.08786	8.14691	5.67859	5.1734		5.64877	10.3947	5.23386	7.72615	6.90449	9.17552	5.602	9.5852	7.10057	5.92064	6.36771	5.60423	6.0411	9.75959	8.31847	8.19285	5.44678			5.95522
MB-4806		13.2055	11.9456	5.47732	5.27219	6.79487	5.25817		6.32967	10.3474	5.38499	7.15061	7.31707	7.91265	5.52773	9.94503	6.86174	6.37076	7.00027	6.1529	6.43922	9.03599	7.91783	8.12032	5.43969			6.81126
MB-4809		14.242	14.3198	5.3717	5.34589	8.50434	5.31762		5.15593	11.5069	5.37136	6.82702	6.33959	7.19085	5.38468	10.3535	7.44253	6.41306	6.86182	6.11107	6.23315	9.49916	7.38685	8.04072	5.62499			7.0327
MB-4814		13.6454	12.3854	6.94694	9.36155	7.44298	5.15104		5.36921	10.523	5.38119	7.43849	10.5817	9.73682	7.55901	10.6592	7.07859	5.95919	6.86103	6.18639	6.41086	8.60914	7.73844	7.99994	5.20634			6.96689
MB-4818		13.1322	11.9293	5.41569	5.98203	7.47252	5.05353		5.254	10.2543	5.05871	7.04309	5.30134	7.37148	5.41437	9.91938	5.92517	6.25719	6.52197	5.60569	6.29931	9.15847	7.89972	8.52926	5.16723			7.05908
MB-4820		13.077	11.4414	5.35674	5.59681	7.8381	5.32735		6.05038	9.07416	5.32898	6.32259	5.87895	8.25664	5.56769	8.9605	5.99023	6.1023	6.63048	5.81118	7.15612	9.10129	8.31386	8.46752	5.48786			7.34461
MB-4822		13.1612	11.7374	5.75044	7.91296	6.39567	4.94942		5.13443	10.2031	5.17089	6.78484	6.55966	8.80988	5.45622	9.80109	6.56574	6.20532	6.5613	5.8024	6.1697	8.89099	7.9102	8.31861	5.44131			7.07812
MB-4825		12.8607	12.1704	5.35387	5.24344	7.10529	4.90194		6.56045	9.98638	5.4154	7.69915	5.91326	6.67044	5.36697	9.97124	6.71056	5.95483	6.49095	6.01061	6.38441	9.05435	8.05695	8.2208	5.37613			6.80736
MB-4827		13.0284	11.384	5.4259	5.70262	6.40973	5.29583		5.63463	9.85423	5.47366	8.54778	6.73903	7.35912	5.44021	9.82511	6.81022	5.9909	6.60707	6.36156	6.12569	9.1472	7.0255	8.20174	5.5961			6.94377
MB-4828		13.3669	12.775	5.30302	5.45438	6.17298	5.48245		5.95233	10.828	5.62058	6.66633	7.74946	6.35173	5.58518	10.8119	6.94582	6.42525	7.14139	6.15639	6.19401	9.39422	7.4049	9.08832	5.54852			7.60785
MB-4829		13.7682	13.3674	5.96814	7.2146	6.20649	5.17906		5.56293	11.082	5.55913	6.48221	6.44145	6.432	5.51932	9.95092	6.67907	6.27671	6.63779	6.07524	6.18176	9.39614	7.84687	8.26958	5.21498			6.68511
MB-4832		13.0347	12.5251	7.42002	10.4253	6.27832	5.18469		5.59529	10.8766	5.63024	7.61906	7.35189	8.03951	5.37473	10.0432	6.91652	6.02239	6.13743	6.26498	6.256	9.16562	7.55972	8.19452	5.3155			6.88438
MB-4834		13.1672	12.9953	6.25351	6.14502	6.99352	4.92581		5.50629	10.8934	5.31246	6.69147	5.79337	6.69435	5.90204	10.8347	6.71137	6.65302	7.15246	5.95816	5.96108	8.4145	6.55011	8.46932	5.32103			6.86597
MB-4836		13.3355	10.275	5.26779	6.14666	5.58125	5.00444		9.31908	9.83495	5.54275	8.03064	6.15923	7.25692	5.45711	10.7402	5.859	6.64363	7.42475	6.15186	6.12615	9.87158	8.37263	8.28734	5.15494			7.69483
MB-4838		13.3563	12.0917	5.89966	7.65101	6.44413	5.02046		6.17676	11.2231	5.61626	5.68938	5.48388	8.44322	5.48274	10.375	5.58287	5.96844	6.37509	6.15094	6.1871	10.8062	8.91833	8.53942	5.42538			7.33433
MB-4839		13.4728	12.0743	5.6819	7.1337	6.952	5.48906		5.74734	10.4333	5.61223	6.27677	6.24005	8.8797	5.26408	10.3156	6.73107	6.00898	6.37617	6.21664	6.02215	8.87184	7.3273	8.24741	5.38446			6.97879
MB-4843		13.1148	12.0782	6.14666	8.3747	6.58276	5.08519		5.6354	10.5892	5.49904	7.77543	7.45583	7.29234	5.19771	10.3476	6.87577	6.48104	6.96899	6.35093	6.60251	9.18248	7.54316	8.3145	5.51057			6.78344
MB-4845		12.8611	11.7375	5.59418	7.07866	6.33435	5.43513		5.82763	10.6174	5.55329	7.33351	5.96368	6.80268	5.52794	9.84125	6.86723	6.15661	6.71525	6.20894	6.23637	9.10237	8.02612	8.27939	5.56221			6.78415
MB-4846		13.8917	12.5748	5.95921	7.22277	6.33547	5.20837		5.36421	10.5514	5.32981	6.8239	6.01684	7.72125	5.29561	10.1642	6.45395	5.98094	6.5432	6.02486	6.14942	10.1331	7.70911	8.45202	5.41853			7.14941
MB-4849		13.4945	12.0375	5.39205	5.43502	7.62216	5.05475		6.45163	10.4328	5.18981	7.93967	5.98854	6.68841	5.35646	10.0717	6.16491	6.18995	6.7541	5.87471	6.2989	9.24057	7.96002	8.68156	5.42662			7.15936
MB-4851		14.1494	12.5087	5.794	7.28385	6.12409	5.24093		5.54887	10.6237	5.61771	7.46159	5.65193	8.02871	5.49065	10.0727	6.57381	6.19033	6.46193	6.57872	5.88264	9.75966	8.43109	8.34769	5.48581			6.70717
MB-4853		13.332	11.5722	5.33229	5.81596	7.08158	5.21835		6.90208	9.83202	5.29282	7.04477	7.58656	7.58558	5.24751	9.1728	7.04118	5.807	6.08067	6.54279	6.20716	8.84889	8.03559	8.20323	5.3973			6.64111
MB-4855		13.332	11.5499	5.9481	7.10762	8.4226	5.41678		5.8002	10.5649	5.51719	6.79595	6.20134	7.21587	5.64499	9.96617	6.37046	5.61335	6.04258	7.98091	6.25714	10.0913	8.8339	8.63677	5.16616			7.07951
MB-4858		13.2834	11.7422	5.44795	5.94886	7.38895	5.19993		6.28296	10.6631	5.43994	7.30657	6.86356	8.77006	5.41667	9.96833	6.58374	6.05651	6.36865	5.55155	5.69669	8.74492	6.78905	8.23221	5.36726			6.89897
MB-4859		13.4612	12.1511	5.20765	5.47893	7.08455	5.22214		6.2148	10.3227	5.56632	7.84982	8.2394	9.14307	5.52684	9.55036	7.52777	5.8633	6.18402	6.04381	6.07784	8.70675	8.0579	8.66132	5.47882			7.35577
MB-4860		13.3431	12.3743	5.52426	5.93962	6.25695	5.13314		5.57963	11.2453	5.49316	7.68518	7.02332	7.73894	5.3442	10.0119	6.31075	6.34437	6.72866	6.09081	5.9435	8.34696	7.35395	8.30497	5.36314			7.27083
MB-4862		13.4012	13.0265	5.37554	5.66453	8.18421	5.29696		5.21868	10.8984	5.44472	6.93424	5.73988	7.44437	5.50578	10.2813	7.0062	5.84892	6.44945	6.53966	5.64487	9.57326	6.87918	8.14056	6.05598			6.64135
MB-4865		13.4084	12.9002	5.31533	5.30175	6.55418	5.25548		5.49358	11.9654	5.37353	5.98048	7.16029	8.14675	5.53069	10.3897	7.48002	6.15726	6.53011	6.29734	6.38911	9.19696	6.90668	8.02831	5.44012			6.76849
MB-4866		13.2284	11.276	6.42887	9.01374	6.41611	5.02002		5.691	10.2098	5.45819	7.21137	6.64116	9.75575	5.22221	10.1154	6.18382	5.99365	6.29734	6.14442	6.00445	8.38776	7.4972	8.62175	5.41968			7.03906
MB-4867		13.1681	11.8072	5.9636	8.23167	5.93336	5.14917		5.22617	10.394	5.35933	7.44993	6.83174	7.51785	5.52294	9.9995	6.95277	6.18354	6.457	5.81528	6.1389	8.91401	7.34983	8.31867	5.52774			7.11627
MB-4869		13.4521	11.7279	6.29504	8.56934	6.44955	5.20772		5.74644	10.6496	5.31751	7.48532	5.78662	7.63581	5.33526	10.7174	6.06505	6.35473	6.68795	6.3131	5.82122	9.53765	8.1227	8.74322	5.36649			7.04721
MB-4870		12.9828	12.1822	5.06428	6.45015	7.09264	5.2532		5.56701	10.4301	5.4997	6.7278	6.7464	8.8716	5.59846	9.83932	6.80112	6.10354	6.73414	5.60429	6.11634	8.85573	8.34688	8.72917	5.2677			7.6059
MB-4871		13.6919	12.579	5.4349	5.10495	9.44837	5.25885		5.58135	10.4822	5.39703	8.30102	6.65392	10.6348	5.48054	10.8624	6.94813	6.48952	7.0101	6.28748	6.13777	10.1378	8.02907	8.76549	5.48632			6.94259
MB-4872		12.8573	11.9702	5.35833	5.61335	6.87498	5.09632		5.74263	10.2876	5.4484	7.17425	8.32147	6.09307	5.55849	9.00194	6.92635	5.87032	6.00973	6.80465	5.94706	8.02994	7.24093	8.25666	5.41395			7.34542
MB-4873		13.3749	12.1128	5.26293	5.55095	5.87102	5.22012		5.72896	10.4064	5.22476	7.47002	5.9153	7.06227	5.6082	10.0562	6.52096	5.98711	6.63352	5.71114	5.97444	9.47869	8.03059	8.72231	5.26661			6.8184
MB-4876		13.2025	12.2028	5.32315	5.96103	7.6113	5.25024		5.21187	10.5107	5.27139	5.99603	6.84771	6.77135	5.77466	9.50926	6.82906	5.68565	5.74	6.526	6.13925	8.94569	7.11852	8.0489	5.30876			7.26698
MB-4878		13.5591	11.9748	5.4887	5.5412	6.68593	5.18137		5.56092	10.7157	5.60722	7.95912	8.92901	8.31038	6.62272	10.1957	6.66727	5.88964	6.57261	6.38965	5.92025	8.8556	7.98886	8.44911	5.38516			7.11937
MB-4879		13.8734	11.7266	5.30308	5.53927	7.80531	5.02326		5.75828	10.1982	5.37005	7.38165	6.42406	10.5798	5.72094	10.4768	6.5173	6.48755	7.17984	5.45602	6.38291	8.97098	7.18804	8.18895	5.51225			6.77632
MB-4880		13.1978	10.6946	5.39139	5.20125	6.14225	5.19407		6.09748	10.0406	5.41643	6.33143	6.94153	6.85287	5.32926	9.53903	6.05641	5.94617	6.26258	5.85871	5.98021	9.20174	6.42593	8.49964	5.36713			8.48465
MB-4881		13.7792	13.4178	5.35515	5.3092	9.107	5.18446		5.55152	11.5651	5.40667	7.06525	6.01488	10.7965	5.63525	10.4089	8.05341	6.36706	7.02879	5.72159	6.44531	9.58426	7.2996	8.63146	5.37142			6.47195
MB-4882		13.0835	12.1876	5.76483	7.72193	6.80795	5.24304		5.45102	10.6274	5.68007	8.29956	7.13639	9.36729	5.51067	10.3281	7.30612	6.13844	6.79078	5.88345	6.07761	9.11563	7.36516	8.49146	5.38549			7.25177
MB-4883		12.6192	12.0629	5.52257	5.92873	6.13688	5.27949		5.35978	11.1218	5.3155	8.04013	7.1511	7.4625	5.57424	10.0623	7.53107	6.13519	6.81608	5.7637	6.26723	8.89551	7.45538	8.13628	5.07272			7.04525
MB-4886		13.3806	12.7067	5.38321	5.40399	6.25969	5.14701		5.51936	11.2916	5.28751	6.9892	6.28214	7.7533	5.47433	10.9609	7.22155	6.33256	6.8087	6.14205	6.1252	9.33561	7.2405	8.4432	5.34657			6.56379
MB-4887		13.0512	12.1541	5.03311	5.44191	6.283	4.96879		5.24912	10.8766	5.1445	7.41417	7.07565	7.66404	5.50679	10.6543	7.32148	5.84863	6.67864	5.96006	5.92149	8.50066	7.31722	8.41046	5.36852			6.94678
MB-4888		13.5621	12.5675	5.49787	5.39751	7.65041	5.15958		5.66797	11.7851	5.57205	7.84446	11.1057	9.23461	5.42623	9.5086	7.86548	5.93061	6.61327	6.00399	6.20674	9.35394	7.33952	8.48956	5.51997			6.65846
MB-4893		13.9073	12.7458	5.29305	5.11439	7.3678	5.28113		5.50218	11.1597	5.49889	6.95348	7.95052	9.4842	5.49405	9.5754	7.98196	5.81503	6.20516	6.1496	6.01247	8.88176	7.18931	8.64481	5.33141			6.91955
MB-4894		14.0707	13.1749	5.88483	7.77327	6.29472	5.26269		5.94215	11.4909	5.73514	8.10885	9.6547	8.69856	5.44511	10.2288	6.91635	6.09778	6.82204	6.3417	6.27291	10.2552	7.50651	8.15731	5.52343			6.89418
MB-4896		13.8167	12.6094	5.14574	5.53456	6.85038	5.2173		5.3824	11.331	5.38399	7.38428	7.1691	8.50626	6.43332	10.7088	6.86531	6.42323	6.96299	6.17196	6.05154	8.54523	7.42794	7.93493	5.23771			7.44983
MB-4897		13.2472	12.0214	5.66797	7.12466	6.60259	5.12874		5.32611	10.5568	5.29491	7.12106	8.41718	7.63584	5.39828	9.49683	7.19186	5.81064	6.05624	5.9259	6.34007	8.41797	7.89919	8.23016	5.25364			7.23156
MB-4898		13.0282	11.4265	6.04743	8.73456	5.17425	5.19892		5.47313	9.81044	5.38637	8.0298	7.09939	5.86754	5.44077	10.0944	6.55598	6.05777	6.57562	5.96566	6.3038	9.23551	7.44183	8.68482	5.35529			7.38435
MB-4899		13.5064	12.304	6.39382	9.12396	6.91657	5.06712		5.8784	10.6953	5.35504	7.16889	7.22529	8.33753	5.51859	9.70106	7.20362	6.28039	6.89796	5.4879	6.37914	9.33383	8.03308	8.31567	5.4855			6.76271
MB-4900		13.3716	12.7692	5.44224	6.28109	5.67751	5.10541		5.38079	10.893	5.40435	7.83466	7.50412	9.46132	5.66892	9.99573	7.72453	6.35691	6.56882	5.64422	6.22235	9.30524	7.5794	8.02237	5.64003			6.87752
MB-4904		13.3423	12.4435	5.15848	5.41974	7.02797	5.19399		5.85596	11.5002	5.43072	5.84572	7.11311	6.43307	5.51073	10.3609	6.50491	6.15184	6.64519	5.79377	5.83533	9.46431	6.92818	8.45672	5.50697			7.18085
MB-4906		13.4829	12.4894	5.22799	5.66832	8.23542	5.14115		6.19825	10.2765	5.34432	7.26215	6.71008	9.69994	5.5139	10.1516	5.97673	6.60069	6.97316	5.88745	6.17979	9.69582	7.90959	8.35194	5.34374			7.75104
MB-4908		13.9063	12.6236	5.52266	6.72685	6.0235	4.9286		5.86772	10.5914	5.6746	9.33848	5.69024	7.97395	5.49234	10.4232	6.56674	6.14188	6.92206	6.1632	6.12647	9.8282	7.45619	7.90606	5.21281			6.68831
MB-4911		13.6131	12.7553	5.2398	5.25368	7.34578	5.02353		5.5362	11.4349	5.54722	7.95599	11.2351	10.7315	5.48746	10.0777	7.80795	6.49384	7.20801	5.92831	6.02323	10.2693	7.40688	8.2008	5.54287			6.94199
MB-4912		13.2211	11.8	5.87221	7.1446	7.18148	5.39081		5.70276	9.88499	5.42178	7.78977	5.61044	6.27507	5.55698	9.32586	6.17163	6.27423	6.67973	5.89835	6.1757	9.6588	8.69304	8.40784	5.39329			6.65966
MB-4925		13.3609	12.1228	5.95348	7.61001	6.82879	4.96805		5.50459	10.4408	5.12357	6.47967	6.19801	7.04916	5.51833	9.55057	7.01526	5.85956	6.30959	6.11936	6.02193	8.97665	7.3754	8.44542	5.37469			7.00838
MB-4928		13.5002	12.4515	5.28495	6.30226	8.23474	5.09481		5.56111	11.4152	6.39553	8.61123	8.22178	9.13313	5.43067	10.1808	7.002	6.22744	7.09348	5.90703	5.93923	8.98968	6.80789	8.40397	5.31993			6.705
MB-4929		14.1133	12.3588	5.37945	5.3681	6.89333	5.16119		5.20488	11.3102	5.94508	7.31327	5.95786	8.26189	5.53473	10.7433	6.12886	6.31479	7.40924	6.00339	6.7205	8.80787	7.57879	8.69939	5.38628			7.28238
MB-4930		13.8072	12.4397	5.55025	5.96988	7.75553	4.95615		5.61859	10.2363	5.54708	7.04262	6.4402	10.0816	5.41001	10.6088	6.19767	6.26595	7.07417	6.25251	6.41216	9.64195	7.44524	8.69671	5.36323			6.63044
MB-4931		13.5485	13.371	5.56696	5.5006	6.05952	5.29287		6.16599	11.5956	5.26705	6.35722	13.1668	9.92601	5.50825	9.42435	8.30497	5.73565	6.00782	6.23602	5.89492	9.67975	7.42109	8.27693	5.15617			6.85458
MB-4933		13.322	12.3053	6.24823	7.01811	7.31202	4.95011		6.39971	10.821	5.35104	6.44016	10.5495	8.1746	6.40309	9.26302	6.68906	5.85661	6.74539	6.20837	6.01136	9.5077	8.14243	8.33396	5.3755			7.52032
MB-4934		13.5834	12.5252	6.18131	7.69062	7.45987	5.22719		6.28996	11.0038	5.31131	6.86089	5.73333	6.43746	5.53637	10.6449	6.7096	6.42353	6.88657	5.96314	5.9976	9.99467	7.51439	8.819	5.45833			6.61926
MB-4935		13.5748	11.4966	5.67191	5.27397	9.01538	5.26537		5.24916	9.9674	5.37484	8.04321	6.57848	9.40208	5.62754	10.6906	6.48802	6.45658	7.39485	5.86134	6.19815	9.08655	7.3291	8.0794	5.33748			7.73143
MB-4937		14.3195	12.7694	6.89424	9.84443	6.26747	5.00376		5.70541	10.8595	5.44653	7.36899	9.55772	9.72432	5.37354	10.6825	7.15176	6.44886	7.2804	6.22888	6.13842	10.1173	7.62964	7.63759	5.35448			6.74005
MB-4938		13.5804	12.4723	5.46456	5.29801	7.14454	5.22761		5.83089	11.2144	5.42016	8.14769	7.64935	11.2697	5.54014	9.85374	7.91628	6.18181	6.91322	6.1618	5.73218	9.64677	7.73584	8.19702	5.50838			6.67261
MB-4941		12.9013	11.5011	5.71433	7.80232	7.36311	5.0491		5.14067	10.0296	5.39729	8.47492	7.35705	7.87471	5.75641	10.5358	7.088	6.73248	7.4005	6.13557	6.12212	9.11262	8.51337	8.625	5.53121			7.51515
MB-4942		13.782	12.567	5.48227	5.19702	7.85011	5.10883		5.64517	11.6695	5.44597	6.99528	9.30907	7.74776	6.03599	9.96463	7.23751	6.16711	6.5445	6.39678	7.25091	9.50947	7.47088	8.40266	5.71232			7.15236
MB-4944		13.2825	12.3771	5.27309	5.18285	6.19304	5.37058		6.36672	10.6221	5.69976	8.09767	5.67657	7.78841	5.8056	9.78155	6.39902	6.0452	6.28789	5.93584	5.9872	9.7974	8.06118	8.43884	5.53574			6.68948
MB-4945		13.7146	11.9028	5.31739	5.29058	8.81056	5.21679		6.20958	10.3702	5.41107	6.37241	7.27571	8.49402	5.31159	10.3456	7.13503	6.2863	6.72842	6.56856	5.98201	9.69279	7.65884	8.20262	5.39647			7.18597
MB-4949		13.7806	12.6742	5.42154	5.69995	7.22199	5.21709		5.35531	10.5373	5.531	7.2069	8.61072	8.70276	5.50779	10.4852	7.04685	6.29466	6.91662	6.21345	6.18096	9.41252	7.53013	8.5528	5.30519			7.47
MB-4950		13.2202	12.2189	5.8657	7.52773	6.83892	5.12785		5.66315	10.7847	5.53127	7.73792	6.08655	8.23505	5.42708	10.3558	6.78894	6.50351	6.99873	5.73023	5.9364	9.62915	7.84389	8.63677	5.59798			6.79134
MB-4952		13.8093	12.6942	5.22704	5.02635	6.79854	5.37433		5.39874	10.8232	5.40503	5.88563	6.27981	9.34342	5.4878	10.5283	7.20398	5.94707	6.47852	5.8125	5.69586	9.17429	7.56302	8.49112	5.5096			6.77455
MB-4956		13.8996	12.826	5.53997	5.85728	6.30615	5.0868		6.00251	10.6627	5.52775	7.4513	6.31898	7.72923	5.49808	10.2558	6.31359	6.25886	6.63757	6.00865	5.47077	9.47871	7.40808	8.78478	5.30137			6.87084
MB-4957		13.2413	10.5318	5.64259	8.46205	6.16026	5.36838		6.17624	9.49412	5.32951	6.72061	5.82129	6.5486	5.37679	10.3579	5.74917	5.96402	6.42304	5.72681	5.68347	10.4854	9.27195	8.77685	5.39473			8.30303
MB-4959		13.0836	11.6807	5.4274	5.50541	6.31498	5.05995		6.2214	10.1419	5.60085	7.00517	6.32541	8.06176	5.60692	9.73013	7.24206	5.64159	6.21449	5.73421	6.03551	9.2394	8.72171	8.56987	5.32884			7.43476
MB-4961		13.4223	12.2885	5.77578	6.82943	5.73707	5.40783		6.37779	10.531	5.5237	6.71646	6.4373	8.36933	5.40492	10.5141	6.47758	6.46247	6.69691	6.48917	6.12209	9.50079	8.01688	8.48825	5.19767			6.83546
MB-4962		13.3549	12.1712	5.41971	5.70113	6.29247	5.29896		6.4106	10.4877	5.35068	8.13974	9.01016	8.47035	5.58588	10.3727	6.41361	6.05371	6.51118	5.80557	6.0026	9.45025	8.48673	8.88393	5.58908			6.85665
MB-4965		13.3785	12.3954	5.48908	5.53105	6.98379	5.24006		5.85524	10.678	5.39654	7.65035	6.63	7.2883	5.27867	10.3289	6.43922	6.0881	6.58765	5.81272	5.83598	9.63523	8.27242	9.00529	5.67137			7.04576
MB-4966		12.9837	11.9529	5.4633	5.63451	6.52817	5.19788		5.64185	10.3705	5.45121	6.35354	6.51751	7.57042	5.49125	9.73114	6.3111	6.07022	6.37916	6.20209	5.87091	8.51749	7.45297	8.27518	5.64701			7.40841
MB-4967		13.3664	11.588	6.08306	8.00017	7.0418	5.09189		5.51432	10.5784	5.574	7.53083	6.95611	8.47072	5.48914	9.84021	7.19984	6.3258	6.68597	5.82877	6.1665	9.65279	8.41153	8.60056	5.3836			6.94377
MB-4968		13.5946	11.988	5.25956	5.00604	7.19904	5.34643		5.46422	10.3054	5.37767	6.96795	6.29467	6.47921	5.36121	9.7559	6.56312	6.06818	6.39596	5.93078	5.90241	9.6059	8.75511	8.31156	5.38393			6.87972
MB-4969		13.3865	11.6002	5.57189	5.96019	5.96866	5.28913		5.51158	10.8932	5.50515	6.95443	5.79671	6.21648	5.37218	10.5426	6.10652	6.23452	6.86912	5.73464	6.3132	9.96983	8.01549	8.67488	5.44905			7.05996
MB-4970		14.1065	12.2416	5.96718	6.2164	7.38652	5.25696		6.86884	10.9244	5.48793	7.55076	6.60965	6.96931	5.53396	9.9344	6.16604	6.52248	7.07069	5.64934	6.4874	9.60235	8.32283	8.49822	5.42681			6.95388
MB-4974		14.3864	12.6004	5.44422	5.39348	6.80044	5.39532		5.59393	10.6985	5.34378	5.8712	9.34582	8.05954	5.46783	10.1414	7.94887	6.03077	6.56259	6.58881	5.82853	10.0502	7.93171	8.47367	5.90196			6.61816
MB-4976		13.0073	10.9251	5.71506	6.58017	6.89558	5.34567		6.42625	9.76685	5.45046	7.97484	6.2829	6.69091	5.60341	9.76687	6.45876	6.38763	7.02038	5.42306	6.3743	9.26054	7.47726	8.62924	5.20317			6.92663
MB-4977		13.4395	11.9345	5.29698	5.38743	6.63235	5.22737		5.82504	10.5386	5.37109	6.65449	6.20216	7.20195	5.47515	9.89647	6.33899	6.15539	6.33134	5.76153	6.00876	10.2943	7.9768	8.37621	5.60092			6.48174
MB-4978		13.2069	11.8236	5.32883	5.11999	6.04512	5.11881		5.48381	10.4947	5.44032	6.68474	8.06537	7.09097	5.47748	9.75833	7.44033	5.89915	6.4155	6.10742	5.84938	9.57284	8.61948	8.70834	5.44656			7.19829
MB-4981		12.9277	11.5497	5.61086	6.4011	6.64011	5.02922		5.54704	10.1849	5.40692	9.10639	9.01704	8.33049	5.4565	9.97799	7.28685	6.47562	6.80746	5.8982	6.01401	8.72282	7.55261	8.61105	5.1233			6.85539
MB-4982		13.6407	11.7578	5.36192	5.53797	7.50919	5.25273		5.36251	10.6952	5.57701	7.51729	8.47187	9.9158	5.33671	10.1724	6.44916	6.0733	6.6263	5.69012	5.78584	9.38889	7.88808	8.76727	5.68205			7.17853
MB-4986		13.5764	12.1352	5.42001	7.28377	5.54508	5.28148		5.28826	10.5927	5.24357	6.97359	9.79685	9.38514	5.6187	9.73593	6.85299	5.85005	6.42131	5.73212	5.72472	9.74479	7.5495	8.404	5.56575			7.06585
MB-4987		13.0127	11.0512	5.57594	5.52405	5.98312	5.24658		5.43524	10.1689	5.24056	7.5729	7.21754	6.31954	5.30947	9.78637	7.59573	5.91261	6.49035	6.15998	6.18655	9.2776	7.94409	8.41193	5.13955			6.58219
MB-4991		14.1341	12.1991	5.83202	8.1047	6.20051	5.18457		7.24302	10.4323	5.67245	7.51772	6.2615	8.15911	5.75677	9.72552	6.72826	5.96601	6.45714	7.75451	6.07072	9.99036	7.8363	8.42013	5.58453			6.68049
MB-4992		13.2771	11.739	5.52571	5.49047	7.59583	5.38541		5.52043	10.4473	5.71892	8.17902	6.49084	9.50975	5.50429	9.90241	6.26801	5.83855	6.35186	6.42017	6.05746	9.33614	8.08555	8.36484	5.41645			7.24606
MB-4993		13.4919	12.2083	5.52376	6.54295	7.08647	5.30541		5.51112	10.7997	5.6616	6.8905	6.83535	7.90838	5.56386	9.77808	6.92123	5.75503	6.33269	5.89012	5.972	8.90287	6.99044	8.68602	5.30853			6.53162
MB-4994		13.4472	12.5137	6.43255	9.76625	6.8475	5.1822		5.41985	10.9224	5.78725	7.38765	5.9407	7.98011	5.36241	10.6007	6.76111	6.02526	6.37404	5.81445	6.06391	9.76122	7.29928	8.34491	5.50896			6.68411
MB-4996		12.9313	11.084	5.36979	5.97716	7.31762	5.3452		5.70549	9.74465	5.34137	7.7237	7.7017	6.49728	5.04759	10.2284	6.53699	6.11882	6.38698	5.97169	6.36751	9.72055	8.74094	8.62558	5.48473			7.25264
MB-4998		13.8292	12.5127	5.48037	5.41553	6.56461	5.17067		5.85365	11.4793	5.47111	9.45851	5.975	6.66287	5.28613	9.93943	6.14252	6.08975	6.8831	6.14517	6.28365	10.2783	9.30473	8.52796	5.39338			6.96198
MB-4999		13.365	11.7203	9.18457	12.8827	6.68833	5.15611		7.57245	10.1751	5.41664	7.87774	7.68568	8.41928	5.4508	10.21	6.48653	5.9754	6.53433	6.05967	5.96108	9.86545	8.34054	8.99255	5.40645			7.22408
MB-5001		13.6629	11.6665	8.47252	11.9352	7.01182	5.11734		5.51895	10.5782	5.39441	6.88448	6.22958	6.10108	5.5507	9.56864	6.19845	6.32314	6.84384	5.6007	5.82578	9.43948	8.43522	8.33688	5.34431			6.97824
MB-5004		13.1899	9.72392	5.86393	9.47128	7.68601	5.3699		5.86417	9.48196	5.52174	6.68543	6.31957	6.95037	5.48412	10.6794	5.99847	6.40237	6.97514	5.42613	5.89719	9.83255	8.98507	8.06524	5.34916			7.95402
MB-5008		14.0057	12.4454	5.60402	5.87212	8.17692	5.29592		6.35898	11.1414	5.59493	8.24666	5.94408	9.16286	5.94295	10.6825	7.27826	6.19216	7.35044	5.86289	5.56647	10.26	8.6861	8.23507	5.2869			7.05177
MB-5011		12.9442	10.6188	8.55701	12.5164	6.29237	5.23879		5.63077	10.1749	5.62245	7.72641	6.56239	6.69307	5.44809	9.7816	6.22752	5.77088	6.43749	5.8068	5.87342	9.10954	7.9014	8.66789	5.3683			6.99676
MB-5013		13.028	11.3616	6.09782	9.00699	6.7558	5.20534		7.31757	10.1689	5.59507	7.17699	8.31062	6.90213	5.30905	9.77121	5.82488	5.96824	6.32768	5.77929	6.36688	9.276	8.54761	8.60717	5.2605			7.16107
MB-5014		13.1639	12.4662	7.20337	10.745	5.76517	5.28541		5.80545	10.633	5.4694	5.95008	5.975	7.13445	5.41186	9.80328	7.09615	5.88903	6.3604	6.07867	5.94593	10.0086	8.21176	8.41565	5.61874			6.43714
MB-5015		13.0289	11.9059	6.62048	8.88276	6.62931	5.53593		5.42781	10.1567	5.52145	6.83283	5.74425	7.40668	5.31225	10.3667	5.9431	5.98949	6.60217	5.79688	6.15784	9.40605	7.24047	8.36989	5.42363			6.88332
MB-5017		13.6246	12.0427	5.24633	5.8175	7.25806	5.11331		6.03471	10.9579	5.36095	7.14374	6.67675	7.55096	5.44959	9.48618	7.25473	5.78605	6.027	6.26901	5.95547	9.08532	7.59847	8.67576	5.43734			6.88074
MB-5018		13.8661	11.9646	5.6739	5.40987	7.50019	5.32465		7.34537	10.3356	5.43799	6.94135	7.00123	6.09658	5.34793	9.54394	6.22684	6.4177	6.76287	5.79585	6.2113	10.2164	8.52117	8.47207	5.45815			6.75122
MB-5019		14.1546	12.6673	5.62783	5.52354	6.73729	5.05519		5.76819	11.1092	5.51086	7.00207	8.45433	7.72357	5.41365	10.2803	6.81163	6.11362	6.45436	6.10997	6.16048	9.32179	7.23196	8.13178	5.50673			6.82188
MB-5020		13.4235	11.9461	5.84118	7.03509	6.58662	5.33788		5.54961	10.275	5.35558	7.43707	7.01785	8.52733	5.32479	9.89198	6.75288	6.05007	6.60854	6.03344	6.15221	9.45591	7.77335	8.5976	5.45303			6.58863
MB-5027		13.2739	11.9345	5.6611	8.06148	5.97827	5.11193		5.84528	10.5401	5.42562	6.74981	7.47766	8.33209	5.32791	9.63852	7.22058	5.97623	6.10761	7.23561	6.08062	9.33413	7.95816	8.44388	5.37386			6.78578
MB-5033		13.2854	11.6635	5.64702	5.59315	6.31315	5.45738		5.75336	10.2188	5.35814	8.5787	5.788	10.242	5.50538	10.5438	6.37423	6.15986	6.61169	6.39942	6.67483	9.62877	8.35146	8.70819	5.53607			6.98364
MB-5035		14.0948	12.2482	5.34801	5.6546	6.38969	5.32015		5.70049	10.6222	5.4662	7.18522	7.75304	7.21643	5.38483	9.82086	6.78405	5.76982	6.52876	6.19466	6.12865	9.20671	7.55975	8.36982	5.60429			6.75223
MB-5039		13.4845	12.7055	5.43645	5.4018	7.19279	5.17796		5.48304	9.99949	5.34126	6.62469	5.87963	8.04648	5.54932	11.3479	5.93289	6.28612	7.0912	6.20317	5.61739	8.77019	7.04365	8.58651	5.79058			6.79957
MB-5040		13.7881	12.3418	5.46529	5.74574	8.09144	5.08832		6.11554	10.47	5.37853	7.39875	7.09978	9.64745	6.69119	9.28124	6.31285	6.02771	6.66555	5.57762	6.19311	9.46852	8.12523	8.41501	5.5371			8.22817
MB-5041		13.5213	12.1192	5.4742	5.63529	7.27638	5.16578		5.45704	10.9917	5.33463	5.95244	6.85524	8.24111	5.37079	9.41116	6.36687	5.97188	6.23478	5.66556	6.1893	8.72901	7.57885	8.24106	5.36266			7.06799
MB-5043		13.5748	11.7946	6.02887	7.93299	6.53508	5.21073		5.6083	9.93006	5.35629	6.34568	5.98043	7.46749	5.434	10.2691	6.72268	5.84134	6.24489	6.34138	5.94873	9.34679	7.49861	8.36599	5.52141			7.35242
MB-5044		13.6349	12.2491	5.42538	5.38247	5.49553	5.16881		6.22099	10.7933	5.54992	6.00918	6.03335	7.07093	5.40267	9.51861	5.73599	5.74169	6.40211	5.58935	5.82495	9.66674	8.56687	8.48227	5.44369			7.05367
MB-5045		13.6352	11.6267	5.31808	5.5691	7.92876	5.00224		6.18763	10.7691	5.41863	6.4313	6.42316	9.33445	5.38996	10.3041	6.90705	5.76536	6.09299	6.36083	6.56925	10.256	9.74233	8.07369	5.7176			7.15485
MB-5048		13.93	12.0344	6.9202	10.3718	6.07415	5.28156		5.89415	10.113	5.40738	8.16132	6.29226	7.90682	5.40961	10.4264	6.3087	6.11375	6.76945	5.7875	6.20695	9.74996	7.56232	8.40384	5.45598			6.56748
MB-5049		14.1069	12.6462	5.50642	5.65401	6.13983	5.082		6.30035	10.2743	5.34601	6.8711	5.81495	7.67385	5.52085	9.80783	6.36738	5.88308	6.18454	5.82459	5.72887	10.1559	8.02816	8.26333	5.58385			6.5251
MB-5050		13.113	11.8954	5.49797	5.58491	6.35088	5.29657		5.59506	10.4803	5.567	7.83142	6.26465	8.52797	5.30595	9.91699	7.22624	6.01667	6.30941	5.88193	5.89994	9.71042	8.56886	8.34513	5.30515			6.61249
MB-5052		13.3483	12.3728	5.31939	5.08941	7.7061	5.05291		5.25002	10.6522	5.51062	5.91728	6.4078	7.18528	5.59508	9.40464	6.75747	5.87838	6.15831	5.5839	6.11441	9.06322	7.05824	7.96858	5.41261			6.89575
MB-5053		13.3041	11.8776	5.5337	7.13354	6.41492	5.52296		6.80838	10.541	5.52598	6.96774	6.71863	8.32619	5.72606	9.97859	6.71595	5.85209	6.37472	6.1558	6.10026	9.81467	8.20422	8.30317	5.5676			7.37771
MB-5054		13.3549	12.2297	5.41357	5.36658	6.66914	4.71294		5.65678	10.9887	5.12065	6.27225	7.73042	10.397	5.53053	10.1033	6.93917	6.13223	6.43868	5.62244	5.99152	9.58567	7.6811	8.28858	5.55573			6.70787
MB-5057		14.1556	13.0269	5.15892	5.31182	7.18184	5.40969		6.59526	12.0799	5.40654	6.89441	8.4689	9.89818	5.53196	9.56156	8.11725	5.55623	5.93313	5.50445	6.1773	10.0731	7.70766	8.07038	5.39574			6.61291
MB-5058		12.8944	11.7728	6.40606	8.61564	7.0269	5.08755		5.46338	10.2541	5.48734	6.68872	6.49505	7.64123	5.58272	9.17312	6.91259	5.51366	5.89455	5.88395	5.76525	8.97128	7.18794	8.48643	5.33304			7.08816
MB-5059		13.2147	11.5811	8.11511	11.4659	7.25236	5.66131		7.02881	10.1774	5.4717	6.92073	7.05508	7.88571	5.4906	9.93632	6.73797	5.88743	6.35288	6.01209	6.05836	9.41785	7.78444	8.21825	5.6021			6.79436
MB-5060		13.1046	11.4949	5.41775	5.95313	7.14587	5.10877		5.53453	10.236	5.69449	8.56051	6.21618	7.09381	5.5519	10.2167	6.7626	6.55361	6.82105	5.89851	5.89225	9.69842	7.86776	8.75682	5.39198			6.97173
MB-5061		13.8068	12.126	6.03249	8.60509	6.45166	5.25651		5.68411	10.1132	5.42938	6.44921	5.73466	6.81107	5.45948	10.1829	6.64148	5.77468	6.39033	5.99079	6.00336	10.5433	8.45372	8.85729	5.36956			7.04585
MB-5062		13.8576	12.4041	5.68738	7.71635	6.41935	5.28172		5.57232	10.2387	5.33712	5.98482	5.80662	7.85933	5.54274	9.85532	6.83275	5.54281	6.20299	5.6313	5.81632	10.3447	7.81951	8.8693	5.39054			6.48875
MB-5063		13.6849	12.9975	5.50101	5.44905	8.34191	5.09812		5.56731	10.2501	5.28315	8.57074	6.52896	11.2764	5.39241	10.3971	8.20801	6.89374	7.53081	6.31402	6.78982	8.81741	6.12811	7.35486	5.52834			6.87308
MB-5064		13.3086	11.7924	5.87365	6.49696	6.64954	5.22136		5.60433	10.213	5.37773	7.24385	10.3268	10.0134	5.54662	10.1952	6.91999	5.83043	6.73009	5.42056	6.35089	9.35502	8.0423	8.59122	5.62688			7.27588
MB-5065		13.3063	12.3015	5.41952	5.41997	7.24987	5.215		5.75358	10.4893	5.50497	5.88532	11.6698	7.54361	5.44351	9.53529	7.09396	5.50671	5.9361	6.32343	6.00806	9.02892	7.34037	8.05994	5.28766			6.88987
MB-5066		13.2956	11.9885	6.07062	9.31277	6.32389	5.12076		5.145	9.82897	5.52038	7.12243	6.11111	8.99962	5.29384	9.80741	6.67194	6.08263	6.26101	6.55742	5.82422	9.82299	7.82968	8.26882	5.55394			6.76778
MB-5068		12.5492	10.4597	5.35139	5.47295	7.47399	4.99652		5.75201	8.87558	5.27654	7.63391	8.9721	8.5077	5.51204	9.8372	6.28846	5.73358	6.34895	6.08402	6.5128	9.08293	8.92435	8.61983	5.38271			7.57221
MB-5070		12.9638	12.1771	5.59196	5.12342	8.03736	5.30361		5.43898	11.1277	5.36083	5.91959	10.4087	10.1164	5.56241	9.13406	6.90683	5.71715	6.33991	6.99309	6.22912	9.20163	7.73279	8.16572	5.40799			7.18542
MB-5072		12.8474	12.0726	5.30914	5.28311	7.61629	5.09812		5.31187	10.4005	5.51724	7.82096	6.28198	7.2913	5.72904	10.4935	6.39781	6.5145	6.64958	5.58833	5.73678	8.99622	7.11647	8.66272	5.3091			6.93756
MB-5073		13.5614	12.3079	5.45938	6.03764	6.28991	4.84017		5.82483	10.6399	5.48297	7.30409	8.94461	9.72049	8.76164	10.1636	7.46406	5.79125	6.08009	5.75667	5.7277	9.34618	8.09648	8.2911	5.60561			6.75558
MB-5074		13.7176	11.9127	5.33132	5.72473	6.61313	5.32897		7.62701	10.6358	5.4281	6.90705	5.84629	6.9999	5.36215	9.52515	7.05467	5.8457	6.33051	6.2215	6.00743	9.90592	8.15771	8.13239	5.2652			7.15515
MB-5078		13.1906	12.4323	5.66513	5.59587	7.2264	5.20672		5.40787	10.7617	5.44683	6.11149	5.74186	9.97043	5.40126	10.6252	6.77403	6.25264	6.52689	6.22644	6.2113	8.90036	7.59118	8.55595	5.34519			7.12312
MB-5079		13.4521	11.8391	6.35957	8.61112	5.83538	5.03719		5.67308	10.283	5.5971	7.084	6.91294	6.41099	5.69077	10.4784	6.61816	6.23113	6.65905	6.71144	5.44348	9.92666	7.47176	8.1824	5.39959			7.22858
MB-5081		13.5502	12.1404	5.49398	6.9997	6.61679	5.32229		5.83062	10.4978	5.40987	7.07466	6.66418	7.04194	5.39826	10.1056	6.80636	6.00404	6.65162	6.07134	5.95989	9.45909	8.10169	8.14496	5.40777			7.1574
MB-5084		13.4696	11.8336	5.32924	5.96178	7.32162	5.20914		6.1935	10.7996	5.46502	6.67067	6.65085	9.31753	5.23086	9.77214	6.9712	5.91883	6.50996	5.84451	5.80251	10.0718	9.29068	8.62654	5.40978			7.63776
MB-5086		13.054	10.9034	6.13936	9.39762	6.67255	5.23839		6.19852	9.83257	5.76389	6.33396	6.74312	7.6354	5.29486	10.209	5.79974	5.8361	6.37717	5.77214	6.15046	10.0094	8.69149	8.65076	5.55014			7.15401
MB-5088		13.2204	11.2643	5.5551	5.43927	7.12311	5.23929		5.74876	9.95715	5.39294	6.23524	6.02246	6.56118	6.0017	9.85644	5.91677	6.09167	6.54121	5.50811	6.17123	9.48317	8.97938	8.36005	5.37545			6.81525
MB-5092		13.074	11.6179	5.3834	5.77522	6.98582	5.20274		5.95726	10.2605	5.36889	7.93842	7.17666	6.90054	5.57046	9.83941	7.4408	6.2791	6.77247	5.79546	6.43385	8.48379	7.26571	8.0156	5.4934			7.24958
MB-5093		13.7192	12.386	5.60263	6.36083	5.4721	5.14055		5.36963	10.6866	5.5818	7.78354	6.49453	9.31848	5.17996	10.6081	7.17042	5.95132	6.33201	6.12652	5.88751	10.3305	7.92085	8.472	5.56759			6.9272
MB-5097		13.5209	12.3135	5.43749	5.58512	6.43278	5.16046		5.39423	10.8896	6.2088	7.81909	6.9205	8.87849	5.52013	10.3109	6.87521	5.75704	6.54328	5.67866	6.05159	9.09349	7.35849	8.42884	5.62311			7.18118
MB-5098		13.0704	11.9743	5.76053	7.9174	7.20637	5.28089		6.0476	10.4217	5.63754	7.50702	6.7512	7.67771	5.60881	9.63539	6.52763	5.93593	6.20079	5.68272	6.18655	9.90955	8.33983	8.65911	5.51931			7.02661
MB-5100		14.4492	12.752	5.40142	5.01811	7.61765	5.3356		5.37693	11.619	5.36907	7.89881	7.85942	6.94653	5.82408	10.0229	7.6085	5.827	6.36537	5.84349	6.50059	9.36607	6.54406	8.02433	5.31167			6.7177
MB-5101		13.6917	12.4163	5.40087	5.76466	7.29539	4.96412		8.41331	10.304	5.59621	7.08142	7.27111	8.26957	5.50767	10.9095	6.07521	6.36791	7.09613	5.48109	6.07831	9.09569	6.73482	8.85777	5.21755			7.06591
MB-5102		13.7777	12.6445	5.3035	5.29178	6.71393	4.94966		6.27264	11.9507	5.31955	6.81388	5.80288	6.23909	6.10428	10.3844	7.27083	6.16543	6.36065	5.90848	5.95827	9.96168	7.52966	8.85944	5.44125			6.90901
MB-5105		13.4872	12.2726	6.17498	8.08912	6.15371	5.23853		5.8749	10.9012	5.25529	7.91642	7.61353	6.82546	5.36535	10.5347	6.67484	6.19317	6.56112	6.50556	5.67014	9.76768	8.84025	8.23877	5.41908			6.97323
MB-5107		13.3886	11.734	5.2711	6.0847	7.32734	5.05689		6.6342	11.1508	5.17928	6.13641	5.93639	6.45718	5.39171	9.93268	5.90953	5.90782	6.42788	5.80242	5.51993	10.7512	8.58455	8.63997	5.38065			7.25634
MB-5110		12.8893	11.548	5.46051	5.64918	6.00757	5.38804		5.57367	10.7069	5.43055	6.30771	7.04565	6.04636	5.57337	10.2173	6.64925	6.67699	7.00395	5.52931	5.94428	8.89866	7.61837	8.40135	5.57941			6.99761
MB-5113		13.3561	12.0225	5.4967	5.60169	5.42546	5.13432		6.82412	10.3772	5.43216	6.35393	8.9463	10.3783	6.24617	10.3959	6.73912	6.06358	6.23352	6.427	5.96489	9.56178	8.26898	8.39732	5.64594			6.41085
MB-5114		14.3639	13.7696	5.36844	5.51711	7.84849	5.29078		5.91095	11.1698	5.55706	6.46685	7.2424	9.98013	5.47595	9.34688	7.56236	6.03664	6.0948	6.14678	5.68955	9.27654	7.36084	8.38303	5.5459			6.37848
MB-5115		14.4452	13.6771	5.53699	5.24177	7.43635	5.49831		5.82247	11.592	5.58883	6.32573	6.62232	8.9686	5.56465	10.0595	7.40338	6.13811	6.53459	6.27807	6.17911	10.4976	7.59382	7.58011	5.55271			6.85407
MB-5116		13.5221	12.7441	6.31683	8.71634	5.85343	5.05704		7.29518	10.6664	5.52503	6.96628	5.3391	6.32502	6.12141	10.5845	6.88077	5.881	6.23621	5.85644	5.79556	10.2917	8.30934	8.50006	5.45858			6.67638
MB-5117		13.4595	12.004	5.91151	8.82256	6.4324	5.16618		5.80214	10.5838	5.27619	6.56469	6.6837	8.88623	5.53092	10.0458	6.8178	5.86001	6.11694	5.74305	5.95373	10.2863	8.17709	8.54478	5.49687			6.48081
MB-5118		13.2141	12.0769	5.92571	8.22494	7.14954	4.90445		5.84114	9.72387	5.45409	7.60603	7.27542	6.82615	5.41361	9.83585	6.65352	6.05939	6.43401	5.55235	6.39952	9.23188	7.67883	8.22494	5.4062			6.87661
MB-5119		13.4867	11.3406	5.5922	6.78655	6.83739	5.34503		6.25908	10.1296	5.17933	6.84591	7.23784	8.38663	5.29564	9.47203	6.89522	5.75369	5.71412	5.57328	6.34422	9.96771	8.50317	7.78212	5.72916			7.30494
MB-5120		13.8626	12.6611	5.42569	5.96632	7.41738	5.34354		5.46513	10.8667	5.4513	7.74158	6.85679	9.64827	5.94026	10.625	6.37063	5.78651	6.36123	5.50543	5.73755	9.74176	6.89039	8.74038	5.32969			6.70707
MB-5121		13.7703	12.5053	5.47568	5.28943	5.6209	5.22585		5.84759	10.4039	5.45535	6.16996	5.6037	6.27206	5.4766	10.0121	6.36706	5.8021	6.2441	5.88934	6.08974	9.26532	7.57789	8.60712	5.71371			6.8316
MB-5122		13.6784	12.1831	5.65693	5.96772	8.48989	5.23478		6.19988	9.82087	5.36975	6.80578	5.94388	6.20611	5.53684	10.0572	6.45682	5.94253	6.53997	6.03504	5.87559	10.2584	8.86876	8.28362	5.36908			6.74863
MB-5123		13.4334	11.8019	5.24897	4.94449	7.81486	5.39954		5.95722	9.99778	5.36386	6.71073	6.44454	6.36056	5.47589	9.12106	6.48243	5.90251	6.38491	6.06232	6.42242	9.3738	8.81018	8.11014	5.43778			7.19756
MB-5124		13.2528	12.0045	5.47725	5.94362	5.87631	5.30081		6.68701	10.4305	5.53015	8.02247	6.33386	7.07379	5.46071	9.9477	6.87772	6.01179	6.60048	6.08957	6.13297	9.50885	7.5142	8.52477	5.4299			6.44206
MB-5126		14.4712	12.9412	5.43194	5.27913	8.35966	4.89575		5.89921	10.6591	5.44598	5.93693	6.63309	7.1599	5.49012	11.6314	7.40476	6.39633	7.24413	6.10991	5.90188	9.74411	6.68678	7.75781	5.92728			6.65188
MB-5127		13.3686	11.6162	5.11781	5.40485	6.1474	4.91521		5.80385	10.2206	5.10996	5.82346	5.58404	6.05361	5.11974	9.95667	5.9129	5.97233	6.38963	5.88628	6.10357	10.2836	9.14731	8.32389	5.30084			7.22561
MB-5130		13.7082	12.5645	6.26174	7.81255	7.20361	5.25519		5.39678	10.4071	5.67999	6.23732	6.92663	6.71112	5.51251	9.94583	6.39925	6.10187	6.30157	6.1704	6.60629	9.00774	7.11728	8.38035	5.48054			6.84617
MB-5134		12.9402	11.5026	5.63296	6.86387	5.75937	5.01597		5.81307	10.0623	5.51535	7.28421	7.33257	7.66967	5.46644	9.62984	6.76663	6.28379	6.44455	5.73444	6.53934	9.01397	7.87285	8.36167	5.3501			6.86723
MB-5135		13.4912	12.646	5.2654	5.35554	7.73217	5.16665		5.37669	11.1965	5.43247	7.73088	9.77461	7.1111	5.42146	11.0816	7.65847	6.64567	7.41091	5.38813	6.84656	9.47555	7.82142	8.33472	5.70951			7.21919
MB-5138		13.8539	12.2252	5.22175	5.22967	7.97132	5.25365		5.51359	10.928	5.65889	6.46754	7.4347	9.92057	5.41324	10.2381	6.19876	6.36914	6.8829	5.72164	6.22234	9.2831	7.23919	8.05319	5.46137			6.77462
MB-5139		14.013	12.2963	5.4901	5.48674	7.58592	5.1949		7.30335	10.5273	5.25419	6.58705	5.97951	6.04809	5.55607	10.1388	6.44729	5.71043	6.18236	6.11996	6.24273	8.23775	7.28842	8.19488	5.41858			7.12212
MB-5143		12.878	11.9306	6.11639	8.45728	5.59538	5.26325		5.68169	10.8332	5.81196	7.28317	7.59266	7.61159	5.43099	9.61328	7.11632	5.70667	6.08095	5.45608	5.66486	8.92786	8.41811	8.41979	5.33199			7.15778
MB-5144		13.5184	13.2118	5.37067	5.75977	5.97198	5.09821		5.54617	11.0588	5.47309	6.77909	6.50367	8.49149	5.35833	11.0157	7.38748	5.56917	5.9654	6.38694	5.8486	11.1519	8.56908	8.18851	5.43267			6.82599
MB-5145		13.2506	11.6406	5.37661	5.32442	7.60322	5.53957		5.74225	10.3302	5.30381	6.29636	7.9593	8.65509	5.5307	9.45111	7.68668	5.77434	6.20794	5.82048	6.26508	8.62967	7.5695	7.7823	5.62812			7.24575
MB-5147		13.095	11.9075	5.35297	5.70803	7.72977	5.1148		5.24057	10.766	5.53302	7.36108	5.7057	7.34275	5.66869	9.74036	7.11823	5.80729	6.56336	6.05621	6.43862	9.34172	8.6489	8.17004	5.41724			7.07933
MB-5148		13.2393	11.86	5.56841	5.52713	6.81256	5.15218		5.13481	9.98703	5.42457	8.34078	6.705	7.07196	5.37436	8.93225	7.01762	5.67183	6.09898	6.41751	6.18203	9.22791	7.20949	8.15717	5.45698			7.16195
MB-5150		13.1713	11.6385	5.57661	6.83351	6.5437	5.19125		5.48228	9.96912	5.59744	7.80214	10.5246	9.64744	5.23146	10.0831	5.98042	5.69037	6.55619	5.68758	6.32072	9.28276	7.37451	8.54015	5.30972			6.94233
MB-5152		14.1017	12.3008	6.03864	7.83924	5.83598	5.10829		5.4253	10.4914	5.38328	6.66703	5.83869	6.829	5.52101	10.1686	6.28712	5.6458	6.16651	5.59203	6.3411	10.0311	8.64921	8.3834	5.49963			7.20089
MB-5154		13.2859	12.1705	5.31124	5.59959	6.63618	5.24961		5.76912	10.4558	5.54599	6.03073	7.53666	7.75309	5.6246	9.91661	7.03552	5.84431	6.01154	5.80206	6.00358	8.55574	7.88332	8.33731	5.60447			6.96768
MB-5155		12.873	11.9594	5.42192	5.58795	5.93906	5.07852		5.81279	10.9801	5.16716	6.6245	7.75743	8.56608	5.17619	10.447	7.9077	5.34191	5.75039	6.12522	5.94917	9.66545	8.97664	8.76641	5.46448			7.36108
MB-5157		13.8693	11.9684	5.46409	5.36284	7.39784	5.44962		5.46375	10.1393	5.38672	6.37338	7.03263	9.00188	5.59631	10.3094	7.05631	5.91421	6.06272	6.38538	5.90811	9.06912	7.34011	8.81255	5.37906			6.90396
MB-5160		13.7012	12.493	5.44002	5.69758	7.19142	5.33051		7.39401	10.5758	5.17255	6.30014	5.59915	6.65559	5.60728	10.1179	6.18849	5.91481	6.21585	6.36216	6.04083	9.76572	8.07937	8.08998	5.53412			6.53242
MB-5161		12.5816	11.5147	5.82373	7.85829	5.61785	5.00383		5.67749	10.3283	5.41431	6.23397	9.00236	7.31712	5.32844	9.02108	7.60463	5.4224	6.0542	5.94279	5.8748	8.54342	8.17712	8.301	5.52973			6.96739
MB-5162		13.0935	12.2057	5.35811	5.56972	5.78322	5.301		5.28133	10.8105	5.89405	8.1773	7.60354	9.29195	5.80267	9.64396	8.20148	5.44809	5.96978	5.62062	5.9246	9.2893	8.5128	9.10095	5.42696			7.41839
MB-5163		13.055	11.7593	5.39516	5.31426	5.96651	5.12531		6.05024	10.3377	5.40226	7.21063	6.1408	6.72059	5.3467	9.55563	6.65856	5.78009	5.94894	5.5392	5.81698	10.2935	8.82208	8.91524	5.50237			6.72639
MB-5164		12.9799	11.7364	5.77622	6.0246	6.33549	5.0374		5.46168	11.1513	5.5441	5.77652	7.88755	9.54283	5.61642	10.3042	6.89234	5.51056	5.93777	5.55796	5.8191	9.37776	8.25909	8.38557	5.23748			6.86306
MB-5166		13.8531	12.6536	5.43587	5.43467	6.01592	5.03625		5.18835	11.355	5.64106	7.3205	6.0087	7.40115	5.42494	9.97317	6.59275	5.92388	5.9835	6.39831	5.93265	9.49339	7.39121	8.85072	5.70863			6.40082
MB-5167		13.1499	11.6114	5.09716	5.22721	6.55315	5.40432		6.99161	9.95941	5.37894	8.13533	6.43798	6.6841	5.64804	9.69171	5.94059	6.68543	7.04015	5.97873	6.16703	9.2067	8.29301	8.62851	5.5936			7.23622
MB-5169		13.363	12.8004	5.63954	7.19242	6.14481	5.56927		5.86638	10.6917	5.55672	7.62265	6.31445	7.78766	5.62676	10.3341	7.1435	5.94096	6.42716	6.4519	6.07208	9.33695	7.59053	8.44382	5.20983			6.6141
MB-5171		12.943	11.3475	5.5062	5.74815	6.1331	5.07568		5.56165	9.68214	5.51713	6.53602	9.02587	6.70407	5.27823	9.45411	6.68838	5.42887	5.96895	5.80746	5.86047	9.27844	8.16893	8.40793	5.31084			7.02661
MB-5172		14.0114	13.3832	5.39538	5.26541	7.20581	5.1761		5.83975	11.5307	5.31733	7.41182	6.39518	9.8989	5.50256	10.3599	6.36933	6.33752	6.86093	6.32153	6.23731	9.46828	7.41662	8.32912	5.38831			6.78038
MB-5173		13.7425	12.8649	5.43009	5.33192	7.04671	5.03883		6.40582	12.6353	5.51778	8.84487	10.6084	9.29165	5.94161	10.0269	7.9924	6.00742	6.39736	6.44706	6.01355	9.91363	7.83388	8.48327	5.41247			6.54539
MB-5174		13.3313	10.2983	5.43648	6.37837	7.95327	5.4225		6.89976	10.0659	5.91142	7.37187	5.78217	6.81876	5.31937	10.7409	6.24647	5.88376	6.60054	6.63925	5.85051	9.70156	7.63373	8.83203	5.396			7.5535
MB-5175		13.3812	12.6382	5.719	6.9377	5.94029	4.94506		5.50781	11.2097	5.59533	6.48339	7.55212	7.40026	5.44863	10.1285	7.42246	5.42869	5.83989	6.25221	5.85083	8.56983	7.38745	8.25726	5.23571			6.94272
MB-5176		13.2538	12.5006	5.39771	5.35181	6.65034	5.13984		6.49215	10.9626	5.40955	5.88112	6.43267	7.55646	5.42811	9.94768	7.34338	5.72048	5.88063	5.47273	6.0155	9.9029	8.70022	8.29218	5.43911			6.32241
MB-5177		13.5547	12.6476	5.31731	5.40816	7.69743	5.08405		6.14891	10.7714	5.35342	5.97029	9.13354	6.64178	5.48883	9.94163	6.7464	5.60852	5.91702	5.8231	5.89248	9.56023	7.44261	8.37459	5.53208			7.57661
MB-5178		13.2645	12.1237	5.77325	6.91363	6.53561	5.2115		7.41884	10.6281	5.12012	7.15426	7.00001	6.84631	5.41181	10.0067	7.02456	5.66612	5.68975	6.02256	5.96776	9.82243	8.44743	8.80249	5.43909			6.87652
MB-5179		13.3631	11.9148	5.61537	6.40979	6.25931	5.36464		5.6502	10.9265	5.4283	7.12824	7.18995	7.37666	5.6396	9.69762	6.7218	5.73523	6.19361	6.14985	5.74626	9.37419	8.33797	8.31567	5.49122			7.26785
MB-5182		12.8774	11.6011	6.33468	9.09341	6.05057	5.19007		5.75323	10.4268	5.5615	7.53313	7.71508	7.32075	5.21366	10.075	6.49932	5.83093	6.06545	6.15682	5.95837	9.65238	8.39025	8.45021	5.55725			6.81999
MB-5183		13.6392	11.5522	5.47852	5.76362	7.38405	5.48162		6.6791	10.0195	5.504	8.09837	7.79239	9.11822	5.27278	10.1805	6.41326	6.21995	6.79887	5.73277	6.26076	9.16421	8.08947	8.63407	5.49463			7.54956
MB-5184		12.9153	11.5849	5.4411	7.19173	6.17445	5.03922		5.83763	10.2146	5.30676	8.38115	7.32465	7.13689	5.41566	9.98133	7.29902	5.91372	6.51072	5.59765	6.07851	8.6782	7.53199	8.36179	5.2865			6.71449
MB-5185		13.2165	11.2256	5.60974	6.4893	6.95768	5.21883		5.46621	9.85189	5.46383	7.87089	6.05013	7.61166	5.77057	10.0929	6.87442	5.6484	6.3664	5.66996	5.76911	8.9324	7.68208	8.75469	5.42375			7.33195
MB-5186		13.4291	12.1344	5.86846	7.72557	6.42343	5.24393		6.34931	10.8313	5.40009	6.08785	9.7667	8.17645	5.58409	9.14842	6.12314	5.57107	5.68879	5.92978	6.22293	9.15679	7.61307	8.35974	5.31007			6.69811
MB-5188		14.3391	13.5807	5.34118	5.02054	7.16868	5.20191		6.1313	11.4483	5.58807	6.63336	6.10658	9.96354	5.78866	10.9557	7.88076	6.21524	6.88799	5.91645	5.61969	9.88809	6.82913	8.05843	5.25388			6.57093
MB-5189		13.5169	11.7728	5.99949	8.39709	6.34564	5.22159		5.5094	9.78208	5.3081	7.04192	6.62961	6.86559	5.46773	9.66903	6.79493	6.17178	6.61282	5.67047	5.74906	9.37097	8.47005	7.92319	5.41393			7.0447
MB-5190		13.6444	10.6717	5.62526	5.475	6.48623	5.12637		6.31337	10.4601	5.34894	5.80909	8.42122	9.46338	5.48617	10.9396	6.05222	5.73146	6.20516	6.36044	5.90166	9.18568	8.44937	8.85202	5.33243			8.42787
MB-5191		12.8337	11.559	5.70319	6.68439	5.61905	5.24026		5.92646	10.3242	5.44025	7.62649	8.61873	7.61425	5.39762	9.79962	7.40942	5.76684	5.89571	6.15058	5.77321	9.15925	8.37065	8.08335	5.40345			6.96375
MB-5193		13.2778	12.1508	5.6476	5.26227	5.74934	5.21098		7.02023	10.5951	5.3589	6.84776	5.60863	6.71506	5.36322	9.90593	5.95815	5.80453	6.05062	5.838	5.95698	9.69811	9.03774	8.40771	5.43903			6.96757
MB-5195		13.9032	12.177	5.50291	5.91985	7.14141	5.39049		5.5017	10.8997	5.4699	7.01831	7.47358	9.8392	5.32971	10.0135	6.61506	5.72042	6.54886	5.88087	6.20367	8.83467	7.04321	8.22964	5.49453			7.04167
MB-5196		14.3136	13.8245	5.55464	6.20458	5.63645	5.34531		5.81248	11.2306	5.45345	5.95982	6.5209	7.93669	5.70762	10.3514	6.59139	5.59634	5.62979	5.75072	5.72988	10.2155	8.03795	8.20423	5.43369			6.64719
MB-5197		14.0683	12.4481	5.52945	5.89634	6.06827	5.19705		5.79885	10.6523	5.3212	6.61953	6.49011	8.28709	5.43946	9.57064	6.17513	6.14268	6.47766	5.44137	6.23272	10.3647	8.21601	7.97682	5.66624			6.68319
MB-5199		13.3485	12.2393	5.64541	5.32999	6.89663	5.23418		5.27568	10.6909	5.59437	6.60292	7.45993	9.54374	5.54676	10.1859	7.69676	5.9088	6.03797	6.35515	5.63349	8.87779	7.40716	8.10514	5.48451			6.67519
MB-5200		14.0841	13.0618	5.26783	5.20757	5.2519	5.28553		5.51558	10.8608	5.43342	7.1724	7.62345	7.1598	5.48096	10.8429	7.35719	6.05464	6.29427	5.97881	5.4802	9.77779	7.5962	8.41599	5.48847			6.84707
MB-5201		13.0744	11.8921	5.72431	6.75905	7.16346	5.2221		6.9572	10.3577	5.34852	7.05196	7.49107	6.20638	5.42399	9.82859	6.12144	5.97884	6.36123	6.12115	6.19961	9.63803	8.18761	8.66418	5.47431			6.82787
MB-5204		12.9118	11.7666	5.39605	5.85237	5.95048	5.43255		6.0764	10.5543	5.57352	6.633	7.30132	7.22653	5.57739	9.84882	6.72521	6.05725	6.19845	5.90229	5.84846	9.56964	8.46752	8.49492	5.39273			6.62717
MB-5205		13.625	12.6552	5.37955	6.48947	7.231	5.14055		5.49112	10.9132	5.66518	6.36435	9.3809	9.43258	5.65998	9.89419	7.39085	5.87114	6.16329	7.38538	5.7429	9.46058	7.75542	8.43991	5.64328			6.62963
MB-5206		13.3615	11.9579	5.53858	6.12051	7.11547	5.10643		5.76548	9.98486	5.23082	7.38792	7.00495	8.55016	5.30428	9.81685	6.82952	5.88411	6.43778	6.31735	6.1691	9.28507	7.51696	8.29025	5.51941			6.97934
MB-5208		13.3262	11.6667	5.5478	5.41746	8.03999	5.03045		5.49533	10.289	5.48822	7.61995	11.4884	9.56094	5.43953	9.5976	7.61119	5.68196	6.56951	6.08467	6.35805	10.23	8.28237	8.13331	5.2834			6.61433
MB-5209		13.8878	11.9019	5.39669	5.98972	7.64307	5.13911		5.02954	10.6474	5.35308	6.19692	5.73905	7.86788	5.59365	10.2527	6.20176	6.52812	7.09218	5.91216	5.94969	9.86766	8.41341	8.76125	5.21684			7.6601
MB-5211		13.5097	12.4226	5.73084	5.67087	8.79937	5.17551		6.80787	10.9642	5.43292	7.69468	6.58868	7.82926	5.42729	9.52552	6.0287	5.69404	6.61984	5.10383	6.28105	10.6012	8.18002	8.36599	5.5408			6.73058
MB-5212		13.506	12.4207	5.41511	6.02855	6.77343	5.09393		6.04401	10.5963	5.33716	7.24124	5.8343	11.6288	5.40106	10.4299	6.7286	6.03264	7.09205	5.88436	6.13095	9.21229	6.74648	8.4512	5.51412			6.6701
MB-5213		13.0885	12.55	5.55929	5.53285	7.41137	5.26796		5.18464	11.0157	5.80471	6.27731	7.99819	10.4153	6.3266	10.2033	6.88229	6.09704	6.61022	5.84847	5.61103	9.60635	7.21579	8.48634	5.469			6.697
MB-5214		13.5616	12.496	5.34539	5.32129	6.11338	5.41276		6.42878	10.9026	5.36672	6.50881	8.81645	7.38712	6.06335	9.35248	7.383	5.59846	5.40326	5.72837	5.893	9.47141	8.47159	8.72994	5.4037			7.40172
MB-5215		13.3066	12.2328	5.31971	5.27794	6.39937	4.99314		7.25853	10.8653	5.23991	6.22789	5.83735	6.50264	5.34944	10.593	6.22646	5.51443	5.80298	5.64342	5.75985	9.902	8.32791	8.49375	5.49118			6.56269
MB-5218		14.4259	12.84	6.26569	8.69185	8.27621	5.10377		5.95902	11.1298	5.4379	8.25742	5.83593	6.81148	5.20483	10.307	6.96599	6.1124	6.94269	5.60244	5.99832	9.61323	8.0186	7.66699	5.3075			6.69334
MB-5221		13.4227	11.5694	5.63771	6.39192	7.18604	5.13694		5.69627	9.98027	5.37808	7.32768	6.07158	7.13618	5.54747	9.90736	6.54566	5.76363	6.44136	6.02403	6.32697	8.92447	7.92359	8.26086	5.40035			7.06201
MB-5222		13.2015	12.506	5.19501	5.48576	7.64971	5.19085		5.36702	11.2201	5.5199	6.30795	6.82466	8.7836	5.30416	9.58812	6.77157	5.35632	6.40234	6.08761	6.01196	10.4337	7.06441	8.03515	5.40583			7.2642
MB-5223		13.0215	12.5289	5.51768	5.60179	6.56096	5.20132		5.77126	10.8793	5.40181	5.95453	9.98759	8.66082	5.56126	9.69456	7.67514	5.62679	5.73091	6.83386	5.52387	9.01717	7.60956	8.36731	5.44312			6.56351
MB-5224		13.9792	12.1795	5.73343	6.04921	7.07606	5.16776		5.43172	11.02	5.45829	7.17633	7.19731	7.83497	5.54983	10.3184	6.69806	6.26227	6.88641	5.93392	6.54586	9.39714	8.19923	7.83462	5.13602			7.10284
MB-5225		13.9472	12.8205	5.55698	5.13383	8.76712	5.25913		5.62686	11.8014	5.29174	7.5789	6.55145	7.91602	5.36517	9.58739	7.61119	5.88597	6.4499	6.11995	6.29615	9.95219	8.00623	8.21453	5.54467			6.56253
MB-5226		14.1329	12.4368	5.51084	5.48062	6.45115	5.28783		5.44499	10.6377	5.50087	7.04004	5.9578	7.7351	5.28118	10.6336	6.81349	6.29228	7.15222	5.83325	6.13854	9.23123	7.86216	8.67648	5.58227			6.83883
MB-5227		13.5207	12.2046	5.13971	5.05784	6.79627	5.1321		6.70022	10.8804	5.59826	7.7802	6.75685	6.75803	5.55925	10.0593	6.91112	6.141	6.55186	6.10368	6.54832	9.7077	8.06255	8.33871	5.47912			6.80026
MB-5228		13.5156	12.3272	5.22918	5.91293	5.2017	5.5775		6.37927	11.337	5.51105	7.8019	5.69473	9.56808	5.41124	10.7984	6.65049	6.04431	6.43188	6.41551	5.57017	10.1161	8.46603	8.62823	5.41512			6.64609
MB-5229		13.5926	12.1002	5.4494	5.31088	7.26272	5.351		6.53424	10.5537	5.76758	7.28651	6.9491	10.4493	5.3386	9.81822	7.41242	5.88987	6.21273	6.39946	5.8256	9.45078	7.76762	8.02433	5.28764			6.76271
MB-5230		13.1875	11.9113	6.13897	8.53118	6.40171	5.38952		5.54871	10.3693	5.26117	6.84975	8.39869	6.99242	5.51665	9.85698	6.87221	5.96099	6.32651	5.88732	5.93551	9.95631	8.6493	8.02353	5.51721			7.05161
MB-5231		13.3868	11.9418	5.29526	5.52461	7.06257	5.16053		5.38574	10.243	5.59382	8.22723	6.42878	7.15891	5.26213	10.0666	6.54403	6.26303	6.75432	6.30893	6.11023	10.2327	7.56057	8.03444	5.36316			6.81094
MB-5232		13.3636	11.8052	5.35077	5.24586	8.92456	4.90686		5.6554	10.9176	5.28602	6.985	6.24225	6.7242	5.49911	10.1631	6.96925	6.0647	6.63385	6.04258	6.92286	8.92549	6.98538	8.05092	5.67447			7.38442
MB-5233		14.1642	12.3288	7.89026	11.0098	7.47718	5.39277		5.79424	10.1361	5.62202	7.54661	6.15247	6.79867	5.27823	11.1028	5.61935	6.86732	7.36124	6.28739	6.44275	9.84512	7.86078	8.72937	5.31186			6.65207
MB-5235		13.5136	12.8408	5.68274	5.63263	6.72186	5.21499		5.67999	11.8607	5.33055	6.03695	7.07473	6.83775	5.51591	10.2641	7.54696	5.96518	6.1751	5.84629	5.64517	10.4641	8.30243	8.23507	5.56738			7.19186
MB-5236		14.0149	12.9227	5.46331	5.8918	7.42542	5.31404		5.92891	11.3814	5.46107	6.56622	6.21605	8.72059	5.30307	10.5639	7.73523	6.34071	6.91575	6.52574	5.90166	10.0333	7.13595	8.5316	5.945			6.95826
MB-5238		13.4146	11.9631	5.40759	5.3674	7.00126	5.11695		5.60654	10.9214	5.46916	7.53901	9.16943	10.366	5.45461	9.91541	7.17928	6.28611	6.78004	6.46178	6.05298	8.97492	8.08833	8.76106	5.5021			7.45055
MB-5239		13.8878	12.2393	5.43709	5.62287	7.79334	5.52962		6.34667	10.7856	5.45773	7.37067	6.08788	6.43429	5.54089	9.14617	6.91567	5.9923	6.33772	6.12948	6.00079	10.258	8.92693	8.53591	5.22678			6.94465
MB-5240		13.0117	12.1157	5.50371	5.72978	5.79042	5.1148		5.62292	10.8978	5.52111	6.44115	7.68819	6.80624	5.1184	10.0128	7.33846	5.58624	5.89242	6.03706	5.5807	9.55262	7.9748	8.29668	5.5835			6.73523
MB-5243		13.5661	12.5857	5.33376	5.149	6.85861	5.00467		6.54923	10.7129	5.46	7.17417	6.56733	7.96507	5.51791	9.39878	7.26601	5.57506	6.06789	5.84198	5.91537	9.70265	8.225	8.5519	5.38042			7.22265
MB-5244		13.7342	12.2484	5.4919	6.96554	5.11053	5.00687		7.38764	10.4635	5.40252	6.19743	5.61414	9.16499	5.28568	9.4864	5.94505	6.00523	6.24881	5.4638	6.28066	10.246	8.23272	8.34378	5.60386			7.18532
MB-5251		13.2231	11.855	5.71635	8.23144	7.04899	5.19142		5.98374	10.4457	5.5817	7.06685	6.71507	6.27005	5.41567	9.97465	6.27662	6.14167	6.5336	5.65326	5.95726	9.4555	8.0057	8.50442	5.28576			6.69304
MB-5253		13.2484	11.0641	5.38703	6.21981	7.22412	5.31301		5.3817	9.96876	5.60956	6.69878	6.81261	6.72342	5.64533	9.47333	6.47264	5.98689	6.69022	6.12179	6.00424	9.16222	8.20818	8.53862	5.53271			7.26017
MB-5256		13.7952	12.1545	5.43363	6.42375	6.92193	5.06445		7.10929	11.0188	5.33089	7.93264	6.18801	7.39793	5.42797	10.176	6.59341	5.96724	6.63116	7.07947	6.1619	9.56115	8.54679	8.61742	5.58267			7.19206
MB-5258		13.2955	12.4453	5.54312	5.23182	6.87077	5.02596		7.85219	11.2267	5.2127	8.19472	11.0334	11.0249	5.28666	9.72404	7.82466	6.12103	6.79376	5.65631	6.00771	9.59151	7.13933	8.40261	5.43096			7.02826
MB-5259		13.7157	12.4172	5.11544	5.47857	6.7978	5.21377		5.53562	11.3853	5.14801	7.54879	6.7518	8.00607	5.88591	10.7489	6.89969	6.48914	7.23717	5.93388	6.07683	9.33022	7.59532	8.81373	5.26057			6.77961
MB-5260		13.6376	12.8854	5.85992	6.62643	7.65839	5.40117		5.82712	10.5033	5.36513	7.31398	5.89411	10.1613	5.52311	10.3768	6.58065	6.41042	6.94548	6.52176	5.99398	10.2754	8.76218	8.6488	5.31108			6.66844
MB-5261		13.5161	12.1717	5.41382	6.00301	5.80595	5.34112		5.39237	10.9182	5.55624	6.73072	5.69984	7.39679	5.50563	9.93414	6.61252	5.88557	6.22136	5.74098	5.82048	10.0531	8.55225	8.36766	5.64782			7.04429
MB-5264		13.3722	11.7987	5.53086	7.01671	6.14699	5.25946		5.97051	10.6361	5.55649	7.26608	10.0208	8.65319	5.09726	9.68314	7.42724	6.07484	6.45974	6.40002	6.28277	9.11694	8.09088	8.22666	5.19119			6.86509
MB-5266		13.8064	11.8122	5.46446	5.83585	6.11204	5.37237		5.48772	10.7933	5.7385	7.0047	5.64591	7.70009	5.37604	10.3539	5.71653	6.36432	6.99709	6.27851	6.33453	9.60729	7.86165	9.03851	5.3397			6.38719
MB-5267		13.2885	12.5138	5.7385	7.37627	7.26739	5.25886		5.70222	11.1877	5.35788	6.86306	8.43606	7.23824	5.38539	10.0319	6.84449	6.09595	6.78499	5.62301	6.47868	8.82426	7.86036	8.08707	5.4522			6.87618
MB-5268		13.158	11.6416	7.03708	9.44793	6.04797	4.93269		5.76795	10.495	5.5834	6.72612	7.69948	7.2053	5.39047	9.77444	7.11705	5.59701	6.15838	6.80116	6.11546	9.81924	8.6839	7.539	5.36125			7.04779
MB-5270		13.2036	11.914	5.43656	5.3947	5.46921	5.18003		5.70436	10.4631	5.43881	7.05065	5.78283	7.81301	5.24475	10.2201	6.99147	6.3342	6.86736	6.23994	6.02202	9.62986	7.4789	8.42042	5.75809			6.58919
MB-5271		13.8946	12.8838	5.26202	5.37966	6.13485	5.38093		6.3743	11.0361	5.36714	6.52776	6.0795	8.03151	5.68333	10.2943	6.34399	5.66142	6.08395	5.52278	5.61714	9.78113	7.68159	8.51704	5.58563			6.72888
MB-5272		13.566	12.2087	5.35424	6.22861	7.25861	5.24189		5.45066	10.9901	5.52298	5.69326	7.05038	8.39466	5.26479	9.76243	6.72468	5.84686	6.10355	5.37351	6.07184	9.32968	7.48981	8.09389	5.57248			7.12059
MB-5273		13.5721	12.5154	5.34599	5.30787	7.0449	4.98269		7.18204	10.2195	5.39419	7.20887	6.43195	10.0976	5.46679	10.8329	6.06114	6.41233	7.10015	5.49168	5.92237	9.94502	8.27987	8.96659	5.61825			6.99546
MB-5275		14.1234	11.3184	5.56204	7.05179	6.80029	5.47462		5.41204	9.91731	5.4392	8.30185	6.34369	8.71427	5.35953	10.5934	6.13773	6.94949	7.52113	5.25784	6.27032	9.74033	6.96847	8.63807	5.31397			7.23838
MB-5277		13.2966	11.3742	5.47482	6.42439	6.4545	5.13522		5.37377	10.1498	5.40734	6.66867	7.79162	7.81719	5.94547	9.58462	6.23976	5.41737	6.06762	5.79086	6.03105	9.7588	8.97664	8.76391	5.52265			7.1996
MB-5278		13.1331	11.7683	5.8756	7.65888	6.54696	5.00936		6.04035	10.6718	5.28477	7.05859	8.0156	8.57903	5.41024	9.76252	7.532	5.48326	6.41937	6.36881	5.99423	9.08511	8.1789	8.62025	5.367			6.7296
MB-5279		13.7212	11.9513	5.5648	5.42301	6.89094	5.35246		5.44323	10.3399	5.58355	6.80168	5.81845	6.70542	5.61616	10.0793	5.72014	6.16944	6.5341	6.40107	6.26415	9.87915	8.09554	8.20455	5.51266			7.12044
MB-5280		13.2876	12.0582	5.697	7.84469	6.1005	5.11578		6.71365	10.6056	5.47589	6.9783	7.17709	8.31116	5.53058	10.0109	6.54639	6.26261	6.62018	6.04252	5.73968	9.31648	7.8828	8.24373	5.13484			6.67058
MB-5281		13.0575	11.9475	5.38199	6.70109	7.19491	4.95902		5.27398	11.0383	5.61173	7.54489	6.71285	7.56801	5.37354	9.87619	6.98576	5.86737	6.56684	6.10196	6.1178	9.62762	8.20106	8.46206	5.33215			7.4604
MB-5284		13.2124	11.1516	5.52916	5.78306	6.98957	5.27251		5.9213	9.38549	5.40348	6.80817	6.72324	7.26405	5.56925	9.90197	6.79269	6.08282	6.49489	5.92119	6.00223	9.16123	7.75952	8.32725	5.2389			7.15068
MB-5287		13.4482	11.9758	5.38193	7.16665	6.9339	4.99857		5.5749	10.1659	5.53463	7.05249	6.90726	6.71404	5.47938	9.9166	6.60294	5.96725	6.37138	6.53924	6.0949	9.36395	8.0646	8.45953	5.29899			7.26092
MB-5288		13.2367	12.0398	5.65396	6.2368	7.35093	5.62189		5.19076	10.6201	5.57435	6.36721	6.27141	6.21768	5.41681	10.4545	6.03692	5.96339	6.48191	6.22038	6.43399	8.83134	7.02879	8.46978	5.47922			7.41561
MB-5290		13.0895	11.5787	5.95149	8.72197	7.28529	5.54738		5.78173	10.177	5.33917	7.36244	6.65672	7.52173	5.63729	10.5158	6.32277	5.82799	6.65253	6.46235	6.25189	9.289	7.27376	8.07235	5.53605			6.89678
MB-5291		13.8294	12.6101	5.41379	5.42547	5.46169	5.39341		6.33773	10.7455	5.63477	7.80795	5.4452	6.71648	5.475	10.2576	5.92985	6.45094	7.19088	5.49417	6.22179	10.1229	7.96043	8.2642	5.66434			6.71367
MB-5292		13.8366	12.3066	5.54124	6.36946	5.98923	5.18378		6.02357	11.0539	5.59072	8.16379	6.75982	10.6463	5.62713	10.3939	6.88948	6.23301	6.91303	6.74061	6.2191	10.565	8.25876	8.28551	5.53233			6.91182
MB-5293		13.2988	11.662	5.83274	7.52361	6.8729	5.0625		5.51317	9.8209	5.74917	8.43987	6.96213	7.42393	5.39002	10.6923	6.37397	6.4022	7.25264	6.13997	6.19544	8.56365	6.51985	8.07765	5.47659			6.7618
MB-5294		14.3562	12.9522	5.40191	5.04383	7.0911	5.01982		5.58156	11.456	5.18614	6.57019	6.91993	6.76746	5.94764	10.7338	6.65822	5.89843	6.63859	5.89031	5.9744	9.38066	7.05089	7.79979	5.48277			6.92219
MB-5295		13.7262	12.2488	5.24431	5.1293	8.10581	5.16244		5.22503	10.9107	5.41965	8.8506	11.0503	8.811	6.08272	9.85719	7.0994	6.11191	6.87842	5.70451	6.29703	9.06343	7.36827	8.42122	5.59707			6.95095
MB-5296		14.1988	12.3785	5.50387	5.37486	8.42844	5.36731		5.62997	10.8971	5.14268	7.15926	7.03737	8.6532	5.45797	10.2682	7.00493	6.43244	6.89337	6.59442	6.24473	9.05495	7.68893	8.35725	5.15668			7.13318
MB-5298		13.9184	12.6254	5.24363	5.47925	7.26384	5.12029		6.31483	11.6435	5.49655	5.85365	6.45072	10.8305	5.57334	10.4512	6.31982	6.08788	6.55369	6.0357	6.28981	9.80401	7.23493	8.23016	5.49486			7.22561
MB-5299		14.0185	12.2804	5.50624	5.46542	7.61199	5.19799		5.46282	11.2412	5.36954	6.4323	6.72592	7.53373	6.22532	11.6577	6.97131	6.41121	7.01505	5.83022	6.5397	9.05718	7.09618	8.26819	5.32456			7.94032
MB-5300		13.1149	11.7728	5.29696	5.19656	7.68051	5.2705		6.21086	10.5951	5.47536	6.82864	6.53855	7.14301	5.47691	10.0733	6.97675	5.9937	6.47509	6.02709	6.10941	9.80715	8.58896	8.39851	5.60323			6.93715
MB-5305		13.5784	11.7866	5.43882	5.70234	6.76283	5.1071		6.45472	10.1951	5.38768	7.07507	7.49748	8.90004	5.54036	9.5472	6.03462	6.23038	6.40384	6.45866	6.18075	10.2255	9.0571	8.8954	5.25001			7.09768
MB-5306		13.3909	11.8289	5.32142	5.26578	6.00508	5.11225		7.89515	10.7352	5.63487	7.01284	10.5709	9.57633	5.39493	10.4686	6.90491	6.32571	6.96751	6.00611	6.09261	10.7863	9.85429	7.98076	5.51119			7.63291
MB-5308		13.3159	11.5173	5.39377	5.42343	7.49373	5.3848		5.50179	10.0446	5.43964	6.97055	8.25667	7.18976	5.48568	9.61066	6.47228	5.98445	6.48709	5.96131	6.23413	9.3279	8.58363	8.50237	5.74679			7.09073
MB-5310		13.0183	12.3167	5.89143	7.53	6.14199	5.21526		5.8816	10.3018	5.60444	6.74685	7.13248	7.75305	5.30986	9.97871	7.56547	5.705	5.6905	6.32926	5.62845	9.78804	8.07754	8.53282	5.49885			7.00595
MB-5311		12.7469	11.8492	5.26445	5.58735	6.54022	5.02275		5.32481	10.642	5.46478	7.8553	6.56312	8.93757	5.56882	9.55049	7.86644	6.10274	6.6456	6.05923	6.04591	8.2417	7.34279	8.40298	5.3911			6.84337
MB-5312		13.9181	12.3917	5.38968	5.37651	7.8164	5.27965		5.40703	10.922	5.91522	6.55555	7.05208	6.9271	5.70433	10.293	6.63156	6.11084	6.90428	6.63704	6.22113	9.35184	7.08609	8.51051	5.50178			6.76433
MB-5313		13.4866	12.3208	5.25918	5.41821	7.34191	5.32136		5.30511	10.4665	5.31515	6.5578	7.14184	9.91553	5.60673	10.121	6.50327	6.25103	6.72223	5.93441	5.82409	9.76576	8.04557	8.59235	5.48129			7.36604
MB-5315		13.7873	12.0617	5.31636	6.51808	7.71783	4.92758		5.64122	10.2918	5.44231	6.123	7.67226	7.12745	5.48639	10.1539	6.80767	5.88335	6.46528	6.03502	6.01728	8.69777	7.54515	8.31567	5.50589			6.99734
MB-5317		13.6229	12.1979	6.20287	7.83456	6.19502	5.15088		6.62927	10.7513	5.39264	8.33491	5.86242	9.27434	5.35975	10.3697	5.81519	6.59528	7.0869	6.25384	6.31337	9.95858	8.54155	8.73701	5.45033			7.12144
MB-5318		14.1638	12.5979	5.28496	6.00184	6.47757	5.21508		5.4333	10.5025	5.40648	8.16364	7.62344	7.18209	5.40395	10.4358	6.79161	6.16116	6.6005	6.36356	5.75041	9.85031	7.84973	8.33094	5.41906			6.79488
MB-5322		13.5496	12.3937	5.69788	5.49989	6.03852	5.2537		8.25705	10.5625	5.50388	7.49015	10.7177	6.92335	6.35217	9.70388	6.78194	5.98825	5.8699	5.8167	5.73869	10.0724	8.1983	8.49269	5.74354			7.11572
MB-5323		13.4541	12.0569	5.33751	5.43534	7.47991	5.38631		5.40843	10.5813	5.51141	6.17282	10.9901	7.13759	5.56642	9.32857	6.89419	5.87477	6.178	6.23638	6.24036	8.93981	7.62491	8.36542	5.49818			7.16053
MB-5324		13.1097	11.6408	5.46194	5.54876	6.30865	5.239		5.20462	10.4672	5.38679	7.36762	7.69698	7.50819	5.39214	9.78369	6.87031	5.82546	5.99385	5.9803	6.37829	9.41202	7.67775	8.18788	5.53115			6.87206
MB-5326		13.773	11.5439	5.35329	5.23587	7.02644	5.24595		5.52582	9.90054	5.2806	7.79758	6.18947	6.6109	5.3449	9.76235	7.3638	5.51154	6.04241	6.37128	6.2709	8.78451	8.39933	8.95953	5.26107			8.46684
MB-5327		13.7099	12.7164	5.37692	5.12667	8.10637	4.77647		5.45642	10.7612	6.02908	7.11607	9.01923	7.86706	5.52597	9.83252	6.92211	5.94511	6.55396	6.14937	6.17884	9.10843	7.35957	7.94487	5.44731			6.87578
MB-5328		13.6485	12.2852	5.62233	6.73754	6.64731	5.31243		6.0765	9.71001	5.32014	6.29975	6.95257	8.78067	5.59833	10.1368	6.09278	6.07488	6.64501	5.89114	6.16911	9.96175	8.46509	8.48576	5.54936			6.82946
MB-5329		13.4226	12.2972	5.42715	5.41385	6.10083	5.44565		5.83038	10.8939	5.42521	7.09667	6.93975	8.31255	5.47661	10.5228	7.24794	5.72678	5.97852	6.19408	5.776	9.175	7.63197	8.4073	5.06827			7.08122
MB-5330		13.2402	11.8975	6.61558	9.38347	5.71262	5.03559		5.68649	11.067	5.53204	6.82448	7.26372	9.71893	5.65734	10.2033	6.9335	5.85265	5.90938	6.02869	5.66365	9.90709	8.29609	8.829	5.27995			7.00554
MB-5331		12.9126	12.0226	5.65962	6.21358	6.21365	5.07026		5.30356	11.322	5.46937	10.2112	7.11754	9.03014	6.48895	9.85591	6.96573	6.31867	6.93911	6.33822	6.50616	9.3365	7.8475	8.91729	5.61578			7.37445
MB-5332		13.4187	12.4697	5.4411	6.01818	6.80812	5.32116		5.34814	11.2211	5.74711	5.87636	9.79952	7.99263	5.44401	10.7434	6.65664	5.54463	5.89827	6.14167	5.90291	9.6545	7.73091	8.54083	5.4679			6.76076
MB-5334		13.1651	11.6493	5.33253	5.5162	5.67939	5.04489		5.38922	10.3812	5.48293	8.01044	6.01311	7.4366	5.54676	9.88159	6.66668	6.12232	6.65478	6.30295	6.18335	10.1894	8.2363	8.47773	5.35796			7.12717
MB-5335		13.5397	12.3417	5.3395	5.39815	8.37273	5.0507		5.58517	11.2991	5.49458	7.19783	6.16887	10.5699	5.61822	10.2042	7.15612	6.63161	7.00392	6.03957	6.82069	10.1513	7.3273	8.60489	5.48116			6.54539
MB-5338		14.3692	13.0586	5.56885	6.90203	6.57136	5.26733		5.58663	10.1026	5.58032	7.16363	5.67638	8.10976	5.55501	11.1405	7.15499	6.14393	7.04111	6.09663	6.13775	9.35379	7.56659	7.84596	5.58206			6.73241
MB-5339		13.644	11.9442	5.36293	6.14767	7.21649	5.18007		7.81988	10.4832	5.50769	7.42465	7.29481	7.95858	5.32889	10.4694	6.80296	5.98837	6.42332	5.89063	6.14967	8.74103	7.59043	8.84372	5.41396			6.74022
MB-5341		14.0979	12.4495	5.79521	6.38432	6.64809	5.42616		5.70371	10.5746	5.53068	7.08746	5.7604	6.37898	5.24137	10.1844	5.94498	6.00793	6.49313	6.6785	6.40139	9.59864	7.2551	8.08906	5.66471			7.16453
MB-5345		13.1795	11.9124	5.41367	5.69956	6.14064	5.2927		5.8341	10.8193	5.38176	7.37878	7.05013	8.63669	5.36264	10.2404	7.25177	6.17144	6.56284	6.15086	6.17703	9.4162	8.20681	8.57931	5.36023			7.49241
MB-5346		14.3927	13.0922	5.42919	5.19763	7.43288	5.27947		5.76605	11.0556	5.25434	6.87736	5.91216	7.39289	5.40983	10.0954	7.88703	5.7257	6.3632	6.53853	6.12913	10.478	7.69772	7.81112	5.6865			6.45104
MB-5347		13.4125	11.0634	6.04305	9.0094	7.35748	5.15832		5.52693	10.3857	5.69236	6.25466	5.95034	8.03256	5.92418	10.2433	6.00039	6.60161	6.96266	6.10195	6.32606	9.77748	8.43021	8.79602	5.38123			6.79477
MB-5348		13.9195	12.6631	5.4465	5.25523	9.36285	5.15046		6.1148	11.2026	5.34613	7.03633	11.0874	9.80692	5.18674	10.0859	8.03458	6.12713	6.73408	6.74389	6.16544	9.64131	7.41641	7.85743	5.56652			6.45362
MB-5350		13.3507	12.0879	5.31594	6.50292	6.56974	5.17336		5.05509	10.9153	5.44588	7.64011	6.42664	7.20112	5.76792	9.2618	7.58469	5.58105	5.7843	5.8478	6.28002	9.6126	7.83316	8.36766	5.11521			6.80293
MB-5351		13.1757	11.825	5.40455	5.40494	6.89165	4.84794		5.38523	10.7294	5.43661	6.26388	8.89744	7.72501	5.49797	10.7535	6.83928	6.45398	7.00703	6.72116	6.01421	8.67382	8.09703	8.7675	5.57434			6.96048
MB-5358		13.2337	11.8989	5.26701	5.0981	7.21809	4.96919		5.76612	10.9495	5.88757	8.90874	6.83023	7.48668	5.81805	9.95052	6.31876	5.85297	6.26707	5.917	5.8011	8.80213	7.7642	8.18943	5.58439			6.90206
MB-5360		12.6538	11.2261	5.32458	6.81019	6.39596	5.15638		6.69909	9.88628	5.55959	7.46821	6.16386	7.12249	5.57697	9.53954	6.67345	5.82126	6.2793	7.2529	6.24115	8.84125	7.44907	8.03852	5.21815			6.94241
MB-5361		13.5283	12.0484	5.63739	7.53388	6.84633	5.23441		5.45413	10.4844	5.53133	6.94943	9.4029	8.74736	7.09327	10.1673	6.60841	6.33659	6.86562	6.42592	6.10074	9.19411	7.10419	8.06923	5.63087			6.90206
MB-5364		12.9168	11.3071	5.30798	5.51051	7.99801	5.19407		6.06931	9.88579	5.50702	6.59499	7.57896	6.50531	5.31089	9.38908	6.88616	6.20196	6.80459	5.86658	6.30751	8.92233	7.84791	8.26099	5.32429			7.14315
MB-5365		13.8932	11.6892	5.46437	5.60244	7.11815	5.27864		6.31768	10.2981	5.19797	6.65781	6.24142	6.96518	5.20443	10.2889	6.25685	6.25183	6.56249	6.52107	6.27546	9.73443	8.7145	8.1961	5.48545			6.54245
MB-5366		13.7962	12.1591	5.51091	6.50361	7.14541	5.12259		6.29342	11.1362	5.75234	8.02629	6.07863	9.93368	5.43482	10.4335	6.24848	6.44524	7.04766	6.71501	6.00276	10.0716	7.35951	8.08113	5.4114			7.09999
MB-5368		13.6777	11.5319	5.34739	5.3664	6.55408	5.13112		5.3221	10.0249	5.84117	7.64317	7.88069	7.08778	5.35216	9.94162	5.52912	6.26237	6.46563	5.74045	6.63065	8.98377	8.23817	8.63444	5.31888			8.16013
MB-5369		12.9865	11.4204	9.11531	11.9519	7.19245	5.39255		5.41351	9.85546	5.44573	7.88404	5.95067	8.32556	5.46805	10.0565	6.16569	6.0946	6.84438	6.21086	6.42177	9.70464	7.43332	8.1546	5.41237			7.24411
MB-5370		14.1083	12.5578	5.69538	6.88199	6.62673	5.17703		7.67675	10.4886	5.40071	7.43209	5.46591	9.14027	5.35948	10.2431	6.00706	6.01052	6.6147	5.88415	5.88557	9.74261	8.39304	8.37461	5.47315			7.08524
MB-5373		13.2744	11.9629	5.4935	5.29041	7.15336	5.29806		5.54144	10.5538	5.31573	7.31289	6.21749	7.12186	5.34862	9.55113	6.42247	6.03923	6.39448	6.39856	6.18307	9.66648	8.96577	8.34174	5.2724			6.81616
MB-5377		13.9303	12.0609	5.25841	5.75349	6.29544	5.33971		5.75365	10.6182	5.44846	7.58677	5.8793	7.20764	5.41471	10.2689	6.53681	6.79588	6.82497	5.95794	6.3302	9.44865	7.9911	8.12263	5.55133			7.05129
MB-5378		14.2793	13.2779	5.52853	5.52781	7.30883	5.04464		5.87082	11.6967	5.20549	8.1191	10.0384	9.7507	5.64628	10.943	8.13696	6.2659	7.00596	5.88779	5.99885	9.74272	7.10385	8.42858	7.38412			6.60891
MB-5381		13.7227	11.6858	5.22365	5.74183	8.10275	5.03923		5.33243	10.076	5.50367	7.38851	6.71375	7.74434	5.65746	11.3413	7.02033	6.61334	7.58284	6.40658	6.68389	9.74594	7.77752	7.64534	5.84665			7.43685
MB-5382		13.3843	11.7412	5.47981	6.39225	6.17819	5.06407		5.68033	10.8758	5.47482	6.55852	6.15912	7.71602	5.51306	10.0881	6.20727	6.10976	6.6286	6.13302	6.32689	8.30696	7.16645	8.61266	5.49928			7.1122
MB-5383		13.1355	12.0297	5.43934	5.00654	6.6057	5.00703		5.59555	10.7892	5.78866	7.63243	5.96048	8.58931	5.49221	9.91158	6.98341	5.96828	6.49238	5.83419	6.1261	9.96815	8.96652	8.51485	5.33685			6.8437
MB-5384		13.7112	12.1616	5.29154	5.86536	5.85218	5.15406		6.08119	10.747	5.3857	7.88739	7.82972	7.40263	5.42018	10.5688	7.07355	5.79373	6.55467	5.96745	5.98441	10.2538	8.08407	8.69742	5.22338			6.73037
MB-5386		13.4524	11.9606	5.77568	7.44817	6.81136	5.42189		6.19478	10.39	5.61714	7.32098	6.36418	7.32616	5.33468	10.2868	6.09819	6.16076	6.90669	7.04843	6.42121	10.4854	8.30119	8.59974	5.63979			7.43944
MB-5388		13.4897	11.5743	5.22746	5.80156	6.64087	5.23413		5.38516	10.4833	5.67878	6.66467	6.72271	6.81803	5.52112	9.55784	6.40319	5.839	6.29295	5.80163	6.0579	8.69151	7.11489	8.27994	5.53335			6.81019
MB-5389		13.5723	11.6024	5.51319	5.6263	8.28371	5.06087		6.70424	10.9663	5.30635	6.81202	5.48052	6.49141	5.4432	10.0602	6.00504	6.08749	6.5138	5.90031	6.91692	9.30964	7.29347	8.42454	5.64925			6.8972
MB-5390		13.9492	12.6963	5.45669	5.4197	8.17528	5.32385		5.91104	11.4226	5.30036	7.81852	9.67185	8.727	5.49785	9.94713	8.1422	6.16293	6.5106	6.45411	6.60163	9.812	7.36963	7.69877	5.54996			6.25435
MB-5392		13.0255	12.1631	5.3541	5.90358	7.45537	5.21388		5.32955	10.7365	5.38507	7.41776	6.39953	7.55882	5.48036	9.72837	7.47067	5.76184	5.99667	5.91593	6.54179	9.01431	7.06716	7.98925	5.16711			6.80065
MB-5393		13.2486	10.5838	5.94968	9.27656	7.7331	5.05722		5.65724	9.78222	5.27515	8.06485	5.45829	7.38403	5.34032	10.5636	5.54177	6.80156	7.15879	6.30528	6.16069	9.13853	8.20621	9.13854	5.25772			7.43167
MB-5395		13.1516	11.5901	5.78363	8.02563	6.98617	5.29541		5.47747	9.96193	5.48368	7.34356	7.11805	6.98276	5.38312	9.42257	7.07184	5.76812	6.4378	5.96781	6.22981	8.7057	7.10658	8.38609	5.13394			6.76567
MB-5396		13.6576	12.2504	5.32268	6.62039	6.0632	5.26262		5.86326	10.6734	5.51674	7.07682	5.85432	6.70334	5.32383	10.3696	6.44492	6.13565	6.67386	6.15286	6.27446	9.63043	7.41795	8.08443	5.60364			7.07768
MB-5397		13.7761	12.1495	5.54356	6.00932	7.5378	5.35932		5.25588	10.3881	5.33316	7.77327	7.44996	7.41762	5.37326	10.3209	6.73556	6.09586	6.74466	5.88772	6.10942	8.66127	7.40838	8.41406	5.26863			6.70364
MB-5398		13.2612	11.6966	5.82892	8.32212	6.76578	5.13074		5.67795	10.9495	5.27	7.00151	6.16435	6.3899	5.21859	9.94084	6.24421	6.2722	6.49835	5.8846	6.50302	9.36342	8.22659	8.10917	5.40522			6.99585
MB-5399		12.7228	11.4283	5.24486	5.34462	6.61497	5.22235		5.52346	10.2883	5.498	7.51861	5.57687	6.23494	5.38754	9.5608	6.50657	6.2027	6.50296	5.90512	6.84697	8.83659	8.4347	8.27082	5.30031			7.42156
MB-5401		13.6727	11.6546	5.71092	6.986	7.41473	5.21138		5.88591	10.4401	5.60872	7.36901	6.04329	7.46029	5.43995	10.1008	6.66298	5.93855	6.63131	6.64911	6.30101	9.29995	7.75903	8.26798	5.54775			6.82305
MB-5402		13.7225	12.0089	5.53991	5.71793	7.33688	5.29339		5.573	11.3955	5.3781	7.76452	6.55747	8.03385	5.59685	10.4194	6.34556	6.11799	6.6288	6.03715	5.95665	10.4715	9.1327	7.80696	5.31436			7.0911
MB-5403		13.022	11.4365	5.78314	6.97876	7.33745	5.33265		5.57563	9.91739	5.37682	7.27372	9.35235	8.33922	5.24048	9.56052	6.02493	6.04175	6.64986	5.56253	6.8201	8.46223	7.70483	8.14274	5.40873			6.81446
MB-5404		13.7446	11.6601	5.41953	6.72097	7.73169	5.14787		5.75613	10.5295	5.10921	8.2567	7.3459	7.45904	5.27365	10.3128	6.01585	6.27499	6.87259	6.21558	6.52833	9.35266	7.62503	8.63203	5.36436			7.08617
MB-5405		13.4796	12.2194	5.47302	5.6343	8.38747	4.88086		5.53748	10.6123	5.50583	6.30085	6.68306	6.50865	5.51133	9.6024	6.06065	6.08118	6.50044	7.66279	6.54574	8.86561	7.66823	8.1773	5.3784			7.46087
MB-5406		13.7133	12.3844	5.33604	5.4277	7.1954	5.11537		5.51375	10.8571	5.46045	7.57901	6.20312	6.4906	5.53782	10.9452	6.23332	6.16566	6.77125	6.89044	6.2529	10.0101	8.43741	8.73775	5.19963			7.36693
MB-5407		13.2793	12.1251	5.91631	8.67549	6.58871	5.3516		6.014	10.5719	5.44128	6.98249	7.30394	8.40057	5.38891	9.59401	6.68298	5.92818	6.4431	5.47942	6.30548	9.58276	8.53245	8.46822	5.42648			7.14315
MB-5408		13.1929	12.2095	5.42213	5.02997	7.34564	5.46147		5.36739	10.0965	5.3267	6.54914	6.83854	7.706	5.58867	9.53142	6.95474	5.53966	6.21848	5.95428	6.234	8.62731	7.58648	8.42895	5.64587			7.00996
MB-5409		13.5334	13.2063	5.3495	5.34361	7.25249	5.24435		5.3541	10.8763	5.40918	6.10331	6.07166	7.57502	6.43793	10.5888	6.68407	6.0359	6.84826	6.13075	6.08104	9.2142	7.37417	8.0192	5.52991			7.06427
MB-5410		13.0612	10.3399	5.37695	7.43747	5.99723	5.25796		6.50125	8.71886	5.6955	7.05955	6.12763	6.40874	5.53377	10.3376	5.59291	6.3941	6.72278	6.09304	6.95414	9.59497	8.43201	8.9018	5.15392			7.72735
MB-5411		14.3939	12.6277	5.2172	5.50896	6.98214	5.35222		4.95759	11.4085	5.22064	6.83113	5.7197	8.98617	5.52353	10.5411	6.49944	6.54986	7.12657	5.96505	6.22644	9.79718	7.49162	8.68544	5.40219			6.26236
MB-5412		13.1338	11.7868	5.39287	5.74969	6.69352	4.85261		5.47893	10.3724	5.44692	7.15568	7.10243	7.82694	5.06605	10.0295	7.04533	5.99843	6.27666	5.68298	6.33065	9.06126	7.85753	7.97856	5.36207			6.9737
MB-5414		14.1661	12.6978	5.53712	6.28228	6.63537	5.36121		5.57328	10.4619	5.54148	7.6062	6.70041	10.3917	5.5664	10.5658	7.32753	6.65208	7.23562	5.73874	6.10161	9.89656	7.45236	7.90093	5.75394			6.89794
MB-5417		14.0769	12.0178	5.37005	5.32537	7.37767	5.151		5.31138	11.6365	5.50774	7.89032	10.9914	11.6841	7.32783	10.8247	6.34305	7.00204	7.65667	6.18212	6.50463	9.31894	7.8155	8.69056	5.63072			7.33195
MB-5418		13.7185	12.1034	5.6281	6.44578	6.05024	5.26284		5.42812	10.1153	5.54545	7.94129	5.86334	7.71083	5.59904	10.2314	6.56744	6.3908	7.04247	6.00341	6.25444	9.21222	7.52023	8.20078	5.04664			6.70994
MB-5420		13.8252	12.3193	5.28553	5.45449	7.94802	4.71555		5.65054	11.3702	5.43554	7.8443	8.58292	9.58628	5.72879	9.44115	6.9824	5.99595	6.64786	6.3603	6.29386	9.93725	9.01468	8.02332	5.55418			7.14059
MB-5421		13.917	12.5061	5.18225	5.44803	7.79553	5.33198		5.43588	11.3545	5.68992	7.42056	9.09947	10.3618	5.61046	8.73468	6.48209	6.1475	6.36961	5.81536	7.05448	9.51283	7.57982	8.32929	5.36193			6.84743
MB-5422		13.0697	11.2679	5.43649	6.9529	6.96619	5.52597		5.84453	10.451	5.40667	7.42436	6.51509	7.87752	5.22886	9.9008	6.5961	6.03958	6.05937	6.32655	5.89766	9.29001	7.90501	8.96913	5.60206			7.82385
MB-5424		13.3847	12.5111	6.10396	8.78038	6.83006	5.36276		5.44467	10.1008	5.68024	7.51907	7.5295	6.42858	5.5798	9.29128	6.06896	6.0556	6.43364	6.23868	6.46102	8.74208	7.23604	8.05253	5.15126			7.13556
MB-5425		13.3666	12.4105	5.22614	5.32905	6.11709	5.18217		5.38651	11.2162	5.50964	7.0826	6.60732	8.57991	5.23213	10.2929	6.79548	6.16105	6.49138	5.83986	5.91013	9.89742	9.08735	8.26589	5.25946			6.71835
MB-5426		13.5896	12.7485	5.2028	5.44409	7.80548	4.85753		5.29674	11.0386	5.39889	6.65186	8.36615	8.35394	5.43392	9.87946	6.50093	6.19851	6.67209	5.81621	6.54605	8.44848	7.36782	8.02558	5.6811			7.04892
MB-5427		13.3774	12.8014	5.09841	5.29534	7.33766	5.25107		6.46923	10.894	5.41673	6.99786	6.03348	10.9032	6.40043	10.5448	7.92511	5.96706	6.27665	6.15907	5.92554	9.40641	7.7345	7.62937	5.17157			7.32019
MB-5428		13.4729	12.0195	5.58057	5.71493	6.11081	5.15193		5.85531	10.5761	5.79688	6.91883	7.93651	7.82491	5.54017	10.1352	6.74352	5.63317	6.19404	6.23741	5.98729	8.83485	7.46083	8.38688	5.51657			7.15864
MB-5429		13.2393	11.5913	5.37331	5.7224	7.96174	5.27344		5.6989	9.8502	5.55648	7.66243	6.24165	8.22561	5.43445	9.9722	6.59187	6.3654	6.55694	5.80948	6.62219	9.07888	7.888	8.25589	5.21766			7.38046
MB-5431		13.8222	12.4102	5.6411	5.29572	8.6822	5.29506		5.61004	10.8932	5.47313	7.13661	7.62688	7.30139	5.73092	10.1703	7.40398	5.91634	6.40084	6.24889	6.59106	8.86892	7.81521	7.89017	5.45234			6.90823
MB-5432		14.1698	12.6167	5.4017	5.34337	7.30168	5.05609		6.18415	10.1688	5.58837	6.66551	6.64785	6.64613	5.47029	10.2636	6.42176	5.87567	6.55388	6.32142	5.91898	9.04207	7.69351	8.43475	5.58275			7.53248
MB-5433		14.1273	12.6198	5.52098	6.22331	5.44048	5.09003		5.83285	10.3781	5.47404	8.08814	6.15292	6.70638	5.32367	10.3246	6.11109	5.69079	6.04576	5.8482	5.81047	9.91066	8.24499	8.22326	5.64211			7.24651
MB-5434		13.9203	12.1359	5.94254	5.42322	7.79441	5.00154		5.83213	10.4729	5.59251	8.63768	6.58387	7.30617	5.20846	9.77657	6.01182	6.3758	7.15451	6.11899	6.94387	9.59254	8.72231	8.64033	5.32859			6.77707
MB-5435		13.225	12.0326	5.60017	5.32559	6.80622	5.12875		6.41992	10.5426	5.47712	7.44812	5.48514	6.42271	5.43017	10.2847	6.68802	6.11227	6.50737	5.5529	5.97485	9.77578	7.99132	7.71108	5.32386			6.96453
MB-5440		13.8481	13.1871	5.47696	5.43949	6.13181	5.14671		6.02416	11.325	5.19374	6.08576	10.3451	6.8403	5.79761	10.1077	7.20778	6.00325	6.09875	6.16479	5.94896	9.30281	7.27476	8.20444	5.61603			6.93173
MB-5441		13.3673	11.2166	5.28222	5.28181	7.2186	5.11759		6.37252	10.4874	5.82097	7.69433	6.40987	7.27654	5.54172	10.0288	5.7383	6.27119	7.0105	7.12159	6.51712	8.7766	7.42744	8.44145	5.04326			7.36579
MB-5442		13.5092	12.4438	5.32371	5.34776	7.00446	5.21436		6.53022	12.6161	5.49158	9.83681	12.4673	11.0299	5.62029	10.2999	7.24059	5.98266	6.78683	6.25571	5.81113	9.76134	7.40273	8.85266	5.95318			6.52063
MB-5444		12.8819	11.6396	5.78766	6.35937	7.0805	5.37065		6.40143	10.5605	5.53614	6.58611	6.83328	7.32851	5.37848	9.45386	6.14281	5.88183	6.18569	6.35245	6.25233	9.11264	8.05396	8.1701	5.2882			6.3125
MB-5446		12.9823	12.4812	5.46269	5.57416	8.99378	5.14874		5.4303	10.4627	5.66145	7.45454	6.94691	6.90911	5.18401	9.94065	6.7236	6.06337	6.57006	5.7978	5.97674	8.68899	7.6676	8.47275	5.40553			7.16059
MB-5447		13.4903	12.1354	5.67375	6.09823	6.69935	5.24305		5.74836	10.6718	5.43025	8.61113	5.95331	9.88872	5.44261	9.25523	6.91173	6.3645	6.86306	5.91295	6.17572	9.96268	8.30561	8.24186	5.29148			7.40128
MB-5450		13.8573	13.1112	5.39321	5.35525	7.16122	5.15848		5.95469	11.6716	5.3775	6.53094	9.4663	7.34852	5.35843	10.871	7.88648	6.08458	6.74378	6.2666	6.09339	9.81727	7.5068	8.26649	5.58578			6.18228
MB-5451		13.5459	11.9105	5.6577	7.24512	6.46596	4.89878		5.8774	10.3667	5.37824	6.37054	7.60419	7.00524	5.399	9.67636	6.53867	5.92345	6.20831	5.70229	6.05401	9.02485	7.87204	8.23502	5.52197			6.37008
MB-5452		13.6233	12.4038	5.72784	5.90702	6.88751	5.43001		5.67779	10.4212	5.53535	7.18741	6.897	7.58804	5.53244	10.5281	6.34007	5.91616	6.53025	6.03571	5.98874	9.47804	7.99951	9.07298	5.64704			7.34233
MB-5453		13.4118	11.9587	5.41903	5.80394	7.48994	5.34621		5.58641	10.5456	5.6002	7.45505	9.44918	7.59855	5.50072	9.00491	6.93604	6.09482	6.46648	6.05537	6.04899	8.75054	8.08048	8.13971	5.46536			7.36693
MB-5454		13.9494	12.0896	5.45522	5.55959	7.16687	4.97824		5.55013	11.1737	5.39644	6.97045	6.32461	6.9694	6.2832	9.50366	6.52539	5.74297	6.26085	5.60329	6.75975	9.39144	7.21761	8.72785	5.24736			6.74768
MB-5455		13.9836	11.1697	5.38416	5.50279	7.03778	5.19329		5.82226	10.6311	5.36723	7.38115	7.02074	7.99166	5.51213	10.3878	6.31711	6.37033	6.90296	6.01819	5.88401	8.58934	7.48642	9.23202	5.46799			7.34731
MB-5457		13.1174	11.7126	5.56917	5.92492	6.7193	5.36161		5.56068	10.4308	5.37884	7.48331	7.11297	8.04759	5.57319	9.60319	6.81881	6.44568	6.78979	6.06218	6.112	9.05354	7.58941	8.45146	5.48413			6.72343
MB-5458		14.3907	12.9568	5.37058	5.72812	7.78689	5.23606		5.49808	10.8756	5.41756	7.31513	7.63805	10.3038	5.23649	12.6434	6.84697	7.3836	8.23949	5.68193	6.34725	9.30052	6.98761	8.38621	5.13877			6.55551
MB-5459		13.4477	12.3805	5.36189	5.61584	5.7473	5.22715		5.46847	10.0565	5.20001	8.75914	6.02708	8.58404	5.48996	10.6865	6.93572	6.45724	7.36537	6.3874	5.93309	8.62105	6.82228	8.56018	5.5175			7.08745
MB-5463		13.4759	11.6262	6.15469	9.30034	6.81795	5.26959		6.31923	10.2341	5.73202	6.27593	6.88114	5.99915	5.52337	10.5299	6.15122	6.20735	6.33636	6.31565	6.00811	9.4415	7.84893	8.80983	5.42241			7.61837
MB-5464		12.8451	11.6231	8.07631	10.7438	7.0275	5.21322		5.54238	10.236	5.39523	6.3556	7.57045	11.0063	5.32189	9.44785	6.44628	5.6732	5.75889	6.52075	6.0592	9.35357	8.9287	8.51846	5.61075			7.10272
MB-5465		14.433	12.3534	5.37213	5.28826	7.217	5.31224		5.40807	11.2716	5.63355	7.08464	9.2916	8.14468	6.16896	9.39568	7.02621	6.06573	6.34016	6.08048	6.11315	8.67562	7.32286	7.84065	5.72457			7.08212
MB-5468		13.6457	12.6355	5.18645	5.35738	8.52766	5.09319		6.40769	11.8245	5.43219	7.57097	8.50827	9.63511	5.48186	9.99965	7.73087	6.36767	6.90659	6.28767	6.05216	10.1966	7.82414	8.56075	5.34437			6.50952
MB-5470		13.4165	12.6783	5.78294	7.72506	6.79321	4.82006		5.39443	11.105	5.43237	7.52699	7.17285	6.70123	5.34009	10.5272	6.84349	5.85525	6.20059	5.86849	5.98854	8.84221	7.58277	8.59088	5.31905			7.36649
MB-5471		13.1707	12.1628	5.68816	6.76155	7.67931	5.1245		5.67896	10.7354	5.57858	7.38505	7.02908	7.64565	5.41043	9.71383	6.97085	6.20904	6.38772	5.82519	7.44348	8.6592	8.20323	8.78734	5.42254			7.00238
MB-5472		12.9557	11.8205	6.21854	8.50311	7.15584	5.06486		5.66941	9.99329	5.56077	7.9817	5.93582	8.38048	5.3935	10.4226	6.47819	6.05626	6.37237	6.30474	5.88183	9.40311	8.33857	8.19488	5.49816			6.64001
MB-5473		12.8901	11.4882	5.68796	7.64463	6.58943	5.29782		5.39053	10.3176	5.64591	8.11284	8.11571	7.58947	5.71601	9.34271	6.20783	5.86405	6.74744	5.77237	6.42427	9.06346	7.45718	8.00538	5.45558			7.29859
MB-5474		13.7806	11.8685	5.35814	5.4613	7.66858	5.12217		5.57647	10.3771	5.3484	6.48218	7.2102	8.64999	5.42934	9.19721	6.26463	5.72935	6.47176	5.71609	5.56624	9.10756	7.31347	8.43063	5.32233			6.91285
MB-5475		13.0479	11.7912	5.36794	5.50575	6.28173	5.00693		6.05574	9.90944	5.3886	7.28949	5.4839	6.39872	5.55693	10.03	6.17484	5.90168	6.52798	6.9576	6.48399	8.7331	7.78743	8.76294	5.39721			7.18511
MB-5477		13.2312	12.2879	5.65827	6.9262	6.34111	5.10433		5.58756	10.7207	5.47098	7.56815	6.13985	7.35517	6.44234	10.7122	6.65889	5.82436	6.44133	6.26606	6.04035	9.88021	8.53121	8.7066	5.71307			7.0225
MB-5478		13.0754	11.2917	5.44044	5.22198	6.71224	5.23954		6.73259	9.71616	5.39378	7.49013	6.28723	6.00538	5.40463	8.89569	6.06118	6.28608	6.61215	5.68637	6.17846	8.24407	6.91309	8.30368	5.67975			7.01053
MB-5481		14.1564	12.5935	5.32775	6.13218	5.91905	5.06814		5.79794	10.4797	5.33587	6.83344	8.2537	9.70489	5.37422	10.0304	7.36134	5.97006	6.42989	5.91727	6.28571	9.80736	8.22967	7.70976	5.47121			6.52963
MB-5482		14.0869	12.5892	5.58869	5.24395	7.98607	5.20936		5.66676	11.2385	5.59978	7.53328	8.22381	10.1223	6.12287	9.6172	7.88177	5.64142	5.80947	5.50646	5.84827	9.12982	7.69652	8.41476	5.53333			7.04585
MB-5483		13.3938	12.0847	4.97485	5.38316	6.21321	5.67747		5.67191	10.2047	5.53918	6.83037	6.16108	10.1934	5.58792	9.59286	6.52656	6.07753	6.43124	7.1522	6.03388	9.0944	7.12942	8.5529	5.45813			6.84551
MB-5484		12.9724	11.0973	6.62011	9.76601	7.28828	5.37404		5.57425	9.62115	5.53439	7.35348	9.66253	6.66385	5.79986	9.79044	6.72501	5.73175	6.75722	5.82741	6.35655	8.97256	8.00018	8.70123	5.44577			7.23391
MB-5485		13.9735	12.6821	5.22962	5.25218	6.79018	5.10575		6.11657	10.4485	5.44826	8.60103	8.08346	7.08054	5.47282	10.8219	6.34274	6.34518	7.24445	5.96291	6.17731	10.012	7.77519	9.10664	5.64762			6.77418
MB-5486		13.778	12.662	5.50367	5.65047	5.41822	5.09738		6.27707	10.7904	5.5817	7.06931	6.28036	8.1181	5.50334	10.5367	6.2159	5.79797	6.23201	5.96482	6.0468	8.7649	7.34923	8.89856	5.5151			6.533
MB-5489		13.1259	12.0812	5.64141	8.0359	6.8889	5.43143		5.69941	10.4102	5.541	7.68365	7.19745	8.42954	5.3418	9.8684	7.11177	6.16442	6.56326	6.26642	6.54317	9.39687	7.77173	8.13951	5.54398			6.77381
MB-5490		13.267	11.8741	6.06865	8.52137	7.00392	5.12619		6.67458	10.1762	5.35301	8.41977	6.16765	7.17299	5.4338	9.64155	6.29008	6.03782	6.79649	6.25859	6.63427	8.35007	7.11707	7.99446	5.45422			6.73391
MB-5491		13.4136	12.5883	6.09285	8.67335	5.4585	5.28669		5.73948	10.8703	5.3228	8.319	6.02412	7.71469	5.46019	9.96372	6.32104	6.21566	6.54315	6.33627	5.8689	9.99505	8.11908	8.30234	5.57001			7.17471
MB-5492		13.4756	11.7493	5.22606	5.31248	6.79011	5.37836		5.68556	9.82847	5.57185	6.78791	7.21456	5.91664	5.49747	9.10041	6.92428	6.19028	6.38889	6.01251	6.35143	8.48687	8.13971	7.96296	5.29045			6.84276
MB-5493		13.5876	12.7357	5.27582	5.50446	6.45824	5.22047		5.37625	11.2189	5.27975	6.21613	5.878	6.59787	5.8326	10.498	6.19507	5.61622	6.20228	5.80855	6.09211	8.37784	6.74609	8.75861	5.60519			6.81948
MB-5495		13.1637	12.4217	9.27853	11.7563	6.3588	5.26501		5.62391	10.7606	5.38465	6.75827	7.63	7.45226	5.44898	10.1983	6.79518	5.98628	6.50996	6.02251	6.47159	9.03297	7.87902	8.18327	5.37179			7.31561
MB-5497		14.1503	12.4105	5.65182	6.06522	7.17126	5.45469		5.96664	10.5578	5.16906	7.49222	5.7675	7.93612	5.64945	10.4743	6.42827	6.32308	7.06674	5.84292	5.98848	9.05288	7.08457	8.4432	5.4909			7.03234
MB-5498		13.6033	12.7536	5.33515	5.24916	6.95462	5.28896		5.56701	11.0088	5.47649	8.75831	7.18468	9.96445	5.56031	11.1472	6.8714	6.71967	7.13219	6.23396	6.27394	8.78618	7.66672	8.6841	5.39773			7.19453
MB-5499		13.0115	11.7991	5.43142	5.75855	6.41775	5.18466		5.52448	10.2524	5.36059	6.89621	6.44704	6.93756	5.71825	9.59182	6.32007	5.97134	6.36425	6.14277	6.2172	9.00445	8.38453	8.23403	5.44186			7.12237
MB-5502		14.1377	12.665	6.72431	9.86359	6.51728	5.07845		5.7162	11.2998	5.56336	8.14362	5.94571	7.60983	5.21166	10.6001	5.96316	6.24463	6.84569	6.46196	6.24336	9.72461	7.20297	8.71393	5.30324			7.01384
MB-5505		13.5281	11.8558	5.43066	5.38335	7.0276	5.28751		5.46958	9.85509	5.43678	6.77114	5.56364	7.14284	5.29496	11.3391	5.91114	6.24924	6.92229	6.49253	6.32676	8.95746	8.2875	8.30832	5.26621			7.34421
MB-5510		13.3632	11.7895	5.30531	5.80947	7.06158	5.29792		5.58754	10.3535	5.53039	6.99726	5.98188	8.8661	5.57545	9.65332	6.35755	5.97703	6.64673	6.45877	6.53881	9.2069	8.18492	8.35663	5.74847			7.04798
MB-5511		13.7471	12.1423	5.08746	5.62325	6.83476	5.15769		5.91069	10.1573	5.4914	6.2551	5.58112	6.54326	5.3782	9.48567	6.51446	5.36793	5.97571	6.785	5.99573	9.10181	7.05192	8.68859	5.4209			6.70031
MB-5513		13.4101	12.062	5.2698	5.31078	8.95936	5.42356		5.82763	11.513	5.88496	8.00443	6.09124	7.30617	5.56641	9.48943	6.36507	6.12367	6.56787	7.29159	6.73651	8.98415	7.12717	7.95863	5.2371			7.02416
MB-5514		12.6371	10.7775	5.14199	5.55829	7.67997	5.66184		6.0872	9.785	5.57349	7.62967	10.7574	8.95407	5.1655	9.59206	6.2945	5.97022	6.45555	6.62139	5.88736	8.89978	8.11405	8.89774	5.51767			6.94048
MB-5518		13.8894	12.3976	6.01977	8.30779	7.93253	5.22475		5.42696	10.583	5.38293	7.15289	6.81481	8.59337	5.5964	10.613	6.83898	5.68789	6.53393	6.38794	5.82051	8.93248	6.72159	9.19597	5.53945			6.90515
MB-5519		13.3913	12.5674	5.5006	5.90683	7.51427	5.02036		5.56472	10.6281	5.47266	8.54712	6.82293	7.80696	5.35797	10.4941	6.5617	6.61087	6.99095	6.46698	6.27388	9.57257	7.6582	8.62498	5.47609			7.14876
MB-5520		14.0264	12.5734	5.33644	5.44087	7.14031	5.33371		5.3376	10.5608	5.29607	6.44776	6.30676	9.35216	6.24817	10.3921	6.99525	6.15622	7.07727	6.09254	6.2607	8.90884	6.6677	8.18537	5.25896			6.93158
MB-5521		13.4517	12.2263	5.54204	6.57245	6.61168	5.26555		5.47739	10.34	5.55617	6.29297	6.32843	9.59135	5.31417	9.60995	6.38296	5.77	6.01549	6.49121	6.03621	8.70548	7.01296	8.25004	5.44808			6.97119
MB-5525		13.4802	11.6921	5.62684	7.13731	6.36009	5.42596		5.44171	10.4319	5.20065	7.3705	5.45035	8.04673	5.52511	10.1746	6.51866	6.11102	6.69146	6.34136	5.93396	9.76953	8.03405	8.67673	5.15413			7.32826
MB-5526		13.6552	13.3193	5.40605	5.34564	7.72062	5.30658		5.56052	11.8509	5.05799	5.95304	6.43384	10.47	6.95015	9.86013	7.58146	5.71752	6.84707	6.43538	6.40018	9.36772	7.3191	8.32537	5.53711			6.83349
MB-5527		13.5797	12.4781	5.5767	5.42558	8.59959	5.14048		5.29152	10.7868	5.32283	6.24459	8.43938	7.60924	5.78493	9.89922	5.92326	5.89703	6.68212	6.76305	6.18335	8.33907	7.10733	8.22654	5.42997			7.56903
MB-5529		13.7411	12.5203	5.30162	5.2155	6.45248	5.26906		7.01344	11.3449	5.46147	7.43242	9.9045	11.0366	5.89196	10.4733	6.71066	6.18532	6.80354	6.27322	6.21693	9.16378	7.28568	7.55769	5.59239			7.02794
MB-5530		13.4068	12.2111	5.78259	6.15563	6.98736	4.91684		5.95726	10.3416	5.41181	6.50136	7.89864	6.80193	5.51766	9.92729	6.44788	6.29522	6.63529	6.14347	6.42688	9.10086	7.62029	8.59523	5.24545			7.19572
MB-5531		13.1356	12.3202	5.25169	5.46437	6.8947	5.30228		5.73347	11.3408	5.27434	7.24479	9.96253	10.4472	5.65198	9.19473	7.27233	6.31409	6.31002	6.4627	5.95121	8.85853	7.30708	8.41602	5.4153			6.85713
MB-5532		13.6503	11.9692	6.23629	9.55207	6.04703	5.42065		6.87195	10.2704	5.47159	7.17888	6.37831	6.86372	5.56752	10.6323	6.61558	6.00071	6.65591	6.44711	5.85969	10.4065	8.07156	8.76062	5.43768			7.39567
MB-5533		12.9356	11.9065	5.49195	5.21176	6.66496	5.34404		5.38657	10.1001	5.60772	7.49668	8.30497	7.82121	5.30751	9.76182	6.8454	5.91415	6.11698	7.52546	6.1908	8.84123	7.64051	8.38168	5.32234			6.99801
MB-5534		13.0906	12.1747	5.40027	5.69724	7.33814	5.03157		5.2941	10.6814	5.12801	6.53809	6.8095	7.51873	5.69182	9.779	6.51695	5.82021	6.11	6.79792	5.79027	8.35037	7.32891	8.3222	5.50354			6.77429
MB-5535		13.4492	11.5595	5.38243	5.24877	7.14448	5.38125		5.71743	10.3785	5.33605	6.6232	6.6009	9.05091	5.56104	10.1992	6.72686	5.82626	6.26781	5.90965	5.85254	8.71758	7.47077	8.74423	5.49082			7.48142
MB-5540		13.722	12.9159	5.93992	5.70143	6.43332	5.22208		6.8013	10.9571	5.47085	6.05769	5.65948	6.70793	5.57945	10.6812	6.65388	6.14284	6.62511	6.27524	6.06253	10.3905	8.04101	8.63395	5.32959			6.86818
MB-5541		12.9516	11.7564	5.49916	5.60168	7.11547	5.11275		5.54169	10.2614	5.39877	7.36431	7.56545	6.99	5.48896	8.96011	7.08964	6.08102	6.33828	6.0966	6.25258	7.67615	7.01047	8.19189	5.3178			7.11554
MB-5543		13.2007	12.3816	5.47286	5.63889	7.51345	5.15608		5.24408	11.0676	5.49025	7.4014	8.36615	10.306	5.66595	9.72164	7.08092	6.09492	6.32466	5.83029	6.12515	8.57409	8.34688	8.15016	5.48194			6.8249
MB-5547		14.4326	11.8989	5.28997	5.50581	6.83078	5.41049		6.51628	11.7262	5.54805	7.32191	9.2274	10.0811	5.29271	11.5208	6.55012	6.28838	6.95865	6.21306	5.81895	9.45491	6.90478	8.94545	5.79455			6.91371
MB-5548		14.4164	13.3295	5.19424	5.4244	6.9682	5.22076		5.59698	12.4669	5.60251	6.32856	9.06026	8.35502	5.51803	10.2652	7.64776	5.76383	6.4297	6.63705	5.68948	9.846	8.77846	8.154	5.44765			6.42096
MB-5549		13.7283	13.2827	5.43147	5.27271	8.05115	5.26424		5.76113	11.3492	5.5209	6.84638	5.78821	6.46687	5.58378	11.053	6.51289	7.00361	7.34953	6.81761	6.06012	8.55175	7.16116	8.31005	5.69844			7.09847
MB-5550		13.516	12.1077	5.56623	6.96301	7.46928	5.18414		5.86356	10.7627	5.43853	6.81848	5.87819	6.82731	5.47853	10.3538	6.04395	5.93324	6.54015	5.76112	6.08968	9.74948	8.93039	8.87428	5.6857			7.7543
MB-5551		13.6769	12.7939	5.44972	5.55078	8.16271	5.24176		5.88146	11.8818	5.51336	7.60437	8.99901	10.5604	7.48809	9.38926	8.21287	6.00776	6.54406	6.09584	6.18376	10.219	8.4588	7.8177	5.65558			7.05492
MB-5552		13.9901	12.7837	5.64529	7.35797	6.59159	5.22018		5.28332	10.5949	5.36971	6.98621	9.58125	9.09055	5.54367	9.95822	6.83704	6.21202	6.61629	6.08018	5.91898	9.93527	7.74743	8.51632	5.22713			6.81766
MB-5553		13.706	12.9574	5.75577	6.86868	6.04107	5.42196		6.19321	10.3065	5.5374	8.72921	6.27662	6.43571	5.34862	9.0085	6.31866	6.53929	6.88138	6.18492	6.86382	9.26153	8.69834	8.08622	5.36285			6.66631
MB-5554		13.8361	12.3243	5.40263	5.4853	6.17538	5.18161		6.30132	10.7595	5.59143	6.43702	6.80486	7.67436	5.45532	9.94225	6.24131	6.09781	6.54953	6.71924	6.19035	9.35782	7.42034	8.66786	5.61699			6.68727
MB-5556		13.3809	11.8869	5.33659	5.23287	7.29107	5.00398		5.3555	10.627	5.44756	7.23756	5.33684	7.14055	6.15891	10.1146	6.6242	5.87373	6.71997	6.36427	6.20482	10.1909	8.07097	8.50006	5.40264			6.72923
MB-5558		13.8854	12.7067	5.43328	5.40337	6.61797	5.10881		5.747	11.8235	5.3197	7.51832	9.27745	7.17957	5.52329	9.66936	7.3526	5.86223	6.27928	6.17477	6.73506	9.25048	7.79109	7.83026	5.42856			6.64925
MB-5559		13.1209	12.2619	5.39896	5.2345	6.16668	5.10857		6.10431	11.1159	5.51939	8.69318	12.3655	7.4232	5.49809	9.40555	7.38163	5.85843	6.16698	6.86531	6.02615	8.7286	8.08676	8.16132	5.22394			7.14017
MB-5560		14.341	13.2647	5.30363	5.4737	7.14484	5.31726		5.30335	11.3865	5.24579	7.03376	6.419	11.1954	5.94643	10.2196	7.37921	6.01539	6.65221	6.10671	6.41017	8.88696	7.27963	8.19811	5.49977			6.88982
MB-5562		13.4041	12.262	5.42819	5.3891	6.54336	5.15291		6.90434	10.4327	5.4311	7.63101	5.98908	7.81079	5.64423	10.0573	6.258	6.0481	6.58137	7.4502	5.9772	9.28682	8.27731	8.25063	5.37669			6.76018
MB-5563		13.0909	11.7853	5.50962	5.13321	6.89689	4.97107		5.89597	9.8876	5.41215	7.66759	6.57775	7.14354	5.31654	9.59446	6.31454	6.46253	6.56958	6.1356	6.80866	9.01041	8.47636	8.43201	5.20572			7.46361
MB-5565		13.8428	12.6088	5.44865	5.70049	7.83909	5.30984		5.79374	11.5607	5.56643	7.03658	6.51793	8.38799	5.59368	9.45745	7.44594	5.70242	6.14248	6.54575	6.12437	9.11913	6.58587	7.96978	5.67614			6.85539
MB-5566		13.6503	12.7888	5.44844	5.36524	8.36131	5.06227		5.55315	12.0064	5.27446	7.33651	8.53659	9.53733	5.65658	10.6163	7.2704	6.49121	7.22172	6.50903	6.28725	9.28409	7.69145	8.88567	5.45925			7.56427
MB-5567		13.3578	12.3011	5.62152	5.90349	6.38072	5.44282		5.55912	10.6412	5.52073	7.15782	6.23355	7.08756	5.44656	9.95811	6.17084	6.27501	6.88259	6.79924	6.61321	9.16396	8.64616	8.25317	5.75112			6.85069
MB-5571		13.414	12.1174	5.47022	5.81967	6.17564	5.13486		5.72227	10.6361	5.28145	6.48097	6.0118	6.77223	5.48653	10.0054	6.33596	6.41913	6.61497	6.28252	6.84207	8.89038	7.41946	7.5334	5.47043			7.021
MB-5572		13.1041	12.3953	5.52151	5.18369	8.21138	5.20991		5.36665	11.4068	5.96172	6.7962	10.5275	9.15049	5.83815	9.14456	6.8454	6.19927	6.62672	7.09846	6.51463	8.88246	7.15612	8.12646	5.13511			7.18635
MB-5575		13.4565	12.845	5.36258	5.36383	7.03309	5.34765		5.44138	10.8959	5.53373	8.67241	8.10679	7.33517	5.65798	10.2236	6.54524	6.38165	7.08735	6.33293	7.04689	8.64514	7.13528	7.83304	5.23529			7.08423
MB-5576		14.3761	13.5566	5.47678	5.71567	6.51552	4.97688		6.29727	11.1104	5.20985	7.23183	5.73611	6.73733	5.43356	9.97954	7.21012	6.25702	7.07005	5.90963	6.19087	9.33845	7.4975	7.67276	5.30625			6.89372
MB-5577		12.9386	12.451	5.38577	5.66603	8.06315	5.0789		5.46588	10.4505	5.58647	6.41152	6.54202	6.28999	5.67812	10.1243	6.24255	6.60806	7.00326	6.22613	6.4171	8.00219	6.947	8.37657	5.49831			6.9884
MB-5579		12.9926	12.1696	5.55094	6.06464	7.2316	5.19567		5.73374	11.5252	5.35652	7.417	6.66433	6.77175	5.87326	9.88859	6.72527	6.24226	6.86052	6.29341	7.05736	8.14679	7.16617	7.99856	5.53778			7.04698
MB-5580		13.572	12.5717	5.56315	6.23133	6.15268	5.23633		6.70313	10.445	5.54571	6.70668	5.89714	6.59094	5.62774	9.91867	6.22752	6.07356	6.62442	6.27459	6.07157	9.22011	8.34513	8.28548	5.58462			7.54911
MB-5582		12.5606	11.8127	5.3699	5.99425	6.44344	5.11458		5.42089	10.5302	5.46711	7.30563	7.47077	7.64747	5.40826	9.56577	6.57887	5.99844	6.63158	6.90404	6.77208	8.67483	7.78799	8.17538	5.43415			7.31105
MB-5583		13.1006	12.2274	7.27889	10.2935	6.75496	5.17883		5.73258	10.4543	5.53278	7.12885	6.28924	7.0178	5.54103	10.2484	6.58523	6.38354	7.06132	5.94269	6.36041	8.58527	7.01145	8.3221	5.55747			7.00756
MB-5584		14.0046	13.8417	5.3888	5.27443	7.3351	5.30368		5.42407	12.2427	5.64802	7.44501	6.05979	10.1651	7.89607	10.9871	6.38891	6.62586	7.42102	6.1452	6.41418	9.18101	7.17604	8.32386	5.71706			6.91551
MB-5588		13.1046	11.9444	5.42157	5.28294	8.75995	5.05107		5.7531	9.76336	5.38956	6.54099	7.47044	7.27716	5.88837	9.54357	6.46641	6.24407	6.6583	6.55315	6.83628	8.11313	7.21919	7.98913	5.47264			7.13679
MB-5589		12.8172	11.9946	5.45855	5.58001	6.83895	5.16855		5.39477	10.1027	5.17126	7.76499	7.01504	6.92218	5.40606	9.74163	6.53396	6.36357	6.82668	6.52267	6.55386	8.71709	7.31984	8.40111	5.54573			7.25134
MB-5590		13.4357	12.6754	5.69304	7.65638	7.10563	5.08556		5.43427	10.5166	5.38227	6.94773	5.83677	6.44358	5.3823	10.0993	6.18118	6.12613	7.07265	6.27082	6.64738	8.70032	7.81824	8.34759	5.51312			7.27706
MB-5591		13.1223	12.2165	8.85074	11.8391	6.63967	5.2001		5.31905	10.7388	5.46492	7.97942	7.17211	7.90166	5.52087	10.3519	6.80949	6.40544	7.27986	7.15069	6.49853	9.03758	7.41308	8.3659	5.32507			7.02452
MB-5592		13.4716	12.611	5.47245	5.43083	6.54571	5.20717		6.5856	10.5564	5.2507	7.20952	6.2069	8.27429	5.36321	9.85805	6.31513	6.84629	7.21662	6.33156	6.80074	8.97907	7.65652	8.28796	5.45809			7.28177
MB-5593		13.3059	11.4972	5.29896	5.34455	7.88006	4.92952		5.42646	10.036	5.43281	7.73411	6.14814	9.60613	5.50849	11.6913	6.18921	7.9185	8.76549	6.13549	7.37674	8.5117	7.06575	8.36679	5.45563			7.20213
MB-5596		12.9046	11.5613	5.60675	5.21977	6.63901	5.24546		5.88591	10.5995	5.30578	6.4287	7.02356	6.36174	5.40986	9.41294	6.23323	6.25077	6.68988	6.19504	6.59982	8.49183	7.43968	8.34121	5.45116			7.01526
MB-5597		12.9893	12.4495	5.53168	5.59841	7.80405	5.37709		5.22601	10.8976	5.47974	7.41235	6.45053	7.37198	5.18811	10.1488	6.85719	6.0953	6.57351	6.05418	6.13654	9.3118	8.43654	8.06942	5.47614			7.42023
MB-5599		13.2665	12.495	5.57101	6.10103	7.95499	5.25585		5.79302	10.458	5.35869	6.85013	7.07769	6.9378	5.47076	9.70249	6.69638	6.1948	6.81029	6.4801	6.43586	8.9722	8.19852	7.97429	5.50795			6.99205
MB-5601		13.0357	12.3468	5.57915	5.31898	7.86916	5.22954		5.4946	10.0134	5.3918	7.18707	6.59116	6.97779	7.22645	9.60789	6.26867	6.25956	6.60277	7.20186	6.60776	8.48384	8.5101	7.94297	5.61602			6.67977
MB-5602		13.7792	13.3238	5.24961	5.47386	6.892	5.2628		5.42305	11.7846	5.39455	6.31654	6.27401	8.06497	5.60109	10.0832	6.82592	6.2598	6.8601	7.10026	6.25877	8.54794	7.69279	8.54781	5.55653			6.96621
MB-5603		13.2077	12.3083	5.41739	5.47993	7.21661	5.04441		5.55904	10.719	5.38451	6.7985	7.41255	7.70478	5.41016	10.0476	7.17007	6.1276	6.78106	6.47028	6.37248	8.60085	7.3961	8.18408	5.23768			7.15431
MB-5604		14.445	13.2845	5.25637	5.78478	7.43752	5.44344		6.00406	10.8576	5.48547	7.24842	5.4284	6.14198	5.29052	10.6951	6.42753	6.30531	7.1837	6.08926	6.60518	10.5266	8.45247	8.31635	5.82118			6.83868
MB-5605		13.558	12.9073	8.32352	11.0722	7.72397	5.21047		5.34721	10.8036	5.3977	7.73532	6.07713	9.16	5.4286	9.58738	6.64219	6.33344	6.9603	6.32718	6.41085	9.12708	7.46816	7.92373	5.40762			7.57945
MB-5613		13.5526	13.0685	7.23089	9.15203	8.21056	5.26757		5.35654	11.584	5.62681	8.23899	6.46267	10.3217	5.47775	10.7171	7.41919	6.44123	7.4416	5.95761	6.32568	9.20024	6.95463	8.10329	5.65491			6.86404
MB-5614		12.981	12.2444	5.20831	5.56374	7.03475	5.01021		5.43774	11.0035	5.49831	8.24722	7.61787	6.90789	5.59263	9.84999	7.02086	6.16241	6.37055	6.16632	6.75927	8.41231	7.7007	8.16071	5.30658			7.38389
MB-5616		13.867	13.4316	5.29902	5.16214	7.72868	4.82275		5.67109	11.1728	5.41877	6.17035	7.08466	6.82899	5.27306	9.29745	7.18121	5.81967	6.27444	5.60203	6.63393	8.29602	6.90817	8.30017	5.76863			6.68592
MB-5617		12.7054	11.7995	6.3106	8.10568	7.59927	5.37011		5.34355	10.4718	5.40774	8.89041	10.4456	8.75955	5.41086	9.79022	7.10507	6.41066	7.21578	6.43332	6.80543	8.66154	7.19149	8.12986	5.33529			7.21607
MB-5620		13.5259	12.7541	5.33083	5.12091	6.40451	5.22738		6.76369	9.87426	5.37012	6.36011	5.82351	6.83702	5.51486	9.81426	6.4996	6.1792	6.37986	6.33054	6.61187	9.32609	9.22524	7.94084	5.54075			7.30264
MB-5622		13.4321	12.6301	5.5296	5.77665	7.76331	5.28448		5.43695	10.4966	5.26378	7.43613	6.04339	8.04107	5.30673	9.70418	6.67014	6.08677	6.61502	6.28659	6.20884	9.34388	7.61276	7.92782	5.13942			7.53978
MB-5623		13.7679	12.5609	5.46385	6.52156	6.48484	5.44642		5.63591	11.0266	5.22023	7.03088	6.09307	7.31433	5.31291	10.2774	6.23841	6.78327	6.96862	6.15754	6.72618	9.00674	7.19934	8.25332	5.37602			6.97773
MB-5624		13.3686	12.185	5.43758	5.29592	8.79186	5.35507		6.13951	11.1381	5.29528	6.00342	6.47033	6.42048	5.32927	9.87128	6.6383	6.34139	6.95636	6.95439	6.9278	9.02798	8.04447	7.76899	5.56434			7.72095
MB-5626		13.1549	12.1524	5.43151	6.30894	6.70042	5.41254		5.74774	10.1303	5.43776	6.62961	6.31173	6.61316	5.47411	10.4048	6.79105	6.29557	6.8149	6.47975	5.99404	9.55937	7.57203	8.45837	5.23048			7.03431
MB-5628		13.0106	12.2638	5.63079	6.6072	8.1713	5.30764		5.70087	11.2309	5.45547	5.90677	6.996	6.1247	5.66505	10.3059	5.80372	6.56402	7.04227	6.44557	6.48132	8.52495	7.63419	7.98034	5.23222			6.96768
MB-5629		13.7163	12.3121	5.8745	7.30815	7.42447	5.13283		5.39607	10.9562	5.34963	7.03697	6.81075	8.37883	5.43929	9.92476	6.37583	6.39265	6.73693	6.24358	6.78499	8.65856	7.62058	7.99446	5.56659			7.17821
MB-5632		13.9813	13.4922	5.48391	5.51241	5.96287	5.04834		6.17734	10.6028	5.23944	7.26839	5.64119	6.91997	5.30949	10.1479	6.96679	6.24106	6.74166	7.82221	6.29812	10.3043	7.97336	8.73156	5.52557			7.01565
MB-5633		13.0567	12.4907	5.3732	5.62025	8.63939	5.24108		5.44651	10.7393	5.25761	5.76942	6.78982	6.99632	5.59404	9.52122	6.65949	6.13628	6.83348	6.02986	6.50826	8.79293	7.01684	8.59088	5.20568			7.47726
MB-5634		13.7742	13.0246	5.41768	5.50416	8.61734	5.30111		7.68679	11.7789	5.44739	5.92248	5.83614	9.23017	5.54738	10.8842	6.80135	7.11415	8.01234	6.12571	6.55219	9.04837	6.7908	9.07554	5.72356			7.47273
MB-5635		12.9867	11.8412	5.5137	5.59994	7.13327	5.2023		6.11536	10.6476	5.29362	8.08927	5.76254	8.79831	5.69344	9.84709	6.81652	6.46788	6.90502	6.52816	5.97995	9.35892	8.49531	8.87084	5.61506			7.75122
MB-5636		13.5639	12.6287	5.52979	5.59547	7.02285	4.9713		5.73436	10.2215	5.63733	7.59964	5.63781	6.24204	5.29759	10.3591	6.36782	6.34501	6.9056	6.22941	6.33587	10.1992	7.66192	8.67401	5.48467			7.66582
MB-5638		13.4474	12.4932	5.8149	7.01675	7.44803	5.12193		5.80054	10.229	5.38285	8.67692	10.4465	5.95526	5.52953	10.2196	6.52036	6.45333	7.25865	6.39286	6.43324	10.3252	8.97505	8.31711	5.52188			7.28799
MB-5640		12.7459	11.8947	5.46636	6.43186	6.72832	5.35217		5.52959	10.4131	5.59268	6.62829	7.40398	9.07159	5.28667	9.89741	6.33768	5.839	6.64663	5.80831	6.13672	8.81612	8.21756	8.72385	5.17539			7.45993
MB-5641		13.238	12.563	5.82116	6.51849	6.57351	5.19054		7.69724	10.8809	5.32944	7.53801	5.93252	8.03305	5.22105	10.6744	6.57368	6.42334	6.89269	6.3082	6.28148	9.79912	7.97433	8.95334	5.17082			7.71011
MB-5642		12.995	11.8344	6.04424	8.24361	6.26367	5.1391		5.7721	10.7641	5.63534	7.25127	6.56191	7.07564	5.64219	9.48805	6.04262	6.5836	6.56316	6.05663	6.56345	8.61614	7.96731	8.15089	5.45615			7.21729
MB-5645		13.1069	11.885	5.47111	5.40812	6.67719	5.34307		5.8897	10.4767	5.49372	7.75624	5.64499	6.10843	5.47206	9.67948	6.46645	6.24071	6.74265	6.81045	6.67427	9.01841	7.77491	8.28979	5.36446			6.85834
MB-5646		13.167	12.1017	5.26239	5.50113	8.09061	5.30594		5.73042	10.1284	5.42542	7.201	5.73455	6.65102	5.48783	10.8669	6.59628	7.39407	7.93877	6.06736	6.9778	9.13497	7.79236	8.10531	5.52989			6.60312
MB-5647		13.6996	12.8757	5.72654	6.68779	8.48629	5.19488		5.03044	10.5455	5.38642	6.95271	5.8289	8.68633	5.55048	9.18044	6.43919	5.80241	6.01498	6.02478	6.03138	9.29317	7.89586	8.35776	5.58476			6.83504
MB-5651		13.1082	12.2676	5.29529	5.70535	7.51486	5.43756		5.36219	11.6716	5.39162	6.85354	6.92366	8.05622	7.33007	9.80961	7.1473	6.1065	6.99274	6.08025	6.01129	8.46071	7.46317	8.6746	5.40842			7.37386
MB-5652		12.7885	11.8293	5.43704	5.37873	8.01255	4.97715		5.45416	9.97103	5.31982	7.41705	9.60691	6.10371	5.74827	9.29566	6.85959	6.32678	6.89103	6.62275	6.52361	8.35832	7.89919	7.87491	5.41692			7.4357
MB-5653		12.9978	12.1225	5.42215	5.62879	7.20492	5.05518		6.74851	10.2589	5.28292	8.78475	7.35372	8.04929	5.3792	10.0986	6.55453	6.6217	7.20814	6.03074	6.4998	8.68519	7.423	8.24421	5.51694			7.22585
MB-5654		13.3815	12.3561	5.67995	6.57256	7.42653	5.36021		5.61948	10.2821	5.33864	7.56813	7.48138	7.40718	5.37463	10.304	6.3625	6.4243	7.02287	5.56274	6.42523	9.11701	8.62185	8.03527	5.31645			6.94499
MB-5655		13.7306	12.5302	5.29841	5.15977	7.41247	5.24902		5.73392	10.9022	5.427	8.12487	12.0777	8.46019	6.90266	9.59116	6.70645	6.17016	7.02369	6.03501	7.02456	8.58714	6.90054	8.17947	5.28755			7.2765
MB-5656		12.9938	12.2487	5.50258	6.14653	6.75408	4.92102		5.85051	10.5843	5.31901	8.05865	8.84025	8.18831	5.7353	9.76364	7.03552	6.29191	6.47956	6.07374	6.58697	8.81557	8.26589	8.14897	5.20583			7.16411
MB-6001		13.8783	11.84	5.28555	5.36817	7.15901	4.90924		6.0381	10.5455	5.40624	6.78317	6.85536	7.23844	5.60103	9.21108	6.48292	5.71129	6.1637	6.50435	6.20635	9.15624	7.78034	8.47299	5.39264			7.22047
MB-6006		13.9024	12.5443	5.35155	5.67814	6.65195	5.40605		6.13091	10.9133	5.54704	7.65089	7.64149	7.49268	5.5345	10.3663	7.27519	5.97032	6.60463	6.35545	6.07831	9.60917	8.59379	8.09992	5.2555			6.86457
MB-6007		13.5739	11.592	5.75034	7.66937	6.94188	5.0278		5.98811	10.1432	5.83671	8.26615	8.09648	6.82439	5.25082	10.3559	6.0027	6.51379	7.07821	6.69828	6.21587	9.05387	7.56196	8.94371	5.29114			7.36871
MB-6008		14.1219	12.1279	5.83102	7.5828	5.71489	5.09119		6.05154	10.0032	5.47415	7.62032	5.86308	7.14451	5.45975	10.6113	5.90866	6.54956	7.06887	5.99396	6.27291	9.67299	7.73341	8.66204	5.2019			7.3273
MB-6010		14.3487	12.8427	5.40625	7.13203	7.17945	5.38676		6.6275	11.1176	5.50774	7.88528	7.08783	9.9253	6.42499	10.1336	7.25481	6.04847	6.92352	6.14066	6.50358	9.92552	7.85204	8.12932	5.34163			6.97364
MB-6011		13.6228	11.8788	5.8752	6.21129	5.65444	5.04809		5.63588	10.9231	5.39806	8.42551	5.68151	6.2656	5.47221	9.97186	5.42329	6.094	7.0096	6.49231	6.0965	10.1581	9.19507	8.7231	5.31037			7.48822
MB-6012		12.5923	9.60586	5.73401	9.01578	7.82143	5.23677		5.83609	9.05367	5.66821	6.26617	5.87981	6.25992	5.26108	9.95746	5.7578	6.78741	7.17838	6.53485	6.38695	9.04596	7.24011	8.7231	5.22508			7.84425
MB-6014		13.2961	11.8581	5.39303	5.53899	6.82784	5.26647		5.70483	10.2208	5.52393	6.60772	7.19572	7.75347	5.43504	8.95507	7.45029	5.70693	6.09895	6.50662	6.36599	8.66426	8.06419	8.01066	5.53815			6.97642
MB-6016		12.7374	10.9245	5.29043	5.43182	7.82741	5.18484		5.36741	9.17554	5.42975	7.72246	9.55347	9.26378	5.42655	9.64508	6.28608	6.40112	6.8834	6.57521	6.59733	8.65514	7.94028	8.55922	5.11551			7.70766
MB-6017		13.0388	11.2314	5.45599	6.79244	6.36794	5.464		6.86077	9.83449	5.28382	7.41834	7.03878	8.20556	5.24128	9.51102	6.06197	5.79608	6.26789	6.38954	6.11587	9.84057	8.92264	8.29676	5.63653			6.7464
MB-6018		14.1603	12.1419	5.62481	7.06259	7.43531	5.17484		5.81779	10.5908	5.34686	6.95588	6.80486	7.90353	5.48384	9.69571	6.99559	5.91551	6.46058	6.33892	6.37522	9.2837	8.25478	8.10514	5.53414			7.06862
MB-6019		13.3693	10.724	5.56404	8.37784	7.22197	5.26495		6.26581	10.0046	5.24824	7.64583	6.74972	6.70571	5.24572	10.5775	6.31014	6.51071	7.17195	5.85909	6.06554	8.87853	7.24057	9.06256	5.32847			8.06767
MB-6021		13.0541	11.2569	5.81837	7.43939	6.11534	5.21995		5.66695	9.9475	5.39457	6.75823	6.75266	6.78061	5.37885	10.0413	6.97161	6.12913	6.6169	6.78172	6.26723	8.81566	8.24741	8.49964	5.65629			7.17709
MB-6022		13.7031	11.8133	5.54046	6.5527	6.20902	4.84368		5.86178	10.1111	5.51494	7.12911	6.07807	6.80486	5.49025	9.937	6.42406	5.89761	6.09561	6.39207	6.35473	9.92277	8.02057	8.96307	5.52637			7.18127
MB-6023		13.7066	12.3204	5.57775	5.36962	6.70049	5.17286		5.67645	10.8993	5.62739	6.31094	6.09939	6.23385	5.2799	10.5914	6.73357	6.19362	6.50315	5.97467	6.49044	9.88148	9.44307	8.51561	5.50324			7.0633
MB-6024		13.7001	11.7151	7.13715	10.9907	7.66439	5.09791		5.30449	10.371	5.53531	7.60428	7.16452	7.50381	5.40413	10.1985	6.87037	6.43407	6.67435	6.24829	6.27407	9.46709	7.99408	8.13684	5.43299			6.91838
MB-6026		14.0934	12.4698	5.77485	7.06031	9.28779	5.30788		5.86424	9.76929	5.31282	7.36913	5.87153	6.44178	5.43669	11.4757	6.68585	7.04149	7.72801	6.34765	6.77669	9.8249	8.49557	8.60999	5.27286			7.08703
MB-6029		13.4391	11.5962	5.609	6.33344	6.67231	5.13684		6.02772	10.0498	5.73307	6.8366	5.89861	6.9609	5.47249	10.2037	6.77707	6.35605	6.94035	6.58135	6.26329	9.13031	7.56196	8.19309	5.332			7.23367
MB-6030		13.6918	11.8889	5.29444	6.17437	7.03205	5.5527		5.66846	10.1391	5.6443	7.1846	7.16703	7.14365	5.35644	10.2186	6.63485	6.28424	7.18434	7.57275	6.4501	9.46433	7.76247	8.29301	5.34987			7.16868
MB-6036		13.6184	12.4612	5.3962	5.44919	8.56063	4.99169		5.50218	10.6196	5.50836	6.87352	7.90874	11.082	5.54886	9.72221	8.23755	6.09288	6.82209	6.30631	6.24005	9.53172	7.29872	8.00179	5.49621			7.12717
MB-6039		13.6033	12.7312	5.12821	6.07757	6.60931	5.31309		5.23279	10.94	5.69666	6.60141	6.22075	7.11369	5.49895	10.9671	6.6352	6.11661	6.74132	6.39695	5.9474	9.70484	7.66826	8.36615	5.64354			7.03108
MB-6042		13.2386	12.0333	6.20259	8.25295	7.13031	5.25643		5.63145	10.6429	5.50601	6.46649	6.78492	8.55135	5.38541	9.86569	6.65664	6.13428	6.64573	6.589	6.42562	8.87515	7.60448	8.26837	5.34377			6.84961
MB-6044		13.3218	11.5902	5.56206	6.52234	8.40073	5.17268		6.45939	10.7747	5.50663	8.13157	11.1235	10.8671	5.47107	9.39991	6.75339	6.37537	7.03887	5.88283	6.15148	10.1165	8.21337	8.69378	5.20848			7.26087
MB-6047		13.7275	12.5182	5.61526	6.40888	6.4704	5.24868		6.07903	10.8885	5.69774	5.86969	5.42025	7.60728	5.15193	9.47138	6.51197	6.1135	6.50721	5.99918	6.18947	9.59885	7.95915	8.54083	5.16371			6.75451
MB-6048		13.8475	12.5868	5.4742	5.89537	6.6464	5.34281		5.65566	10.4066	5.36717	6.56864	7.34371	7.05551	5.6545	10.2495	6.80598	5.86302	6.33053	5.92055	5.99087	8.61854	7.17919	8.23135	5.42778			6.90054
MB-6049		14.1656	12.5866	5.49053	5.44236	6.59413	5.20481		5.57889	10.7033	5.58153	7.96528	6.26358	10.5214	5.94194	10.3844	6.82759	6.55123	7.2716	6.4014	6.1134	10.0932	7.4999	7.7746	5.45918			7.63514
MB-6050		13.2081	11.9464	5.98265	7.67252	6.31271	5.04229		5.37108	10.5527	5.47121	7.22632	6.36599	7.97228	5.09883	9.5612	6.62131	5.72701	6.34247	6.35448	6.07379	9.0411	7.66192	8.44743	5.39567			6.95453
MB-6051		13.096	11.6337	5.4277	5.82948	6.74963	5.33136		5.72302	10.2058	5.37679	8.23668	7.84217	6.91164	5.34584	9.68249	7.2796	6.35145	6.79844	6.41028	6.53901	9.00366	8.57428	8.42992	5.16146			6.84047
MB-6052		13.9106	12.3782	5.48474	5.32462	7.90278	5.30218		5.68808	10.553	5.53281	6.11607	8.10457	8.33359	5.42348	9.66766	7.47	5.75728	6.10585	6.2987	6.39584	9.12305	8.22119	8.06537	5.56528			7.15864
MB-6053		14.109	13.0424	5.13654	5.43548	6.93761	5.19095		6.93683	10.5393	5.36693	7.48058	6.48713	7.8799	5.5365	10.2027	6.49434	5.9276	6.52779	6.29712	6.80036	9.91169	8.55072	7.8604	5.27072			7.02496
MB-6055		13.1413	12.3719	5.58898	5.05537	9.21762	5.17975		5.35552	10.7422	5.49978	5.70772	6.05526	8.66968	5.41028	9.90896	7.57237	6.04876	6.72422	6.42669	6.29906	9.19712	7.75848	7.98196	5.48657			7.07882
MB-6058		13.5492	12.5853	5.31591	5.19031	7.95972	4.94593		5.99761	11.0853	5.57393	6.85304	6.83248	8.87343	5.77264	10.3379	8.00679	6.22971	6.98238	6.4063	6.28924	9.98665	7.77512	7.96404	5.54035			6.85496
MB-6059		13.7042	11.9227	5.51345	5.3652	7.97963	5.12835		5.60014	9.72538	5.51951	6.15263	6.2769	7.26795	5.37401	9.98286	7.3535	5.99457	6.38413	6.6814	6.31923	8.85283	7.74999	7.88912	5.21413			6.75378
MB-6060		14.238	13.9057	5.47302	5.62311	6.49138	5.19161		5.34335	11.7679	5.45157	8.05177	8.06823	9.49168	5.35605	9.96969	7.33301	5.87858	6.84069	6.38293	6.32337	9.44721	7.18973	7.82039	5.65303			6.97323
MB-6062		13.6714	12.4322	5.66926	5.34387	7.27726	5.01434		6.48132	10.9246	5.55617	7.46858	11.084	8.81235	5.43961	9.73043	7.39234	5.87775	6.42584	5.78632	5.92028	9.74939	7.54087	8.54298	5.60276			7.06614
MB-6063		13.3346	10.7581	5.39745	5.91652	8.55218	5.28724		5.75195	9.43303	5.52338	6.6528	9.16253	7.38154	5.60525	10.3976	5.97754	6.35333	7.3588	6.68749	6.22485	8.73858	7.21714	8.72762	5.26816			8.1374
MB-6065		12.7227	11.0777	5.9708	7.75266	6.80914	5.12969		6.59904	9.81432	5.53978	6.77123	6.39864	6.29901	5.4919	10.1549	6.33049	6.55475	6.97117	6.31616	6.03355	9.27751	8.85121	8.73309	5.79974			7.33832
MB-6068		14.1424	12.3621	5.3031	5.31463	7.8715	5.27099		7.38254	11.4935	5.40588	6.63673	8.3591	10.2299	5.32916	10.2014	7.89444	6.14973	6.803	5.98946	6.22595	9.51799	7.91836	8.00956	5.23926			7.41171
MB-6069		13.4489	11.9923	5.47532	5.43594	6.24766	5.11826		5.65724	10.4173	5.55165	6.832	5.89457	7.04514	5.3281	9.75636	7.13384	5.83316	6.32247	6.27279	6.29906	9.52686	7.81988	7.76798	5.45589			6.72596
MB-6071		13.8412	12.3915	5.54768	5.96505	7.00152	5.11744		5.47766	10.2727	5.46691	6.72462	6.07784	7.07868	5.46156	9.97842	6.87958	6.14791	6.74419	7.01377	6.2976	9.67089	8.21215	7.83646	5.16734			6.84427
MB-6075		13.8974	11.6327	6.2315	8.14363	6.1142	4.99891		6.16967	9.6493	5.30767	7.20271	5.75792	6.17953	5.61739	10.4316	5.96172	6.31679	7.01258	5.64399	6.50125	10.0406	9.04176	8.25909	5.25812			7.37895
MB-6077		13.6273	11.5766	5.67294	6.86751	7.78153	5.11606		5.35307	10.4532	6.03355	7.10547	7.1712	7.0776	5.93544	11.0447	6.77482	6.51179	7.25681	5.75514	6.10381	9.21232	7.87176	8.66507	5.39949			7.56903
MB-6079		13.5091	12.8104	5.35582	5.47787	6.22928	5.25651		6.33466	10.352	5.20163	7.64525	6.54303	10.4237	5.51526	10.1883	6.33556	6.11965	7.07082	6.03062	6.12438	9.66719	8.29676	8.07038	5.47551			7.14398
MB-6080		13.1608	11.9861	5.46514	5.21244	8.06455	5.25412		5.44181	10.4179	5.57362	5.82225	7.9232	6.32853	5.53539	9.79697	6.24647	6.27159	6.69316	6.43255	6.39063	8.94434	7.38878	8.24247	5.54485			7.72144
MB-6082		13.4005	11.8696	5.35717	5.43634	7.07413	4.9383		5.41225	10.0434	5.67356	8.01105	7.02537	6.15469	5.31542	9.96821	6.72092	6.10638	6.73066	6.35938	6.21371	9.41217	7.94617	8.71766	5.49989			7.47726
MB-6083		13.1531	11.2456	5.46207	6.88591	6.95291	5.32312		6.17993	9.77546	5.28696	6.80535	6.58047	6.55693	5.25746	9.66767	6.36235	6.42787	6.57418	6.09248	6.58319	9.83813	8.25602	8.27508	5.17308			6.95534
MB-6085		13.4527	12.6915	5.55272	6.52018	8.53118	4.92249		5.38267	10.5055	5.4864	6.24103	5.95214	9.23884	5.60518	9.65472	6.98962	6.55176	6.51638	5.92223	5.83335	9.33787	7.77671	8.15247	5.12302			6.83628
MB-6092		13.6751	11.9443	6.28052	8.77952	7.04749	5.1945		5.38922	10.9622	5.56097	6.32692	6.82984	8.55563	5.22669	10.1844	7.03471	5.86662	6.53427	6.40796	6.33708	9.86895	7.46361	8.53453	5.26458			7.31884
MB-6097		13.5095	10.5503	5.5218	6.4986	8.13743	5.52216		7.06044	8.96067	5.58175	6.75555	5.95627	7.75	5.26852	11.2698	5.40076	6.87083	7.61652	6.15103	6.34754	10.0095	8.61143	8.57357	5.27753			8.23323
MB-6098		14.109	12.3763	5.49532	5.27339	7.00841	5.18191		6.72996	10.4892	5.50964	8.28932	10.0788	11.4072	5.63821	10.287	7.58948	6.3865	7.16168	6.19268	6.27774	9.85114	7.37451	8.13164	5.53691			6.6891
MB-6100		13.6109	12.4919	5.40474	5.69058	8.57902	5.3809		5.20565	11.0242	5.26502	8.42148	6.49731	11.2276	5.53883	10.4193	7.2388	6.2025	7.57925	6.1654	6.68119	9.0593	8.05058	8.46205	5.73			7.12022
MB-6101		13.8417	12.3095	5.42755	5.49281	8.27295	5.24052		6.6429	10.5532	5.43845	8.11755	7.00518	9.12234	5.36126	9.82986	7.29697	6.46794	6.72311	7.40054	6.43195	9.9195	8.60856	7.90558	5.39309			6.93095
MB-6103		13.263	12.1208	5.62414	6.01764	7.08262	5.31614		5.5908	10.0121	5.33026	7.8709	9.80574	9.55119	5.56205	9.75082	6.99362	6.39976	7.14462	5.94569	6.13368	9.49985	7.46635	7.95537	5.33966			6.95898
MB-6105		13.5785	12.4723	5.33945	5.6425	6.53484	5.16095		5.60113	10.92	5.28216	7.09329	6.52198	10.1871	5.31435	9.82933	6.96337	5.84516	6.49221	6.50984	6.11837	9.04878	7.84217	7.91998	5.30557			6.69415
MB-6107		13.5687	12.1563	6.1089	8.13916	7.08531	4.90376		5.42069	10.8077	5.56229	6.84763	7.04973	7.90485	5.37582	10.1194	7.08133	5.90272	6.63413	6.09219	6.04945	8.95044	7.67321	8.76721	5.31499			7.29181
MB-6108		13.2222	12.3803	5.60671	7.03729	7.66735	5.10665		5.45364	10.5806	5.42336	7.99778	7.3575	9.57198	5.5853	9.52089	7.67909	6.02686	6.42268	6.05983	6.19935	8.79941	7.73091	7.48002	5.21921			6.97442
MB-6113		13.4204	12.438	5.46466	6.29227	8.68353	5.2353		5.2352	10.7525	5.47862	8.59759	7.29006	9.18386	5.60817	9.50932	7.35082	5.58507	6.24736	5.93108	6.13241	8.89237	7.45583	7.54457	5.40405			6.86457
MB-6114		13.4435	11.7386	5.69703	7.01816	7.6105	4.91469		5.28749	10.7274	5.40906	6.30066	6.78869	8.51455	5.53139	10.0937	6.54035	6.28071	6.85386	5.82459	6.08238	9.30473	7.21585	8.8721	5.26472			7.18
MB-6116		13.4277	12.7608	5.22768	5.47676	7.19264	5.07006		5.38096	10.9731	5.2697	7.56612	6.34369	10.7891	5.58033	10.0597	6.8912	5.87647	6.75597	6.06515	6.34813	8.61523	7.22817	7.78651	5.48413			6.76369
MB-6118		13.0529	12.0443	5.75156	6.32754	6.63303	5.36255		5.45894	10.412	5.44015	6.48627	6.97998	7.66824	5.64784	9.92803	7.40537	5.92853	6.29398	6.31011	6.2529	9.06193	7.75494	8.48668	5.37269			7.60832
MB-6122		13.5623	12.0499	5.27949	5.38332	7.77516	5.33679		6.05245	10.5293	5.40197	7.5493	7.57282	10.2139	5.44202	10.2273	7.49011	5.79655	6.2554	5.82253	6.0381	9.26852	7.85204	8.18181	5.61032			6.63935
MB-6124		12.9111	11.6145	5.75638	8.13167	8.69977	5.33435		5.57372	10.1536	5.46891	9.45298	6.75522	7.15746	6.02784	10.0119	6.29615	6.05607	7.01109	6.57633	6.21371	9.77637	7.94409	8.76799	5.16265			7.58042
MB-6125		13.7505	12.4568	5.47689	5.48642	7.80134	4.96114		5.56927	10.1426	5.43422	6.87172	6.8769	9.49942	5.53919	9.80054	7.27432	5.74691	5.96898	6.16146	5.87963	9.35107	8.74336	7.78034	5.37495			7.13892
MB-6131		14.1133	12.1783	5.36261	5.318	7.00746	5.0831		6.22293	9.85163	5.46429	6.98409	5.70358	10.3694	6.63216	11.3157	6.25911	6.71728	7.60588	5.99838	6.47651	9.26486	7.49149	8.80737	5.30237			6.96807
MB-6133		13.8198	11.8857	5.44336	5.63542	6.5438	5.15356		5.86739	10.2673	5.25465	7.30314	6.65768	6.80693	5.36122	10.1309	6.73875	6.44537	7.13423	5.8609	6.70609	9.53127	8.30946	8.32584	5.67099			7.128
MB-6135		13.7623	13.0453	5.30989	5.46889	7.76367	5.23447		5.59819	10.8908	5.35353	7.70247	5.64857	6.73983	5.39113	10.4276	6.72307	6.04689	6.47335	5.95159	6.0953	9.7893	8.59599	8.76641	5.39437			8.82792
MB-6138		13.3908	12.3983	5.31569	5.63708	6.44406	5.15851		5.46418	10.2013	5.33941	8.18338	6.55078	8.99334	6.33981	9.9765	7.7449	6.37293	6.77412	5.82752	5.88914	9.41761	8.03389	8.07319	5.55992			7.04406
MB-6141		13.2978	12.3676	5.39989	5.48392	5.78241	5.37893		5.27431	10.3682	5.44507	6.99285	5.49185	6.06677	5.15512	10.4484	6.57843	5.98843	6.83249	6.08326	5.88376	9.98479	7.89337	8.59974	5.47493			7.63227
MB-6143		13.3082	12.5846	5.59267	5.41849	7.34484	5.29907		5.54815	11.0301	5.36676	7.25818	9.68513	7.99371	5.44809	9.43973	7.91195	5.85316	6.50158	5.77785	6.43004	8.71776	8.19723	7.37941	5.47226			6.996
MB-6144		13.3567	12.1219	5.18727	5.24386	8.33295	5.42462		5.75556	10.3909	5.3369	6.01306	7.59428	7.87044	5.57108	9.78444	7.18254	6.31645	6.61307	5.92658	6.40803	9.18807	7.54412	8.42387	5.36604			7.39811
MB-6145		13.5354	12.1029	5.45217	5.29433	6.71508	5.16567		6.2858	10.6403	5.3921	6.60733	5.6593	5.85675	5.60716	11.3344	6.03445	6.71568	7.24484	5.85696	6.1621	9.01655	7.52638	8.25849	5.35367			8.08277
MB-6146		13.6418	12.4007	5.41578	5.48563	7.81167	5.05588		5.47672	10.8389	5.7201	6.73063	6.11537	7.4381	5.47122	9.42047	7.27693	5.90693	6.29529	6.65648	6.14967	9.07192	7.34861	8.46274	4.98442			7.03471
MB-6147		12.9067	11.9947	5.66619	7.33981	6.30607	5.17643		5.5603	10.2726	5.28202	8.34929	8.95078	8.17576	5.25627	8.95865	8.3591	5.67557	6.04076	6.06397	6.09796	8.65096	8.32518	7.82142	5.26507			6.95698
MB-6149		13.4352	10.8874	6.35563	6.19458	6.13025	5.21623		5.77034	9.4579	5.44967	7.56402	5.78759	6.20194	5.27551	10.9595	6.11315	6.2067	7.27081	5.64698	6.086	10.705	9.16656	9.07298	5.29143			9.02865
MB-6150		13.6387	12.1818	5.36095	5.42786	6.50818	5.22541		5.00427	10.4054	5.47393	7.54596	5.80399	7.66038	5.29112	9.49202	7.60011	5.92794	6.60986	5.88039	6.09819	8.66585	7.3638	8.00956	5.45376			7.06209
MB-6152		13.55	12.6595	5.46446	5.39937	7.1295	5.04101		5.4429	11.0408	5.43822	5.78059	5.9609	11.0597	5.72429	10.2492	7.15654	6.1927	6.81296	6.23128	6.09314	8.85005	6.62475	8.09186	5.41128			7.07394
MB-6154		14.0328	12.9638	5.3737	5.39182	6.6722	5.27018		5.793	11.0512	5.72416	7.74697	7.79316	6.39793	5.40379	10.3851	6.31838	6.40223	7.0496	5.87383	6.04195	9.70159	8.39608	8.25789	5.68635			6.68585
MB-6156		13.0553	12.1263	5.3991	5.6257	6.69172	5.28754		5.50299	10.4336	5.46546	8.86312	5.89701	9.46263	5.47152	10.2992	6.89041	6.40497	7.14777	6.05277	6.46609	8.81414	7.19186	8.16893	5.23987			6.8623
MB-6157		13.4283	12.5728	5.56059	5.24772	7.09365	5.01224		5.2554	11.2463	5.38362	6.19591	6.81205	8.31575	5.65765	9.95181	7.29697	5.77709	6.40344	5.80957	6.06814	9.23002	7.74445	7.9581	5.48646			6.62405
MB-6160		13.5213	12.4255	5.34752	5.49376	7.46003	4.96709		5.62432	10.6953	5.33854	6.20865	6.81354	7.18387	5.81247	10.2739	7.13468	6.19801	6.768	5.99061	6.32457	9.0374	7.86911	8.61291	5.31818			7.25048
MB-6163		13.5623	11.9754	5.50358	7.20038	6.45484	5.2873		5.95214	10.571	5.73425	9.48237	8.34753	8.142	5.28728	9.78619	6.14586	5.89473	6.53761	5.74287	6.32426	10.1139	8.22058	8.5065	5.4687			6.71365
MB-6164		13.584	12.4072	5.2963	5.84902	7.13629	5.17723		5.32767	10.5255	5.20359	7.06046	5.78772	7.27212	5.66724	9.02812	7.04158	5.91156	6.17879	6.18597	6.6631	9.2096	7.80702	7.87754	5.52235			7.02785
MB-6167		13.2774	12.0003	5.27338	5.78369	7.077	5.05436		7.35662	9.57053	5.54889	6.56149	6.20662	6.1928	5.49266	9.15477	6.48038	5.69029	6.10115	6.15657	6.6112	9.05682	7.92103	8.02774	5.50121			6.75668
MB-6168		12.972	11.903	5.35918	6.03295	6.75336	5.27198		6.714	10.1842	5.37931	6.73749	8.31069	7.52691	5.22983	9.24036	7.25826	6.27814	6.41205	5.65567	6.66916	9.12689	7.91569	7.8106	5.31386			6.85652
MB-6169		13.148	12.1894	5.23511	6.02165	8.31085	5.26649		5.54829	10.5012	5.4728	6.43919	6.84083	9.47133	5.59122	10.1317	6.90247	6.11396	6.49628	5.38752	6.07903	8.00963	7.05013	7.90612	5.51065			6.55652
MB-6171		13.3283	12.2754	8.23256	11.4144	6.41461	5.21908		5.714	10.8889	5.54112	8.55119	7.42382	8.26594	5.49706	10.4937	6.59628	6.25942	7.07581	5.83617	6.31542	9.56589	8.04617	8.32012	5.35521			7.2931
MB-6178		13.5576	12.1871	5.508	5.56787	8.44422	5.03355		5.24408	10.7308	5.45704	7.08859	8.26526	9.75559	5.46231	9.36895	7.72991	5.82488	6.44912	5.87499	6.57165	9.42058	7.84168	7.88016	5.33442			7.03149
MB-6179		13.6931	12.469	5.53097	6.0633	6.62043	5.08087		5.36841	11.0128	5.54023	8.44467	7.0731	6.90869	5.348	9.78144	6.63415	6.34967	6.56882	5.61868	6.42278	10.2968	8.40793	8.67401	5.28682			6.88848
MB-6181		13.3893	11.8053	5.66176	6.89527	7.25468	5.21415		7.32286	10.0609	5.43375	7.1114	6.09434	8.45746	5.759	9.42744	6.03468	6.45011	6.75898	6.20317	6.05802	10.0565	9.19094	8.58003	5.21613			7.03552
MB-6182		13.3197	12.5872	5.23087	5.38501	7.4365	5.08399		5.55712	12.2317	5.40354	6.28671	5.69443	7.77971	5.67476	10.2977	6.21125	6.74171	6.99468	5.81119	6.21587	10.1333	7.89547	8.28237	5.22958			6.84579
MB-6183		13.5187	12.6463	5.96869	7.69951	5.97286	5.17366		5.39634	11.2907	5.54058	7.71006	6.44405	7.95047	5.44283	10.6463	5.96329	5.89201	6.44687	6.59652	5.96469	9.69339	7.73443	8.58146	5.51162			6.95575
MB-6184		13.7663	13.4711	5.35269	5.79386	8.25368	5.38856		5.9476	10.9851	5.51153	5.90453	5.44276	6.59554	5.14847	10.7775	5.89071	6.18614	6.81293	6.0998	6.32517	9.62683	7.07229	8.61291	5.37412			7.02291
MB-6185		13.2533	12.062	5.566	6.08249	6.97351	5.1891		5.49959	10.5222	5.45804	7.51615	7.69241	6.59484	5.44248	10.1411	7.46816	6.14795	6.53545	5.95407	6.2529	9.11593	8.09878	7.91729	5.40785			6.69558
MB-6187		13.043	11.653	5.41481	5.23539	7.14967	5.34936		5.43903	9.96543	5.34725	6.64044	8.96941	6.91503	5.34562	9.03911	7.09401	5.38002	6.25863	5.87266	6.50059	8.10248	7.7942	8.21694	5.23269			7.14144
MB-6188		13.4547	12.7712	5.36682	5.38121	7.20366	5.19916		5.52985	11.5621	5.42329	7.88771	8.97566	11.012	5.58653	9.67596	7.83752	5.99112	6.78712	5.71493	6.59733	9.45106	7.10025	8.02391	5.2169			6.32723
MB-6189		13.865	12.357	5.66928	7.22418	5.81345	5.25059		6.12186	10.3438	5.41034	6.00614	5.70236	8.24653	5.28435	10.2704	6.39864	5.7752	6.31304	5.45335	5.95547	9.79231	8.33923	8.59898	5.56639			7.15401
MB-6190		13.4976	12.2405	5.20926	5.72295	6.70244	5.09522		6.15534	10.5034	5.30392	7.52142	5.96653	9.81721	5.19261	9.59593	7.32902	5.92844	6.568	6.00878	6.57197	9.52063	8.22535	7.68506	5.46248			6.58352
MB-6192		13.6237	12.7218	5.48949	7.12968	6.08776	5.10962		6.01355	10.7003	5.4701	6.94771	9.30794	9.0127	5.59794	9.52845	7.09608	5.5084	5.88874	6.1287	6.15071	8.51707	7.70468	7.6801	5.964			6.57197
MB-6194		12.6831	11.862	5.43705	5.51417	6.00051	5.31175		5.44297	10.6612	5.41335	8.3509	9.02777	8.3021	5.30602	9.23285	7.43071	5.77824	5.92228	6.16392	6.34545	8.22259	8.02219	8.36038	5.32896			6.89351
MB-6195		12.8728	11.6391	5.26625	5.3179	6.29783	5.30947		5.49309	10.1946	5.40194	6.45323	6.96887	6.34377	5.37898	9.41166	7.30832	5.8948	6.35773	6.19448	5.86325	8.65638	8.6322	8.17365	5.25172			7.3299
MB-6200		13.2232	12.2285	5.82631	7.11306	7.61591	5.2119		5.25497	11.0814	5.41429	8.66893	10.2907	10.0323	5.87395	8.92078	6.996	5.9968	6.27308	6.09184	6.50792	9.54705	8.38754	8.24988	5.44354			6.86306
MB-6201		13.5335	12.1139	5.50407	5.7732	6.14768	5.39532		5.95627	10.7353	5.29	6.45718	5.8238	6.55953	5.42114	9.91511	7.07188	5.99833	6.44566	5.63706	6.16289	9.41734	7.92426	8.22301	5.25721			6.47387
MB-6204		12.9621	12.4563	6.83455	9.50925	6.626	5.28113		5.50295	11.2453	5.31746	7.89099	8.80013	9.66186	5.61346	9.66897	7.88543	5.82158	6.28939	5.79462	5.94157	8.9027	8.0636	7.92156	5.54085			6.55244
MB-6207		12.917	12.1564	5.46311	6.27131	6.26958	5.35397		5.57739	10.3585	5.52455	8.43008	5.90578	9.20859	5.29129	10.0015	6.86531	5.9745	6.45925	6.93058	6.26358	8.42912	7.22691	8.25295	5.43612			6.81131
MB-6208		13.3568	12.1102	5.60837	6.07739	6.86996	5.24611		6.9653	11.0397	5.61955	7.3652	7.41035	6.83831	5.39305	10.5758	6.25658	5.97202	6.65914	5.81403	5.99889	8.58175	7.63953	8.47159	5.38474			7.40443
MB-6211		13.0487	11.9775	5.6047	6.83649	7.55749	5.15745		5.87203	10.5669	5.4219	6.34565	7.51607	6.94882	5.78634	9.49296	6.65982	5.83355	5.94718	5.80495	6.36055	9.46514	7.87965	8.47501	5.33477			6.95534
MB-6212		12.9937	11.9206	5.52822	6.52719	6.00848	4.98568		5.68521	10.3328	5.66268	6.26285	6.6496	7.10629	5.29548	9.71703	7.31133	5.54464	5.70013	5.78923	5.96896	9.51499	8.19664	7.93598	5.33724			6.96965
MB-6214		13.3477	11.9261	6.10805	8.5848	6.90212	5.17778		5.04313	10.0023	5.57321	7.54157	7.9232	7.18331	5.30783	10.2561	7.11812	5.79319	6.51155	5.8544	6.43639	9.02549	7.72048	8.21337	5.49296			6.75668
MB-6217		13.6136	12.0742	6.22861	7.32031	5.42649	5.15218		6.30167	10.8785	5.52284	6.51951	5.63601	6.41083	5.3858	9.35805	6.24394	5.68768	6.12061	5.89814	5.63636	9.58055	7.57753	8.77766	5.37189			7.30789
MB-6218		13.0805	12.0214	5.25929	5.47124	6.15716	5.07263		5.82944	10.7278	5.56897	5.58493	6.55277	8.2452	5.47289	9.12751	6.60007	5.72654	5.94719	6.43713	5.94194	8.59306	7.33213	8.27268	5.31639			6.98643
MB-6223		13.4882	12.698	5.43743	5.16252	7.94792	5.06757		6.0534	10.7644	5.58679	6.29924	6.35898	9.07482	5.30369	9.60537	7.05388	5.95795	6.6932	5.53347	6.22785	9.51913	6.73801	8.3836	5.53978			7.19743
MB-6224		13.0835	12.3927	5.20854	5.25385	6.32431	5.35835		5.20481	11.3841	5.36741	5.73287	5.81307	7.19976	5.29605	9.71466	6.8623	5.8623	6.16079	5.81291	6.02349	9.15771	7.74694	8.38754	5.53124			6.85575
MB-6225		13.3784	11.9823	5.36642	5.71272	7.40895	5.0181		5.75627	10.3018	5.77607	7.71213	6.90823	7.70527	5.25933	8.85488	7.13639	5.79857	6.03202	6.96787	6.55413	8.68634	7.77001	7.66776	5.37068			6.76739
MB-6226		13.4189	12.5405	5.61786	7.03319	6.71825	5.05472		5.54819	10.1315	5.53934	7.16116	6.18388	6.78922	5.86317	10.0253	6.49864	5.84781	6.19682	6.16602	6.38227	9.56513	7.95644	7.43944	5.46905			6.76332
MB-6228		13.6114	12.5896	5.54212	5.43591	7.37672	5.01037		5.54279	10.9349	5.4325	6.41666	7.78853	7.52663	5.54905	9.02905	7.47176	5.69066	5.82797	5.96903	6.51628	8.47129	7.54364	8.05621	5.38436			6.72018
MB-6229		13.1554	12.2635	5.37174	5.42505	6.26132	5.04208		6.0175	10.6561	5.43845	7.14796	6.46035	7.61788	5.65973	9.95894	7.36827	5.90394	6.00898	5.91264	6.21152	8.91359	8.17656	7.95052	5.37492			6.84697
MB-6231		13.3236	11.3196	6.7278	9.47176	7.12046	5.17586		6.24872	10.4102	5.55918	7.75202	6.51564	8.15638	5.52472	10.9522	6.01377	6.08065	6.77806	5.99546	5.87323	8.92904	7.96024	8.40066	5.42927			7.45029
MB-6232		12.9973	11.9448	5.41481	5.4906	6.66165	5.27628		5.4686	10.5686	5.38761	7.27435	6.22677	7.4024	5.59191	9.48675	6.87842	5.75194	6.1276	5.45596	6.35805	8.80298	7.9924	8.08957	5.63536			7.11021
MB-6233		13.0693	12.2443	5.64818	7.09332	6.3625	4.97102		5.63927	10.851	5.41473	7.37125	5.96996	8.0299	5.0523	9.98551	7.54649	5.67257	6.34603	5.66233	5.84877	9.08323	8.21937	8.34174	5.45816			6.56451
MB-6234		13.0059	11.9628	5.39474	5.59131	6.61462	5.07569		5.70748	10.3216	5.54505	6.41932	8.36102	7.49013	5.41989	9.25865	6.9768	5.92087	6.22627	6.98962	6.50726	8.46246	8.01832	8.11549	5.45598			7.20563
MB-6237		13.3072	12.6082	5.32059	5.26139	7.17441	5.21909		5.42237	11.1799	5.32702	6.40994	10.7759	7.9442	5.90971	11.1038	8.16951	5.69383	6.39243	6.01417	6.01051	9.87285	8.19484	8.19547	5.33747			6.60251
MB-6238		13.2068	11.8522	5.59511	6.00042	6.02168	5.00262		7.99462	10.7213	5.56676	6.28675	6.33647	7.51205	5.3028	9.69124	6.996	5.83407	6.0693	6.30891	5.87693	8.9121	8.35073	8.26837	5.50012			6.75008
MB-6239		13.1391	12.229	5.93051	7.14563	6.33702	5.25478		6.33347	10.4277	5.17821	7.00911	10.0988	9.42103	5.47815	9.74395	7.36424	5.54349	6.21046	5.93509	5.90274	9.2642	8.15306	8.55851	5.47643			6.61153
MB-6242		14.1539	12.9198	5.23469	4.95898	7.71948	5.14694		5.48592	11.3244	5.40568	7.29672	6.24366	6.72902	5.53811	10.4031	7.49617	6.52472	6.65394	6.13084	6.22649	9.74986	7.72943	7.96024	5.67598			6.86881
MB-6245		13.8707	11.9319	5.43305	5.15964	6.86379	5.05443		5.40126	10.7611	5.73715	7.00503	11.084	8.89717	7.00235	10.6679	6.55345	6.11438	6.43613	5.74143	6.05733	9.90094	8.37907	8.65987	5.45642			7.28004
MB-6246		13.8872	12.5598	5.41644	5.34176	6.84389	5.2309		5.29303	11.6171	5.39267	7.226	5.93713	8.33009	5.44492	9.89765	6.54844	5.51386	5.98657	5.95557	6.03832	10.2363	8.53245	8.29554	5.4053			6.86192
MB-6248		13.3555	12.4239	5.42475	5.23439	6.89657	5.27339		5.88737	10.9456	5.43763	6.23654	5.69153	9.67296	5.4175	8.90288	7.26261	5.76485	6.25339	6.05572	6.17363	8.3736	7.17412	7.82351	5.30947			6.59005
MB-6251		14.0998	13.0559	5.33796	5.31572	8.08044	4.91042		5.47284	11.3205	5.48785	6.7564	5.86788	7.74499	5.44669	9.27461	8.21873	5.67831	5.9172	6.33049	6.2858	9.11685	8.06304	8.14785	5.47951			6.76443
MB-6253		12.7946	11.8847	5.80337	8.1813	7.28909	4.95567		5.8749	10.3958	5.44672	7.69832	8.0389	6.47262	5.26824	10.035	6.97442	6.0901	6.60857	6.22162	6.95937	9.19249	9.00016	7.62498	5.58876			6.72485
MB-6254		13.1669	12.4808	7.02625	10.2541	5.67455	5.20112		5.8069	10.5309	5.52535	6.44848	5.84938	9.22739	5.18973	10.3289	6.963	5.67501	6.19952	6.04127	5.77207	9.45872	8.29237	8.17656	5.62564			6.9884
MB-6256		13.2987	11.9606	5.42667	6.5008	6.84072	5.08506		5.54405	10.111	5.29393	7.50176	6.86571	9.10703	5.4597	9.5064	6.65242	5.63609	5.92999	5.68479	6.30371	8.87437	8.05735	8.09587	5.49447			6.54202
MB-6257		13.3192	12.9416	6.95752	10.0286	6.77753	4.96972		5.50163	11.021	5.40284	6.94286	6.38819	8.02921	5.45144	10.5291	6.9578	5.89223	6.0159	5.7828	5.90507	9.76073	8.39732	7.78803	5.64768			6.48038
MB-6263		13.2618	12.0268	6.10772	6.10351	7.45196	5.36506		5.83486	10.7613	5.51387	8.36419	7.77361	8.48266	5.32347	9.93438	7.29917	6.11515	6.78848	5.79086	6.06104	8.74887	7.59671	8.24866	5.27699			7.31884
MB-6271		13.4097	12.5054	5.3837	5.5576	6.21382	5.07924		5.84688	10.3785	5.3356	7.15406	5.82884	6.91532	5.39499	10.6733	6.4231	5.78724	6.06608	5.65746	6.06457	8.49143	6.947	8.91399	5.5434			7.40896
MB-6272		13.8645	12.5174	5.21038	5.35864	7.49615	5.22798		5.29901	11.5699	5.60979	6.70682	12.2789	10.146	5.36412	10.6169	7.44348	5.73105	6.20983	5.8928	6.04147	10.0393	8.17187	7.76699	5.63449			6.88037
MB-6273		12.7578	10.1976	5.48657	5.69852	6.23204	5.37165		6.16782	9.75729	5.73052	6.454	6.72055	6.67982	5.47257	10.146	6.11488	5.58763	5.96737	5.84061	6.14737	9.30399	8.74571	8.70138	5.47625			7.46223
MB-6280		13.3221	12.5654	5.31489	5.14142	8.33847	5.10702		5.75345	11.4258	5.50766	8.21239	6.70352	10.2537	5.50287	8.95074	7.89972	6.11804	6.66434	5.91237	6.41774	9.02976	6.71183	8.4152	5.43959			6.35868
MB-6281		12.8997	12.0402	6.007	8.42989	8.30294	5.2025		5.8563	10.2551	5.48833	7.95503	5.55188	6.99336	5.43811	9.45543	6.26245	5.62424	5.8909	5.62873	6.50327	9.21298	8.97295	7.89337	5.67401			6.51197
MB-6283		13.6053	12.4045	5.32994	5.23179	6.18668	5.12242		8.12932	10.446	5.60611	7.48514	6.87385	6.21329	5.39689	9.82221	7.1557	6.19199	6.62572	5.97981	6.45137	9.4032	7.88228	7.91139	5.42458			6.42183
MB-6284		13.5813	12.6908	5.23498	5.37863	5.36562	5.22666		5.55523	10.3018	5.62032	7.35437	6.46641	7.4741	5.31049	9.85902	7.37092	5.52338	6.06825	6.34842	5.88357	8.95526	7.48913	8.08335	5.73398			6.55853
MB-6286		12.9469	11.6751	6.63354	9.93559	6.22261	5.39246		5.44802	10.1275	5.47974	6.77494	6.93956	6.31902	5.36437	9.81309	6.70352	5.94132	6.13486	6.41834	5.9356	8.89791	8.54298	8.57143	5.48743			7.2574
MB-6287		13.6716	13.0007	5.42844	5.98764	5.67485	5.24303		5.73106	10.9442	5.57413	7.26541	5.86178	8.95185	5.66877	10.287	7.20213	5.66959	6.02053	5.96442	5.99087	9.44997	7.80447	8.61654	5.37315			6.5599
MB-6288		13.6692	12.8772	5.26271	5.74484	6.11737	5.16319		6.03899	11.3851	5.42602	7.6462	7.2324	9.56896	5.25036	10.587	6.73285	5.85139	6.0309	5.94961	5.88307	10.3454	9.19919	7.57567	5.65663			7.39857
MB-6297		12.9261	12.048	5.44071	6.64039	6.39185	5.05491		5.55357	10.6312	5.49862	7.19229	6.83628	8.66164	5.35172	10.5703	7.60881	5.95846	6.26569	6.01158	5.91382	9.58191	8.58146	8.27878	5.36511			6.65805
MB-6300		12.9298	11.9134	5.48176	6.69947	7.67768	5.46987		5.31218	9.99663	5.40807	7.01417	6.03355	9.75993	5.42445	9.65733	7.54131	5.72181	6.27392	6.13868	6.21044	8.69152	7.85879	8.15482	5.33681			6.96887
MB-6302		13.6445	12.6322	5.67945	5.81305	6.33152	5.33976		6.58731	11.0933	5.38368	6.10973	5.96251	7.08606	5.36742	9.91934	6.81803	5.60283	5.85679	6.28223	5.85354	10.064	8.73625	8.27998	5.39866			6.71037
MB-6305		13.4139	12.5609	5.516	5.20675	7.37865	5.37063		5.38661	11.1063	5.58431	6.11713	6.78869	9.69852	5.48645	9.41862	7.73042	5.58959	6.08751	5.80519	6.35961	9.17498	7.22303	7.96079	5.5363			6.79621
MB-6306		13.4179	12.0203	5.55635	7.00386	8.31655	5.12817		5.82778	10.2124	5.3995	6.60205	5.7216	8.52714	5.42904	9.64371	6.57231	5.94607	6.38493	6.12421	6.2769	10.3679	8.92436	8.12246	5.20914			7.43477
MB-6308		13.3134	11.9758	5.38091	6.17645	5.77345	5.38586		5.48319	10.2827	5.50338	6.82999	6.947	7.30826	5.49596	10.0195	6.85614	5.76026	5.89941	5.91285	5.95787	8.98541	7.94084	8.35974	5.61463			7.28004
MB-6312		13.8738	12.3977	5.50986	6.69587	6.05718	5.17417		7.20649	11.0173	5.43835	8.00312	5.94856	8.39694	5.23979	10.4576	7.10979	5.88843	6.0355	5.85414	5.96816	9.74668	8.14897	8.61362	5.61765			6.90171
MB-6314		13.4332	12.8891	5.4262	5.3352	5.543	4.98305		6.7446	10.5277	5.42609	9.26301	5.86985	11.2824	5.78467	10.9014	5.72917	6.32375	7.02062	6.38604	6.02615	8.87785	7.0485	8.64184	5.4581			6.65242
MB-6317		13.2198	12.1515	6.18294	9.2237	6.31936	5.26559		5.77144	10.3507	5.48826	7.87764	5.94408	9.04899	5.49864	10.2791	6.40429	6.2392	6.63176	6.93749	6.14535	9.76601	7.68703	8.24001	5.61244			7.15276
MB-6318		14.1642	13.2007	5.39264	5.44255	8.3859	4.96656		5.67455	11.2137	5.55203	7.4685	6.07831	10.085	5.26797	10.2881	6.8184	6.35231	6.57423	5.96555	6.28035	9.66205	7.46724	8.68155	5.38065			6.54371
MB-6319		12.9977	11.7542	5.36425	5.55894	6.51742	5.23057		5.70739	9.85357	5.55414	6.90127	7.54696	6.93378	5.49912	9.81042	6.82606	5.75527	6.13055	6.05699	6.35233	7.68126	7.80343	8.42925	5.53092			7.14315
MB-6322		13.8277	12.5147	5.69434	5.40187	7.49455	5.22158		5.81708	10.654	5.32021	7.4413	6.38911	9.88035	5.25074	9.67305	7.0862	5.78358	6.41576	5.9036	6.25068	9.67903	8.2394	8.05849	5.39872			6.85691
MB-6327		13.2046	11.9238	5.9392	7.91874	5.6933	4.96022		6.16572	9.95792	5.46217	7.08582	5.59904	6.24484	5.39704	10.1023	6.43131	5.98117	6.2014	6.18017	6.02171	9.54805	8.30878	8.47702	5.57274			7.33213
MB-6328		13.4564	12.103	5.46681	5.81972	6.99184	5.21013		5.93847	10.0831	5.23105	8.00922	6.96807	8.15111	5.34703	9.8986	6.22075	5.88654	6.50468	5.76363	5.90758	10.1926	8.41389	8.80415	5.54491			7.10733
MB-6329		13.5342	11.7692	5.27163	5.87209	7.18943	5.22367		5.43378	10.3629	5.39404	6.05816	6.15071	6.60827	5.46371	10.1722	6.36478	6.04493	6.54129	5.69768	6.27407	8.79855	7.21285	8.09013	5.47128			6.93642
MB-6330		13.2418	12.0695	5.61667	5.44393	7.45147	5.04872		5.9623	10.4307	5.30642	6.74471	6.86343	6.31107	5.52819	10.015	6.39584	6.32853	6.74806	6.03655	6.45523	8.07893	6.92587	8.27393	5.13621			7.05055
MB-6334		13.8504	12.5087	5.32372	5.76877	6.78024	4.91046		6.0286	10.7416	5.55227	7.1638	8.62025	8.28582	5.20636	10.1217	6.67519	5.63202	6.48788	6.02187	5.89562	10.296	8.04002	8.68378	5.48794			7.44216
MB-6336		13.8924	12.7645	5.39105	5.26099	9.36924	5.06283		5.15101	10.6251	5.28534	7.2848	6.65066	6.62908	5.78271	10.5522	7.58754	6.25723	6.93115	6.18212	6.32426	8.89573	7.27563	8.53036	5.33196			7.12636
MB-6337		12.8314	11.1465	5.04971	5.18299	8.62199	5.08109		5.36452	9.76081	5.66472	6.80161	6.55111	8.15606	5.5559	9.9155	6.77892	5.96523	6.3022	6.24117	6.13697	9.33138	7.0629	7.96838	5.02221			7.49801
MB-6344		13.4364	12.3907	5.49228	6.87904	6.19898	5.14097		5.58458	10.2345	5.34625	7.09396	6.14788	8.49759	5.53329	10.5697	6.99722	5.76157	6.21951	6.33461	5.86524	9.85382	7.63419	8.06192	5.61706			6.78415
MB-6346		13.0482	11.6826	6.20147	8.73823	5.85055	5.12524		6.39678	10.3467	5.62865	8.33357	6.01994	7.4244	5.26872	10.4247	5.79273	5.96722	6.50452	6.17413	6.21667	9.46552	7.82871	8.61072	5.32048			6.77744
MB-6358		14.4062	13.3391	5.50313	5.14377	6.84103	5.17014		5.55726	11.7609	5.47807	9.60635	6.43828	12.1352	5.50789	10.4899	7.69241	6.29228	6.74884	6.19435	6.00464	9.2451	7.38878	8.20504	5.58104			6.64148
MB-6359		13.131	12.1382	5.37044	5.34439	6.84465	5.00707		5.93541	10.7785	5.51093	8.27612	5.84813	8.21958	6.01831	9.50261	7.02947	5.69683	6.23783	5.86171	6.4546	10.0484	8.82056	7.99735	5.60336			6.6631
MB-6363		14.4391	12.7539	5.18753	5.28667	6.42539	5.39344		5.89684	11.101	5.38436	7.03291	6.9884	7.37572	5.54353	10.0309	7.32419	5.95455	6.42921	5.81999	5.81195	9.11606	7.12312	8.02558	5.34923			6.70645
MB-7000		13.5016	11.9379	5.67047	6.30312	5.79828	5.28496		5.80316	10.4551	5.36744	7.25861	5.85515	9.53205	5.84945	10.3758	6.14686	6.38272	6.86366	5.60621	5.56244	10.3348	8.60043	8.2702	5.3094			6.79171
MB-7001		13.4518	12.1788	5.48169	6.50268	6.76613	5.21104		5.24549	10.7191	5.48927	7.86318	6.87347	8.31261	5.35507	10.1322	7.09733	5.80954	6.23551	5.90875	6.07425	8.72777	7.19614	8.10169	5.50235			6.37
MB-7002		13.5297	12.2287	5.61977	7.36904	5.71564	5.14269		5.65847	10.9152	5.21258	7.1889	5.92196	7.78159	5.40532	9.95149	7.53804	5.70291	6.01044	5.92417	6.05733	8.51958	7.49384	8.29931	5.50678			6.53565
MB-7003		13.1796	11.7704	5.8097	7.26987	6.00829	5.18764		6.16393	10.1745	5.16466	7.25691	9.44307	7.9331	5.38689	9.41121	7.21835	5.64173	6.31974	6.11386	6.36357	8.9036	7.99575	7.90187	5.33554			6.34399
MB-7004		13.008	11.7802	5.38306	5.17094	6.06086	5.33291		6.64925	10.2908	5.49962	7.40049	7.8178	7.34846	5.2299	9.76017	6.97364	5.69352	5.99307	5.99842	5.94565	9.06353	7.49851	8.40926	5.70624			6.74352
MB-7005		12.9155	11.5473	5.54084	6.78518	6.6108	5.2549		5.65003	10.0786	5.23723	7.34507	6.2281	6.84972	5.54367	10.0327	6.76887	6.02037	6.53104	5.67703	6.3666	8.75505	7.3629	7.78445	5.26635			6.55448
MB-7006		13.3429	11.7131	5.62823	7.61632	6.33242	5.44915		5.59728	10.5322	5.21935	6.84042	7.34993	6.98043	5.50804	9.90408	7.1996	5.79061	6.26992	6.09323	5.99993	8.91537	7.81831	7.8029	5.45587			6.4565
MB-7007		14.3174	13.111	5.40291	5.21574	7.98611	5.33803		5.72687	12.0849	5.38774	7.0875	9.9444	7.9101	6.31304	9.89199	7.72991	6.61061	6.68143	6.37709	6.27662	9.65335	7.23283	7.4453	5.49466			6.67553
MB-7008		13.1157	12.0416	5.35983	5.63795	7.65311	5.32453		5.40364	10.5644	5.61871	8.48535	7.70369	8.42184	5.51837	9.62682	7.68951	6.118	6.45269	6.47266	6.12464	8.51576	7.00438	7.97491	5.31174			6.48879
MB-7009		13.8472	12.9147	5.17627	5.28356	7.47641	5.22778		5.09654	10.435	5.36017	7.38631	6.22293	9.80231	6.40852	9.70735	8.11147	5.96902	6.5028	5.84069	6.09844	9.48461	7.10191	7.47958	5.49153			6.70137
MB-7010		13.261	11.4142	5.37497	5.23627	6.16777	4.90515		7.39105	10.442	5.52959	7.5924	6.09291	6.47679	5.55191	10.1421	6.60803	5.85449	6.58357	6.25425	6.10135	9.26139	8.35269	7.8432	5.61848			6.947
MB-7011		13.8896	13.1661	5.44672	5.45998	6.46003	5.09034		5.42062	10.6974	5.42931	7.20431	5.5002	7.25144	5.75467	10.469	7.5638	6.60954	7.15081	6.15685	6.57808	10.1495	7.87438	8.14726	5.54597			6.82606
MB-7012		14.3512	12.9434	5.22113	5.2865	6.69201	4.97933		5.77046	11.577	5.62193	6.47038	8.34238	9.73591	5.51453	9.44033	7.65795	5.7484	5.58828	6.16603	6.55718	9.52534	6.85	8.34815	6.13275			6.57637
MB-7013		12.631	11.1861	6.62503	9.13535	6.9511	5.34118		5.27062	10.1167	5.60083	7.3653	6.29156	7.17966	6.04025	10.4358	6.37675	5.95222	6.74666	6.21395	6.42247	9.19183	6.83365	8.46478	5.23426			6.8538
MB-7014		13.9157	12.4976	7.91637	10.7581	7.31982	5.0815		5.16322	10.4787	5.55636	7.2686	6.27264	8.66368	5.49892	9.9366	7.32818	5.93963	6.59953	5.99585	6.07448	8.70628	7.28963	8.29803	5.39566			6.86685
MB-7015		13.4898	12.1368	5.50764	6.80049	7.25502	5.19165		6.43923	10.3534	5.70959	7.56977	11.5113	9.27575	6.80605	9.69565	6.72307	6.15541	6.87821	5.66295	6.15871	9.84982	8.49697	8.25602	5.4323			6.6098
MB-7017		13.2037	12.162	5.40966	5.30969	7.85544	5.09681		5.34028	10.8252	5.36024	5.993	7.11728	9.00421	5.52231	9.49009	7.36334	6.09137	6.58508	5.8734	6.02971	9.22836	7.43118	8.0579	5.4204			7.01445
MB-7018		14.0268	12.3426	5.38961	5.20011	6.31901	5.25873		6.02016	10.199	5.77644	7.01359	6.55686	6.77995	5.47571	9.3764	6.9578	5.69236	6.07905	6.60789	5.9429	8.94759	7.31177	8.06192	5.29277			6.72925
MB-7019		12.9252	11.894	5.88342	7.09202	6.44739	5.24618		5.49621	10.0114	5.61822	6.82564	8.73547	8.23631	5.39196	9.59049	7.64248	5.99085	6.50336	5.93225	6.45618	9.41956	7.89337	7.7175	5.42099			6.30548
MB-7020		13.1729	12.196	5.41043	5.38498	8.37225	5.38604		5.47132	11.664	6.09724	7.02195	5.67887	9.9012	5.5589	9.15004	7.36871	5.56662	6.35939	5.68335	6.01488	9.02001	6.90363	8.16013	5.3832			6.63277
MB-7022		13.3266	11.9309	5.51497	5.3111	6.13055	5.70674		5.51592	10.0787	5.63159	7.55325	5.91327	8.35798	5.35687	9.90381	6.88771	6.2392	6.76059	5.96977	6.29009	9.35828	7.07717	8.04002	5.37397			6.46544
MB-7023		13.8881	13.4623	5.22549	5.30221	6.95639	4.96724		5.37481	11.5898	5.43368	8.67399	10.7202	11.4381	5.8704	10.1506	7.63031	6.16879	6.91411	6.2272	6.27774	9.74027	8.06022	8.53659	5.38045			6.70462
MB-7024		14.1392	12.3935	5.39563	5.38416	6.801	5.11662		6.17782	10.4895	5.47379	7.56686	5.6787	8.64473	5.55925	10.0967	7.67221	6.10116	6.82408	5.88018	5.86178	9.73256	7.5535	8.29237	5.32472			6.34696
MB-7025		12.9659	12.2597	5.12198	5.4406	7.32655	5.11497		5.23645	10.7633	5.26172	7.21665	9.59592	9.21199	5.71534	9.69739	8.34048	5.80423	6.1912	6.52349	5.90256	8.73986	7.31493	7.97758	5.3468			6.71907
MB-7026		13.0768	12.0569	7.97362	10.9835	6.57885	5.14814		5.51882	10.7539	5.53983	8.11982	6.67164	7.52742	5.3131	9.79024	7.54131	5.87317	6.88877	5.99663	6.03832	9.33194	7.44441	7.97275	5.49752			6.73285
MB-7027		13.5964	13.096	5.38601	5.32333	7.77341	4.99477		5.50136	10.7702	5.38066	7.55337	6.30578	10.2545	5.6624	9.85495	7.5068	6.10944	6.66353	6.49301	6.2107	9.00721	6.87461	8.0057	5.48352			6.65206
MB-7028		13.9765	12.3831	5.57353	5.35142	6.32622	5.21038		5.57398	10.0693	5.59274	7.40787	5.93045	8.40673	5.35817	9.81631	7.44216	6.57179	7.11484	6.57526	6.24227	8.96279	7.36018	8.10169	5.8696			6.48779
MB-7029		13.5588	12.2245	6.12979	8.17618	6.35154	5.33947		5.67463	10.6816	5.36414	7.44168	6.42593	7.0956	5.52661	10.0853	6.98922	5.93559	6.34252	6.5971	6.20016	8.47797	7.1574	8.23384	5.37			6.61187
MB-7030		13.0799	12.1528	5.19338	5.24372	6.06024	5.54527		5.96674	10.322	5.3323	6.41721	11.496	8.17765	5.51102	9.76108	7.81624	5.35885	5.9014	6.4431	5.73202	8.80053	7.43896	8.33472	5.48202			6.70352
MB-7031		14.0487	13.5196	5.59794	5.15349	6.17583	5.21847		8.1374	12.055	5.43048	6.80185	9.29376	9.90025	5.43096	10.2447	7.80855	6.41608	6.85676	6.20553	6.84047	10.0707	6.91528	7.85054	6.26488			6.2232
MB-7032		12.8779	11.4042	5.35937	6.44229	6.31379	5.09556		6.07926	10.3006	5.48942	7.86873	6.71542	6.97459	5.23917	9.80922	6.76076	5.96266	6.47099	6.62485	6.08625	9.33893	8.66799	8.38688	5.49717			7.20691
MB-7034		13.0775	11.5271	5.8194	7.59527	6.97551	5.20294		5.37925	10.0802	5.19573	6.96768	5.47523	7.99891	5.28704	9.88493	6.84848	5.84829	6.34057	5.82528	6.2709	8.81756	8.06767	8.24373	5.38542			7.0596
MB-7035		14.1032	12.5763	5.29707	5.38279	6.52414	5.06602		5.42079	11.126	5.38349	7.06557	7.29137	9.53779	5.40025	9.55906	7.38564	5.8423	6.40597	6.46912	6.14866	8.97345	7.38163	7.91461	4.98164			6.43701
MB-7036		13.9055	12.3228	5.38669	5.2757	8.34621	5.06941		5.44545	11.0553	5.32709	6.61381	6.39182	8.79279	5.79861	10.7713	7.05055	6.73005	7.17093	6.01224	5.91605	9.99695	7.11812	8.31386	5.1324			6.35143
MB-7037		13.1711	11.9313	7.23791	9.96192	6.179	5.07038		5.86374	10.2115	5.78614	6.95327	5.60276	6.2268	5.4759	9.85633	6.67588	6.6848	6.95822	5.94854	6.15871	9.12143	7.21329	8.11665	5.53254			6.67341
MB-7038		13.4865	12.8287	5.48365	5.17013	8.62617	4.97625		5.44212	11.2249	5.55981	6.5278	7.11102	9.64437	5.59984	9.64174	7.80804	6.10873	6.47318	5.82724	6.56519	8.25203	7.1691	7.43758	5.47461			6.83365
MB-7039		12.9036	12.2598	5.36785	5.52969	6.48596	5.24902		5.81664	10.9611	5.50932	7.54627	7.95482	9.17942	5.40088	9.60094	7.85	5.48287	5.97766	5.88098	5.81195	8.59566	7.58802	8.17422	5.55614			6.44308
MB-7040		13.2372	11.8353	5.38437	5.50006	7.92645	5.26015		5.68719	10.6184	5.14886	7.16739	6.96687	6.94172	5.56213	9.53667	7.29137	5.80223	6.08854	6.13791	6.21693	9.11335	7.18337	8.09531	5.47909			6.38447
MB-7041		13.2078	11.6216	5.57881	6.94069	6.08936	5.30284		5.39806	10.3626	5.3788	7.02454	6.52031	6.8089	5.51147	9.83703	7.11144	5.79394	6.34344	6.04029	6.13672	8.32809	7.0485	7.99462	5.46657			6.3425
MB-7042		13.799	12.4247	5.80582	7.47036	5.72556	5.31512		5.73307	10.6203	5.488	7.33129	5.6587	8.30186	5.40928	9.87109	7.41304	6.00339	6.39659	5.46379	6.0184	9.26235	7.4462	8.21756	5.70207			6.13293
MB-7043		12.7636	11.9288	6.12878	9.00874	6.83273	5.19731		5.40324	10.823	5.53483	6.72903	7.38878	8.30992	5.47137	9.81574	7.40626	5.94543	6.58619	6.24495	6.21344	8.64108	7.49011	8.52535	5.23959			7.02867
MB-7044		13.2434	12.1573	5.31073	5.77725	6.4677	4.92648		5.4844	10.5045	5.51237	7.70999	9.33226	8.01989	5.55544	9.65199	8.104	5.8163	6.30863	6.52876	6.17942	8.95075	7.93118	8.0389	5.446			6.83288
MB-7045		13.0687	11.8111	5.55097	6.54061	7.53705	5.23743		5.48503	10.1696	5.7277	7.02204	5.63547	6.86383	5.47261	8.86678	7.19398	5.87934	6.39095	6.21861	5.84103	8.81179	6.77262	8.2861	5.44166			6.70752
MB-7046		13.4012	11.7851	5.56625	7.07843	6.56243	5.62713		5.65003	10.2397	5.60153	8.15455	8.92693	7.98937	5.25963	10.4978	6.74716	6.31209	6.98409	6.03338	5.84813	9.51204	7.30957	7.94137	5.35182			6.45265
MB-7048		13.505	12.3566	5.54969	6.1111	6.98091	5.17533		5.7981	11.4134	5.42383	7.37342	7.22647	8.5554	5.34236	9.70492	6.72705	5.59719	6.07346	6.62503	6.23085	8.91824	7.12594	8.56856	5.19646			7.12225
MB-7049		14.4234	12.7522	5.19477	5.2449	6.22492	5.26239		5.49698	11.4033	5.49108	7.26641	13.2309	9.81098	7.2345	9.98346	6.46228	6.24134	6.87789	6.23208	6.36877	9.39859	8.08788	8.51561	5.80598			6.76039
MB-7050		13.1691	11.7961	5.48965	5.97428	7.52664	4.96541		5.54225	10.8546	5.88169	8.16119	5.95449	9.62055	5.62446	10.904	6.258	6.79136	7.36476	5.28879	6.60424	8.31716	7.20256	7.9344	5.64032			6.48814
MB-7051		14.3841	12.6109	5.33618	5.62352	6.92663	5.17638		6.46969	10.1388	5.54668	7.27728	7.50122	9.68436	5.72032	10.9952	6.92625	6.22141	6.95231	6.34265	5.98503	9.22685	7.83337	8.09303	5.5971			6.644
MB-7052		14.46	12.5746	5.31419	5.22852	7.69024	5.20559		5.01659	10.2221	5.3123	5.8031	6.05245	8.36634	5.49281	10.1826	6.79767	6.08239	6.59133	5.80491	5.93194	8.9787	6.64823	7.90979	5.58044			6.92548
MB-7053		13.7001	11.8701	8.38107	11.7728	7.20583	5.39745		5.31345	10.6209	5.62872	8.499	7.1716	8.7894	5.2853	9.97438	6.81954	6.30543	6.79304	6.78698	5.65915	9.36192	7.63613	8.03278	5.64198			6.30461
MB-7054		14.0753	13.2337	5.30508	5.26538	7.41404	5.11344		5.31369	12.6566	5.28745	5.88382	7.805	9.91056	5.98603	10.6365	6.75852	6.00671	6.66895	5.6429	6.04715	9.56102	7.05467	8.59379	5.21475			6.7648
MB-7055		14.3311	12.265	5.33658	5.44288	7.30594	5.27206		5.39754	12.5774	5.42784	7.65257	6.47291	8.994	6.92548	10.6128	6.1694	6.38523	6.83139	5.90897	6.04147	9.72632	6.91294	8.75757	5.53078			6.0184
MB-7056		12.6828	11.5997	6.90328	9.54688	5.84516	5.25451		5.79462	10.6305	5.52599	7.68057	6.25884	8.44519	5.62178	10.1742	6.57165	6.46788	6.61452	6.08086	6.44436	9.02035	7.29181	7.97598	5.52001			7.04768
MB-7057		13.3668	11.4498	5.4698	5.57751	7.06025	5.03577		5.53432	10.2541	5.48736	7.71875	7.66242	6.6649	5.37558	10.432	6.83097	6.44356	7.14492	5.80468	6.16315	8.51037	7.60687	8.19484	5.22252			6.27177
MB-7058		13.0062	11.6436	8.37131	11.3968	6.14111	5.01763		6.13215	10.4387	5.46981	7.5193	8.11031	6.70941	5.42761	9.89283	7.0633	6.09824	6.45349	6.52475	6.2709	8.58901	7.46816	8.47367	5.45303			6.86457
MB-7059		13.8163	12.4539	5.25102	5.16067	7.04994	5.19881		5.78811	10.871	5.48003	5.99334	5.77721	8.06536	5.70567	9.97982	6.43417	6.30664	6.61357	5.7411	6.03965	9.17167	6.68876	8.5571	5.35138			6.54977
MB-7060		13.3341	11.3925	5.22977	5.51566	6.95749	5.31123		5.8191	10.829	5.62232	7.3762	6.21693	6.16888	5.56242	9.88352	6.55518	6.23211	6.57652	6.42398	6.33647	7.39557	6.51797	8.68378	5.30941			6.97203
MB-7061		13.082	12.2841	5.36295	5.91887	6.82982	5.29512		5.44709	10.6427	5.5893	7.46279	7.62784	10.0708	5.44893	9.72071	7.70218	5.84258	6.18185	6.3198	6.24227	9.44762	8.104	7.91785	5.52872			6.71761
MB-7062		13.0411	11.7509	6.77212	9.65846	6.59201	5.2244		5.77046	10.5359	5.41908	7.7422	6.79657	6.49955	5.3122	9.51709	6.56185	5.92504	6.28492	6.32	5.98503	9.05994	7.13384	8.15838	5.25544			6.39986
MB-7063		13.3261	11.9423	5.5297	5.88451	7.21498	5.40197		6.38603	10.3897	5.57326	7.29983	6.64363	6.70426	5.44798	9.40185	6.21097	6.22246	6.67766	5.81784	6.21288	8.75161	7.70369	8.29867	5.16262			6.48548
MB-7065		13.3294	11.7206	5.63847	7.26854	6.44268	5.14405		5.74917	10.4371	5.44249	7.16104	5.48499	6.9346	5.34917	10.0917	6.60595	5.59783	6.3377	5.91055	5.94388	9.86116	7.56903	8.37907	5.2774			6.60768
MB-7066		12.9022	11.2596	5.67637	7.21835	8.00331	5.05637		5.65694	10.7394	6.01355	8.34573	7.20821	7.59772	5.42247	9.42809	6.55686	6.32408	6.87088	5.80442	5.92609	9.40879	7.4408	8.25048	5.26986			6.85303
MB-7067		13.6163	12.4508	5.33479	5.23755	8.18205	5.26181		5.76569	10.9508	5.54759	7.24502	7.97384	11.5314	5.43096	9.61321	7.46269	6.54796	7.0542	5.73586	6.10975	9.6744	7.2557	8.37328	5.20145			6.75083
MB-7068		13.7547	13.0028	5.60723	5.74237	7.76946	5.01429		5.267	11.0228	6.33887	7.28655	5.99423	8.20395	5.88311	9.95314	6.75302	6.10458	6.68753	6.43078	6.18789	9.52873	7.26571	7.88755	5.56836			6.60768
MB-7069		13.3468	12.1945	5.54078	5.36187	7.16285	5.0879		5.39976	10.0278	5.60593	6.08362	5.90291	7.742	5.36294	10.9053	6.83172	6.59173	7.33652	5.75015	6.63555	8.75425	7.03592	8.25354	5.45381			6.88114
MB-7070		13.8245	12.2402	6.09143	8.59295	6.70933	5.02198		5.41636	10.494	5.6139	6.61591	6.84502	8.61807	5.30061	9.62804	7.01445	5.6777	6.12673	5.39248	5.87508	10.2294	7.9478	8.08277	5.44134			6.39553
MB-7071		13.3575	12.1507	5.86048	7.76575	6.87778	4.86384		5.61064	10.5461	5.47618	6.76061	6.8769	7.14167	5.63114	9.7205	6.7274	6.16517	6.66644	6.33582	6.03037	10.5523	8.10109	7.51795	5.48921			6.51931
MB-7072		14.0185	12.1266	5.37322	5.79305	6.7813	5.17926		6.5283	10.9913	5.34672	7.06221	5.72272	6.42748	5.53788	10.1078	6.31923	5.86101	6.48535	7.74679	5.99591	10.1109	8.04671	8.3271	5.22924			6.87614
MB-7073		13.7506	12.6563	5.46845	5.21985	7.16346	5.23664		6.04828	10.9758	5.74998	6.86364	8.21278	9.6165	6.87652	10.5244	7.26393	6.87688	7.38528	5.82053	6.40459	8.93676	7.21414	8.08509	5.5468			6.5016
MB-7074		13.196	11.6464	5.28933	5.23869	6.96484	5.06702		5.45759	10.8557	5.5313	7.211	7.40128	7.59532	5.40829	10.3232	7.40262	5.94859	6.41116	5.37485	6.21884	9.33999	8.08901	8.19848	5.36177			6.70645
MB-7075		14.1639	12.3207	5.73892	6.55532	7.76954	5.22988		5.83624	10.7499	5.52523	7.45979	6.09149	7.07893	6.59499	9.63217	5.50307	6.32763	6.9713	5.48039	6.14586	10.2805	8.14088	8.51071	5.47505			6.7464
MB-7076		13.4023	11.4115	5.26479	5.72798	6.76568	5.24856		5.74001	10.3764	5.2546	7.57987	5.7034	8.63931	5.25299	9.32728	6.08696	5.80894	6.28417	5.90994	6.11193	9.52185	8.39798	7.99897	5.33609			6.58252
MB-7077		12.768	11.6312	5.52266	6.07262	6.6259	5.11235		5.96191	10.6306	5.38731	5.9818	7.31361	8.25844	5.45872	9.20897	7.26218	5.72679	6.09362	6.13438	5.92253	8.88477	7.74445	8.20563	5.30555			6.47195
MB-7078		13.7813	13.3585	7.82689	5.43627	8.64001	5.26794		5.25713	11.7705	5.35275	8.4296	10.9641	10.3056	5.30942	11.3249	7.6064	6.53149	7.35028	6.91038	6.36418	9.66607	6.6275	9.28829	5.7166			6.62614
MB-7079		12.8105	11.6025	5.3251	5.62318	6.60013	4.97285		5.60346	10.3481	5.38711	7.94909	8.35529	7.8951	5.44713	9.51841	7.59718	5.81294	6.10992	6.03171	6.2529	8.198	7.85204	7.97598	5.33924			6.81017
MB-7080		13.5542	11.7498	7.27965	9.89226	6.44605	5.17161		5.41194	10.6269	5.46659	7.25901	6.64472	7.55261	5.66042	9.6844	7.28789	6.26997	6.29126	5.61949	6.29128	9.29887	7.29226	7.92373	5.38042			6.55853
MB-7081		13.4487	12.5558	5.29284	5.06146	7.49026	5.3306		5.90811	10.5577	5.46935	6.21144	6.89313	8.76701	5.67962	10.3654	7.18337	6.06109	6.68004	5.80823	6.22623	9.87508	6.57945	7.99132	5.53018			6.47875
MB-7082		14.0435	11.9284	5.23982	5.62783	7.26655	5.16971		5.67636	11.0401	5.48033	7.37736	7.00637	9.27062	5.96897	9.99759	6.00986	6.332	6.64996	5.95995	6.6046	9.26407	6.91213	8.23507	5.52735			6.67801
MB-7083		13.8032	12.1617	5.44028	5.91488	6.38294	5.14109		5.8659	10.3257	5.54329	7.3897	6.06672	7.24878	5.49273	9.95588	6.49533	5.99949	6.38743	6.39498	5.9118	9.92556	8.06595	8.2363	5.23229			7.70369
MB-7084		13.8113	12.6336	5.48168	5.29949	7.22016	5.18312		5.72261	11.1205	5.28758	7.58257	12.555	9.83399	6.85036	10.0544	7.84269	6.16616	6.93996	6.63085	6.21721	9.4891	6.86457	8.25295	5.35954			6.94193
MB-7085		13.4404	11.9671	5.32258	5.52428	6.20145	5.15966		5.39214	10.5802	5.3817	6.92248	7.73243	7.24778	5.35684	10.161	6.58731	6.26335	6.479	7.2569	6.0922	9.2387	7.74196	8.25295	5.30331			6.4275
MB-7086		13.2046	11.6318	5.27704	5.33075	7.74805	5.29346		5.90793	10.2755	5.35563	5.816	6.35565	6.01074	5.36119	9.3977	5.80509	5.55662	6.37394	6.57965	6.07855	9.46569	7.58042	7.94355	5.39806			6.33708
MB-7087		13.7569	12.7317	5.30023	5.22007	8.286	5.42522		6.97761	10.4799	5.28477	7.96631	7.78034	6.4249	5.66826	10.0922	7.27519	5.99407	6.60094	6.38114	5.97159	10.062	7.22775	7.74743	5.67342			7.24617
MB-7088		13.3135	11.9174	5.24604	5.25841	6.98365	5.37784		5.69938	11.2642	5.58809	6.06317	11.5113	10.1018	5.55682	9.66246	6.60319	5.99417	6.60283	6.47371	5.79661	9.92526	8.81975	8.21816	5.45666			6.64363
MB-7089		13.707	12.0385	5.56047	5.36955	6.70794	5.24932		5.21894	11.8519	5.34268	6.13085	10.9244	8.79399	5.73233	10.5165	6.9824	5.68264	6.06457	5.79117	5.48084	10.5289	7.09815	8.50171	5.73295			6.91723
MB-7090		14.0289	12.7984	5.41225	5.42978	8.59037	5.28353		7.58087	10.7558	5.49416	8.22512	10.1028	10.1077	5.977	10.7809	6.89001	6.65447	7.45374	5.53828	6.19161	8.86743	7.22858	7.38656	5.44425			6.50524
MB-7091		13.1454	11.5846	5.52647	5.87115	6.39123	5.32595		5.95035	9.85614	5.5432	7.28241	7.73639	6.98336	5.28538	9.79219	6.9824	6.09665	6.42307	6.90762	6.31866	8.35737	7.45216	8.09303	5.44718			6.31279
MB-7092		13.9081	12.1786	7.97154	10.4527	6.92357	5.1778		5.35996	10.1999	5.33085	5.89819	6.33647	6.94292	5.7065	9.63069	6.08836	5.85601	6.3191	5.8061	6.03355	8.39641	6.70716	8.32263	5.34669			6.9098
MB-7093		13.1596	11.3725	5.40208	6.26176	6.55331	5.17712		6.02838	10.3614	5.58512	7.65312	6.67979	7.07631	5.39468	9.57476	6.93291	5.63038	6.33796	5.60395	5.84813	9.03992	7.62356	7.7175	5.27033			6.47129
MB-7094		13.5743	10.5659	5.36712	5.83364	7.53857	5.34414		6.2789	9.69981	5.43788	6.49177	5.47024	7.35967	5.32649	10.0984	6.07807	5.97679	6.66741	6.78637	6.56087	9.48666	8.00006	9.237	5.48926			7.17791
MB-7095		13.4056	11.9389	5.31634	5.39537	7.66905	4.95523		7.22173	10.5203	5.53315	7.47936	6.4272	7.0717	5.30894	10.046	6.15716	5.93632	6.49806	6.27865	6.41365	9.21559	7.98692	8.58651	5.32629			6.89937
MB-7096		13.4753	11.8325	7.07261	10.003	6.23679	5.26888		5.91105	10.5038	5.58852	6.81304	8.13276	7.0072	5.56612	9.71891	6.81576	6.09135	6.28511	5.62784	6.31191	8.92104	7.72787	8.27814	5.49051			6.94819
MB-7097		13.5201	11.2558	5.50164	6.5841	6.22209	5.19282		5.95449	9.79147	5.49936	7.7429	7.06371	6.07484	5.41998	10.1115	5.5998	6.88627	7.2994	6.16921	6.52559	9.40111	7.31839	8.56061	5.42905			6.6631
MB-7099		13.8369	11.6585	5.47234	6.41603	6.07313	5.34062		7.07352	10.0949	5.61546	6.61504	5.69765	6.46454	5.52881	9.79441	5.96736	6.03954	6.40822	6.86696	6.08143	10.044	7.85361	8.45002	5.33094			6.81954
MB-7100		13.3676	10.9731	7.55757	11.2175	7.95597	5.31875		5.80732	9.32631	5.50832	6.63156	5.74883	7.68301	5.35761	9.95751	5.53859	6.4033	7.08662	6.07436	6.4348	9.28653	7.18931	8.55851	5.38507			6.96058
MB-7101		12.8231	11.4648	6.80968	9.36405	6.1803	5.35907		6.02772	10.2041	5.49301	8.10697	8.91572	6.87702	5.29367	10.1041	6.16914	6.40146	6.77631	6.07512	6.35595	9.00492	7.79214	8.15838	5.28588			6.897
MB-7102		13.4708	11.7502	5.42805	6.31828	7.36764	5.21981		5.51984	9.20867	5.45846	7.44982	5.83811	6.89121	5.43624	9.46227	5.9896	6.21424	6.62343	6.33311	6.53901	8.98169	7.0571	8.45404	5.49254			7.01762
MB-7104		14.0472	12.1768	5.69068	6.19009	8.14939	5.09666		5.37282	10.5911	5.60949	6.5545	9.52595	9.32066	6.40732	9.49095	6.88887	5.97607	6.48426	6.3021	6.01706	8.69546	7.05177	8.00063	5.28268			6.47002
MB-7106		12.9799	11.0543	5.6272	7.25999	5.85065	5.15614		5.41999	10.1037	5.5246	6.97768	6.52231	6.78877	5.39943	9.75774	6.79883	5.78884	6.57971	5.69972	6.37646	8.56297	7.48594	8.28177	5.35045			6.74352
MB-7107		13.4289	11.4776	5.66821	6.43214	7.3078	5.31616		5.53744	10.2466	5.49218	8.29479	6.39741	6.30637	5.21297	9.74973	5.38707	6.26832	6.82	5.9773	6.34667	9.35629	7.38878	8.33605	5.35523			6.51895
MB-7109		13.6308	12.6167	5.30708	5.15649	6.11089	5.15694		7.0965	10.869	5.42488	6.51998	5.29307	6.13062	5.28398	10.5877	6.08143	6.65183	7.31402	6.02911	6.33406	10.0284	7.54977	7.84425	5.33918			6.43511
MB-7111		14.0269	12.4506	5.35767	5.34328	7.164	5.21097		5.44338	10.8186	5.43743	6.09874	6.63029	8.89673	5.39297	9.51666	7.05094	5.59965	6.32048	5.69716	6.40991	9.24666	7.65067	8.36229	5.54807			6.92151
MB-7112		13.7082	12.9704	5.46557	5.78557	5.70565	5.23997		6.26163	11.261	5.40987	6.45054	6.66846	6.86473	5.42561	9.19343	6.67872	5.37467	5.87517	6.07693	5.52384	9.3294	7.22218	8.63444	5.50119			6.60111
MB-7113		13.1381	12.0412	5.36874	6.22185	5.6106	5.07161		6.06457	10.9231	5.71028	7.02842	6.32041	9.25971	5.32949	10.0289	7.27258	6.17672	5.75668	5.95481	6.01071	9.83607	8.36361	8.37196	5.18382			6.76775
MB-7114		13.8646	12.2782	5.56215	5.4227	7.50209	5.29608		5.76936	11.684	5.75887	6.16302	7.93705	10.2487	5.63251	9.24695	8.15186	5.78327	6.12258	5.9091	6.29644	10.2579	7.3273	8.53942	5.44093			6.52728
MB-7115		13.5143	11.9142	5.38277	5.40494	7.48165	5.29151		7.68506	10.7111	5.60393	7.72469	6.03377	10.5958	5.19636	10.2848	5.69559	6.41592	6.94394	5.60178	5.90721	9.12257	7.53525	8.78494	5.44453			6.81652
MB-7116		13.4261	11.9969	5.70283	5.20637	6.97251	5.18525		5.54695	10.3849	5.64813	7.74891	5.69234	6.76399	5.30844	10.1825	6.90707	6.33808	7.0127	6.05667	6.25463	9.46935	7.72536	8.84113	5.29577			7.0571
MB-7118		12.55	11.0809	5.34573	7.10389	6.56392	5.18329		7.95215	10.441	5.68202	7.20452	5.9543	7.49002	5.40085	9.97761	6.30432	5.49556	6.42771	5.84294	6.27747	9.73367	8.4152	8.46822	5.22581			7.22173
MB-7119		14.0908	12.537	5.32049	5.25291	6.6559	5.25766		5.75959	11.1948	5.49229	6.74484	9.26329	10.8273	6.74541	10.1581	6.38012	5.89462	6.18954	5.80502	5.8452	9.20685	6.99482	8.39214	5.36202			7.26955
MB-7121		13.5302	12.452	5.46976	5.17071	7.91274	5.34237		5.4325	11.1057	5.57573	6.05933	8.16365	8.0515	5.47086	9.68356	7.22647	5.96876	6.32259	5.62935	6.07784	9.50844	7.1427	8.78813	5.42842			6.71871
MB-7122		13.6834	12.6259	5.40283	5.56081	6.77427	5.37188		5.30404	11.3246	5.50292	7.80701	6.73726	10.3919	5.49276	10.0293	6.72055	6.08952	6.51885	6.67495	6.00726	10.0297	7.94409	7.93817	5.32816			6.78982
MB-7123		13.5267	11.9488	5.97392	8.20221	6.97565	5.43082		5.78306	9.8862	5.61229	8.14314	7.1574	6.1532	5.36665	10.1899	6.50491	5.99284	6.63431	5.93092	6.21425	8.36264	7.012	8.04617	5.4309			6.28035
MB-7124		13.3938	11.6592	5.74063	5.38023	6.44372	5.31966		5.42891	10.303	5.29009	7.343	5.94974	7.26078	5.29025	10.703	6.12136	5.97002	6.85281	5.66956	6.01727	10.0445	8.21694	8.33084	5.42991			6.37184
MB-7127		13.3227	12.5111	8.56812	11.6227	6.68577	5.29095		5.37101	10.1328	5.50745	7.35703	6.91917	8.87895	5.42803	10.2404	7.61642	5.97205	6.57125	5.50253	6.02306	10.2614	8.2911	8.11319	5.36989			6.58387
MB-7128		13.076	11.2442	5.52109	6.06359	7.33768	5.42672		5.29372	10.3054	5.63072	8.2228	6.93251	7.53072	5.58293	9.44204	6.60251	5.67383	6.37545	5.82924	5.91935	8.13962	7.35216	8.06078	5.41715			6.67519
MB-7130		13.2486	11.9617	5.41894	5.99933	5.58738	4.9895		5.75101	10.2842	5.46748	6.92308	5.37995	6.82427	6.15214	9.42631	6.11437	5.78906	6.52992	7.11857	5.87559	10.8543	8.43059	9.19404	5.47788			7.54554
MB-7131		13.3609	12.0726	5.33571	5.13512	7.85391	5.15955		5.55156	10.49	5.40863	7.97542	5.74409	6.04591	5.21399	10.4825	5.96613	6.75387	7.30068	5.73874	6.35929	9.19126	6.72234	8.23568	5.41699			6.38042
MB-7132		13.5511	11.9155	5.37577	5.37366	7.69835	5.0821		6.66738	10.4834	5.27854	7.90241	6.64647	6.41303	5.51779	9.79881	6.27606	6.0879	6.93735	6.06343	6.11784	9.35727	8.69605	8.29301	5.47295			6.83704
MB-7133		13.4328	12.2233	5.4758	5.99113	6.19006	4.95403		5.363	10.5216	5.56831	6.81624	6.33857	7.56198	5.63285	10.4912	7.07922	6.23418	6.88841	6.26135	5.88033	9.57857	7.26437	8.14496	5.30719			6.73764
MB-7135		13.7257	11.8189	5.59543	5.45678	8.061	5.18039		5.57485	10.6849	5.49552	7.27515	5.94526	7.88672	5.38743	10.1426	6.02038	6.2868	6.88443	5.42579	6.52231	8.74619	6.79807	8.4033	5.21911			7.3526
MB-7137		13.0967	11.4011	6.4796	9.53355	8.27772	5.26159		5.35106	10.3439	5.40731	8.86863	6.25404	7.0011	5.69771	9.83113	6.68333	6.03389	6.81072	6.57013	6.40175	8.9827	7.15907	8.39542	5.32178			6.9618
MB-7138		13.8509	12.3668	5.27388	5.83716	7.89212	5.1278		7.14226	10.6422	5.75841	7.57216	8.82302	8.89856	5.18717	10.3697	5.80788	6.25985	6.92323	6.04098	6.62546	9.85663	8.09072	8.23444	5.44953			7.05055
MB-7140		13.3357	11.4845	5.5684	5.43553	6.1792	5.10744		6.16914	10.0399	5.66942	7.84162	5.35268	9.33412	5.4274	9.73118	6.17337	5.67956	6.13792	6.60136	6.18602	9.69962	8.57931	8.8017	5.27131			7.02209
MB-7141		12.5628	11.5717	5.25177	6.88793	5.516	5.38487		5.59057	10.3158	5.20258	7.19629	7.88755	8.32695	5.22732	10.2073	7.45673	5.66213	5.97284	6.08373	5.95707	9.39515	8.38688	8.63146	5.61814			7.37584
MB-7142		13.1867	11.8684	5.7554	5.68986	5.73004	5.31445		5.78825	10.1914	5.77708	7.69511	5.75721	8.70435	5.531	10.2684	6.71578	6.14178	6.70311	6.41489	6.24507	9.93334	8.1322	8.16837	5.4879			7.12431
MB-7143		13.5866	12.1824	5.24363	5.52109	6.0803	5.1765		5.31951	11.2969	5.38183	7.45105	7.58369	9.23509	5.76016	10.1382	6.47486	5.98032	6.71782	5.98586	5.72886	8.9278	6.9812	8.19607	5.4048			6.95738
MB-7144		13.633	12.5657	6.41806	9.68894	7.87847	5.2615		6.70824	10.4915	5.42444	7.51226	5.77999	7.15363	5.42293	10.4399	6.55584	6.38723	6.92737	6.16641	5.96552	10.2267	7.88964	8.15838	5.33885			7.15988
MB-7145		13.6762	12.4758	5.38435	5.5125	7.16141	5.33372		5.34432	11.1496	5.32313	7.8603	7.73994	8.7305	5.60087	10.3591	8.02831	6.31254	7.39317	5.76858	5.84224	9.44486	7.16661	7.83026	5.60521			6.81055
MB-7147		14.4643	12.698	6.84417	8.81613	7.85593	5.08412		6.07831	10.0989	5.51415	8.01409	10.899	10.0335	5.32286	10.0694	5.86969	6.0502	6.80528	5.8155	6.22183	8.92227	7.81831	8.69073	5.31912			7.19443
MB-7149		14.1255	12.0479	6.13414	7.27523	5.6111	5.21593		6.51496	10.4524	5.45495	6.77737	5.71322	7.76649	5.83295	9.21763	7.91569	5.726	6.16366	6.09204	6.10851	10.399	7.72339	7.97652	5.3678			6.54504
MB-7150		13.7653	12.5729	5.35971	5.51414	6.53535	5.04171		6.88075	11.1775	5.34497	6.88348	6.12837	7.19227	5.54735	9.76386	6.30052	6.23807	6.94612	5.96018	6.26947	8.53154	7.51092	8.50718	5.46752			6.70281
MB-7151		13.7757	12.9641	5.31442	5.74696	6.50254	4.9472		5.7216	12.1338	5.36421	7.99405	5.96552	10.2134	5.19415	10.0757	8.58576	6.03783	6.77303	6.53936	6.19665	10.2575	8.85121	8.19368	5.832			6.65629
MB-7152		13.7731	11.8254	5.41226	5.40932	6.29807	5.26776		5.30511	9.96707	5.4818	6.80394	5.69307	8.47177	6.05271	10.3603	6.82412	6.1087	6.51259	6.05129	6.00855	9.06515	7.80447	8.69224	5.53448			6.95376
MB-7153		13.6866	11.7968	5.37083	5.34176	5.62978	5.21809		6.04464	10.4715	5.4158	6.91887	6.07472	9.47526	5.54766	9.89538	6.33107	5.83722	6.41384	5.94024	6.2015	9.55592	7.94941	8.34815	5.3993			6.64611
MB-7154		14.4068	12.5593	5.45111	5.49809	7.14795	5.29231		5.59841	11.0222	5.27643	8.47914	11.1387	7.82009	5.63772	10.6939	7.9516	6.40183	7.286	5.66756	6.0953	10.0596	7.77361	7.49194	5.4152			7.20606
MB-7155		13.999	12.9387	5.36476	5.50094	7.65997	5.13585		5.9214	10.7286	5.59658	7.94973	6.7424	8.60651	5.62082	10.4242	8.32963	6.47118	7.03966	5.93358	6.00876	8.5363	6.46415	7.85413	5.64603			6.42688
MB-7157		13.3395	11.7687	6.58509	8.93509	7.37956	5.19228		6.1201	10.2156	5.48257	7.65761	6.91723	8.6374	5.52291	9.98218	5.65619	6.03489	6.71379	5.96575	6.27977	9.91874	8.66799	8.84372	5.49585			6.62648
MB-7158		13.0685	11.1787	5.49803	5.30777	7.80519	5.34371		5.23711	9.83077	5.33304	5.7759	6.82906	8.75207	5.58906	10.6397	6.93917	6.15216	6.83765	6.24669	6.36751	9.57947	7.78803	8.46411	5.36642			7.4252
MB-7159		13.9965	12.7722	5.19261	5.33177	8.15198	5.29097		5.52063	11.5771	5.54351	6.67854	6.87461	9.18606	5.35944	10.0025	5.69929	6.10923	6.54704	6.12082	6.36599	10.1956	7.40581	7.4517	5.6548			6.53065
MB-7160		14.0454	12.7368	5.6281	6.662	7.0818	5.3389		5.29354	11.4148	5.84426	6.9566	8.65835	9.66728	5.33215	9.80467	6.74022	5.67987	6.26769	6.04119	6.31454	10.2965	8.24741	8.74811	5.24477			6.97005
MB-7161		13.5325	11.7742	5.48987	6.22738	6.07149	5.21797		5.8207	10.6506	5.32736	7.75095	10.3126	7.19176	5.68294	8.87823	6.06837	5.74485	6.28084	5.38687	6.25179	9.7601	8.36361	7.87912	5.38741			6.77816
MB-7162		13.5867	11.9021	5.54696	7.06259	7.02345	5.27681		5.4847	10.493	5.56681	8.09023	7.14814	6.74249	5.51023	10.1522	6.80486	5.85889	6.11959	6.05452	5.84442	9.37102	8.33923	8.16251	5.46519			6.79247
MB-7163		13.4407	11.405	6.12711	9.0553	6.1461	5.0871		5.61783	10.392	5.29588	6.75444	7.34233	6.85697	5.42566	9.83723	6.99444	5.97428	6.51863	6.2544	6.16106	9.25589	7.85155	8.36102	5.41269			6.89041
MB-7164		13.147	11.7525	5.32394	5.56241	6.56478	5.48793		5.41278	10.407	5.52577	7.60698	7.42201	7.58271	5.3029	10.0743	6.87114	5.74823	6.26158	5.94094	5.75485	9.64618	7.78291	8.47636	5.46139			6.90131
MB-7165		14.0322	13.3249	5.2722	5.30371	9.06093	5.20002		5.37142	11.1044	5.3352	6.5957	5.93732	7.94797	5.525	10.3923	6.78492	6.44526	7.25472	6.15832	6.55345	9.12155	6.9341	7.6811	5.47514			6.67837
MB-7167		13.5856	12.2449	7.83749	11.0263	6.45671	5.33714		6.20907	10.8013	5.58968	7.78955	7.08212	8.6553	5.27192	9.9094	7.00756	5.86171	6.35149	6.10331	6.01662	8.74753	6.99482	8.66431	5.41965			6.48132
MB-7168		13.5092	12.262	5.49516	5.46753	6.41471	5.70035		5.78576	10.5752	5.52193	6.03542	7.42749	6.03588	5.34826	9.8462	6.53465	5.81572	6.23039	6.20064	6.0965	8.91921	7.62591	8.10915	5.42647			6.50059
MB-7170		12.6884	10.6428	6.14228	9.13884	7.73018	5.3167		5.43703	9.65878	5.89492	8.82112	10.2283	8.49693	6.86729	10.5065	6.23358	6.11156	6.21922	6.46544	5.65899	9.18393	7.10898	9.06156	5.33323			7.19143
MB-7171		13.2883	12.4745	5.5406	7.03183	6.35225	5.07614		5.8191	10.8571	5.46578	7.32802	7.79774	7.99049	5.34699	10.423	6.10135	6.58706	7.18964	5.72447	6.52763	9.40735	7.48777	8.02886	5.25266			6.52165
MB-7172		13.3274	12.3282	5.57894	5.29144	6.46177	5.32179		6.73616	10.5293	5.88703	7.01547	6.85998	6.46613	5.539	9.78378	6.3163	6.0189	6.48155	5.68314	5.80316	9.37082	8.10283	8.51846	5.52898			6.98683
MB-7173		13.3667	12.0692	5.47302	6.01881	6.29979	5.58584		6.52896	10.9199	5.32455	5.94685	6.26108	6.16765	5.4965	10.0616	6.51163	5.90399	6.38313	5.83244	5.91861	9.68493	7.61548	8.35591	5.14522			6.71835
MB-7174		13.24	12.0379	5.97196	9.16193	6.35312	5.02666		6.2907	10.6995	5.59371	6.09532	9.33226	6.48841	5.50301	10.0933	6.29416	5.49825	5.89506	5.9325	5.42794	10.3891	8.31386	8.94988	5.2463			7.12554
MB-7176		13.8741	12.177	6.32289	9.01591	6.19271	5.14902		5.97344	10.643	5.44892	7.32409	6.29444	8.71892	5.42615	10.2092	6.83248	6.1868	6.64714	5.54277	5.72739	8.697	6.80789	8.18541	5.35052			6.12263
MB-7181		13.2755	11.0788	5.66034	5.27321	7.04648	5.03781		6.18045	9.67579	5.3487	7.15113	6.6429	7.68466	5.70145	9.44435	5.62805	6.26161	6.53125	5.52594	6.0331	10.0544	8.62484	8.82627	5.44657			7.37136
MB-7182		13.7689	12.3548	5.13674	5.30141	5.4271	5.10054		4.88622	11.4672	5.4579	6.79241	5.9257	8.57127	5.49741	10.6792	6.47002	5.87572	6.66124	5.74955	5.59852	10.0054	8.07823	8.39214	5.5963			6.96058
MB-7185		12.6711	10.8372	5.5764	7.04859	6.62644	5.29857		5.54428	9.81659	5.18449	6.23417	5.83093	6.21863	5.38603	10.0325	5.62432	6.08971	6.55434	6.03901	5.93982	9.04984	8.39542	8.60926	5.35443			6.88616
MB-7186		14.3651	12.7359	6.54331	8.66055	6.89291	5.1537		5.75253	10.43	5.45249	6.79209	6.05502	7.2594	5.62621	10.6678	6.49501	6.61073	7.3997	5.65894	6.00358	9.95966	7.79929	7.95592	5.43026			6.71944
MB-7187		12.8591	11.1004	5.54701	5.92254	6.34169	5.2953		5.13233	9.98719	5.97795	6.92657	7.25091	7.56738	5.30526	9.49682	6.09004	6.14778	5.66181	6.13919	5.74287	9.3504	7.77052	8.83203	5.50913			6.69558
MB-7189		14.3453	12.732	5.90392	5.37576	5.63388	5.14888		5.67397	11.3068	6.09891	7.85409	6.53298	6.8318	5.58084	10.234	6.04125	6.24006	7.2305	6.08577	6.29732	8.66266	7.06821	8.24373	5.23329			6.32041
MB-7193		13.6525	12.573	5.76524	7.21533	5.65797	5.36872		5.69586	11.0485	5.37193	6.54491	6.96965	7.3285	5.51721	8.87248	7.26304	5.4027	6.2768	5.6542	6.06907	9.90804	7.54554	8.14088	5.2762			6.28262
MB-7194		13.6058	12.6434	5.73673	7.38297	6.47064	4.93294		5.93637	10.9031	5.18727	8.4961	5.54095	6.04902	6.23587	10.7576	5.83305	6.43311	7.33862	5.52509	6.56352	9.88601	7.84478	7.98367	5.71467			6.51595
MB-7195		12.8803	11.3675	8.08749	11.3402	7.18541	5.33444		6.0381	9.79677	5.55013	8.68719	8.25909	6.67666	5.43448	9.82284	5.75898	6.34679	6.80457	6.43685	6.16184	8.59915	7.45124	8.12991	5.43238			6.73764
MB-7196		13.8234	12.6425	5.34426	5.79186	7.62688	5.27686		6.10431	10.4118	5.73913	5.95806	5.94408	11.2514	7.00687	10.4836	6.5016	6.45979	7.34812	5.8145	6.38479	9.51985	7.27826	8.6158	5.47383			6.94031
MB-7197		13.608	11.8992	5.40078	5.98888	6.41434	5.72984		5.7523	10.3173	5.43699	6.73819	6.78306	8.59618	5.59415	10.7358	6.01684	6.57737	6.74104	5.88106	6.11217	9.26681	7.65748	8.41718	5.37477			6.71981
MB-7198		13.8815	12.1254	5.32309	5.32996	8.36329	5.17685		5.43378	10.6192	5.45126	8.19291	7.41216	9.88943	5.88488	10.0661	6.8573	6.16068	6.65325	5.7302	5.82702	9.69961	7.75848	8.34238	5.34317			6.3213
MB-7199		13.1031	11.4872	5.43794	6.40103	6.68518	5.07811		6.24479	9.63909	5.28582	8.16712	5.57842	7.69729	5.35909	10.4797	6.7274	6.04367	6.74376	6.1059	6.13925	9.24717	8.18602	8.7146	5.34899			7.17453
MB-7200		13.974	11.9061	5.77475	7.37176	7.44428	4.96946		5.91715	10.5971	5.54144	7.51183	6.25884	7.96643	5.47731	10.1122	6.53968	6.29553	6.6415	6.72678	6.1254	9.42432	7.79469	8.21098	5.51112			6.374
MB-7201		14.0896	12.3257	5.31427	5.39769	7.83431	5.23716		5.48766	10.645	5.55174	6.73009	7.58514	5.73005	5.51452	10.4454	5.75887	6.46024	6.86528	5.62068	6.45842	8.24713	6.6136	8.2861	5.32243			7.39191
MB-7205		13.9738	13.0478	5.44003	5.63342	7.16227	5.32078		5.46712	11.2	5.35438	6.58436	6.494	9.62274	5.31559	10.5565	9.86803	5.80536	6.20791	6.42332	6.18442	9.42473	6.84158	7.73191	5.48034			6.31337
MB-7207		13.9051	12.1774	5.53654	5.25766	7.32944	5.15306		5.24328	11.1056	5.66504	5.99902	7.09073	6.74172	6.64637	10.1338	6.8015	5.93551	6.2622	6.66398	5.93082	9.39125	7.30352	8.39998	5.40951			6.69304
MB-7208		13.6075	11.8429	6.01673	8.20841	6.94245	5.07132		5.42072	10.69	5.41659	5.65944	5.91898	6.19222	5.65791	10.2336	5.91824	5.93274	6.32223	6.22695	5.58668	9.73957	6.80598	8.49964	5.313			6.69922
MB-7212		13.274	11.9194	5.53534	5.38616	7.10968	5.22053		5.46123	10.5325	5.53518	8.35587	8.97029	7.2651	5.43886	10.2006	6.89001	6.08012	6.52715	6.05175	6.4781	8.75689	7.83077	8.32326	5.88397			6.85342
MB-7215		13.4308	11.7225	5.44954	5.21219	6.2495	5.13337		5.47075	10.2449	5.39012	7.5082	6.66344	7.80497	5.42804	10.0478	7.63613	5.91453	6.44471	6.14342	6.15198	9.28999	7.75149	8.16483	5.46513			6.6766
MB-7216		13.2988	11.4252	6.73366	9.51164	7.20854	5.38183		5.52801	9.94228	5.42136	7.7822	12.0007	10.4195	5.54945	10.2802	6.05873	6.10342	6.70014	6.33082	6.18814	9.32195	7.84217	8.41785	5.5428			6.76516
MB-7217		13.1356	11.8187	5.46564	5.52253	6.15785	5.10992		5.91419	10.8255	5.50506	7.41641	6.982	6.97155	5.56858	9.88258	7.149	6.16142	6.82652	5.92274	6.10183	8.78826	7.38072	8.18775	5.33665			6.63029
MB-7218		12.9595	11.6152	5.90992	7.93388	7.07064	5.05358		5.42213	10.4112	5.49461	7.65259	7.0112	6.55385	5.62524	10.0218	6.18254	6.0531	6.93417	6.23459	6.38479	9.03534	7.75897	8.6078	5.26573			7.36871
MB-7219		13.6686	11.9674	5.53408	5.68945	7.03576	5.12195		5.41131	10.6652	5.36886	8.33642	7.08007	7.72944	5.26519	10.5434	6.59318	6.11816	7.31109	5.88959	5.99951	9.44681	7.38521	8.37589	5.53399			6.81316
MB-7220		13.4004	11.5521	5.56931	7.34052	5.73951	5.29664		5.22065	10.2724	5.48736	7.409	6.95698	7.48525	5.66279	10.0974	6.94741	6.17732	6.69419	5.82791	6.07165	9.12252	7.99627	7.94355	5.43293			6.73616
MB-7225		13.8736	12.2793	5.29056	5.79831	7.67369	5.50933		5.54184	11.3919	6.27774	6.97691	7.6064	7.18368	5.34332	9.47745	6.15818	5.09254	5.49113	6.01681	5.77271	8.65585	5.95214	9.02957	5.43613			6.37461
MB-7226		13.6172	12.9028	5.46426	5.53576	6.51609	5.39906		6.64219	11.7058	5.45308	7.07098	5.76752	7.07059	6.52273	10.5983	6.59594	6.11876	6.40368	5.76085	6.02638	10.6841	7.88703	8.27082	5.31519			6.67236
MB-7227		13.5363	11.8433	5.52623	6.27541	8.14992	5.08598		5.38076	10.7464	5.42643	7.05323	6.81616	7.16367	5.35083	10.3632	6.63901	5.7175	6.66272	5.97035	6.27291	9.38588	8.05058	8.12991	5.59406			6.9808
MB-7228		13.2093	11.84	6.0314	8.15825	6.60317	5.08637		5.70606	10.3143	5.37598	7.53899	7.62591	7.08322	5.50306	9.91466	7.39411	5.83229	6.39114	6.4922	6.05316	9.11385	7.66242	8.29616	5.23002			6.81316
MB-7229		13.3322	11.5292	5.55315	7.18911	7.83693	5.14046		5.69875	10.0334	5.45616	7.50419	5.75275	6.81364	5.34499	10.4141	5.94683	6.33306	7.0526	5.501	6.21911	9.57477	7.44939	8.54723	5.47921			6.57064
MB-7230		13.3569	11.2358	6.45716	9.16614	7.20844	5.34557		5.31901	10.1666	5.48905	8.01111	6.61153	7.99356	5.70276	9.92647	6.36877	6.28207	6.67666	5.68166	6.30722	9.44012	7.62784	8.27814	5.52177			6.96259
MB-7231		12.9186	11.1944	6.05659	9.06762	7.23531	5.20141		5.54058	9.73237	5.37891	6.59685	6.09506	9.42139	5.59825	9.80163	6.91723	5.70392	6.51048	5.66527	5.77157	9.40275	8.00401	8.26099	5.33173			6.81918
MB-7232		13.0878	11.3776	5.23202	5.43101	6.90276	5.17841		6.53565	9.97056	5.46766	6.87203	5.86097	6.27708	5.41114	9.42457	5.97795	5.69903	6.19462	6.12489	6.38104	9.24386	8.5664	8.50786	5.65058			6.86571
MB-7233		13.9182	11.8515	5.74325	5.52011	6.86065	5.16871		6.11985	10.4766	5.74343	7.83269	5.76508	9.10366	5.5258	9.73353	6.94311	6.10466	6.26275	5.8486	6.0322	9.54952	7.9733	8.7857	5.23593			6.88539
MB-7234		12.8189	11.2509	5.2626	5.75894	5.19986	5.48413		5.27284	10.5335	5.52514	7.22888	7.41216	6.94063	5.6323	9.48229	5.35762	5.46919	6.11397	6.28497	6.00141	9.22516	7.10937	8.66799	5.55948			7.18466
MB-7235		13.178	11.7531	5.52338	5.46035	7.41217	5.2595		5.88185	10.1737	5.41446	6.69781	7.19872	7.38913	5.28299	10.382	6.43986	6.52392	6.83058	6.06759	5.97036	9.54819	8.8131	8.17716	5.53761			6.62475
MB-7236		12.8057	11.4382	5.3978	5.5768	7.72739	5.23543		5.32532	9.90667	5.5086	8.02442	10.8336	10.232	5.46601	9.87099	6.18416	6.10466	6.63538	6.43432	6.44467	8.91757	7.78959	8.45069	5.54717			6.88462
MB-7237		14.0783	12.5294	5.41026	5.36819	6.59616	6.25176		5.44909	10.6649	5.58636	7.64718	6.40268	6.92435	5.60269	10.5152	7.63465	6.0703	6.50612	6.22446	6.01051	9.60324	7.35216	8.52747	5.31508			6.72055
MB-7238		14.0517	12.4174	5.41217	5.78743	6.52311	6.30287		5.3693	11.9361	5.34035	7.36394	6.38603	10.4441	5.56437	11.3847	7.10815	6.7178	7.26234	7.32944	5.87069	9.72629	7.60303	7.73743	5.54292			6.79732
MB-7241		13.0317	11.7459	7.43096	10.7267	6.5913	5.33715		5.68624	10.6596	5.47451	7.20995	5.69352	8.09864	5.21941	9.93295	6.23694	6.01689	6.42601	6.56757	5.91973	9.48441	8.32389	7.89864	5.55896			6.70103
MB-7243		13.2698	11.5296	5.53027	5.27075	7.17334	5.16773		5.78242	10.0984	5.61046	7.42474	6.76849	6.91392	5.56138	9.58538	6.05433	6.06848	6.57907	6.14928	6.26329	8.81894	7.52966	7.9924	5.41088			6.78679
MB-7244		12.7885	11.5505	5.41984	7.68354	5.94575	5.35755		5.59584	10.4817	5.27341	6.58386	7.60204	8.71921	5.62529	10.0956	7.0485	5.74397	6.24287	7.84145	5.71154	9.14225	7.81884	8.59523	5.32686			6.66523
MB-7249		12.5722	11.121	7.87066	10.4359	7.48734	5.33252		5.41314	9.33569	5.69685	7.99048	6.60424	6.78448	5.40092	10.1494	7.41127	6.49468	6.86994	7.20723	6.48679	9.12396	7.81162	7.87068	5.35307			7.00637
MB-7250		13.7099	12.6136	5.59653	5.31713	6.73235	5.12469		7.17034	10.8171	5.65011	6.31954	6.34007	9.06452	6.47039	10.5287	6.73394	5.85348	6.3321	7.06981	5.83136	9.02667	7.32375	8.16071	5.40989			6.94387
MB-7251		14.0981	12.5044	5.05307	5.22833	6.76856	4.99745		5.73968	11.1749	5.51419	7.12483	6.93095	8.00869	5.70273	10.6636	7.32419	5.76507	6.45744	6.51473	5.77783	9.74871	7.74296	8.51704	5.49774			6.81465
MB-7252		13.668	12.8919	5.39654	5.7414	7.16237	5.10516		5.35915	11.7656	5.55428	5.81442	6.13647	11.0569	5.35895	10.9831	6.89976	6.23664	6.61101		5.68896	10.0458	7.36198	8.67401	5.62785			6.74203
MB-7253		13.5181	12.2501	5.4821	5.47327	8.18257	5.31148		5.57863	10.8229	5.26671	7.38677	5.58234	6.46356	5.49478	9.77677	6.28696	6.27184	6.87904		6.51064	9.29083	7.11351	7.57423	5.28879			6.14484
MB-7254		13.6721	11.7676	5.48015	5.91067	7.14199	5.13167		5.79246	11.0832	5.42596	8.74741	8.77685	7.01535	5.71333	9.8122	6.39306	6.17284	6.67814		6.644	9.52273	7.97112	8.25417	5.44223			6.54571
MB-7256		13.7163	11.676	5.22358	5.3938	7.79177	5.20635		5.8886	11.4564	5.57316	8.82027	7.07108	9.42193	5.44292	10.2894	6.6503	6.40775	6.9101		6.27747	8.61308	7.15359	8.64704	5.2956			6.8454
MB-7258		14.3468	12.7916	5.05029	5.33897	9.17916	5.14831		5.57367	11.6808	5.39016	8.72356	5.49936	11.1951	5.57351	10.9662	6.9808	6.76732	7.48535		6.45842	9.61915	7.64779	8.85944	5.49419			7.02867
MB-7260		13.7518	12.5788	5.45231	5.2029	5.89739	5.25014		5.38396	11.1097	5.67829	7.47537	6.51695	8.81785	5.27256	10.3092	6.6963	6.19018	6.5376		6.37339	8.85262	6.86648	8.49422	5.30438			6.50726
MB-7262		13.6264	12.4135	5.29896	5.31614	6.53388	5.10312		5.72531	11.2276	5.49545	6.52131	5.78279	6.01768	5.19609	10.7758	5.88409	6.66312	7.10699		6.5897	9.25019	7.41216	8.3271	5.67711			7.05795
MB-7263		13.4153	11.8134	5.11743	5.44015	6.05657	5.29116		6.83328	10.7993	5.60182	6.50358	5.5307	6.67436	5.48858	9.8142	5.56102	5.73929	6.09185		5.80843	9.60305	7.77208	8.77845	5.49702			6.80259
MB-7264		13.1229	11.7416	5.4216	5.31085	7.65835	5.19377		5.69047	9.86593	5.25708	6.68156	6.76849	8.63375	5.42997	9.89709	6.49831	6.30935	6.51012		6.06242	8.32804	7.01684	8.44605	5.69125			7.15485
MB-7266		13.8181	11.7922	5.4002	5.25047	6.43467	5.01582		7.09484	10.3896	5.47916	8.58717	7.01445	7.37959	5.4444	10.3761	6.03243	6.953	7.08435		6.26081	8.909	7.78906	8.36679	5.38516			7.40082
MB-7267		13.7005	12.9859	5.3243	5.37619	7.00472	5.27822		6.2735	11.0948	5.58609	6.0546	6.48517	7.9983	5.35724	10.7826	7.54505	6.20849	6.86738		5.97485	9.36122	6.80523	8.36102	5.8875			6.39772
MB-7268		13.4819	12.4261	5.93211	8.53308	6.1804	5.32903		6.21587	11.1206	5.5548	7.45659	7.99408	6.97819	5.58019	10.741	6.69304	6.31043	6.93924		6.17545	8.84349	6.56759	8.08393	5.45448			6.59178
MB-7269		13.8517	12.088	5.37055	5.22121	7.52266	5.00872		5.31226	11.3669	5.49831	6.01268	6.48613	6.73394	5.5418	10.5987	7.14144	6.1587	6.76307		6.12939	9.6505	7.67221	7.76551	5.49039			6.55045
MB-7270		14.248	13.2722	5.38861	5.31834	6.82801	5.1221		7.58087	10.6487	5.69559	6.40064	5.91085	8.9978	5.35469	11.8519	6.18019	6.6467	7.52689		5.96855	9.40384	6.14535	7.32686	5.92789			6.68876
MB-7273		13.7082	12.6106	5.47526	5.94149	7.32277	5.27205		5.52321	11.6969	5.37217	6.20138	5.46805	10.6838	5.96183	10.0035	6.8912	5.7604	6.15957		6.27379	9.15079	6.77482	8.33669	5.21367			6.78791
MB-7275		13.1054	12.2831	5.78917	7.50313	6.61302	5.10562		5.74376	10.7856	5.56239	7.66971	6.21749	7.75535	5.32727	9.36717	7.65748	6.00736	6.19474		6.29358	8.50655	6.7615	7.93335	5.27709			6.1723
MB-7276		13.23	11.4476	5.37822	5.42949	6.73614	5.2716		5.85467	10.2361	5.50984	7.30405	7.28093	6.6354	5.36898	10.193	6.29185	6.49596	6.841		6.24734	8.9534	7.05751	8.18069	5.33605			6.28493
MB-7277		13.1788	11.3858	5.7145	7.98548	7.39286	5.33124		5.25886	10.4618	5.61878	7.09331	6.82721	7.34797	5.62281	9.51345	6.25261	6.22319	6.4239		6.30986	9.06365	7.74946	8.1322	5.4341			6.77109
MB-7278		12.9619	10.5211	6.33367	9.10376	7.29502	5.09842		5.51882	10.2092	5.50597	6.98194	6.25629	6.07184	5.78826	10.1409	6.61887	6.13878	6.84252		6.09796	9.02369	7.24185	8.45539	5.31255			6.83403
MB-7279		13.8763	12.2342	5.3731	5.20619	7.50368	5.19097		6.96018	10.6065	6.42688	6.68928	5.55306	8.34504	5.24826	10.7385	6.26527	6.3628	6.58435		5.90256	9.68699	8.16424	8.76559	5.28441			6.48647
MB-7280		14.1335	11.819	5.61481	5.56978	8.01407	5.3294		5.63234	10.6931	5.59997	7.29515	6.27606	6.81705	5.49281	10.2677	6.48945	5.84223	6.85257		6.18683	9.42994	7.70468	8.09414	5.43775			6.59456
MB-7281		14.154	12.4343	5.32874	5.52542	7.91262	5.47199		5.42529	10.9429	5.62851	7.23677	7.57567	8.2667	5.34276	10.0863	6.6826	5.89059	6.3557		6.11169	9.1637	7.32019	8.07096	5.54071			6.69377
MB-7283		13.8391	12.2728	5.59065	6.96485	7.1291	5.18655		5.71559	10.8179	5.52514	6.79208	6.2706	6.44054	5.34263	10.5533	6.11985	5.92771	6.41032		5.98085	9.10229	7.36914	8.55352	5.49669			6.60146
MB-7284		13.0495	12.0466	5.2721	5.48885	5.50273	5.47877		7.31536	10.5014	5.27821	7.4675	6.54776	8.78612	5.33013	9.46411	7.53385	5.68889	6.23645		5.85323	8.88886	8.21694	8.29427	5.44638			6.75266
MB-7285		13.3842	12.1317	5.50587	5.43778	6.34026	5.06846		5.40791	10.2098	5.48286	6.6824	6.014	8.46225	5.2959	9.404	8.08048	5.66491	5.91747		6.05154	8.46258	7.22002	8.02502	5.37668			6.52626
MB-7286		12.9722	12.1513	5.49237	5.26197	5.86279	5.17893		5.40804	10.364	5.62252	8.16296	5.73021	7.19827	5.4657	9.69073	6.80447	6.20549	6.66151		6.31162	8.97138	7.07065	7.94569	5.60394			6.7823
MB-7287		13.2544	12.4474	5.69072	6.79386	7.05501	5.34755		5.58825	11.324	5.45915	5.96987	5.52632	9.33757	5.49784	10.1745	7.25826	5.70239	6.13536		5.86541	9.89047	7.6531	8.52262	5.57868			7.07922
MB-7288		12.9638	12.0128	5.35587	5.26618	7.5783	5.52543		5.43839	10.8067	5.63976	7.82283	6.10606	8.04419	5.55442	9.66846	6.52796	6.40408	6.88992		6.57945	9.10583	7.29006	7.94997	5.27348			6.31982
MB-7289		13.1351	12.2353	5.76749	6.45425	7.03963	5.11185		5.71509	11.1109	5.51588	6.93696	7.82298	8.00465	5.28441	9.19786	7.85104	5.82664	6.37789		6.38819	8.51436	7.42612	8.01118	5.46415			6.69666
MB-7291		14.0629	12.5172	5.19394	5.41987	7.28276	5.23516		5.67308	11.3531	5.35357	7.47296	6.39094	8.64991	5.31842	10.4389	7.3145	6.23446	6.7315		6.33647	8.92278	6.69666	8.08733	5.3718			6.59938
MB-7292		13.2651	12.5599	5.97694	8.74226	6.00968	5.28938		6.07831	11.1112	5.76666	7.8439	6.32188	9.4418	5.4987	9.63598	7.17412	5.92318	6.26935		6.00037	9.86881	7.51515	7.91569	5.49392			6.49731
MB-7293		13.1846	12.1296	5.54497	5.8102	7.43169	5.05605		5.22332	10.8797	5.68719	7.4957	6.40143	6.78732	5.31549	9.68985	7.31975	5.95161	6.3678		6.59389	8.63502	7.46361	7.93279	5.57006			6.76627
MB-7294		13.4479	12.19	5.85247	8.29193	8.18927	5.14713		5.51939	10.9951	5.36359	6.58509	5.7278	9.01577	5.35989	9.14578	6.47682	5.9324	6.01015		6.36814	9.72994	8.35529	8.19251	5.6392			7.14941
MB-7295		13.1405	12.3347	6.14437	8.71576	6.74018	5.12423		5.55656	10.9509	5.5963	7.37961	7.0339	8.52381	5.31516	9.62157	7.99132	6.10561	6.52619		6.43385	9.0362	7.30657	7.91461	5.31396			6.42024
MB-7296		13.8091	13.1586	5.6056	7.54532	6.78909	4.92968		5.16064	10.9016	5.5644	7.62699	5.76306	8.71696	5.43562	9.81814	7.58324	6.24893	7.02113		6.28522	9.38388	7.14059	7.9478	5.49061			6.55819
MB-7297		13.4417	12.8434	5.73373	6.73109	6.65611	5.26566		5.85563	10.9932	5.51008	5.9367	5.73106	6.7313	5.32971	9.89083	6.83403	6.13781	6.6499		6.05015	9.8126	6.97642	7.85054	5.38612			6.63449
MB-7298		13.667	12.5527	5.30591	5.21108	7.37081	5.21682		6.87958	11.0217	5.66097	6.93709	6.23665	6.80767	7.08091	10.2247	6.62962	6.21041	6.85465		6.64219	9.02433	6.92072	8.38947	5.39351			6.55177
MB-7299		13.3538	12.4784	5.39907	5.34852	8.0551	5.1556		6.77594	11.2704	5.43301	6.07986	6.01226	7.07796	5.33159	8.8117	7.39148	5.8461	5.74211		6.40928	9.45647	8.06537	7.89285	5.3918			6.88539
TCGA-A1-A0SB-01		13.8253	10.6302			9.48552		5.12353		14.7371		10.4999		5.88545	6.08053	11.9552	10.0801			7.97945	7.84458	9.49095	7.96392	10.7412	9.35166	8.83006	8.8229	10.081
TCGA-A1-A0SD-01		13.3666	11.385			8.28834		5.61853		13.9922		9.93602		9.19008	5.17262	12.0427	10.2047			7.51794	7.16244	9.74956	8.2339	10.6865	8.7125	8.34815	7.87179	8.87787
TCGA-A1-A0SE-01		14.2267	11.7678			9.82804		4.63055		14.6795		9.67325		8.18742	5.02644	12.672	9.64433			7.19106	6.43016	10.422	8.4022	10.5803	8.67734	8.74308	8.33469	9.25142
TCGA-A1-A0SF-01		14.2219	11.5511			10.0597		4.11776		14.3028		9.8038		7.03601	5.63917	12.772	9.64337			7.00266	6.95364	10.5845	8.77187	10.589	8.51907	7.34817	7.6173	9.66376
TCGA-A1-A0SG-01		13.6147	11.5849			9.19122		5.51083		13.4393		8.5356		8.03106	5.86395	13.2505	10.0755			6.83341	5.92506	10.3652	7.89192	10.4353	8.39611	7.58888	8.39302	9.52663
TCGA-A1-A0SH-01		13.8956	11.5812			8.43271		3.97703		14.5436		10.687		8.97844	5.22791	12.1727	10.8409			7.35649	6.9177	10.0073	8.29018	10.696	8.63235	8.41907	8.40069	9.33865
TCGA-A1-A0SI-01		14.3194	12.2103			10.0008		5.75108		14.5313		10.5554		9.2396	6.1684	12.4776	10.3695			7.58271	7.09453	9.2983	6.52255	10.5229	8.99886	8.09547	8.30999	9.61382
TCGA-A1-A0SJ-01		13.9336	11.5662			7.5285		5.34249		13.925		9.66529		11.5663	5.71637	12.2452	9.92237			7.57075	6.7277	9.88324	7.93441	10.8353	9.22308	8.81676	9.03468	8.65206
TCGA-A1-A0SK-01		15.7644	11.775			9.18447		6.10382		15.3613		11.4675		12.2268	8.4311	12.8902	9.16616			8.01041	8.11907	10.495	7.96382	10.493	10.8585	8.74902	8.39508	8.4416
TCGA-A1-A0SM-01		14.0442	11.9958			9.39994		5.05563		13.9387		11.1825		11.7296	5.73874	11.9254	10.4416			7.62453	6.92951	9.13665	6.5804	10.7459	9.01077	8.20859	8.14727	8.90644
TCGA-A1-A0SN-01		14.4469	12.7017			8.59434		4.40506		14.4789		10.1951		8.51435	5.93013	13.0942	10.2311			10.7252	6.14151	9.67629	6.52989	10.4496	8.94163	8.94633	8.74429	8.79933
TCGA-A1-A0SP-01		15.1518	12.7111			9.14497		3.28932		14.7192		11.3143		12.9166	6.85701	13.1483	11.0529			7.43325	8.42907	10.2255	7.29597	10.2054	9.38193	8.20661	8.8012	8.61373
TCGA-A1-A0SQ-01		13.643	11.3073			9.97433		5.15025		14.4782		9.55262		7.76581	6.5263	12.6282	8.73927			7.62254	6.89241	9.96504	7.47985	11.0396	8.49044	8.33691	8.74903	9.62958
TCGA-A2-A04N-01		13.4756	11.2976			8.32343		3.84059		13.7578		9.28499		8.29002	4.99563	12.323	9.71505			7.57575	7.66576	9.86367	7.7019	10.079	8.63227	7.89677	8.44158	9.51879
TCGA-A2-A04P-01		14.3565	12.8001			11.5377		6.79305		15.903		8.1897		9.38701	6.55217	12.8126	11.0054			6.78712	6.67442	10.5964	7.45773	8.69985	8.51013	6.98911	7.68199	9.92243
TCGA-A2-A04Q-01		14.2968	12.9631			10.2385		5.62897		15.0366		7.81172		9.66742	5.07812	12.2061	9.86219			7.78674	6.91813	9.64399	6.48704	10.9991	8.15597	7.31745	8.00387	9.36566
TCGA-A2-A04R-01		14.4219	11.8202			5.33921		4.85797		14.2534		8.93129		7.70677	5.59845	12.3437	9.60851			8.08523	6.04084	10.608	7.92889	10.6854	9.25583	8.85885	8.52754	8.86895
TCGA-A2-A04T-01		14.6993	12.4908			10.4714		4.77322		15.4689		8.41546		9.30584	6.13338	12.8538	11.2234			7.38558	6.88493	10.044	6.62518	9.19705	10.9991	8.219	8.66078	9.75618
TCGA-A2-A04U-01		14.5888	12.6896			11.6113		5.79747		14.9989		9.74351		9.27683	9.79082	13.6124	12.1634			8.35207	6.97969	12.3858	9.36358	10.8842	7.92546	7.53076	8.2499	9.22891
TCGA-A2-A04V-01		14.4103	12.0558			9.06152		5.75114		14.8603		8.79131		9.11476	4.92286	12.6501	10.1969			7.43063	7.8038	10.2756	8.15878	10.3016	8.81499	7.85039	7.55462	8.94113
TCGA-A2-A04W-01		14.22	12.8884			10.7187		8.92274		14.0627		11.5189		12.7621	7.81873	13.0981	10.8883			6.63428	6.20835	8.82072	6.89882	10.2823	8.65076	6.91828	8.12549	9.18984
TCGA-A2-A04X-01		14.0598	12.837			9.90391		4.8545		15.4906		10.7908		7.66688	6.03391	12.988	9.19865			8.52899	6.83976	9.91256	5.55884	10.4643	8.05689	7.67961	9.16613	9.63628
TCGA-A2-A04Y-01		13.9709	12.4972			9.23491		5.40466		14.2857		8.54832		8.74791	5.95941	13.4443	10.1553			7.52097	7.16849	10.5903	8.30602	10.5015	9.31287	8.08743	9.138	9.42946
TCGA-A2-A0CK-01		14.3455	11.8738			8.26522		5.20353		14.3563		9.60357		7.69109	5.69792	13.084	10.4776			8.19734	7.5644	10.2041	8.646	10.7673	9.08968	7.4557	8.17129	10.3116
TCGA-A2-A0CL-01		13.9522	11.9557			10.2593		5.13127		14.4637		10.2001		7.59241	5.62011	11.8967	10.1815			7.55594	7.32533	9.95003	8.19144	10.736	8.96653	7.8034	8.42251	9.98105
TCGA-A2-A0CM-01		14.4523	13.1311			9.02934		5.03697		15.042		10.6319		8.50455	6.02572	12.6261	11.9705			7.36492	8.17026	10.0292	6.9133	10.7896	9.2422	8.21127	8.51958	9.18157
TCGA-A2-A0CO-01		13.5774	11.1681			9.80169		4.92667		13.5893		11.0509		9.02624	5.77848	12.6992	11.4822			7.27364	7.90662	9.56918	8.67647	10.4528	8.96037	7.79437	8.10791	10.6402
TCGA-A2-A0CP-01		13.9604	12.0433			9.72709		5.92189		14.4738		9.70872		10.6297	5.66101	12.5158	11.0797			7.16079	7.39137	10.188	9.16841	10.6632	8.32812	7.53385	8.2349	9.32587
TCGA-A2-A0CQ-01		14.3084	11.9147			9.96993		5.92979		13.629		7.9263		9.16788	5.99741	13.523	9.57825			8.08848	6.80891	10.9843	9.97659	10.3093	8.81991	7.66953	8.66851	10.0244
TCGA-A2-A0CR-01		14.6894	12.0224			10.8537		4.84618		14.4704		10.6642		8.86604	6.67546	13.2882	11.0636			6.50887	6.74308	9.52232	8.91986	11.3974	8.25941	6.3602	7.75729	10.0899
TCGA-A2-A0CS-01		13.9264	11.6743			7.40459		5.18573		13.7869		10.2518		9.52921	5.47177	13.0948	9.56967			7.35665	6.67329	10.2815	9.10367	10.5314	8.29617	7.53953	7.71772	8.55879
TCGA-A2-A0CT-01		13.9892	11.6283			8.82711		4.67943		14.5553		8.01416		7.16196	4.42525	11.944	9.70039			7.74289	6.56446	10.8373	8.55619	10.2869	8.12633	7.79542	7.21098	8.85082
TCGA-A2-A0CU-01		14.5889	11.9911			8.4637		4.82768		13.8676		9.52956		9.11443	6.92214	13.2523	9.881			7.29615	6.72795	11.6037	9.81165	10.1374	9.05974	8.43055	8.79786	9.40671
TCGA-A2-A0CV-01		13.1763	11.022			9.2951		4.13028		13.2595		10.046		9.50494	5.72415	12.4004	10.4959			7.23426	7.38778	8.57882	7.53991	10.5984	8.70799	8.13851	8.71293	8.96036
TCGA-A2-A0CW-01		14.5136	13.1756			6.39824		3.13599		14.7706		11.1277		10.6752	6.769	13.6379	9.99907			8.13699	6.2206	10.1807	7.12439	10.3602	8.96639	7.5772	8.48361	8.94552
TCGA-A2-A0CX-01		14.3448	13.0053			8.84892		5.47237		14.7073		9.30979		10.039	5.57944	12.6061	10.0339			9.06544	6.89787	9.91767	7.38612	10.3326	8.66176	7.70074	7.81374	8.99871
TCGA-A2-A0D0-01		15.0908	13.679			11.4459		5.66559		15.5272		8.9241		10.9442	8.12841	14.1068	11.0752			7.06643	6.61158	10.3611	7.27262	10.3568	8.95556	7.87613	7.92585	8.44035
TCGA-A2-A0D1-01		14.3171	10.0638			10.3481		4.64096		16.1947		11.4988		10.4932	6.82702	12.4511	9.70693			6.99619	6.78451	10.1767	7.93332	10.9861	7.66869	7.93887	8.24905	10.0588
TCGA-A2-A0D2-01		14.8809	13.1565			10.3218		5.61779		15.7208		10.4224		13.0999	5.94526	12.4436	11.2302			7.92978	7.98344	10.7634	7.84883	10.5532	10.2289	7.69263	9.27638	8.89469
TCGA-A2-A0D3-01		13.2419	10.9744			8.98643		3.58441		13.815		8.20482		8.95235	4.43531	12.1405	8.28626			7.22844	7.88293	9.26949	6.72503	10.5393	9.11195	8.27107	8.83066	9.39639
TCGA-A2-A0D4-01		15.1336	12.7279			6.96353		5.45744		14.8499		8.83631		7.27014	5.29791	13.7088	9.12406			8.23136	6.79043	11.4067	8.67839	10.2959	8.98471	7.53328	6.89741	9.53883
TCGA-A2-A0EM-01		14.0402	11.8375			8.02955		5.5402		14.2352		9.67114		8.3383	5.07341	12.2997	10.2439			7.14954	7.03311	10.1519	7.27723	10.387	9.01198	8.04127	8.33102	9.02875
TCGA-A2-A0EN-01		14.0006	11.9185			8.32199		5.47901		14.0317		10.8344		9.06429	5.67798	12.3055	11.2865			7.31158	7.24718	9.89697	8.06521	10.5194	8.86719	7.38752	7.98285	9.00432
TCGA-A2-A0EO-01		13.9082	11.3969			9.13344		4.78577		13.4196		8.81515		8.83794	5.46079	12.8688	10.2024			7.32744	7.02375	9.72643	8.30506	10.3991	8.80708	8.10345	8.16605	9.15539
TCGA-A2-A0EP-01		14.1672	11.6445			9.5549		6.10449		13.8124		10.706		9.16936	5.50837	12.1826	11.6158			6.96487	7.49773	9.03047	7.83652	10.8595	9.26745	7.14498	8.52008	10.5295
TCGA-A2-A0EQ-01		15.3445	12.9067			9.33255		3.28183		14.9422		8.76621		10.6997	5.90352	13.3002	9.72043			8.06801	7.60418	10.0111	7.29329	10.8577	9.46538	7.95447	8.48672	9.55396
TCGA-A2-A0ER-01		14.4833	11.6919			8.5472		4.83929		14.3527		8.65898		8.58279	4.56082	12.4247	8.83722			7.41501	6.5884	10.2063	8.33067	10.5791	9.42709	9.19311	9.25348	8.88822
TCGA-A2-A0ES-01		13.2941	10.7022			8.39433		4.53054		13.5312		9.71719		7.39842	5.32222	11.9823	10.7055			7.95881	7.76052	9.11902	8.16707	10.3416	9.27855	8.2309	8.37509	9.65672
TCGA-A2-A0ET-01		13.3602	11.2398			8.55199		5.69979		13.037		10.7749		7.43958	5.77161	11.7486	7.78574			8.3356	7.56204	10.1993	8.80008	10.7869	9.23693	8.75556	8.7904	9.63606
TCGA-A2-A0EU-01		14.3429	12.3432			9.51823		4.94758		14.0021		9.64607		8.36106	4.14469	12.231	9.84919			7.91282	7.44819	10.3966	8.0205	10.0061	8.46367	8.05755	8.54266	8.69427
TCGA-A2-A0EV-01		14.3462	12.3983			8.39269		4.72716		14.5646		10.8432		10.1964	5.418	12.5072	9.84067			8.18401	7.24676	11.1901	8.39871	10.3569	8.63223	8.07934	8.6207	8.72487
TCGA-A2-A0EW-01		13.1232	10.6233			8.4288		6.26642		13.5623		9.3132		6.81194	5.02355	11.7117	10.1697			7.71909	7.10574	9.21944	7.90541	10.3938	9.33315	8.33221	8.13907	9.27246
TCGA-A2-A0EX-01		13.8137	11.4369			9.37381		3.5853		14.2428		9.36138		8.32075	4.8371	12.5857	9.95389			7.46409	7.16724	10.0326	7.48892	10.3089	8.73959	7.88066	8.04513	9.09994
TCGA-A2-A0EY-01		13.9345	12.17			7.88431		4.82984		14.9655		11.4488		9.854	6.58697	13.3286	9.43049			7.73868	7.36244	10.3744	8.49164	10.3279	9.56405	8.16557	7.45861	9.34371
TCGA-A2-A0ST-01		14.1629	12.1737			9.78774		3.54622		14.7541		9.87839		10.1116	5.58658	11.6876	10.1304			7.57687	7.65855	9.26205	7.34222	10.3931	9.74451	7.60567	8.23295	9.25601
TCGA-A2-A0SU-01		14.0277	11.32			9.59002		4.93384		13.9927		10.1412		7.90638	4.89927	12.9403	9.98234			7.94721	6.80262	9.74569	6.60625	10.3464	8.4428	7.53329	7.98448	7.88552
TCGA-A2-A0SV-01		14.6832	12.8078			10.8921		3.91499		14.2259		9.95099		9.07284	5.90192	13.0466	10.4788			7.55297	6.05015	11.0793	8.38401	10.3886	8.18223	7.92938	8.34085	9.56284
TCGA-A2-A0SW-01		14.6166	12.8885			10.9398		5.75767		14.3015		10.4536		7.78947	5.76884	12.9193	9.75172			7.72811	7.23883	9.65003	6.85185	10.7559	8.4449	7.14356	8.766	9.77738
TCGA-A2-A0SX-01		14.2364	12.5299			10.4263		5.38959		14.9137		11.0377		10.2506	6.2748	11.8199	10.5712			7.69688	6.98736	9.46131	7.29231	10.5714	9.91492	8.32574	7.67664	9.25006
TCGA-A2-A0SY-01		14.0971	11.4553			8.11352		4.89167		14.5199		9.53482		8.04058	5.32281	12.8284	9.83261			7.05966	7.30508	8.96867	6.7867	10.6165	8.96766	8.17221	8.63992	9.55901
TCGA-A2-A0T0-01		14.8219	13.0285			9.31507		4.05683		15.155		9.3335		10.8467	8.46175	11.867	11.2067			8.30318	8.06627	10.6206	8.01236	9.42394	9.71668	8.15683	8.66057	8.99389
TCGA-A2-A0T1-01		14.8421	12.6371			9.57518		4.24582		14.7939		10.4952		12.1803	5.57945	12.7481	10.738			7.04535	6.91262	10.2426	7.58788	10.5784	8.34418	7.81361	8.18805	9.40628
TCGA-A2-A0T2-01		14.2473	13.0572			10.496		4.71996		15.6299		11.2517		12.7898	6.25447	12.7472	11.6491			7.08365	7.49365	10.5089	7.66189	10.9304	7.93324	7.27852	7.76307	8.34878
TCGA-A2-A0T3-01		14.6638	11.7263			7.5799		5.13567		14.2192		9.71339		8.6942	5.56235	13.4444	9.80792			8.69621	6.53733	10.2298	7.67342	9.58777	9.01483	8.94244	8.37759	9.33899
TCGA-A2-A0T4-01		14.6014	11.8629			7.93389		4.10461		14.0077		9.97983		9.69061	6.0317	13.1884	10.5771			7.1252	6.39176	10.2447	7.98202	10.8205	9.09056	8.55013	8.58172	8.98056
TCGA-A2-A0T5-01		13.8854	11.5367			9.71904		5.69996		14.2767		9.0731		9.04461	4.06034	12.5115	10.363			7.38958	7.30227	9.92685	8.04024	10.3095	9.14922	8.27408	8.14805	9.12209
TCGA-A2-A0T6-01		13.6078	11.0483			9.47452		6.78068		13.8502		8.99796		8.45066	4.46994	12.0912	10.5367			7.26076	6.80662	9.36964	7.98193	10.4398	9.04082	8.53884	8.67311	9.15997
TCGA-A2-A0T7-01		13.8015	12.3927			10.2438		6.91912		13.9087		9.80537		9.86391	5.50736	12.5996	10.5459			7.45989	6.78767	9.91	8.16482	10.4362	9.48431	7.731	8.22595	9.38309
TCGA-A2-A0YC-01		13.5232	11.3334			8.97521		4.88184		14.0312		7.7661		8.5795	4.48255	12.1431	9.43652			7.42972	7.15208	10.1889	8.88338	10.7202	9.06845	8.50683	8.67405	9.58352
TCGA-A2-A0YD-01		13.5451	11.4623			9.57991		5.03123		13.9059		10.8162		9.85914	6.03869	12.0778	10.7662			7.02767	7.16999	9.78922	8.53307	10.4437	8.97849	8.35009	8.09362	8.9487
TCGA-A2-A0YE-01		14.5192	12.499			9.89128		5.85464		15.5697		9.94282		12.5275	9.25566	11.5421	10.0952			7.83407	7.39218	10.2189	7.80165	9.8083	8.72578	8.82789	8.21559	8.86758
TCGA-A2-A0YF-01		13.7887	11.3777			6.80117		4.19158		13.9424		7.39326		5.69694	4.0824	11.7708	8.53318			7.74374	7.30391	9.94601	7.66849	10.3655	9.57997	8.78189	8.72867	7.74195
[truncated: 2,699 more rows]
