# Supplementary material for: Genetics and Expression Profile of the Tubulin Gene Superfamily in Breast Cancer Subtypes and Its Relation to Taxane Resistance
Source: Cancers (Basel). 2018 Aug 18;10(8):274. doi: 10.3390/cancers10080274 (PMC6116153; doi:10.3390/cancers10080274)
Supplement: Supplementary file 1 [file cancers-10-00274-s001.zip › S31-34_mRNA_Expression_ُsubtypes.xlsx]

## Sheet: Table S31
Table S31. mRNA expression values (microarray) of the tubulin genes in the luminal A BC tumors from the TCG, Cell 2015 and TCG, Nature 2012 studies.
Sample ID	TUBA1A	TUBA1B	TUBA1C	TUBA3C	TUBA3D	TUBA4A	TUBA4B	TUBA8	TUBAL3	TUBB	TUBB1	TUBB2A	TUBB2B	TUBB3	TUBB4A	TUBB4B	TUBB6	TUBB7P	TUBB8	TUBD1	TUBE1	TUBG1	TUBG2	TUBGCP2	TUBGCP3	TUBGCP4	TUBGCP5	TUBGCP6
TCGA-A1-A0SD-01	-1.73225	-1.3575	-1.76893	-1.92483	-0.2086	-1.6443		0.0415	0.82725	-1.88463	-0.79775	-0.32217	-2.09767	-1.22038	-0.838	-1.68725	-1.29325		-1.449	-1.00725	-0.54325	-1.7035	-1.105	-0.27725	-1.01625	-0.658667	-0.42675	-0.61333
TCGA-A1-A0SJ-01	-0.75825	-0.7105	-0.96236	-0.83533	0.5258	-1.2506		0.449375	-0.78725	-1.04225	-0.94213	-0.5045	-1.904	-0.05631	0.0079	-0.3835	-1.01375		-0.442	-0.805	-0.99875	-1.10175	-0.9765	0.705	-0.31	-0.597667	0.073	-0.96233
TCGA-A1-A0SM-01	-0.25175	-0.87475	-0.51786	-0.23033	0.7911	-0.3449		0.386875	-0.87225	-0.72706	-1.12125	0.813667	-2.75633	0.239625	0.3335	-0.442	-0.503		-0.169	-1.10975	-0.62075	-1.3245	-1.0955	0.7405	-0.32413	-1.12617	-0.37875	-0.8005
TCGA-A2-A04V-01	-0.99675	-0.983	-1.24836	-1.0075	0.3239	-0.8576		0.56325	-0.39225	-0.33863	-2.01538	-1.6115	-3.4304	-0.99156	-0.5519	-0.56475	-1.22913		-0.76	-1.11025	-0.7325	-1.23325	-1.001	0.15275	-0.318	-1.4625	-1.6025	-0.63883
TCGA-A2-A0CP-01	-1.438	-1.2125	-1.24743	-1.11583	0.0929	-0.6403		0.663	2.661	-1.25575	-0.96829	-0.97967	-2.16933	-0.87175	-0.7335	-1.071	-0.45763		-0.9365	-1.2955	-0.83275	-1.7025	-1.317	-0.1115	-0.77038	-1.53217	-0.627	-0.92383
TCGA-A2-A0CQ-01	-1.41475	-0.58567	-1.35693	-1.046	0.3376	-0.4496		0.445875	3.717	-1.302	-1.78238	-1.9955	-2.35533	-1.34531	-0.8072	0.322	-1.48		-0.215	-0.505	-2.003	-0.83075	-0.506	0.2985	-0.81088	-1.4325	-0.5705	0.149833
TCGA-A2-A0CS-01	-1.65775	-0.84533	-1.23736	-1.64117	0.6058	-1.4006		-0.29438	-0.98125	-1.45231	-1.20213	-0.34933	-2.60433	-1.43344	-1.0245	-0.48375	-1.2155		-0.2935	-1.035	-1.24525	-1.44675	-0.9645	-0.67475	-0.531	-1.38733	-0.8455	-0.7945
TCGA-A2-A0CU-01	-0.32825	-0.22458	-0.46386	-0.753	0.2483	-0.5527		0.6475	0.7655	-1.16888	-0.55913	-0.3685	-2.20333	-1.1315	-0.5965	0.56025	-0.65325		-0.2615	-1.02	-1.0975	0.21125	0.3265	0.36675	-0.675	-1.24917	-0.1445	-0.38567
TCGA-A2-A0CV-01	-1.34275	-1.58825	-1.65586	-1.19967	-0.3857	-0.9636		0.479125	0.4395	-1.557	-1.65371	-0.5135	-1.8595	-1.22975	-0.5806	-0.5175	-0.9615		-0.746	-1.53875	-0.6615	-1.6605	-1.466	0.42375	-0.78925	-1.105	-0.39025	-0.426
TCGA-A2-A0D3-01	-1.567	-1.93292	-1.94693	-0.72417	1.1131	-1.0888		0.193	4.73825	-1.29475	-2.46538	-1.97867	-3.224	-1.90963	-1.1892	-0.67125	-2.23888		-1.139	-1.186	-0.53275	-1.13675	-1.0325	0.36525	-0.9635	-1.3425	0.08575	-0.37317
TCGA-A2-A0EO-01	-1.136	-1.02008	-1.45557	-0.72817	1.0274	-0.5637		1.03275	-0.615	-1.61844	-1.63113	-0.93683	-1.979	-1.25156	-0.7888	0.1705	-0.86688		-0.63	-1.1715	-1.3615	-1.4145	-1.3485	0.4875	-0.88463	-1.47833	-0.78875	-0.08317
TCGA-A2-A0ET-01	-1.73525	-1.20508	-1.60714	-1.63467	-1.1379	-1.0564		-0.202	-0.4265	-2.01219	-1.69863	0.9585	-1.93083	-1.58731	-1.4399	-1.1885	-2.20025		-0.9415	-0.53	0.11325	-1.0655	-0.916	0.4855	-0.42475	-0.505167	-0.56775	0.0205
TCGA-A2-A0EU-01	-0.68725	-0.46175	-0.55029	-0.39433	1.1417	-0.2902		0.83675	1.0795	-1.08144	-0.10575	-0.21817	-3.6154	-1.40531	-0.8809	-0.57025	-0.88		-0.881	-0.915	-0.14175	-0.697	-0.4075	0.054	-0.73363	-1.32967	-0.197	-1.05667
TCGA-A2-A0EV-01	-0.7195	-0.68317	-1.02379	-0.4365	0.8956	-0.583		0.317	-0.3655	-0.87994	-1.464	0.856167	-2.43567	-0.58594	-0.7124	-0.02875	-0.65988		-0.5565	-0.274	-0.8875	-0.26625	-0.251	0.64125	-0.98813	-1.35717	-0.56875	-0.61783
TCGA-A2-A0SU-01	-0.878	-0.946	-1.24529	-0.4775	0.4464	-0.4635		0.680125	0.3905	-0.98613	-1.7325	-0.22317	-2.55483	-1.40119	-0.6612	0.03425	-1.04625		-0.4645	-0.69975	-0.9165	-1.10675	-0.97	0.41925	-1.1185	-1.77083	-0.56625	-1.07867
TCGA-A2-A0T5-01	-1.40625	-1.37517	-1.62879	-0.0515	1.7622	-0.7521		0.49025	2.85025	-0.8845	-1.52975	-1.41767	-2.377	-1.28431	-0.5821	-0.555	-1.16438		-1.052	-1.36325	-0.5255	-1.147	-0.9425	0.29975	-0.67238	-1.00333	-0.7565	-0.502
TCGA-A2-A0T7-01	0.0275	-0.78642	0.037857	-0.0535	-0.4298	0.4239		0.63125	0.5905	-0.96238	-1.1845	-0.3535	-1.3805	-0.92681	-0.3154	0.35625	-0.333		-0.1955	-1.13525	-0.23475	-0.483	-0.457	0.28425	0.072375	-1.6645	-0.33575	-0.68667
TCGA-A2-A0YC-01	-1.10575	-1.13908	-1.02279	-0.56233	1.1586	-0.5801		0.082375	-1.031	-1.06394	-0.94213	-2.14833	-2.66933	-1.70288	-1.1586	-0.6185	-1.3005		-0.9155	-0.9135	-0.21	-0.63825	-0.351	0.26025	-0.59575	-0.794667	0.0515	-0.519
TCGA-A2-A0YF-01	-1.222	-0.56817	-1.18036	-0.35167	1.7214	-1.3538		0.252125	1.07875	-1.17975	-1.38213	-1.85883	-3.156	-2.04113	-1.2515	-0.46625	-1.54325		-0.925	-0.94375	-1.16075	-1.1105	-0.8475	0.78475	-0.85	-0.644333	-0.03275	-0.7425
TCGA-A7-A0CD-01	-0.65775	-0.6815	-0.86571	-1.17967	-0.2289	-1.4798		0.6345	2.005	-0.27331	-1.41463	-0.22333	-3.0445	-1.46644	-0.9222	0.07075	-1.42388		-0.3455	-0.27	-1.1925	-0.631	-0.493	0.74525	-1.312	-0.368333	-0.579	0.662667
TCGA-A7-A0CH-01	-0.76875	-0.99892	-1.03279	-0.67233	0.1956	-0.4375		0.43875	1.337	-0.68344	-1.91875	-0.28317	-2.57983	-0.84731	-0.5716	0.29175	-1.00113		-0.13	-1.3515	-0.81725	-1.03925	-0.896	0.9575	-0.966	-1.37017	-0.3375	0.369667
TCGA-A7-A0D9-01	-1.2425	-1.45417	-1.42886	-1.59517	-0.6101	-1.4424		0.867375	-1.59425	-1.38338	-0.096	-0.83567	-3.69483	-1.40725	-0.8749	-0.78325	-1.03925		-0.7395	-1.7565	-1.031	-0.50175	-0.1115	0.72775	-0.29175	-1.94633	-0.7765	0.395833
TCGA-A7-A0DB-01	-1.01975	-0.89258	-1.11371	-0.7215	0.3331	-0.7287		0.627875	0.478	-0.699	-2.15225	-0.03317	-2.225	-1.18131	-0.6196	0.34525	-0.949		-0.135	-1.4635	-1.20575	-1.0205	-0.6925	0.36225	-0.82363	-1.3035	-0.2025	-0.54433
TCGA-A8-A06T-01	-1.05725	-0.77125	-0.87657	-0.4245	0.3732	0.0448		0.49325	0.39975	-0.76269	-1.33813	0.670833	-2.57367	-1.49519	-0.9273	-1.1745	-1.53225		-0.57	-0.91675	-1.4745	-0.3785	-0.3795	0.95225	-1.84625	-0.569167	0.60825	-0.1155
TCGA-A8-A06U-01	-0.135	-0.48725	-0.145	0.1405	0.0349	0.5884		1.01337	-1.074	-0.55694	-0.4585	0.218	-2.53817	-1.065	-0.6535	-0.0885	-0.71663		-0.1065	-0.0295	-0.45975	-0.632	-0.4445	0.32375	-1.20725	-1.10233	-0.43075	0.0225
TCGA-A8-A06Y-01	-1.80175	-1.19833	-1.65993	-0.64883	-0.6971	0.1889		1.103	-1.79475	-2.10331	-1.26663	0.8155	-1.11833	-1.64	-1.1497	-0.829	-1.8195		-0.459	-1.62525	-0.936	-1.45575	-1.154	-0.15175	-0.47638	-1.82533	-0.835	-0.47233
TCGA-A8-A07P-01	-0.27325	-0.647	-0.70314	-0.22317	1.0085	-0.9246		0.233375	1.06225	-0.25869	-0.97475	-0.7535	-2.76767	-1.26231	-0.5819	0.26125	-1.42438		-0.326	0.27925	-1.3245	0.40775	0.381	1.43775	-1.847	-1.00167	0.01525	0.2615
TCGA-A8-A086-01	-0.632	-0.58875	-0.77021	-0.901	0.1148	-1.4262		-0.13613	1.1045	-0.72294	-1.18813	-0.9965	-2.72617	-0.95638	-0.474	-0.2075	-0.74013		-0.634	-0.73375	-1.33875	-0.43275	-0.33	0.83525	-1.44313	-1.32933	-0.86475	-0.206
TCGA-A8-A08O-01	-0.41775	-0.42158	-0.50864	-1.00883	-0.5733	-1.0072		0.399625	-0.96275	-0.38388	-1.38875	-0.787	-2.014	-0.934	-0.6732	-0.58825	-0.54038		-0.623	-1.244	-0.75025	-0.8685	-0.7805	1.69025	-0.66888	-1.34217	-0.6995	0.039
TCGA-A8-A08T-01	-1.04975	-1.10192	-1.29329	-0.785	-0.154	-0.5907		0.418125	0.922	-0.72988	-2.15	-0.394	-3.23533	-1.37375	-0.7291	-0.21025	-1.01738		-0.491	-1.81325	-1.17125	-1.3545	-1.1225	1.1755	-0.8555	-0.880833	-0.4825	0.094833
TCGA-A8-A091-01	-0.939	-0.96733	-1.51607	-1.094	-0.5229	-0.8555		0.298625	1.96175	-1.32338	0.121375	-0.61333	-3.053	-1.59238	-0.948	-0.26575	-1.57713		-0.806	-1.35025	-0.60375	-1.2075	-0.8635	0.72275	-0.23363	-1.2885	-0.96075	0.560167
TCGA-A8-A093-01	-1.173	-1.07867	-1.245	-0.68583	-0.1917	-0.0948		0.301125	-2.207	-0.96188	-1.98338	-0.57867	-3.2538	-1.3095	-0.657	-0.129	-1.20425		-0.6245	-0.89825	-0.261	-0.87325	-0.7045	0.61375	-0.60825	-1.48567	-1.5795	-0.1365
TCGA-A8-A09A-01	-0.222	-0.98117	-0.75164	-0.9965	-0.4572	-1.0505		0.768625	0.0235	-0.28731	-1.35313	0.386167	-1.53867	-0.32413	-0.3005	0.05675	-0.63388		0.0165	-0.44675	-0.64675	-0.1615	-0.093	1.01225	-0.0955	-1.26583	-0.4125	-0.03217
TCGA-A8-A09B-01	-0.71725	-0.94608	-0.80093	-0.53983	1.0684	-0.7275		0.106625	2.94325	-0.36069	-1.73188	0.196	-0.971	-0.1995	-0.3277	-0.5275	-1.21375		-0.2065	-0.74425	-0.1555	-0.5975	-0.4155	0.558	-1.15188	-1.184	-0.549	-0.21183
TCGA-A8-A09D-01	-0.7145	-0.62542	-0.84229	-0.86817	-0.5316	-0.8415		0.697	-1.23475	-0.96413	-0.055	-0.70283	-3.16867	-0.73963	-0.3894	0.4685	-0.36325		-0.2185	-0.345	-0.95775	-1.5545	-1.3485	0.43925	-0.50438	-0.866167	-0.57675	-0.6735
TCGA-A8-A0A9-01	-0.602	-0.78175	-0.77814	-0.43317	1.3051	-0.8906		0.476	-0.67375	-0.86238	-1.35729	0.333667	-2.0715	-0.41388	-0.2749	0.051	-0.73688		-0.312	-1.049	-0.68	-0.93875	-0.879	1.04075	-0.71738	-1.26667	-0.537	0.532667
TCGA-AN-A0AS-01	-1.17275	-1.515	-1.29586	-0.96767	-0.3519	-1.0745		0.77175	-1.613	-1.051	-1.32225	0.011	-2.44217	0.0745	0.0732	-0.033	-0.641		-0.3745	-2.046	-1.5515	-1.61225	-1.344	1.461	-0.619	-1.53267	-0.71975	-0.04717
TCGA-AN-A0FK-01	-1.6775	-0.83383	-1.46393	-0.852	1.075	-1.165		0.3225	1.242	-1.55869	-2.22388	0.546	-2.31533	-1.37613	-0.9837	-0.3345	-1.32213		-0.6125	-0.527	-1.1215	-0.854	-0.8145	0.3165	-0.45925	-1.52417	-1.09	-0.7645
TCGA-AN-A0FZ-01	-1.14525	-0.46292	-1.15493	-1.24233	0.9248	-1.6616		0.281875	3.135	-1.33181	-1.26213	-0.27617	-3.227	-1.06381	-0.9475	-0.89075	-1.51263		-0.824	-1.0115	-0.7165	-0.77325	-0.542	-0.41925	0.185	-0.8305	-1.4795	-0.277
TCGA-AQ-A04L-01	-1.53725	-1.33958	-1.5275	-0.3745	0.7856	0.0234		1.55675	-0.9915	-1.544	-0.769	-1.38417	-2.58033	-1.70931	-0.7512	-0.72375	-0.92563		-1.1655	-1.12425	-1.24875	-1.25925	-0.9625	0.162	-0.7995	-1.67967	-0.0595	0.331667
TCGA-AR-A0U3-01	-0.64075	-0.436	-0.59214	-0.52117	1.0277	-0.8722		0.32175	1.579	-0.89006	-1.36438	-1.58683	-2.23017	-1.37781	-0.8324	-0.327	-1.685		-0.8155	-1.2065	-0.24575	-1.064	-0.9385	1.159	0.085875	-0.372833	-0.038	-0.27417
TCGA-AR-A1AN-01	-0.226	-1.01517	-1.03029	-0.13817	1.2511	-0.902		0.14775	-0.81225	-0.31831	-1.46457	-0.57917	-3.28267	-0.97938	-0.2669	0.39725	-0.26788		-0.3885	-1.2835	-0.14275	-0.1875	-0.2	1.43575	-0.94413	-1.551	-0.12325	0.5325
TCGA-AR-A1AS-01	0.40775	-0.95242	-0.38943	0.34	0.8336	-0.2771		0.4595	-1.77475	0.234563	-1.90586	-1.0155	-4.6502	0.811563	0.6723	0.98025	-0.81238		0.216	-1.59875	-1.182	0.69625	0.665	1.8175	-0.75913	-1.69117	-0.04125	0.492
TCGA-AR-A1AU-01	-0.41375	-0.91075	-1.10164	0.0085	1.5378	-0.4837		1.2495	0.74875	-0.97394	-1.592	-1.63917	-1.915	0.467313	0.3042	-0.18275	-0.81		-0.8605	-1.7255	-0.6495	-1.00125	-0.746	0.88525	-0.99825	-1.32317	-0.54675	0.367167
TCGA-AR-A1AV-01	-0.9805	-0.71483	-1.05657	-0.64733	0.3575	-0.0086		1.0685	-0.7345	-0.87163	-1.91588	-0.70633	-1.39317	-1.40281	-0.7037	-1.1265	-1.2465		-0.889	-0.82125	-0.12625	-1.1445	-0.7935	0.6995	-0.35175	-1.30533	-0.6235	0.317667
TCGA-AR-A1AX-01	-0.81125	-0.88908	-1.29257	-0.53267	-0.1494	-0.4977		0.983375	-0.60725	-0.92681	-1.0295	-0.85583	-3.0965	-1.44444	-0.8715	-0.659	-1.39463		-1.2585	-1.27875	-0.21475	-1.84725	-1.778	0.8475	-1.09175	-1.23617	-0.31275	-0.1355
TCGA-B6-A0I5-01	-2.3415	-0.87217	-1.88093	-0.8475	2.0374	-0.7895		1.001	1.10975	-1.05275	-1.45825	-1.19733	-1.42183	-0.71894	-0.7766	-0.531	-1.128		-0.5365	-1.218	-1.66575	-1.753	-1.3255	-0.56325	-0.5315	-1.303	-0.79525	-0.3805
TCGA-B6-A0IG-01	-0.798	-0.15517	-0.96114	-0.27867	0.1095	0.0531		0.9315	-2.1985	-0.5525	-1.65425	0.809167	-2.411	-0.72775	-0.5924	-0.12075	-1.027		-0.3465	-0.804	-1.54775	-0.61925	-0.398	0.847	-0.17875	-0.756167	-0.13725	-0.681
TCGA-B6-A0IO-01	-0.7285	-0.6025	-0.90421	-0.8895	0.3343	-0.52		0.838375	2.15125	-0.74688	-1.98857	0.707667	-2.26	-0.86581	-0.7689	-0.69025	-1.01725		-0.558	-1.08225	-0.11225	-1.09775	-0.849	0.722	-0.354	-1.44767	-0.143	-0.00333
TCGA-B6-A0RG-01	-0.4675	-0.63942	-0.65143	-0.4645	1.2585	-1.7834		0.54975	-0.189	0.07	-1.83414	-0.22867	-3.066	-0.39025	-0.2495	0.33075	-1.3165		0.049	-0.70175	-1.56725	0.062	0.1385	0.872	-0.35463	-0.779167	-0.82525	-0.55017
TCGA-B6-A0RI-01	-0.5915	-0.55592	-0.64621	0.102	1.8761	-0.7129		0.292125	-1.34225	-0.23263	0.205125	-1.177	-3.8996	-0.54675	-0.3534	0.0885	-0.61663		-0.364	-1.26725	-0.62875	-0.62725	-0.404	0.756	-0.4005	-1.12817	-0.34175	0.1025
TCGA-B6-A0RO-01	-0.902	-1.19467	-1.13364	-0.98267	-0.1512	-0.886		0.814	-1.151	-1.56194	-1.177	-0.21417	-2.56133	-1.14863	-0.7246	0.017	-1.73838		-0.5895	-1.691	-0.70075	-0.721	-0.6045	1.2445	-0.82925	-1.11217	-0.647	-0.90017
TCGA-B6-A0WS-01	-0.77725	-0.7435	-0.74729	1.255	2.7772	-0.1593		1.16725	1.7045	-1.09969	-0.98713	-0.2225	-0.56433	-1.03844	-0.5955	-0.881	-0.82238		-0.716	-1.603	-1.28575	-0.61275	-0.4395	0.47075	-1.49975	-1.2495	-0.72775	0.099333
TCGA-B6-A0WT-01	-0.8595	-0.81383	-0.8305	-0.96167	0.1952	-0.5347		0.482375	-1.2955	-0.46319	-1.49325	0.527333	-1.944	-0.48031	-0.4811	-0.38225	-0.80813		-0.211	-1.0385	-0.3205	-1.1895	-1.0595	0.54725	-0.51013	-0.755	0.39625	-0.0685
TCGA-B6-A0WY-01	-1.24625	-0.87825	-1.22179	-1.07317	-0.546	-0.7034		1.14912	-1.114	-0.80869	0.49025	-0.76867	-0.37017	-1.20869	-0.8451	-0.867	-0.83288		-0.7085	-1.06375	-1.57075	-1.03525	-0.9175	0.39575	-1.00038	-1.32667	-0.51875	-0.10683
TCGA-B6-A0WZ-01	-1.41	-0.29958	-1.41093	0.661	2.7431	-0.9579		0.509125	-1.36675	-0.48713	-2.0135	-1.09517	-2.34217	-0.48306	-0.5401	0.30175	-1.07325		-0.001	-1.539	-1.791	-1.07375	-0.897	-0.194	-1.53475	-1.16067	-1.78125	0.246667
TCGA-B6-A0X4-01	-1.7245	-1.68692	-1.83214	-0.64483	-0.3577	-0.0073		1.07038	-0.696	-1.45088	-1.49325	-0.91017	-1.66517	-0.29744	-0.3454	-0.49475	-1.8825		-0.727	-1.37125	-0.7345	-1.69	-1.2	0.9565	-0.8995	-0.894833	-0.30725	0.424667
TCGA-BH-A0AY-01	-0.2955	-0.63725	-0.44186	-0.26217	0.2425	-0.2983		0.64625	-1.588	-0.42219	-1.0015	0.117667	-2.6628	-0.59213	-0.4142	-0.22125	-0.33563		-0.2555	-1.70725	-0.66175	-1.5185	-1.2775	0.9265	-0.86163	-1.8895	-0.508	-0.51933
TCGA-BH-A0AZ-01	-0.3925	-1.09092	-0.83336	0.750667	1.935	-0.8732		0.8025	-0.261	-0.18063	-2.1595	-0.08233	-4.105	-0.51663	0.1377	0.00375	-0.295		-0.106	-1.276	-1.401	-0.03225	0.275	1.4105	-0.58	-1.44683	-0.04125	0.801
TCGA-BH-A0BJ-01	-0.596	-0.92658	-0.93757	-0.6505	0.3664	-0.6006		1.55313	-1.1025	-0.73644	-1.07514	-0.087	-2.73883	-1.13644	-0.3454	-0.05325	-0.69888		-0.5575	-1.868	-0.99225	-1.08725	-0.862	0.85925	-0.865	-1.03033	-0.60525	-0.43133
TCGA-BH-A0BP-01	-1.00025	-0.92542	-0.99857	-1.14117	-0.5418	-0.9027		1.10888	-0.22325	-0.98181	-1.5445	0.124167	-2.7205	-0.967	-0.638	-0.5985	-0.23788		-0.429	-1.56625	-0.993	-1.86125	-1.6145	-0.10525	-0.83463	-1.46133	-0.73775	-0.54717
TCGA-BH-A0BQ-01	-0.51575	-1.36717	-0.94507	-0.67267	0.2818	-0.6751		0.355875	-0.11925	-0.79206	-2.01929	-1.42233	-2.6915	-0.99294	-0.293	-0.141	-0.84475		-0.6295	-1.882	-1.20825	-0.921	-0.7665	0.4605	-0.758	-0.758167	-0.32925	-0.31167
TCGA-BH-A0BR-01	-1.0895	-0.7705	-0.7465	-0.99417	-0.343	-0.4432		0.307	-1.39825	-1.09375	-2.0545	-0.17733	-3.21317	-0.25469	-0.2663	-0.7725	-0.34988		-0.497	-1.453	-0.61	-1.43425	-1.1625	-0.089	-0.765	-0.603667	-0.72	-1.07817
TCGA-BH-A0BS-01	-1.662	-1.03175	-1.46529	-1.57533	-0.4083	-1.4745		0.232875	-1.909	-0.26363	1.40688	-0.94883	-2.47417	-1.38844	-0.8665	-0.925	-1.27713		-0.501	-1.0295	-1.68125	-0.8135	-0.5735	0.2125	0.09525	-2.07267	-1.26725	-0.342
TCGA-BH-A0BV-01	-0.19625	-0.60233	-0.48486	0.662333	2.3398	-0.7522		0.308875	0.605	-0.73588	-2.03786	0.495167	-1.5638	-0.68013	-0.4339	-0.39725	-1.0445		-0.289	-1.02125	-0.822	-0.66775	-0.608	1.164	-1.04025	-0.644333	-0.15875	-0.34833
TCGA-BH-A0DG-01	-1.1355	-0.74225	-0.98529	-1.29867	-0.2621	-1.07		0.487875	2.08625	-1.22188	-1.99525	-0.3925	-2.46067	-1.28181	-0.7627	-0.80425	-0.84813		-0.6385	1.889	-1.15625	-1.595	-1.2615	0.667	-0.68625	-0.713167	-0.48075	0.077167
TCGA-BH-A0DK-01	-0.71425	-0.44592	-0.81664	-0.70067	0.0659	-0.3405		1.07288	0.8665	-0.465	-1.52213	-0.7895	-2.62467	-1.23175	-0.5441	-0.27725	-0.67763		-0.6225	-0.62825	-1.415	-1.67025	-1.271	0.735	-1.06825	-1.75183	-0.3275	-0.2425
TCGA-BH-A0DO-01	-1.26875	-1.33508	-1.46443	-0.62817	0.8417	-0.9242		1.0675	1.11625	-1.261	-2.0415	-0.224	-2.78017	-1.429	-0.7234	0.02275	-1.25713		-0.4685	-1.56025	-0.64525	-1.369	-1.0795	1.053	-0.60338	-1.62067	-0.20325	0.494333
TCGA-BH-A0DQ-01	-0.16325	-0.24317	-0.24407	-0.602	0.5946	-0.9479		0.83875	-0.89375	-0.45219	-1.4345	0.096833	-2.82033	-0.81675	-0.4192	0.02525	-0.29788		-0.08	-1.0705	-0.822	-0.72275	-0.642	-0.11975	-0.86413	-1.642	-0.39775	-1.275
TCGA-BH-A0DS-01	-1.135	-1.07558	-1.28471	-1.17767	-0.3844	-0.6153		0.8725	-0.4405	-1.36963	-1.99863	0.158333	-1.93733	-1.82881	-1.1383	-0.37175	-1.11063		-0.6905	-1.71175	-0.67425	-1.71825	-1.4335	0.4275	-0.43688	-1.53133	-0.7315	0.199833
TCGA-BH-A0DT-01	-1.69125	-0.95967	-1.54171	-0.9255	1.185	-0.775		1.071	0.1435	-1.44831	-2.07988	-0.98717	-2.1768	-0.93469	-0.9502	-1.13275	-1.03038		-1.209	-1.4605	-0.1455	-1.82375	-1.461	-0.17275	-0.41563	-1.43517	-0.9405	-0.24283
TCGA-BH-A0DX-01	-0.79425	-0.7315	-0.7335	-0.35283	0.7706	0.1555		1.22225	-1.59775	-1.33531	-1.35575	0.745833	-2.45483	-1.19294	-0.601	-0.2865	-0.3375		-0.366	-1.64975	-0.6595	-1.321	-1.0595	0.07825	-0.32063	-1.5205	-1.05575	-0.49
TCGA-BH-A0DZ-01	-0.3575	-0.45392	-0.70586	-0.60017	-0.646	-0.711		0.656875	1.09725	-0.23394	-1.234	-0.15017	-2.3295	-0.08556	0.0242	0.1425	-0.53988		-0.306	0.00925	-0.3735	-1.30575	-1.254	1.18125	-0.77	-1.708	-0.452	-0.30983
TCGA-BH-A0E1-01	-0.844	-0.60658	-0.99486	0.8735	2.7296	-0.4152		1.30662	-0.54575	-0.82931	-2.23088	-1.34367	-2.40417	-1.26156	-0.7847	0.26075	-1.32525		-0.2395	-0.937	-1.5205	-0.60075	-0.457	1.198	-0.51738	-0.782833	-1.16275	-0.18633
TCGA-BH-A0E2-01	-1.159	-0.78958	-1.22379	-0.81217	0.8785	-1.3606		0.755	-1.1175	-0.3625	-1.0615	-1.04533	-2.4026	-0.23819	-0.1129	0.1775	-0.55888		-0.4305	-0.908	-1.0575	-1.352	-1.1935	-0.56975	0.322	-0.737333	-1.41825	-0.03933
TCGA-BH-A0EA-01	-1.72425	-1.49658	-1.70221	-1.40083	-0.5398	-0.5071		0.73775	3.08925	-1.46406	-2.0095	-0.56683	-2.3785	-1.77706	-0.9102	-1.14125	-0.68375		-0.8245	-0.89725	-1.2915	-1.34875	-0.6245	0.20575	-1.09313	-1.268	-0.982	-0.1535
TCGA-BH-A0EI-01	-0.8495	-1.275	-1.05329	-1.06717	-0.1175	-0.969		0.7175	0.392	-0.73088	-2.11863	-0.22033	-3.44925	-1.031	-0.4986	-0.336	-0.61288		-0.3595	-1.4135	-1.22725	-0.6635	-0.6665	0.589	-1.08738	-1.0735	-0.849	-0.7305
TCGA-BH-A0GY-01	-0.83	-0.58175	-0.68686	-0.54717	0.8135	-0.8709		1.89688	0.31775	-0.60806	-0.35388	-0.00583	-1.35467	-0.244	-0.2443	-0.5115	-0.7825		-0.5195	-1.564	-1.30725	-1.004	-0.7095	0.5495	-0.70725	-1.656	-0.70725	-0.3625
TCGA-BH-A0GZ-01	-1.42625	-0.69617	-1.40679	-1.01833	-0.3039	-0.2568		0.812875	-0.95625	-0.87063	-1.57875	0.3895	-2.73183	-0.57956	-0.5146	0.1245	-0.85025		-0.03	-1.18275	-1.3415	-0.828	-0.4435	-0.488	-1.20913	-1.12167	-0.1785	-0.7395
TCGA-BH-A0H3-01	-1.3055	-0.63375	-1.08243	-0.7595	1.3315	-0.5341		0.83475	-0.42525	-0.38263	-1.86888	-0.54317	-3.29483	-0.86363	-0.3491	-0.2245	-0.29013		-0.0555	-1.16325	-2.153	-1.32575	-1.067	-0.1738	-0.55625	-1.32817	-0.57475	0.1305
TCGA-BH-A0H7-01	-0.25075	-0.00108	-0.31029	-0.6595	-0.0888	-0.8291		0.600875	1.75375	-0.47181	-1.30138	-0.42117	-1.66333	-0.17531	-0.1982	-0.0775	-0.33		-0.411	-1.754	-1.939	-0.726	-0.558	0.64875	-0.65988	-1.892	-0.475	0.76
TCGA-BH-A0H9-01	-0.18875	-0.32175	-0.34621	-0.46017	0.8491	-1.2432		0.723125	-0.2825	-0.201	-0.31567	1.148	-2.01233	1.14025	0.6068	-0.00275	-0.88363		0.3795	-1.686	-1.58075	-0.339	-0.1325	0.39775	-1.00725	-1.07717	-0.91525	-0.462
TCGA-BH-A0HA-01	-0.62475	-1.17092	-0.97736	-0.92867	-0.0755	-1.0011		0.73375	1.37075	-0.51688	-2.235	-1.31433	-1.9805	-1.16644	-0.4952	-0.448	-0.8275		-0.461	-1.6635	-0.23725	-1.08925	-0.932	0.75625	-0.30638	-1.43933	-0.5255	0.372833
TCGA-BH-A0HB-01	-1.242	-0.05383	-0.98836	-0.50933	0.1507	0.2046		1.0925	0.9005	-1.04569	-2.303	-0.642	-1.9712	-1.08144	-0.8742	0.11625	-0.71038		-0.5585	1.32875	-2.4695	-1.765	-1.305	0.7275	-0.91638	-1.773	-0.696	-1.07383
TCGA-BH-A0HI-01	-1.08675	-1.24067	-1.252	-0.10983	1.804	-0.8838		0.54275	-0.90225	-0.91013	-1.30388	-1.03067	-3.1675	-1.43006	-0.7868	-0.15925	-1.06638		-0.5895	-1.08375	-0.47	-0.826	-0.708	0.60325	-0.821	-1.265	-0.01	-0.6405
TCGA-BH-A0HO-01	-2.00025	-1.37067	-1.94507	0.458667	2.4953	-0.4838		0.801	2.3345	-1.58819	-1.33763	-0.30467	-3.4104	-1.97794	-1.2297	-1.03875	-1.67913		-1.3625	-1.85	-0.584	-0.9135	-0.573	0.66375	-0.96938	-0.952	-0.74025	-0.18767
TCGA-BH-A0HQ-01	-1.8785	-0.86517	-1.66343	-1.27517	0.7237	-1.0108		0.792125	-2.08125	-1.43138	-1.137	0.1495	-1.55667	-1.47425	-0.9527	-0.86025	-1.09263		-0.8835	-1.55325	-0.694	-1.56375	-1.296	0.24725	-0.80238	-1.08483	-0.5085	-0.623
TCGA-BH-A0HX-01	-0.57075	-0.63825	-0.625	-0.9425	-0.3821	-1.2104		0.241375	-0.31525	-1.14975	-1.46138	-0.85433	-3.747	-1.301	-0.5139	0.30175	-0.74563		-0.4955	-0.22875	-2.0735	-0.613	-0.413	0.9685	-1.003	-1.13567	-1.00967	-0.26917
TCGA-BH-A0W5-01	-0.874	-1.44308	-1.03429	-0.679	-0.4384	-0.2702		0.6125	0.60325	-1.21738	-0.91363	-1.02483	-2.19283	-1.92213	-1.0718	-0.60075	-0.829		-0.813	-1.28175	0.267	-1.5605	-1.2085	-0.0703	-0.33113	-1.39467	0.14975	-0.82717
TCGA-BH-A0W7-01	-1.073	-0.63833	-0.87614	-1.02067	0.1751	-0.933		0.918625	-0.0305	-1.07069	-1.18025	-1.00617	-3.212	-1.50906	-0.727	-0.29875	-0.33925		-0.5215	-1.10775	-0.8295	-1.80525	-1.5575	-0.336	-0.42913	-1.31517	-0.30025	-1.26933
TCGA-BH-A18F-01	-0.629	-0.23192	-0.53329	-0.28583	0.9414	0.0382		1.27262	-0.44875	-0.60888	-0.981	-0.07233	-0.56367	-0.823	-0.5126	0.0265	-0.38525		-0.363	-2.04	-0.81775	-1.19425	-0.962	0.37575	-0.331	-1.7075	-0.82375	-0.65367
TCGA-BH-A18H-01	-0.23025	-0.86258	-0.69343	-0.43133	0.2236	-0.7567		0.797125	-0.36975	0.073938	-1.576	0.039667	-3.7682	-0.34963	0.1464	1.61025	0.06725		0.62	-0.6495	-1.91	-0.46125	-0.535	1.498	-1.08938	-2.13933	-0.74225	0.551667
TCGA-BH-A18I-01	-0.25825	-0.40692	-0.48986	-0.7155	-0.6293	-0.7596		0.27975	-1.69825	-0.28375	-1.16538	0.1295	-2.25917	-0.77413	-0.3329	-0.0445	0.127		-0.0975	-1.6965	-0.84325	-1.25625	-1.104	0.20625	-0.48863	-0.974833	-0.7125	-0.47067
TCGA-BH-A18J-01	-0.566	-0.61675	-0.54436	-0.6595	0.4099	-0.6831		0.059125	0.357	-0.46619	-1.6445	-0.28633	-1.70433	-0.3755	-0.3954	-0.362	-0.47188		-0.298	-1.0035	-0.91325	-1.367	-1.241	1.4975	-0.4735	-1.92283	-1.321	-0.994
TCGA-BH-A18N-01	-1.1045	-0.99442	-1.03564	-1.09067	0.2038	-0.7625		0.682875	-0.8235	-1.59781	-1.13538	-3.03967	-4.415	-2.30869	-1.315	-0.729	-1.67113		-1.1225	-1.19625	-0.592	-0.69	-0.4975	0.16125	-0.40188	-0.666833	-0.3905	0.015
TCGA-BH-A1ET-01	-1.147	-1.51283	-1.29929	-0.48983	1.3899	-1.0043		0.444625	-0.57875	-1.17275	-1.41025	-0.88533	-3.1724	-1.82344	-1.0272	-0.2985	-1.18538		-0.681	-1.14025	-0.403	-0.999	-0.7345	0.6915	-0.77463	-1.18167	-0.46775	-0.629
TCGA-BH-A1EW-01	-0.335	-0.22633	-0.55014	-0.275	1.0895	-0.4763		0.807125	1.1655	-0.994	-1.04388	-0.09767	-1.58783	-0.00987	-0.2257	-0.22275	-0.42025		-0.4775	-0.3835	0.00375	-0.12675	-0.0095	0.54	-0.76763	-1.3955	-0.09	-0.19317
TCGA-C8-A12N-01	-0.834	-1.18642	-1.17879	-0.8715	0.5913	-0.9255		0.1015	-1.16875	-0.70488	-1.69638	-2.10533	-3.9995	-1.18681	-0.5283	-0.24975	-1.09213		-0.3355	-0.91575	-1.26225	-0.69225	-0.09	0.0885	-1.22588	-1.32433	-0.789	0.400667
TCGA-C8-A12O-01	-1.026	-0.19242	-0.67614	-0.16367	1.5693	0.2333		1.271	-1.0335	-1.43125	-1.52388	-0.92233	-2.35533	-0.31806	-0.255	-1.2315	-0.57313		-1.027	-1.126	-0.82725	-0.45725	-0.353	0.02875	-0.82525	-0.612333	-0.2005	0.155833
TCGA-C8-A12Y-01	-1.47	-0.61358	-1.01179	-0.6025	1.4608	-0.1475		1.07125	-0.10675	-1.04981	-2.00838	-1.374	-3.32833	-0.80544	-0.6573	-0.54175	-0.87938		-0.652	-1.03	-0.32025	-1.20425	-0.987	-0.1185	-0.80038	-1.5095	-1.34875	-0.951
TCGA-C8-A132-01	-0.66775	-1.15175	-0.82979	-0.94767	-1.0705	-0.6618		0.686125	-1.33075	-0.79031	-2.08313	-0.29217	-2.59833	-0.649	-0.2227	-0.2725	-0.54013		-0.3805	-1.53125	-0.37	-1.22375	-1.0155	0.34125	-0.37538	-0.946833	-0.06325	-0.494
TCGA-C8-A1HI-01	-0.56175	-0.90767	-0.74414	-0.70067	-0.1281	-0.2693		0.472375	-1.14525	-1.40444	-2.0745	-1.21817	-2.80767	-1.42113	-0.6718	0.33875	-1.30475		-0.4695	0.5725	-0.53925	-1.12875	-1.077	0.95575	-0.739	-0.4865	-0.2835	-0.21683
TCGA-D8-A140-01	-1.26825	-1.132	-1.09907	-1.3825	-0.3538	-1.0348		0.48775	0.7595	-1.44581	-1.17288	-1.18967	-2.5925	-1.65538	-0.9066	-0.557	-1.503		-0.682	0.7215	-0.9435	-1.21575	-1.0295	-0.0803	-0.63088	-0.425167	0.111	-0.55217
TCGA-D8-A141-01	-0.9185	-0.87408	-0.90579	0.291667	2.0412	-0.4998		0.621875	-2.00925	-0.95619	-1.89713	-1.33333	-4.22167	-1.14606	-0.476	-0.551	-0.3205		-0.7685	-1.33575	-0.73925	-1.219	-1.006	-0.0093	-0.564	-1.13767	-0.4955	0.027833
TCGA-D8-A145-01	-0.70225	-1.672	-1.34893	-0.637	0.5043	-0.316		1.07987	2.044	-1.061	-1.46357	0.917333	-1.19583	-1.28919	-0.5445	-0.4545	-0.89088		-0.376	-1.30025	-0.44325	-1.2585	-0.961	0.328	-1.001	-1.086	0.03425	-0.101
TCGA-D8-A146-01	-0.73425	-1.19125	-0.95714	-0.40583	1.4986	-0.6652		0.496125	0.9765	-0.9525	-1.46957	0.302167	-2.929	-1.17963	-0.6226	-0.1615	-0.65413		-0.172	-1.41425	-0.80125	-1.51975	-1.186	0.39275	-0.85038	-1.5315	-0.3745	0.137667
TCGA-E2-A105-01	-0.40125	-0.81533	-0.70157	-0.95517	0.4425	-1.2985		0.671125	0.09225	-0.51219	-1.11775	-1.3055	0.278167	0.629813	0.1745	0.017	-1.244		-0.107	-0.65125	-1.3535	-0.62925	-0.4375	0.6045	-0.53425	-0.2325	0.12575	-0.08617
TCGA-E2-A10A-01	-0.91625	-0.69642	-0.93014	-1.13083	-0.5481	-0.8613		0.3935	2.15375	-1.16194	-0.96488	0.819833	-5.2215	-1.75794	-1.0777	-1.07275	-0.94588		-0.693	-1.45125	-0.6575	-0.45925	-0.184	0.1775	-0.36125	-0.524833	0.23475	-0.94533
TCGA-E2-A10B-01	-0.19575	-0.13258	-0.30764	-0.08967	1.1116	-0.0706		0.117375	-1.4835	-1.17056	-0.317	-0.17933	-2.07333	-0.706	-0.5111	0.46375	-0.68988		-0.0535	-1.84525	-0.81225	-0.74175	-0.6525	0.33975	-0.97275	-1.09983	-0.399	-0.24
TCGA-E2-A10E-01	-0.74975	-0.80617	-0.95314	-1.32	-0.8971	-1.5037		0.326375	-0.43875	-0.434	-0.99475	-0.55467	-2.35583	-1.07469	-0.7043	-0.1635	-0.95075		-0.472	-1.87025	-0.87175	-0.75575	-0.4895	0.991	-0.76638	-0.497167	-0.331	0.363
TCGA-E2-A14Q-01	-0.77475	-0.74617	-0.73586	-0.853	0.3847	-0.8584		0.409125	1.59575	-0.54969	-0.55388	0.326833	-1.90983	-0.40381	-0.4416	0.57425	-0.8455		0.087	-1.433	-0.8675	-1.43225	-1.199	0.48775	-0.253	-1.39833	-0.92875	-0.661
TCGA-E2-A154-01	-0.84625	-1.10592	-1.205	-0.202	1.5153	-0.981		0.01975	0.02975	-1.00688	-1.04413	-1.96633	-3.42317	-1.91706	-0.9171	-0.08275	-1.17288		-0.7935	-1.32125	-0.98975	-0.8415	-0.6285	0.364	-0.14763	-0.969333	-0.232	-0.0855
TCGA-E2-A156-01	-1.35175	-1.173	-1.32221	-0.77367	0.4036	-0.3078		0.266	-0.654	-0.98194	-0.4765	-2.75067	-2.799	-1.88606	-1.3337	-0.30275	-1.94913		-0.9145	-1.00175	-0.68775	-0.61175	-0.2615	0.505	-0.73738	-1.04567	-0.1805	-0.188
TCGA-E2-A15C-01	-1.67425	-1.05975	-1.59429	-1.52733	-0.3715	-0.9261		0.49625	0.88325	-1.37406	-2.494	-0.6035	-2.05117	-1.41119	-0.9832	-0.75875	-0.8765		-0.942	-1.23225	-0.54525	-1.25275	-1.099	0.408	-0.79563	-1.49167	-0.5625	-0.11417
TCGA-E2-A15D-01	-1.24875	-1.45192	-1.3965	-1.115	-0.2847	-0.4651		0.65125	0.28075	-1.41869	-1.91371	-0.76133	-2.8858	-1.03525	-0.6583	-0.31325	-1.1055		-0.766	-1.63775	-0.61975	-1.43325	-1.0325	0.56	-0.5905	-1.1765	-0.29475	0.150333
TCGA-E2-A15E-01	-0.95775	-1.52275	-1.20271	-0.8175	0.4366	-0.8614		0.481125	0.1545	-1.40756	-1.33	-1.59017	-3.695	-2.01813	-0.9984	-0.58825	-1.51925		-0.883	-0.9595	-0.263	-1.12375	-0.8675	0.33525	-0.36513	-0.608333	-0.01825	-0.2715
TCGA-E2-A15F-01	-1.665	-0.46775	-1.21386	-0.2575	1.6098	0.1656		1.25612	1.9995	-1.73788	-0.25313	0.298833	-1.88167	-1.02963	-0.8983	-1.206	-0.659		-0.986	-1.259	-0.65225	-1.13975	-0.882	-0.41025	-0.23825	-0.463667	-0.05475	-0.65783
TCGA-E2-A15H-01	0.11425	-0.65592	-0.38064	0.986167	2.5429	-0.507		0.463125	-0.5875	-0.16669	-2.43843	-0.76367	-4.43533	-0.48994	-0.2001	1.019	-0.77063		0.111	1.14325	-2.299	-0.46675	-0.582	1.45325	-0.4535	-1.96333	-0.57125	-0.057
TCGA-E2-A15O-01	-0.1035	-0.47883	-0.39786	-0.73167	0.5123	-0.765		0.23425	1.77475	-0.84281	-1.80425	-1.41283	-1.61283	-1.48619	-0.9068	-0.02175	-1.476		-0.295	-1.25725	-0.61725	-0.23925	-0.169	0.469	-1.05825	-1.01433	0.0685	-0.22733
TCGA-E2-A1B4-01	-2.43525	-1.67458	-2.20986	-2.11033	-0.7608	-1.6187		0.45125	0.6625	-1.78719	-1.30588	-1.027	-3.777	-2.04994	-1.4161	-1.1395	-1.53825		-0.9365	-1.20375	-0.9445	-1.75775	-1.031	-0.088	-0.764	-1.45733	-0.52425	0.399333
TCGA-E2-A1BD-01	-0.50775	-0.91925	-1.29286	-0.7255	0.9399	-1.0859		-0.16863	2.9455	-0.60575	-1.64175	-2.38767	-4.2782	-1.5	-0.9168	0.1725	-1.4595		-0.859	-1.48875	-0.89475	-0.63075	-0.308	0.88925	-0.66125	-2.27833	-0.5895	-0.89183
TCGA-A2-A0CU-01	-0.32825	-0.224583	-0.463857	-0.753	0.2483	-0.5527		0.6475	0.7655	-1.16888	-0.559125	-0.3685	-2.20333	-1.1315		0.56025	-0.65325		-0.2615	-1.02	-1.0975	0.21125	0.3265	0.36675	-0.675	-1.24917	-0.1445	-0.385667
TCGA-AR-A0TR-01	-1.4815	-1.94817	-1.57657	-0.587667	0.8101	-0.8821		0.046125	-2.539	-1.77481	-1.52137	-1.05083	-2.461	-2.39281		-0.34325	-3.11587		-1.157	-1.52175	0.0515	-1.31925	-1.2015	0.542	-0.62925	-1.5455	-0.2995	-0.519833
TCGA-BH-A18T-01	-1.5885	-0.3525	-1.29436	-1.07417	0.9317	-1.3364		0.854875	-1.48625	-0.8955	-1.76388	0.3695	-2.23767	-1.00762		-0.93575	-0.700625		-0.5935	-1.772	-1.78725	-1.32	-1.2665	0.2865	-1.02225	-1.7115	-1.2095	-0.35
TCGA-B6-A0I8-01	-1.574	-1.37175	-1.24843	-1.1615	-0.7608	-0.6835		0.799625	-0.2425	-1.863	-0.640875	-2.15317	-2.88633	-2.12188		-0.8915	-1.71162		-1.229	-1.09925	0.0895	-0.791	-0.5165	-0.1	-0.916	-1.22633	-0.698	-0.291667
TCGA-B6-A0X4-01	-1.7245	-1.68692	-1.83214	-0.644833	-0.3577	-0.0073		1.07038	-0.696	-1.45087	-1.49325	-0.910167	-1.66517	-0.297438		-0.49475	-1.8825		-0.727	-1.37125	-0.7345	-1.69	-1.2	0.9565	-0.8995	-0.894833	-0.30725	0.424667
TCGA-A8-A06U-01	-0.135	-0.48725	-0.145	0.1405	0.0349	0.5884		1.01337	-1.074	-0.556937	-0.4585	0.218	-2.53817	-1.065		-0.0885	-0.716625		-0.1065	-0.0295	-0.45975	-0.632	-0.4445	0.32375	-1.20725	-1.10233	-0.43075	0.0225
TCGA-BH-A0EA-01	-1.72425	-1.49658	-1.70221	-1.40083	-0.5398	-0.5071		0.73775	3.08925	-1.46406	-2.0095	-0.566833	-2.3785	-1.77706		-1.14125	-0.68375		-0.8245	-0.89725	-1.2915	-1.34875	-0.6245	0.20575	-1.09312	-1.268	-0.982	-0.1535
TCGA-BH-A18N-01	-1.1045	-0.994417	-1.03564	-1.09067	0.2038	-0.7625		0.682875	-0.8235	-1.59781	-1.13538	-3.03967	-4.415	-2.30869		-0.729	-1.67112		-1.1225	-1.19625	-0.592	-0.69	-0.4975	0.16125	-0.401875	-0.666833	-0.3905	0.015
TCGA-BH-A1EU-01	-1.0925	-1.07275	-1.28664	-0.529667	0.9648	-0.7045		0.569375	0.914	-1.59013	-1.74362	-0.751167	-2.74317	-1.79006		-0.73	-0.854		-0.94	-1.62325	-0.463	-1.3145	-1.112	-0.06425	-1.00638	-1.0645	-0.27625	-0.236
TCGA-B6-A0X7-01	-1.37975	-1.21658	-1.55786	-1.32383	-0.922	-0.9629		0.349	0.06925	-1.0995	-0.84275	-1.32267	-1.57517	-1.73481		-0.56925	-1.23925		-0.8615	-1.187	-0.86575	-1.40225	-1.171	0.62725	-0.73275	-1.50333	-0.251	-0.141333
TCGA-A2-A04V-01	-0.99675	-0.983	-1.24836	-1.0075	0.3239	-0.8576		0.56325	-0.39225	-0.338625	-2.01538	-1.6115	-3.4304	-0.991563		-0.56475	-1.22913		-0.76	-1.11025	-0.7325	-1.23325	-1.001	0.15275	-0.318	-1.4625	-1.6025	-0.638833
TCGA-BH-A18S-01	-2.09375	-1.92067	-2.06829	-1.04767	0.4539	-0.6773		0.536	-0.11125	-1.72175	-1.23925	-1.61833	-2.61517	-2.353		-0.66575	-2.338		-1.25	-1.0405	-1.47725	-0.80125	-0.5515	-0.098	-1.64888	-1.0335	0.234	-0.4325
TCGA-BH-A18M-01	-1.15225	-0.684083	-1.16786	-1.04117	0.4098	-0.901		1.00375	-1.26525	-1.04356	-1.29557	-0.466833	-0.836	-1.18388		-0.69325	-0.71125		-0.751	-1.36475	-0.414	-1.058	-1.006	0.26925	-0.94025	-1.03183	-0.488	-0.288833
TCGA-B6-A0RM-01	-1.086	-0.954667	-1.38271	-0.601833	0.7416	-0.4074		1.00012	1.53475	-1.30269	-0.886375	-1.6185	-3.00383	-2.23206		-0.616	-1.984		-1.1135	-1.26475	-0.38875	-1.052	-0.7995	0.00025	-0.658625	-1.32917	-0.3655	-0.353
TCGA-BH-A1ET-01	-1.147	-1.51283	-1.29929	-0.489833	1.3899	-1.0043		0.444625	-0.57875	-1.17275	-1.41025	-0.885333	-3.1724	-1.82344		-0.2985	-1.18538		-0.681	-1.14025	-0.403	-0.999	-0.7345	0.6915	-0.774625	-1.18167	-0.46775	-0.629
TCGA-B6-A0IN-01	-1.468	-0.586	-1.38821	-1.52283	-0.6832	-1.1506		0.897125	0.87775	-0.680875	-1.45338	-0.331167	-2.841	-0.485438		-0.53775	-0.585625		-0.685	-1.66075	-1.99025	-1.25875	-1.1925	0.3795	-0.9055	-1.78017	-1.60475	1.7955
TCGA-BH-A1EO-01	-1.2735	-0.95875	-1.38143	-0.736	0.0514	-0.558		1.22825	-0.44525	-1.07225	-1.46375	-0.251667	0.2185	-0.820063		-1.30225	-0.800375		-1.017	-1.39525	0.37825	-1.59025	-1.218	-0.15175	-0.689	-1.46167	-0.64575	-0.481833
TCGA-B6-A0WS-01	-0.77725	-0.7435	-0.747286	1.255	2.7772	-0.1593		1.16725	1.7045	-1.09969	-0.987125	-0.2225	-0.564333	-1.03844		-0.881	-0.822375		-0.716	-1.603	-1.28575	-0.61275	-0.4395	0.47075	-1.49975	-1.2495	-0.72775	0.0993333
TCGA-B6-A0RP-01	-1.1565	-1.41792	-1.35007	-1.26233	0.0862	-1.3468		-0.075875	2.95275	-1.02113	-1.52475	-0.591333	-2.93517	-0.948125		-0.694	-1.03163		-0.8625	-1.08075	-0.33425	-1.28925	-1.0355	0.71125	-1.30337	-1.15333	-0.584	-0.1465
TCGA-B6-A0IH-01	-1.82325	-1.75117	-1.86357	-1.50383	-0.9175	-0.8816		0.560875	-1.13025	-1.73044	-1.00812	-0.68	-3.05433	-1.92975		-1.3905	-0.78375		-1.231	-1.56925	-0.32275	-2.1035	-1.785	-0.4525	-0.5165	-1.91017	-1.09475	-0.307667
TCGA-B6-A0WY-01	-1.24625	-0.87825	-1.22179	-1.07317	-0.546	-0.7034		1.14912	-1.114	-0.808688	0.49025	-0.768667	-0.370167	-1.20869		-0.867	-0.832875		-0.7085	-1.06375	-1.57075	-1.03525	-0.9175	0.39575	-1.00038	-1.32667	-0.51875	-0.106833
TCGA-BH-A1ES-01	-0.36725	-0.588333	-0.781643	-0.764167	0.5054	-0.9694		0.330875	-0.3675	-1.06431	-1.87725	-0.36	0.646833	0.21375		-0.485	-0.56075		-0.3895	-2.431	-0.97525	-1.25975	-0.8375	0.6675	-0.200375	-0.941167	-0.10775	0.0476667
TCGA-B6-A0X0-01	-0.761	-1.35158	-1.47593	0.150167	1.9976	-0.9799		0.362625	3.3305	-0.558375	-1.14757	-1.24017	-3.00817	-1.48206		-0.1815	-1.88075		-0.645	-1.05275	-1.299	-0.66375	-0.5245	0.85775	-1.14275	-1.43233	-0.4575	-0.0416667
TCGA-B6-A0RQ-01	-1.58725	-1.27975	-1.67286	-0.892333	-0.0702	-0.3418		0.9145	-0.497	-1.454	-1.06288	-0.954833	-1.83433	-1.8875		-0.89	-0.9925		-0.988	-0.74425	-0.56425	-1.9095	-1.557	0.1135	-1.04388	-1.59917	-0.4405	-0.118833
TCGA-B6-A0IG-01	-0.798	-0.155167	-0.961143	-0.278667	0.1095	0.0531		0.9315	-2.1985	-0.5525	-1.65425	0.809167	-2.411	-0.72775		-0.12075	-1.027		-0.3465	-0.804	-1.54775	-0.61925	-0.398	0.847	-0.17875	-0.756167	-0.13725	-0.681
TCGA-BH-A0HO-01	-2.00025	-1.37067	-1.94507	0.458667	2.4953	-0.4838		0.801	2.3345	-1.58819	-1.33763	-0.304667	-3.4104	-1.97794		-1.03875	-1.67912		-1.3625	-1.85	-0.584	-0.9135	-0.573	0.66375	-0.969375	-0.952	-0.74025	-0.187667
TCGA-BH-A0DS-01	-1.135	-1.07558	-1.28471	-1.17767	-0.3844	-0.6153		0.8725	-0.4405	-1.36963	-1.99863	0.158333	-1.93733	-1.82881		-0.37175	-1.11062		-0.6905	-1.71175	-0.67425	-1.71825	-1.4335	0.4275	-0.436875	-1.53133	-0.7315	0.199833
TCGA-BH-A0DQ-01	-0.16325	-0.243167	-0.244071	-0.602	0.5946	-0.9479		0.83875	-0.89375	-0.452188	-1.4345	0.0968333	-2.82033	-0.81675		0.02525	-0.297875		-0.08	-1.0705	-0.822	-0.72275	-0.642	-0.11975	-0.864125	-1.642	-0.39775	-1.275
TCGA-BH-A0HK-01	-1.83525	-1.24867	-1.953	-0.7485	-0.4989	-0.5637		1.052	0.04125	-1.16994	-1.739	-1.19667	-2.359	-1.73056		-0.4235	-1.48988		-1.158	-1.338	-1.03775	-1.494	-1.28	0.7685	-0.923625	-1.46567	-0.87125	0.0588333
TCGA-A7-A0CG-01	-1.63325	-0.940417	-1.75536	-1.20833	-0.0906	-0.8207		1.0535	-1.29925	-1.24175	-1.88738	-0.356	-2.3735	-1.63712		-0.68075	-1.08688		-0.838	-1.756	-0.5695	-1.95875	-1.75	0.2835	-0.560875	-1.32883	-0.74875	-0.910667
TCGA-A7-A0CH-01	-0.76875	-0.998917	-1.03279	-0.672333	0.1956	-0.4375		0.43875	1.337	-0.683438	-1.91875	-0.283167	-2.57983	-0.847313		0.29175	-1.00113		-0.13	-1.3515	-0.81725	-1.03925	-0.896	0.9575	-0.966	-1.37017	-0.3375	0.369667
TCGA-A7-A0DB-01	-1.01975	-0.892583	-1.11371	-0.7215	0.3331	-0.7287		0.627875	0.478	-0.699	-2.15225	-0.0331667	-2.225	-1.18131		0.34525	-0.949		-0.135	-1.4635	-1.20575	-1.0205	-0.6925	0.36225	-0.823625	-1.3035	-0.2025	-0.544333
TCGA-A7-A0D9-01	-1.2425	-1.45417	-1.42886	-1.59517	-0.6101	-1.4424		0.867375	-1.59425	-1.38338	-0.096	-0.835667	-3.69483	-1.40725		-0.78325	-1.03925		-0.7395	-1.7565	-1.031	-0.50175	-0.1115	0.72775	-0.29175	-1.94633	-0.7765	0.395833
TCGA-AO-A0J8-01	-1.23875	-0.917333	-1.34857	-0.549167	0.8734	-0.3292		0.964875	-0.16925	-1.40481	-2.05687	-1.43633	-2.24483	-1.20356		-0.15975	-1.00375		-0.8335	-1.302	-1.6405	-1.03125	-0.774	0.417	-0.997	-1.12117	-0.26675	-0.822167
TCGA-BH-A0GZ-01	-1.42625	-0.696167	-1.40679	-1.01833	-0.3039	-0.2568		0.812875	-0.95625	-0.870625	-1.57875	0.3895	-2.73183	-0.579562		0.1245	-0.85025		-0.03	-1.18275	-1.3415	-0.828	-0.4435	-0.488	-1.20913	-1.12167	-0.1785	-0.7395
TCGA-AO-A0JA-01	-0.72125	-0.5045	-0.907	-0.582667	0.7508	-0.704		0.518125	1.83025	-0.5955	-2.03057	-0.463167	-2.2505	-1.07812		0.1965	-0.799		-0.259	-2.16175	-0.86275	-1.0335	-0.907	0.448	-0.755625	-0.418833	-0.55825	-0.346
TCGA-AO-A0JF-01	-0.70125	-0.962083	-0.980429	-0.464667	1.2916	-0.8469		0.846125	-0.676	-0.973313	-1.29937	-0.3275	-2.0986	-1.23525		-0.39975	-0.37		-0.766	-1.57075	-0.102	-1.2825	-0.9635	0.46575	-0.82325	-1.44817	-0.42	-0.4705
TCGA-A7-A0CD-01	-0.65775	-0.6815	-0.865714	-1.17967	-0.2289	-1.4798		0.6345	2.005	-0.273313	-1.41463	-0.223333	-3.0445	-1.46644		0.07075	-1.42388		-0.3455	-0.27	-1.1925	-0.631	-0.493	0.74525	-1.312	-0.368333	-0.579	0.662667
TCGA-D8-A145-01	-0.70225	-1.672	-1.34893	-0.637	0.5043	-0.316		1.07987	2.044	-1.061	-1.46357	0.917333	-1.19583	-1.28919		-0.4545	-0.890875		-0.376	-1.30025	-0.44325	-1.2585	-0.961	0.328	-1.001	-1.086	0.03425	-0.101
TCGA-BH-A0HP-01	-1.00375	-1.14367	-1.309	-0.709833	-0.613	-0.435		1.26075	0.58375	-0.636125	-1.037	-0.636333	-2.23267	-1.77475		-0.22525	-1.2535		-0.723	-1.9185	-0.0285	-1.8335	-1.536	0.66475	-0.80075	-1.556	-0.8965	-0.504167
TCGA-BH-A0DK-01	-0.71425	-0.445917	-0.816643	-0.700667	0.0659	-0.3405		1.07288	0.8665	-0.465	-1.52212	-0.7895	-2.62467	-1.23175		-0.27725	-0.677625		-0.6225	-0.62825	-1.415	-1.67025	-1.271	0.735	-1.06825	-1.75183	-0.3275	-0.2425
TCGA-BH-A0E2-01	-1.159	-0.789583	-1.22379	-0.812167	0.8785	-1.3606		0.755	-1.1175	-0.3625	-1.0615	-1.04533	-2.4026	-0.238187		0.1775	-0.558875		-0.4305	-0.908	-1.0575	-1.352	-1.1935	-0.56975	0.322	-0.737333	-1.41825	-0.0393333
TCGA-A2-A0YI-01	-0.9215	-1.23167	-1.12057	-0.335667	1.3075	-1.0871		0.727625	1.29175	-1.01087	-1.11443	1.0905	-0.779167	-1.4005		-0.13575	-0.93775		-0.2335	-1.491	-0.93175	-1.299	-1.086	0.62675	-1.10425	-1.49733	-0.3985	0.0955
TCGA-A2-A0YL-01	-1.31025	-1.17917	-1.24693	-0.9265	0.3375	-0.5544		0.76725	-0.08875	-1.03388	-0.796375	-1.50617	-1.87717	-1.904		-0.748	-1.36125		-1.0475	-0.01	0.1205	-2.116	-1.785	-0.04975	-0.823875	-0.9345	-0.33575	-0.429833
TCGA-AO-A0JG-01	-1.258	-1.50642	-1.53757	-1.22783	-0.9818	-0.7092		0.557375	-0.91525	-1.23287	-1.54363	-0.507667	-1.98967	-1.64619		-0.9165	-1.28525		-1.0435	0.4455	-0.2825	-2.0325	-1.7285	0.633	-0.569	-0.592167	0.24775	-0.633167
TCGA-A2-A0YF-01	-1.222	-0.568167	-1.18036	-0.351667	1.7214	-1.3538		0.252125	1.07875	-1.17975	-1.38213	-1.85883	-3.156	-2.04113		-0.46625	-1.54325		-0.925	-0.94375	-1.16075	-1.1105	-0.8475	0.78475	-0.85	-0.644333	-0.03275	-0.7425
TCGA-BH-A0DP-01	-0.983	-0.934667	-1.18521	-0.9105	0.0153	-0.8306		0.45975	-0.138	-1.1135	-2.28163	-0.693667	-1.39333	-1.2425		-0.51975	-0.826625		-0.8675	-1.69875	-1.234	-1.3185	-1.104	0.74775	-1.06625	-1.9355	-1.02525	-0.0945
TCGA-BH-A0E1-01	-0.844	-0.606583	-0.994857	0.8735	2.7296	-0.4152		1.30662	-0.54575	-0.829313	-2.23088	-1.34367	-2.40417	-1.26156		0.26075	-1.32525		-0.2395	-0.937	-1.5205	-0.60075	-0.457	1.198	-0.517375	-0.782833	-1.16275	-0.186333
TCGA-A2-A0T5-01	-1.40625	-1.37517	-1.62879	-0.0515	1.7622	-0.7521		0.49025	2.85025	-0.8845	-1.52975	-1.41767	-2.377	-1.28431		-0.555	-1.16437		-1.052	-1.36325	-0.5255	-1.147	-0.9425	0.29975	-0.672375	-1.00333	-0.7565	-0.502
TCGA-A2-A0T6-01	-1.02475	-1.01542	-1.16879	-0.837833	-0.8751	-0.4397		0.493375	-1.04975	-1.34075	-1.19938	-0.912833	-2.81567	-1.51913		-0.55775	-0.515		-0.912	-1.57575	-0.04775	-1.38875	-1.217	0.25575	-0.688125	-0.992	-0.35125	-1.03233
TCGA-BH-A0HI-01	-1.08675	-1.24067	-1.252	-0.109833	1.804	-0.8838		0.54275	-0.90225	-0.910125	-1.30387	-1.03067	-3.1675	-1.43006		-0.15925	-1.06638		-0.5895	-1.08375	-0.47	-0.826	-0.708	0.60325	-0.821	-1.265	-0.01	-0.6405
TCGA-A2-A0T7-01	0.0275	-0.786417	0.0378571	-0.0535	-0.4298	0.4239		0.63125	0.5905	-0.962375	-1.1845	-0.3535	-1.3805	-0.926813		0.35625	-0.333		-0.1955	-1.13525	-0.23475	-0.483	-0.457	0.28425	0.072375	-1.6645	-0.33575	-0.686667
TCGA-BH-A0BJ-01	-0.596	-0.926583	-0.937571	-0.6505	0.3664	-0.6006		1.55313	-1.1025	-0.736437	-1.07514	-0.087	-2.73883	-1.13644		-0.05325	-0.698875		-0.5575	-1.868	-0.99225	-1.08725	-0.862	0.85925	-0.865	-1.03033	-0.60525	-0.431333
TCGA-BH-A0H7-01	-0.25075	-0.00108333	-0.310286	-0.6595	-0.0888	-0.8291		0.600875	1.75375	-0.471813	-1.30137	-0.421167	-1.66333	-0.175313		-0.0775	-0.33		-0.411	-1.754	-1.939	-0.726	-0.558	0.64875	-0.659875	-1.892	-0.475	0.76
TCGA-BH-A0HF-01	-0.68575	-0.394167	-0.7905	-0.745167	0.3082	-0.8659		0.647625	1.02525	-0.411062	-1.76414	-0.313167	-1.45767	-0.094875		0.116	-0.16175		-0.1145	-1.29975	-1.64625	-1.58875	-1.346	0.6195	-1.2825	-1.53167	-0.6395	0.1135
TCGA-BH-A0EB-01	-0.905	-0.868083	-0.893357	-0.762333	-0.6997	-0.3123		1.01725	0.572	-0.818375	-1.65187	-1.02833	-2.39467	-1.51087		-0.62525	-0.89975		-0.793	-1.175	-1.35575	-1.03825	-0.7155	0.62525	-0.515875	-1.62083	-0.61075	-0.636833
TCGA-BH-A0H6-01	-0.93225	-0.852083	-1.102	-0.801667	0.0076	-0.3504		1.81125	0.18525	-0.825625	1.14525	0.0425	-3.0515	-0.741938		-0.2015	-0.544375		-0.5375	-1.48625	-0.99225	-1.1665	-0.897	0.338	-0.870875	-1.74183	-1.005	0.166
TCGA-A2-A0YD-01	-0.87275	-0.962667	-0.982571	-0.595833	0.3508	-0.2273		0.909375	0.272	-0.941375	-1.38613	0.0141667	0.716167	-0.621875		-0.48575	-0.353125		-0.3925	-1.41075	-0.84475	-1.0765	-0.8015	0.361	-1.01275	-1.23267	-0.745	-0.549333
TCGA-BH-A0HB-01	-1.242	-0.0538333	-0.988357	-0.509333	0.1507	0.2046		1.0925	0.9005	-1.04569	-2.303	-0.642	-1.9712	-1.08144		0.11625	-0.710375		-0.5585	1.32875	-2.4695	-1.765	-1.305	0.7275	-0.916375	-1.773	-0.696	-1.07383
TCGA-BH-A0HX-01	-0.57075	-0.63825	-0.625	-0.9425	-0.3821	-1.2104		0.241375	-0.31525	-1.14975	-1.46138	-0.854333	-3.747	-1.301		0.30175	-0.745625		-0.4955	-0.22875	-2.0735	-0.613	-0.413	0.9685	-1.003	-1.13567	-1.00967	-0.269167
TCGA-AO-A12H-01	-1.3525	-1.56092	-1.3445	-0.472167	1.4647	-1.0243		1.07075	0.06525	-0.81725	-1.055	-0.349833	-3.34283	-1.36019		0.25925	-1.191		-0.1925	-1.03375	-1.12325	-0.82325	-0.5405	0.8025	-0.93125	-0.397167	0.209	0.2075
TCGA-E2-A10E-01	-0.74975	-0.806167	-0.953143	-1.32	-0.8971	-1.5037		0.326375	-0.43875	-0.434	-0.99475	-0.554667	-2.35583	-1.07469		-0.1635	-0.95075		-0.472	-1.87025	-0.87175	-0.75575	-0.4895	0.991	-0.766375	-0.497167	-0.331	0.363
TCGA-A2-A0D3-01	-1.567	-1.93292	-1.94693	-0.724167	1.1131	-1.0888		0.193	4.73825	-1.29475	-2.46537	-1.97867	-3.224	-1.90962		-0.67125	-2.23888		-1.139	-1.186	-0.53275	-1.13675	-1.0325	0.36525	-0.9635	-1.3425	0.08575	-0.373167
TCGA-E2-A10F-01	-0.2405	-0.63175	-0.463643	-0.271833	0.7033	-0.1958		0.187125	-1.32475	-0.503625	-1.7095	-0.948	-2.7055	-0.345125		-0.043	-0.45675		-0.401	-1.441	-0.96625	-0.8885	-0.6065	0.578	-0.453875	-1.04617	-0.75825	-0.637167
TCGA-AO-A03V-01	-0.58125	-0.9745	-0.633214	-0.967833	0.0147	-0.9945		0.67725	0.38375	-0.45375	-2.49887	-0.5685	-2.96533	-0.453313		0.08875	-0.77025		0.0075	-2.24925	-0.2225	-1.67775	-1.3675	0.13575	1.06563	-2.39933	-1.20725	0.132
TCGA-A2-A0EW-01	-0.89825	-0.989083	-1.22493	-0.902333	0.2386	-0.9212		0.843625	-0.915	-0.9365	-2.01825	-0.6205	-0.747333	-1.33512		-0.42075	-0.641125		-0.5295	-1.0815	-0.755	-1.1695	-0.943	1.0235	-0.6685	-1.1485	-0.73625	0.127833
TCGA-BH-A0GY-01	-0.83	-0.58175	-0.686857	-0.547167	0.8135	-0.8709		1.89688	0.31775	-0.608062	-0.353875	-0.00583333	-1.35467	-0.244		-0.5115	-0.7825		-0.5195	-1.564	-1.30725	-1.004	-0.7095	0.5495	-0.70725	-1.656	-0.70725	-0.3625
TCGA-A2-A0EV-01	-0.7195	-0.683167	-1.02379	-0.4365	0.8956	-0.583		0.317	-0.3655	-0.879938	-1.464	0.856167	-2.43567	-0.585938		-0.02875	-0.659875		-0.5565	-0.274	-0.8875	-0.26625	-0.251	0.64125	-0.988125	-1.35717	-0.56875	-0.617833
TCGA-BH-A0BC-01	-0.645	-0.287333	-0.731143	-0.3035	-0.0307	0.0147		1.25975	3.4105	-0.188438	-1.54588	-1.16783	-1.801	-1.17819		0.2005	-0.524		-0.2085	-1.043	-0.7635	-1.44175	-1.252	0.75175	-1.0195	-0.7115	-0.339	-0.424
TCGA-A2-A0YC-01	-1.10575	-1.13908	-1.02279	-0.562333	1.1586	-0.5801		0.082375	-1.031	-1.06394	-0.942125	-2.14833	-2.66933	-1.70287		-0.6185	-1.3005		-0.9155	-0.9135	-0.21	-0.63825	-0.351	0.26025	-0.59575	-0.794667	0.0515	-0.519
TCGA-A2-A0EU-01	-0.68725	-0.46175	-0.550286	-0.394333	1.1417	-0.2902		0.83675	1.0795	-1.08144	-0.10575	-0.218167	-3.6154	-1.40531		-0.57025	-0.88		-0.881	-0.915	-0.14175	-0.697	-0.4075	0.054	-0.733625	-1.32967	-0.197	-1.05667
TCGA-A2-A0ET-01	-1.73525	-1.20508	-1.60714	-1.63467	-1.1379	-1.0564		-0.202	-0.4265	-2.01219	-1.69863	0.9585	-1.93083	-1.58731		-1.1885	-2.20025		-0.9415	-0.53	0.11325	-1.0655	-0.916	0.4855	-0.42475	-0.505167	-0.56775	0.0205
TCGA-A2-A04Y-01	-1.8075	-0.850333	-1.36929	-1.40633	-0.3661	-0.7463		0.624875	0.41725	-0.71675	-0.24	-1.4945	-2.34133	-1.10438		0.193	-0.7925		-0.268	-1.2735	-1.86825	-1.16425	-1.0645	0.3695	-0.210625	-0.8905	-0.40175	-0.1485
TCGA-BH-A0HQ-01	-1.8785	-0.865167	-1.66343	-1.27517	0.7237	-1.0108		0.792125	-2.08125	-1.43138	-1.137	0.1495	-1.55667	-1.47425		-0.86025	-1.09262		-0.8835	-1.55325	-0.694	-1.56375	-1.296	0.24725	-0.802375	-1.08483	-0.5085	-0.623
TCGA-A2-A0ES-01	-1.0805	-1.61733	-1.58914	-1.16183	0.3516	-1.1911		0.676875	-0.66925	-1.49337	0.9685	-0.513167	-1.63833	-1.89831		-0.70825	-0.5765		-0.943	-1.1075	0.176	-1.52275	-1.2475	0.29525	-0.643125	-1.39517	-0.55575	-0.313333
TCGA-BH-A0BA-01	-1.633	-1.03808	-1.52	-0.9575	-0.5836	-0.078		0.9205	4.70575	-1.29306	-2.74863	-0.6	-2.603	-0.878563		-0.7675	-0.810625		-0.9555	-2.07875	-1.78425	-1.31675	-1.0965	0.4545	-0.9395	-1.67117	-1.0575	-0.248667
TCGA-E2-A10B-01	-0.19575	-0.132583	-0.307643	-0.0896667	1.1116	-0.0706		0.117375	-1.4835	-1.17056	-0.317	-0.179333	-2.07333	-0.706		0.46375	-0.689875		-0.0535	-1.84525	-0.81225	-0.74175	-0.6525	0.33975	-0.97275	-1.09983	-0.399	-0.24
TCGA-BH-A0B1-01	-0.5285	-0.41775	-0.744214	-0.454667	-0.4274	-0.3903		0.810125	0.45475	-0.923188	-0.7775	-0.1755	-2.5835	-1.45625		-0.79	-1.0035		-0.8415	-1.50475	-0.93475	-0.4425	-0.155	0.35225	-0.923875	-1.3985	-0.2275	-0.513333
TCGA-BH-A0DH-01	-1.2715	-1.1975	-1.42486	-1.6195	-0.749	-1.5854		0.291375	1.56825	-0.448437	-1.19157	-1.0775	-2.7375	-1.88756		-0.52725	-1.35337		-0.709	-0.6635	-1.0765	-0.50525	-0.3125	0.6555	-1.28737	-0.983333	-0.5235	-1.05033
TCGA-BH-A0B4-01	-0.72475	-0.353167	-0.915643	-0.627667	0.9028	-1.0247		0.573	-0.8735	-0.890062	-0.89	-1.42017	-2.1015	-1.19025		0.10125	-0.657375		-0.41	-0.444	-1.15975	-0.4475	-0.443	0.6285	-1.00325	-1.35583	-0.7465	-0.471167
TCGA-BH-A0H9-01	-0.18875	-0.32175	-0.346214	-0.460167	0.8491	-1.2432		0.723125	-0.2825	-0.201	-0.315667	1.148	-2.01233	1.14025		-0.00275	-0.883625		0.3795	-1.686	-1.58075	-0.339	-0.1325	0.39775	-1.00725	-1.07717	-0.91525	-0.462
TCGA-AO-A0J9-01	-2.12825	-0.206917	-1.83164	-1.9985	-0.6557	-1.3234		0.730625	-0.26425	-1.2475	0.87975	0.0255	-0.853167	-1.0075		-0.97475	-0.555		-1.261	-1.644	-1.50075	-1.69475	-1.541	-0.37125	-1.3035	-1.85833	-1.07775	-0.1505
TCGA-AO-A12G-01	-1.173	-0.773083	-1.46629	-1.1005	-0.7672	-0.996		0.511	-0.3225	-1.06831	-1.22538	-1.8165	-2.126	-1.58669		-1.2435	-1.25162		-1.4055	-1.6395	0.4475	-1.6005	-1.2155	0.729	-0.555625	-1.87417	-0.806	-0.0055
TCGA-A2-A0SY-01	-0.61325	-0.984333	-1.10986	-0.644	0.5535	-1.0829		0.652375	-0.84925	-0.564063	-1.5525	-0.942	-2.1575	-1.33406		0.0915	-1.147		-0.5535	-1.69475	0.10975	-1.6685	-1.4835	0.7345	-0.624625	-1.20567	-0.43675	-0.105833
TCGA-BH-A0E7-01	-1.226	-1.14742	-1.29879	-1.18183	-0.9871	-0.8561		0.95325	-0.12025	-1.2825	-1.21338	-1.32267	-2.72333	-1.82025		-0.4425	-1.54025		-0.9295	-1.41875	-1.09375	-0.9685	-0.641	0.791	-1.47513	-1.46683	-0.402	-0.0343333
TCGA-AO-A03M-01	0.06725	-0.182917	0.120714	-0.120667	0.8214	-0.1302		0.544	-1.37275	0.40525	-0.795875	0.0513333	0.506	2.12938		0.86525	-0.158125		1.116	-1.33825	-0.92325	-1.02325	-0.83	0.77975	-0.762875	-1.5685	-1.42275	0.0886667
TCGA-BH-A0BV-01	-0.19625	-0.602333	-0.484857	0.662333	2.3398	-0.7522		0.308875	0.605	-0.735875	-2.03786	0.495167	-1.5638	-0.680125		-0.39725	-1.0445		-0.289	-1.02125	-0.822	-0.66775	-0.608	1.164	-1.04025	-0.644333	-0.15875	-0.348333
TCGA-BH-A0B8-01	-0.57425	-0.718917	-1.03757	-0.0366667	1.1674	-0.142		1.46612	1.108	-0.595	-1.2185	-0.9825	-3.3258	-0.93275		-0.73775	-1.53563		-0.856	-0.8755	-1.07875	-0.70275	-0.4035	1.07675	-0.977125	-0.630167	-0.5055	0.0035
TCGA-A2-A0CZ-01	-1.54325	-1.44958	-1.70593	-1.07833	-0.8393	-0.652		1.16013	-1.20575	-1.144	-1.133	-0.956333	-2.26133	-1.15981		-0.80525	-0.756125		-1.052	0.15075	-1.034	-1.4795	-1.1735	0.2685	-1.0975	-1.48133	-0.31125	-0.407667
TCGA-A2-A0SU-01	-0.878	-0.946	-1.24529	-0.4775	0.4464	-0.4635		0.680125	0.3905	-0.986125	-1.7325	-0.223167	-2.55483	-1.40119		0.03425	-1.04625		-0.4645	-0.69975	-0.9165	-1.10675	-0.97	0.41925	-1.1185	-1.77083	-0.56625	-1.07867
TCGA-AO-A12E-01	-0.44325	-0.232917	-0.651714	-0.565833	0.5771	-0.5932		0.529375	2.33525	-0.925562	-0.9995	-0.452667	-1.35467	-1.77194		-0.1275	-0.373125		-0.487	-1.3875	-0.1635	-0.193	0.022	0.79925	-1.0785	-0.928667	-0.39	-0.552
TCGA-E2-A106-01	-0.497	-0.6175	-0.66	0.0215	1.6556	-0.7352		0.912625	0.2865	-1.04287	-0.918571	-1.3995	-2.20467	-0.231437		-0.20575	-1.6425		-0.63	-1.374	-1.43125	-0.731	-0.5595	1.06225	-0.566625	-0.778167	-0.1265	-0.694667
TCGA-A2-A0CV-01	-1.34275	-1.58825	-1.65586	-1.19967	-0.3857	-0.9636		0.479125	0.4395	-1.557	-1.65371	-0.5135	-1.8595	-1.22975		-0.5175	-0.9615		-0.746	-1.53875	-0.6615	-1.6605	-1.466	0.42375	-0.78925	-1.105	-0.39025	-0.426
TCGA-AO-A12C-01	-1.06375	-1.71783	-1.56164	-1.36783	-0.615	-1.867		0.384875	1.584	-1.03838	-1.73313	-1.647	-2.11883	-1.27375		-0.61175	-1.419		-1.153	-0.324	-1.19425	-1.89575	-1.5725	0.9575	-0.566875	-1.36167	-0.05825	-0.1865
TCGA-B6-A0RG-01	-0.4675	-0.639417	-0.651429	-0.4645	1.2585	-1.7834		0.54975	-0.189	0.07	-1.83414	-0.228667	-3.066	-0.39025		0.33075	-1.3165		0.049	-0.70175	-1.56725	0.062	0.1385	0.872	-0.354625	-0.779167	-0.82525	-0.550167
TCGA-A2-A0CS-01	-1.65775	-0.845333	-1.23736	-1.64117	0.6058	-1.4006		-0.294375	-0.98125	-1.45231	-1.20213	-0.349333	-2.60433	-1.43344		-0.48375	-1.2155		-0.2935	-1.035	-1.24525	-1.44675	-0.9645	-0.67475	-0.531	-1.38733	-0.8455	-0.7945
TCGA-A2-A0EO-01	-1.136	-1.02008	-1.45557	-0.728167	1.0274	-0.5637		1.03275	-0.615	-1.61844	-1.63112	-0.936833	-1.979	-1.25156		0.1705	-0.866875		-0.63	-1.1715	-1.3615	-1.4145	-1.3485	0.4875	-0.884625	-1.47833	-0.78875	-0.0831667
TCGA-A2-A0CQ-01	-1.41475	-0.585667	-1.35693	-1.046	0.3376	-0.4496		0.445875	3.717	-1.302	-1.78238	-1.9955	-2.35533	-1.34531		0.322	-1.48		-0.215	-0.505	-2.003	-0.83075	-0.506	0.2985	-0.810875	-1.4325	-0.5705	0.149833
TCGA-A2-A0EN-01	-0.68775	-0.84175	-0.823286	-0.484333	1.1338	-0.8458		0.719125	-2.375	-0.97875	-1.8125	0.541833	-2.5785	-1.16987		-0.37475	-0.167		-0.474	-1.2045	-0.8555	-1.04725	-0.864	0.528	-0.844875	-1.85583	-0.80625	-0.7705
TCGA-AO-A12A-01	-1.07	-1.10275	-1.18443	-0.6455	1.3225	-0.8712		0.6355	-1.114	-0.674875	-2.26938	-0.183333	-1.28917	-0.1735		-0.22225	-0.98325		-0.212	-1.548	-0.67225	-1.1495	-0.8495	0.58275	-0.059375	-1.1295	-0.40625	0.191333
TCGA-A2-A0CP-01	-1.438	-1.2125	-1.24743	-1.11583	0.0929	-0.6403		0.663	2.661	-1.25575	-0.968286	-0.979667	-2.16933	-0.87175		-1.071	-0.457625		-0.9365	-1.2955	-0.83275	-1.7025	-1.317	-0.1115	-0.770375	-1.53217	-0.627	-0.923833
TCGA-AO-A126-01	-1.3475	-0.556	-1.41257	-0.818333	-0.0555	-0.1437		0.65825	1.95175	-0.495312	-1.21663	-0.688167	-2.55783	-1.20531		-0.36875	-0.736375		-0.4925	-1.3735	-1.23375	-1.361	-0.9545	0.2395	-0.891125	-1.70567	-1.199	0.6045
TCGA-AO-A125-01	-2.196	-1.27792	-2.04571	-0.870833	1.5826	-0.6899		0.157125	1.4285	-1.51131	-1.77325	-1.00817	-1.38467	-1.72856		-0.716	-2.37387		-0.8105	-1.47025	-0.53775	-1.54875	-1.1905	-0.11875	-1.02012	-1.587	-1.1265	0.820667
TCGA-A2-A0EM-01	-1.03275	-0.85025	-1.1985	-1.19933	0.5219	-1.1238		-0.182125	-1.89867	-0.978125	-1.3725	-0.0683333	-2.64883	-1.20956		-0.541	-0.8215		-0.697	-1.4805	-0.54425	-0.982	-1.059	0.5085	-0.445125	-1.36017	-1.05525	-0.0483333
TCGA-A2-A04N-01	-2.3165	-1.27308	-1.81564	-2.073	-0.3978	-1.2886		0.14925	0.9015	-2.02113	-0.79325	-1.07817	-2.2485	-2.0625		-2.09175	-1.40738		-1.48	-0.86075	0.01475	-2.02	-1.658	-1.35525	-0.626	-1.1055	-0.4395	-1.22783
TCGA-AQ-A04L-01	-1.53725	-1.33958	-1.5275	-0.3745	0.7856	0.0234		1.55675	-0.9915	-1.544	-0.769	-1.38417	-2.58033	-1.70931		-0.72375	-0.925625		-1.1655	-1.12425	-1.24875	-1.25925	-0.9625	0.162	-0.7995	-1.67967	-0.0595	0.331667
TCGA-B6-A0IO-01	-0.7285	-0.6025	-0.904214	-0.8895	0.3343	-0.52		0.838375	2.15125	-0.746875	-1.98857	0.707667	-2.26	-0.865812		-0.69025	-1.01725		-0.558	-1.08225	-0.11225	-1.09775	-0.849	0.722	-0.354	-1.44767	-0.143	-0.00333333
TCGA-B6-A0IP-01	-0.83375	-0.510417	-1.1965	-0.960833	-0.3867	-0.5875		0.429875	-0.30625	-0.924813	-2.19188	-0.5365	-1.57433	-1.4465		0.03675	-0.975		-0.7165	-1.37	-0.66575	-1.3515	-1.236	0.77025	-0.687	-1.30567	-0.4785	0.197
TCGA-B6-A0WZ-01	-1.41	-0.299583	-1.41093	0.661	2.7431	-0.9579		0.509125	-1.36675	-0.487125	-2.0135	-1.09517	-2.34217	-0.483063		0.30175	-1.07325		-0.001	-1.539	-1.791	-1.07375	-0.897	-0.194	-1.53475	-1.16067	-1.78125	0.246667
TCGA-B6-A0I5-01	-2.3415	-0.872167	-1.88093	-0.8475	2.0374	-0.7895		1.001	1.10975	-1.05275	-1.45825	-1.19733	-1.42183	-0.718938		-0.531	-1.128		-0.5365	-1.218	-1.66575	-1.753	-1.3255	-0.56325	-0.5315	-1.303	-0.79525	-0.3805
TCGA-B6-A0RV-01	-0.88375	-0.638417	-1.02643	-0.411167	1.1359	-0.889		0.59575	-0.11775	-0.70225	-1.12186	-0.941333	-2.39867	-1.49362		-0.31375	-1.53563		-0.6445	0.2225	-0.395	-1.73025	-1.5945	0.45325	-0.658375	-1.54517	-0.74775	-0.324333
TCGA-B6-A0RO-01	-0.902	-1.19467	-1.13364	-0.982667	-0.1512	-0.886		0.814	-1.151	-1.56194	-1.177	-0.214167	-2.56133	-1.14863		0.017	-1.73838		-0.5895	-1.691	-0.70075	-0.721	-0.6045	1.2445	-0.82925	-1.11217	-0.647	-0.900167
TCGA-B6-A0RN-01	-1.11975	-1.44367	-1.37971	-1.11317	0.013	-0.9158		-0.09075	0.3615	-1.04275	-1.54688	-1.311	-2.23883	-0.872313		-0.6745	-0.95275		-0.916	-0.95825	-0.61075	-1.21675	-0.946	0.1765	-0.795875	-1.406	-0.53275	-1.2005
TCGA-B6-A0WT-01	-0.8595	-0.813833	-0.8305	-0.961667	0.1952	-0.5347		0.482375	-1.2955	-0.463187	-1.49325	0.527333	-1.944	-0.480312		-0.38225	-0.808125		-0.211	-1.0385	-0.3205	-1.1895	-1.0595	0.54725	-0.510125	-0.755	0.39625	-0.0685
TCGA-B6-A0IA-01	-2.02425	-1.01267	-1.70471	-1.402	0.2674	-0.7793		1.02588	-2.05125	-1.2255	-0.8135	-1.94183	-2.71467	-0.889813		-0.75625	-1.808		-0.876	-0.9845	-1.92575	-1.571	-1.1335	-0.4105	-0.513625	-1.588	-1.076	-1.06083
TCGA-B6-A0RI-01	-0.5915	-0.555917	-0.646214	0.102	1.8761	-0.7129		0.292125	-1.34225	-0.232625	0.205125	-1.177	-3.8996	-0.54675		0.0885	-0.616625		-0.364	-1.26725	-0.62875	-0.62725	-0.404	0.756	-0.4005	-1.12817	-0.34175	0.1025
TCGA-A1-A0SE-01	-0.493	-0.753	-0.8175	-0.2185	0.8372	-0.2607		0.7455	0.76175	-0.371188	-1.99	-0.656167	-2.3965	-1.23287		-0.0245	-1.10375		-0.533	-1.40625	-1.00475	-0.5765	-0.37	0.72075	-1.07137	-0.634167	-0.42975	-0.233333
TCGA-A2-A0EX-01	-1.64325	-1.16008	-1.94771	-0.888333	1.1101	-0.9029		0.84975	-1.37725	-1.18044	-1.23683	-0.575667	-2.79483	-1.53713		-0.69	-1.59038		-1.1665	-0.92075	-0.483	-1.325	-1.223	0.38875	-0.884875	-1.52983	-0.99275	-0.153167
TCGA-AO-A0JJ-01	-0.954	-0.761583	-1.34257	-0.581167	-0.7959	-0.3218		1.25188	0.46775	-1.0605	-1.71529	-1.131	-2.31333	-1.61056		-0.1045	-1.06313		-0.7655	-0.97075	-1.441	-0.943	-0.7985	0.821	-1.13813	-1.047	-0.715	0.0221667
TCGA-E2-A105-01	-0.40125	-0.815333	-0.701571	-0.955167	0.4425	-1.2985		0.671125	0.09225	-0.512188	-1.11775	-1.3055	0.278167	0.629812		0.017	-1.244		-0.107	-0.65125	-1.3535	-0.62925	-0.4375	0.6045	-0.53425	-0.2325	0.12575	-0.0861667
TCGA-A1-A0SD-01	-1.73225	-1.3575	-1.76893	-1.92483	-0.2086	-1.6443		0.0415	0.82725	-1.88462	-0.79775	-0.322167	-2.09767	-1.22037		-1.68725	-1.29325		-1.449	-1.00725	-0.54325	-1.7035	-1.105	-0.27725	-1.01625	-0.658667	-0.42675	-0.613333
TCGA-A1-A0SH-01	-0.61875	-0.869667	-0.787929	-0.3875	1.1035	-0.7322		0.2205	0.25025	-0.45025	-1.13413	0.650667	-1.52467	-0.798063		-0.303	-0.137375		-0.343	-1.219	-0.5145	-0.71475	-0.547	0.76025	-1.03788	-0.973667	-0.51675	-0.215833
TCGA-A1-A0SJ-01	-0.75825	-0.7105	-0.962357	-0.835333	0.5258	-1.2506		0.449375	-0.78725	-1.04225	-0.942125	-0.5045	-1.904	-0.0563125		-0.3835	-1.01375		-0.442	-0.805	-0.99875	-1.10175	-0.9765	0.705	-0.31	-0.597667	0.073	-0.962333
TCGA-A8-A06P-01	-1.034	-1.01975	-1.08579	-0.951	0.3702	-0.7641		0.914875	-0.91875	-1.27331	-1.151	-1.56033	-2.85717	-1.35587		-0.3495	-0.764		-0.9025	-1.32625	-0.53675	-1.175	-0.778	0.63	-0.823625	-1.59033	-0.72075	-0.560667
TCGA-A8-A06T-01	-1.05725	-0.77125	-0.876571	-0.4245	0.3732	0.0448		0.49325	0.39975	-0.762687	-1.33813	0.670833	-2.57367	-1.49519		-1.1745	-1.53225		-0.57	-0.91675	-1.4745	-0.3785	-0.3795	0.95225	-1.84625	-0.569167	0.60825	-0.1155
TCGA-A8-A06Y-01	-1.80175	-1.19833	-1.65993	-0.648833	-0.6971	0.1889		1.103	-1.79475	-2.10331	-1.26662	0.8155	-1.11833	-1.64		-0.829	-1.8195		-0.459	-1.62525	-0.936	-1.45575	-1.154	-0.15175	-0.476375	-1.82533	-0.835	-0.472333
TCGA-A8-A07E-01	-0.18925	-0.1265	-0.250429	-0.163	0.8734	-0.1312		0.936375	1.19425	-0.299125	-0.941	0.917667	-2.59183	-0.02775		0.1345	0.17825		0.088	-1.6055	-0.93275	-1.6545	-1.5375	0.504	-0.553875	-1.4055	-1.28725	-0.725167
TCGA-A8-A07F-01	-0.78175	-0.73375	-0.773786	-0.943	0.3494	-1.0824		0.469875	0.026	-0.166	-1.48675	1.674	-2.6515	-0.990437		0.14775	-0.878625		0.324	-1.04025	-0.2585	-0.615	-0.465	0.97375	-1.28375	-1.21133	-0.73225	-0.293333
TCGA-A8-A07G-01	-0.759	-0.895417	-0.621143	-0.7265	0.3085	-0.3718		0.587375	0.71325	-0.856563	-1.6205	-0.0015	-2.04633	-1.14806		-1.0545	-0.513875		-0.71	-1.736	-1.06825	-1.16125	-1.037	0.636	-1.453	-0.798333	-0.98325	-0.191667
TCGA-A8-A07J-01	0.14975	-0.83225	-0.478071	-0.065	-0.3002	0.2672		0.5705	-2.1465	-0.811937	-1.68825	-1.05767	-3.03533	-1.0455		0.15475	-0.56775		-0.421	-1.417	-1.1315	-0.86025	-0.5175	1.3715	-0.957875	-1.2295	-0.6985	-0.0916667
TCGA-A8-A07P-01	-0.27325	-0.647	-0.703143	-0.223167	1.0085	-0.9246		0.233375	1.06225	-0.258688	-0.97475	-0.7535	-2.76767	-1.26231		0.26125	-1.42437		-0.326	0.27925	-1.3245	0.40775	0.381	1.43775	-1.847	-1.00167	0.01525	0.2615
TCGA-A8-A083-01	-1.16675	-1.47983	-1.44636	-1.63517	-1.2609	-1.5754		0.055125	2.219	-1.14825	-1.21171	-2.10967	-4.3348	-2.07088		-0.026	-2.1325		-0.7335	-0.8425	-0.10425	-0.963	-0.6215	0.86825	-0.417375	-1.2465	-0.22475	0.584667
TCGA-A8-A086-01	-0.632	-0.58875	-0.770214	-0.901	0.1148	-1.4262		-0.136125	1.1045	-0.722938	-1.18813	-0.9965	-2.72617	-0.956375		-0.2075	-0.740125		-0.634	-0.73375	-1.33875	-0.43275	-0.33	0.83525	-1.44312	-1.32933	-0.86475	-0.206
TCGA-A8-A08A-01	-1.24725	-1.24792	-1.33507	-0.0618333	1.8138	-0.688		-0.074125	-1.928	-1.07838	-1.385	-0.796667	-3.15767	-0.9455		-0.2115	-1.46925		-0.711	-1.516	-0.9175	-1.1555	-1.06	0.8765	-0.94125	-1.21333	-0.6575	0.129667
TCGA-A8-A08C-01	-1.44375	-1.72242	-1.61586	-1.2385	0.1453	-1.3636		-0.19625	-1.39975	-1.16256	-2.29062	-1.2035	-2.26817	-1.64944		-0.25025	-1.706		-0.8815	-1.35625	-0.603	-1.39425	-1.117	0.7135	-1.09888	-0.947167	-0.46075	0.0695
TCGA-A8-A08O-01	-0.41775	-0.421583	-0.508643	-1.00883	-0.5733	-1.0072		0.399625	-0.96275	-0.383875	-1.38875	-0.787	-2.014	-0.934		-0.58825	-0.540375		-0.623	-1.244	-0.75025	-0.8685	-0.7805	1.69025	-0.668875	-1.34217	-0.6995	0.039
TCGA-A8-A08T-01	-1.04975	-1.10192	-1.29329	-0.785	-0.154	-0.5907		0.418125	0.922	-0.729875	-2.15	-0.394	-3.23533	-1.37375		-0.21025	-1.01737		-0.491	-1.81325	-1.17125	-1.3545	-1.1225	1.1755	-0.8555	-0.880833	-0.4825	0.0948333
TCGA-A8-A08Z-01	0.1035	-0.627333	-0.242429	-0.198333	-0.0923	0.0056		0.1115	0.6935	-0.366625	-1.1695	-0.622	-2.44083	-0.375375		0.131	-0.127		-0.107	-1.29125	-0.26825	-1.165	-0.9825	0.9215	-0.549625	-1.49	0.21075	-0.431833
TCGA-A8-A090-01	-0.7255	-0.606917	-0.616071	-0.318167	-0.2218	0.1784		0.860375	-1.809	-1.08181	-0.94975	-1.17917	-3.119	-1.70875		-0.50025	-1.08038		-0.8785	-1.13825	-0.65625	-0.014	-0.0515	0.4995	-0.948625	-0.889333	-0.1835	-0.461333
TCGA-A8-A091-01	-0.939	-0.967333	-1.51607	-1.094	-0.5229	-0.8555		0.298625	1.96175	-1.32337	0.121375	-0.613333	-3.053	-1.59238		-0.26575	-1.57713		-0.806	-1.35025	-0.60375	-1.2075	-0.8635	0.72275	-0.233625	-1.2885	-0.96075	0.560167
TCGA-A8-A093-01	-1.173	-1.07867	-1.245	-0.685833	-0.1917	-0.0948		0.301125	-2.207	-0.961875	-1.98338	-0.578667	-3.2538	-1.3095		-0.129	-1.20425		-0.6245	-0.89825	-0.261	-0.87325	-0.7045	0.61375	-0.60825	-1.48567	-1.5795	-0.1365
TCGA-A8-A099-01	-0.6525	-1.43808	-1.01471	-0.334667	-1.0456	-0.0676		0.724875	2.35	-0.9685	-1.41162	-1.2235	-3.1054	-1.74381		0.369	-1.2595		-0.482	-0.939	-0.33325	-0.461	-0.137	1.088	-1.17975	-0.407167	0.29425	0.107
TCGA-A8-A09A-01	-0.222	-0.981167	-0.751643	-0.9965	-0.4572	-1.0505		0.768625	0.0235	-0.287313	-1.35312	0.386167	-1.53867	-0.324125		0.05675	-0.633875		0.0165	-0.44675	-0.64675	-0.1615	-0.093	1.01225	-0.0955	-1.26583	-0.4125	-0.0321667
TCGA-A8-A09B-01	-0.71725	-0.946083	-0.800929	-0.539833	1.0684	-0.7275		0.106625	2.94325	-0.360687	-1.73188	0.196	-0.971	-0.1995		-0.5275	-1.21375		-0.2065	-0.74425	-0.1555	-0.5975	-0.4155	0.558	-1.15187	-1.184	-0.549	-0.211833
TCGA-A8-A09T-01	-0.5165	-0.668667	-0.707714	-0.459	1.033	-0.7769		-0.112625	-0.05475	-0.714562	-1.0345	-1.43833	-2.759	-0.893813		-0.0845	-1.29987		-0.5015	-0.958	-1.352	-0.50825	-0.454	0.49075	-0.898625	-1.204	-0.0475	-0.5135
TCGA-A8-A09V-01	-0.85425	-1.03	-1.07357	-1.20367	0.3325	-1.633		-0.26025	-0.31325	-1.16881	-1.19837	-1.287	-2.87117	-1.80387		-0.27175	-1.26963		-0.6925	-0.79	-0.11	-1.349	-1.131	0.45525	-0.719375	-1.33817	0.01775	0.0913333
TCGA-A8-A0A1-01	-0.095	-0.4205	-0.541	-0.0571667	1.4711	-0.436		0.59825	-1.56475	-0.908188	0.991625	-1.1305	-2.4425	-1.11681		0.782	-0.578125		-0.1805	-1.062	-0.5565	-1.139	-0.92	1.2225	-0.453375	-1.1525	0.01725	0.564333
TCGA-A8-A0A2-01	-1.08075	-0.832083	-1.14807	-0.4895	0.863	0.041		0.39875	1.857	-0.91325	-1.39738	0.4955	-2.4385	-1.53256		-0.75475	-1.08937		-0.5285	-0.6125	-0.4555	-1.14425	-0.9025	0.60425	-1.163	-0.837	-0.13425	-0.576167
TCGA-A8-A0A4-01	-1.3835	-0.950167	-1.31407	-0.671167	0.683	-0.7709		0.63125	0.5855	-0.766563	-0.741875	-0.278333	-1.41283	-1.58106		0.30125	-0.781375		-0.224	-0.7765	-0.8025	-0.91075	-0.659	0.8255	-0.947875	-1.31483	-0.36825	-0.534333
TCGA-A8-A0A6-01	-0.61725	-0.867833	-0.8555	-0.681167	-0.3148	-0.5247		0.5905	1.87275	-0.954187	-1.78737	0.0703333	-1.494	-0.542312		-0.41575	-1.0155		-0.656	-1.61025	-0.73025	-1.14275	-0.965	0.74825	-0.4215	-1.04683	-0.51625	-0.171167
TCGA-A8-A0AD-01	-0.6415	-0.547417	-0.726857	-0.7445	-0.0507	-0.5455		-0.122125	0.37525	-0.843875	-1.18125	-0.285667	-3.166	-1.11425		0.307	-0.63625		-0.4665	-1.58625	-1.206	-0.62975	-0.3405	0.04325	-1.20175	-1.33433	0.01875	0.114833
TCGA-AN-A03X-01	-0.962	-0.8825	-1.125	-0.471167	0.7862	-0.5804		0.383125	0.2555	-1.23775	-0.930375	-0.479167	-2.4685	-1.052		-0.92775	-0.785375		-0.9235	-1.169	-0.97125	-0.714	-0.5895	0.57	-1.29875	-0.541833	-0.624	-0.5415
TCGA-AN-A046-01	-1.04825	-1.39367	-1.38286	0.0808333	1.5644	-0.0623		0.834	0.80825	-0.71925	-0.483571	-1.84183	-3.40567	-1.27444		0.51975	-1.16025		-0.5885	-1.3665	-1.39325	-1.06475	-0.9075	0.8205	-0.916	-0.908667	-0.1695	0.375
TCGA-AN-A04A-01	-1.113	-1.32217	-1.36571	-0.885	0.0939	-0.9085		0.526375	0.83475	-0.752125	-0.967429	-1.24033	-0.2295	-0.27825		-0.55325	-0.79		-0.864	-0.69875	-1.404	-1.36175	-1.258	0.4605	-0.8155	-1.45733	-0.50425	-0.575167
TCGA-AN-A0FD-01	-1.27275	-1.08658	-1.61943	-1.27533	0.5605	-1.3154		0.889	-1.65	-0.79325	-1.65443	0.123667	-3.96783	0.239125		-0.10225	-0.854875		-0.5665	0.4995	-0.95025	-1.74175	-1.7965	0.956	-0.235875	-1.62867	-1.44075	-0.427
TCGA-AN-A0FN-01	-1.22275	-0.611833	-1.2795	-1.28	0.0096	-0.5445		0.968	-0.83275	-1.08419	-1.38471	0.156	-2.74967	-0.806		-0.8585	-0.24175		-0.4305	-1.1295	-1.2415	-1.57125	-1.45	0.285	-0.51075	-1.50683	-0.929	0.278833
TCGA-AN-A0FS-01	-1.31275	-1.05675	-1.63364	-1.7	-0.962	-1.159		0.82725	-0.6985	-1.4485	-1.4355	-0.570833	-1.584	-1.6955		-0.04275	-0.8665		-0.766	-0.7155	-0.347	-1.45525	-1.3345	0.58725	-0.475375	-1.15283	-1.49275	0.241667
TCGA-AN-A0FT-01	-2.2185	-0.889167	-1.72843	-1.68083	-0.6418	-0.6319		1.25325	-1.2675	-1.11437	-1.56763	-1.65567	-2.22717	-0.197063		-0.116	-0.867		-0.245	-0.58325	-2.25225	-0.9965	-0.871	-0.2605	0.129625	-2.0505	-1.367	-0.266333
TCGA-AN-A0FW-01	-0.72575	-0.457833	-0.719857	-0.905167	0.2773	-1.0557		0.87525	-0.38125	-0.702063	-1.26083	-1.46717	-2.466	-1.05381		0.12825	-1.175		-0.584	0.3135	-0.87675	-1.463	-0.9135	0.5915	0.43475	-1.5155	-1.12825	-0.255833
TCGA-AN-A0FZ-01	-1.14525	-0.462917	-1.15493	-1.24233	0.9248	-1.6616		0.281875	3.135	-1.33181	-1.26212	-0.276167	-3.227	-1.06381		-0.89075	-1.51263		-0.824	-1.0115	-0.7165	-0.77325	-0.542	-0.41925	0.185	-0.8305	-1.4795	-0.277
TCGA-AN-A0XL-01	-0.584	-0.804667	-0.702571	-0.484667	0.613	-0.3326		0.558	1.94	-0.9815	-0.824625	-0.802667	-1.4605	-1.685		-0.09125	-0.482125		-0.397	-0.4655	-0.573	-0.54425	-0.4405	0.404	-0.909875	-1.56583	-0.448	0.0513333
TCGA-AN-A0XN-01	-0.665	-0.894833	-0.811786	-0.0831667	0.5637	0.3804		0.90825	-1.9795	-0.928312	-1.29737	-1.25633	-2.2105	-1.00762		-0.92225	-0.323		-1.0165	-0.98375	-0.138	-1.20825	-1.0895	0.6335	-0.789125	-1.24433	-0.28075	-0.3985
TCGA-AN-A0XO-01	-1.312	-1.03025	-1.27657	-0.856333	-0.3121	-0.3942		0.5115	-2.14025	-0.971938	-1.74875	-0.7555	-1.61367	-0.882188		-0.16875	-1.05038		-0.766	-1.215	-0.645	-1.27475	-1.119	0.24575	-0.312625	-0.6025	-0.08875	-0.6505
TCGA-AN-A0XP-01	-1.31825	-0.644417	-1.06486	-0.909667	0.2921	-0.5883		0.503375	-1.407	-0.960375	-1.92938	0.0131667	-2.62417	-1.17369		-0.012	-0.723375		-0.2505	-0.89625	-1.48575	-0.73875	-0.459	0.541	-1.40512	-1.02117	-0.27975	0.0035
TCGA-AN-A0XS-01	-1.19375	-0.751917	-1.22043	-1.24567	-0.1787	-0.9408		0.21475	0.41525	-1.14519	-1.5145	-1.41017	-2.35733	-1.69037		-0.9325	-1.06913		-1.107	-0.89025	-1.175	-1.30475	-1.0035	0.37375	-1.174	-1.414	-0.604	0.146667
TCGA-AN-A0XT-01	-1.494	-1.02808	-1.17914	-1.31117	0.2763	-1.5966		0.058375	2.82625	-0.472562	-1.02812	-0.9695	-2.7415	-1.4865		0.12425	-1.067		-0.228	-1.904	-0.44875	-1.99525	-1.687	0.46	0.346875	-1.21717	-1.3095	-0.4285
TCGA-AN-A0XV-01	-0.9565	-0.849333	-1.1125	-0.516333	-0.1446	0.1719		0.694	1.4135	-1.01281	-1.09025	-0.0421667	-2.70267	-1.39994		-0.20225	-0.993375		-0.526	-1.51625	-0.38275	-1.26175	-1.1225	0.41925	-0.69125	-1.15783	0.1155	0.452333
TCGA-AR-A0TW-01	-1.386	-1.346	-1.32957	-0.774333	0.454	-0.5216		0.802625	0.817	-1.12925	-0.716375	-0.544833	-3.11467	-1.30619		0.255	-1.56862		-0.4275	-0.3685	-1.243	-0.62025	-0.556	0.88225	-0.424875	-0.375833	-0.46375	-0.442167
TCGA-AR-A1AK-01	-0.52375	-0.214	-0.613357	-0.417333	0.8328	-0.4055		1.02513	3.248	-0.805562	-1.87912	-1.66083	-2.1115	-1.69325		-0.63075	-0.748375		-0.6	-0.83275	-0.6285	-0.2145	-0.0805	0.2905	-1.04113	-1.251	-0.37	-0.0101667
TCGA-AR-A1AL-01	-0.89425	-1.14725	-0.982429	0.393167	2.0774	-0.9049		1.39125	-0.8045	-0.9285	1.05537	-1.46867	-4.62683	-1.27862		-0.533	-0.654875		-0.95	-2.16075	-0.493	-1.64925	-1.1595	0.29725	1.11375	-1.368	-0.5515	0.224833
TCGA-AR-A1AN-01	-0.226	-1.01517	-1.03029	-0.138167	1.2511	-0.902		0.14775	-0.81225	-0.318312	-1.46457	-0.579167	-3.28267	-0.979375		0.39725	-0.267875		-0.3885	-1.2835	-0.14275	-0.1875	-0.2	1.43575	-0.944125	-1.551	-0.12325	0.5325
TCGA-AR-A1AP-01	-0.2	-0.86575	-0.6605	-0.265167	-0.2257	-0.2908		0.585375	3.00125	-1.09369	-1.17957	-0.686833	-2.678	-0.059375		-0.216	-1.0335		-0.412	-1.3565	-0.0635	-1.214	-1.034	0.99425	-0.328	-1.131	0.1305	-0.674
TCGA-AR-A1AS-01	0.40775	-0.952417	-0.389429	0.34	0.8336	-0.2771		0.4595	-1.77475	0.234563	-1.90586	-1.0155	-4.6502	0.811562		0.98025	-0.812375		0.216	-1.59875	-1.182	0.69625	0.665	1.8175	-0.759125	-1.69117	-0.04125	0.492
TCGA-AR-A1AU-01	-0.41375	-0.91075	-1.10164	0.0085	1.5378	-0.4837		1.2495	0.74875	-0.973938	-1.592	-1.63917	-1.915	0.467313		-0.18275	-0.81		-0.8605	-1.7255	-0.6495	-1.00125	-0.746	0.88525	-0.99825	-1.32317	-0.54675	0.367167
TCGA-AR-A1AW-01	-0.54325	-0.627667	-0.6445	0.227167	1.8374	-0.7557		0.196375	0.74275	-0.726313	-1.71812	-0.439667	-3.7242	-1.42613		-0.38875	-1.20538		-0.5725	-1.42	-0.55675	-0.4745	-0.461	1.095	-0.711375	-1.3245	0.37075	-0.0171667
TCGA-AR-A1AX-01	-0.81125	-0.889083	-1.29257	-0.532667	-0.1494	-0.4977		0.983375	-0.60725	-0.926813	-1.0295	-0.855833	-3.0965	-1.44444		-0.659	-1.39463		-1.2585	-1.27875	-0.21475	-1.84725	-1.778	0.8475	-1.09175	-1.23617	-0.31275	-0.1355
TCGA-BH-A0AZ-01	-0.3925	-1.09092	-0.833357	0.750667	1.935	-0.8732		0.8025	-0.261	-0.180625	-2.1595	-0.0823333	-4.105	-0.516625		0.00375	-0.295		-0.106	-1.276	-1.401	-0.03225	0.275	1.4105	-0.58	-1.44683	-0.04125	0.801
TCGA-BH-A0B0-01	-0.969	-1.24092	-1.28721	-0.5135	0.4345	-0.3036		0.361	-0.19125	-0.78525	-1.89857	-0.740333	-3.69933	-0.99275		0.49675	-0.435625		-0.092	-1.56525	-1.934	-1.34825	-1.146	0.6375	-0.67325	-1.7515	-0.26	-0.607667
TCGA-BH-A0BM-01	-1.99575	-1.3505	-1.89893	-1.41917	-0.6419	-0.7594		0.923375	-1.23975	-1.12775	-1.76775	-0.598667	-1.13817	-1.32919		-0.3825	-0.5875		-0.6515	-1.155	-1.54525	-1.69375	-1.435	0.103	-0.798	-1.24283	-1.5495	0.1685
TCGA-BH-A0BO-01	-0.5625	-0.914917	-0.492214	-0.508167	0.1293	-0.3653		0.702125	-1.2755	-1.08187	-1.00038	1.38383	-0.810667	-0.531563		0.33075	0.813875		0.1975	-1.21225	-0.2535	-1.42325	-1.1345	0.28475	-0.968625	-1.37333	-0.6895	0.005
TCGA-BH-A0BP-01	-1.00025	-0.925417	-0.998571	-1.14117	-0.5418	-0.9027		1.10888	-0.22325	-0.981812	-1.5445	0.124167	-2.7205	-0.967		-0.5985	-0.237875		-0.429	-1.56625	-0.993	-1.86125	-1.6145	-0.10525	-0.834625	-1.46133	-0.73775	-0.547167
TCGA-BH-A0BQ-01	-0.51575	-1.36717	-0.945071	-0.672667	0.2818	-0.6751		0.355875	-0.11925	-0.792063	-2.01929	-1.42233	-2.6915	-0.992938		-0.141	-0.84475		-0.6295	-1.882	-1.20825	-0.921	-0.7665	0.4605	-0.758	-0.758167	-0.32925	-0.311667
TCGA-BH-A0BR-01	-1.0895	-0.7705	-0.7465	-0.994167	-0.343	-0.4432		0.307	-1.39825	-1.09375	-2.0545	-0.177333	-3.21317	-0.254688		-0.7725	-0.349875		-0.497	-1.453	-0.61	-1.43425	-1.1625	-0.089	-0.765	-0.603667	-0.72	-1.07817
TCGA-BH-A0BS-01	-1.662	-1.03175	-1.46529	-1.57533	-0.4083	-1.4745		0.232875	-1.909	-0.263625	1.40688	-0.948833	-2.47417	-1.38844		-0.925	-1.27713		-0.501	-1.0295	-1.68125	-0.8135	-0.5735	0.2125	0.09525	-2.07267	-1.26725	-0.342
TCGA-BH-A0BT-01	-0.6205	-0.637833	-0.855	-0.326167	0.5118	-0.2059		0.27275	2.814	-0.590125	-2.12075	0.555667	-2.18083	-0.301125		0.1955	-1.4125		-0.192	-1.83	-1.2065	-0.47825	-0.1915	0.7945	-1.02087	-1.1185	-0.717	0.534333
TCGA-BH-A0C1-01	-1.56375	-0.861917	-1.39493	-0.705333	1.2793	-0.972		0.600375	-1.943	-0.964938	0.90975	-1.15617	-3.324	-1.51662		-1.27	-1.22925		-1.275	-2.30275	-0.529	-1.42075	-1.1995	0.17925	-0.514125	-1.54017	-1.12475	-0.318667
TCGA-BH-A0DE-01	-1.03425	-0.751833	-0.971	-0.897667	0.072	-0.364		0.983125	1.00825	-1.39425	-2.105	-0.2195	-2.70067	-0.703688		-0.526	-0.07675		-0.541	-1.167	-0.882	-0.568	-0.471	0.39375	-0.540125	-0.464	-0.62725	0.311
TCGA-BH-A0DG-01	-1.1355	-0.74225	-0.985286	-1.29867	-0.2621	-1.07		0.487875	2.08625	-1.22188	-1.99525	-0.3925	-2.46067	-1.28181		-0.80425	-0.848125		-0.6385	1.889	-1.15625	-1.595	-1.2615	0.667	-0.68625	-0.713167	-0.48075	0.0771667
TCGA-BH-A0DI-01	-0.30625	-0.777083	-0.798	-0.498667	-0.4645	-0.5528		0.337	2.34825	-0.529	-1.70188	-0.1455	-2.08133	-0.306063		-0.32225	-0.178125		-0.334	-1.321	-0.91	-1.1135	-0.6565	1.49925	-1.09025	-1.09783	-0.1775	0.472
TCGA-BH-A0DO-01	-1.26875	-1.33508	-1.46443	-0.628167	0.8417	-0.9242		1.0675	1.11625	-1.261	-2.0415	-0.224	-2.78017	-1.429		0.02275	-1.25713		-0.4685	-1.56025	-0.64525	-1.369	-1.0795	1.053	-0.603375	-1.62067	-0.20325	0.494333
TCGA-BH-A0DT-01	-1.69125	-0.959667	-1.54171	-0.9255	1.185	-0.775		1.071	0.1435	-1.44831	-2.07987	-0.987167	-2.1768	-0.934688		-1.13275	-1.03038		-1.209	-1.4605	-0.1455	-1.82375	-1.461	-0.17275	-0.415625	-1.43517	-0.9405	-0.242833
TCGA-BH-A0DX-01	-0.79425	-0.7315	-0.7335	-0.352833	0.7706	0.1555		1.22225	-1.59775	-1.33531	-1.35575	0.745833	-2.45483	-1.19294		-0.2865	-0.3375		-0.366	-1.64975	-0.6595	-1.321	-1.0595	0.07825	-0.320625	-1.5205	-1.05575	-0.49
TCGA-BH-A0E9-01	-0.56275	-1.961	-1.20714	-0.8	0.564	-1.1355		0.307	-0.51325	-0.831063	-1.56625	-0.002	-1.99733	-1.79062		0.34575	-0.824625		-0.159	-1.26475	-0.15875	-1.00125	-0.4995	0.4805	-0.438375	-1.14983	-0.23375	-0.151167
TCGA-BH-A0EI-01	-0.8495	-1.275	-1.05329	-1.06717	-0.1175	-0.969		0.7175	0.392	-0.730875	-2.11863	-0.220333	-3.44925	-1.031		-0.336	-0.612875		-0.3595	-1.4135	-1.22725	-0.6635	-0.6665	0.589	-1.08737	-1.0735	-0.849	-0.7305
TCGA-BH-A0H3-01	-1.3055	-0.63375	-1.08243	-0.7595	1.3315	-0.5341		0.83475	-0.42525	-0.382625	-1.86888	-0.543167	-3.29483	-0.863625		-0.2245	-0.290125		-0.0555	-1.16325	-2.153	-1.32575	-1.067	-0.17375	-0.55625	-1.32817	-0.57475	0.1305
TCGA-BH-A0H5-01	-1.67275	-0.827167	-1.51657	-0.890333	0.3967	-0.2961		0.911125	-0.76325	-1.30331	-1.61363	-1.39767	-2.2615	-1.98256		-1.43875	-1.31262		-1.318	-1.1045	-0.28525	-1.664	-1.3795	-0.00975	-0.580375	-1.57833	-0.6415	-0.343833
TCGA-BH-A0HA-01	-0.62475	-1.17092	-0.977357	-0.928667	-0.0755	-1.0011		0.73375	1.37075	-0.516875	-2.235	-1.31433	-1.9805	-1.16644		-0.448	-0.8275		-0.461	-1.6635	-0.23725	-1.08925	-0.932	0.75625	-0.306375	-1.43933	-0.5255	0.372833
TCGA-BH-A0W4-01	-0.9305	-0.872833	-1.14193	-0.883833	0.4364	-1.0168		0.739625	-1.50675	-0.566625	-1.04563	-1.16733	-1.8265	-1.13025		-0.17675	-0.531		-0.513	-1.02425	-0.772	-1.02725	-0.773	0.443	-1.12025	-1.15267	-0.39075	0.347333
TCGA-BH-A0W5-01	-0.874	-1.44308	-1.03429	-0.679	-0.4384	-0.2702		0.6125	0.60325	-1.21738	-0.913625	-1.02483	-2.19283	-1.92213		-0.60075	-0.829		-0.813	-1.28175	0.267	-1.5605	-1.2085	-0.07025	-0.331125	-1.39467	0.14975	-0.827167
TCGA-BH-A0W7-01	-1.073	-0.638333	-0.876143	-1.02067	0.1751	-0.933		0.918625	-0.0305	-1.07069	-1.18025	-1.00617	-3.212	-1.50906		-0.29875	-0.33925		-0.5215	-1.10775	-0.8295	-1.80525	-1.5575	-0.336	-0.429125	-1.31517	-0.30025	-1.26933
TCGA-BH-A18H-01	-0.23025	-0.862583	-0.693429	-0.431333	0.2236	-0.7567		0.797125	-0.36975	0.0739375	-1.576	0.0396667	-3.7682	-0.349625		1.61025	0.06725		0.62	-0.6495	-1.91	-0.46125	-0.535	1.498	-1.08937	-2.13933	-0.74225	0.551667
TCGA-BH-A18I-01	-0.25825	-0.406917	-0.489857	-0.7155	-0.6293	-0.7596		0.27975	-1.69825	-0.28375	-1.16538	0.1295	-2.25917	-0.774125		-0.0445	0.127		-0.0975	-1.6965	-0.84325	-1.25625	-1.104	0.20625	-0.488625	-0.974833	-0.7125	-0.470667
TCGA-C8-A12N-01	-0.834	-1.18642	-1.17879	-0.8715	0.5913	-0.9255		0.1015	-1.16875	-0.704875	-1.69637	-2.10533	-3.9995	-1.18681		-0.24975	-1.09213		-0.3355	-0.91575	-1.26225	-0.69225	-0.09	0.0885	-1.22588	-1.32433	-0.789	0.400667
TCGA-C8-A12O-01	-1.026	-0.192417	-0.676143	-0.163667	1.5693	0.2333		1.271	-1.0335	-1.43125	-1.52388	-0.922333	-2.35533	-0.318063		-1.2315	-0.573125		-1.027	-1.126	-0.82725	-0.45725	-0.353	0.02875	-0.82525	-0.612333	-0.2005	0.155833
TCGA-C8-A12Y-01	-1.47	-0.613583	-1.01179	-0.6025	1.4608	-0.1475		1.07125	-0.10675	-1.04981	-2.00838	-1.374	-3.32833	-0.805438		-0.54175	-0.879375		-0.652	-1.03	-0.32025	-1.20425	-0.987	-0.1185	-0.800375	-1.5095	-1.34875	-0.951
TCGA-C8-A132-01	-0.66775	-1.15175	-0.829786	-0.947667	-1.0705	-0.6618		0.686125	-1.33075	-0.790312	-2.08312	-0.292167	-2.59833	-0.649		-0.2725	-0.540125		-0.3805	-1.53125	-0.37	-1.22375	-1.0155	0.34125	-0.375375	-0.946833	-0.06325	-0.494
TCGA-C8-A133-01	-1.7925	-1.72483	-1.85871	0.0558333	1.9983	-0.3254		1.85838	0.22025	-1.20575	-1.442	-0.0226667	-2.72133	-1.726		-0.80025	-2.184		-0.8505	-1.16875	-0.955	-1.14975	-0.849	1.39575	-0.962375	-0.813833	-0.1795	-0.00516667
TCGA-C8-A1HI-01	-0.56175	-0.907667	-0.744143	-0.700667	-0.1281	-0.2693		0.472375	-1.14525	-1.40444	-2.0745	-1.21817	-2.80767	-1.42112		0.33875	-1.30475		-0.4695	0.5725	-0.53925	-1.12875	-1.077	0.95575	-0.739	-0.4865	-0.2835	-0.216833
TCGA-D8-A141-01	-0.9185	-0.874083	-0.905786	0.291667	2.0412	-0.4998		0.621875	-2.00925	-0.956187	-1.89712	-1.33333	-4.22167	-1.14606		-0.551	-0.3205		-0.7685	-1.33575	-0.73925	-1.219	-1.006	-0.00925	-0.564	-1.13767	-0.4955	0.0278333
TCGA-E2-A14Q-01	-0.77475	-0.746167	-0.735857	-0.853	0.3847	-0.8584		0.409125	1.59575	-0.549687	-0.553875	0.326833	-1.90983	-0.403813		0.57425	-0.8455		0.087	-1.433	-0.8675	-1.43225	-1.199	0.48775	-0.253	-1.39833	-0.92875	-0.661
TCGA-E2-A14T-01	0.013	0.0736667	0.0581429	-0.0283333	0.8817	0.2503		1.03075	-0.45425	-0.973313	-1.06475	-0.879667	-3.24217	-0.0211875		0.02575	-1.00537		-0.2755	-0.6545	-1.40775	-0.28175	-0.083	0.2805	-0.04875	-1.03783	0.01875	-0.2
TCGA-E2-A14Z-01	-1.58925	-0.898583	-1.37871	-0.8275	-0.8108	-0.2638		0.712	-0.98225	-0.343562	-1.186	-0.276833	-3.055	-1.90106		-1.53175	-1.15712		-0.9115	-0.79525	-0.442	-1.1885	-0.8205	0.00725	-0.491375	-0.929833	-0.24925	-0.572333
TCGA-E2-A153-01	-1.13125	-1.00717	-1.35743	-0.2645	1.5994	-0.6778		0.20125	-1.26375	-0.919312	-1.7435	-1.3005	-4.1185	-0.500375		-0.63675	-0.64625		-0.822	-1.4785	-1.89525	-1.2535	-1.133	0.6975	-1.067	-1.488	-0.8455	-0.0338333
TCGA-E2-A154-01	-0.84625	-1.10592	-1.205	-0.202	1.5153	-0.981		0.01975	0.02975	-1.00687	-1.04412	-1.96633	-3.42317	-1.91706		-0.08275	-1.17287		-0.7935	-1.32125	-0.98975	-0.8415	-0.6285	0.364	-0.147625	-0.969333	-0.232	-0.0855
TCGA-E2-A156-01	-1.35175	-1.173	-1.32221	-0.773667	0.4036	-0.3078		0.266	-0.654	-0.981938	-0.4765	-2.75067	-2.799	-1.88606		-0.30275	-1.94912		-0.9145	-1.00175	-0.68775	-0.61175	-0.2615	0.505	-0.737375	-1.04567	-0.1805	-0.188
TCGA-E2-A15C-01	-1.67425	-1.05975	-1.59429	-1.52733	-0.3715	-0.9261		0.49625	0.88325	-1.37406	-2.494	-0.6035	-2.05117	-1.41119		-0.75875	-0.8765		-0.942	-1.23225	-0.54525	-1.25275	-1.099	0.408	-0.795625	-1.49167	-0.5625	-0.114167
TCGA-E2-A15D-01	-1.24875	-1.45192	-1.3965	-1.115	-0.2847	-0.4651		0.65125	0.28075	-1.41869	-1.91371	-0.761333	-2.8858	-1.03525		-0.31325	-1.1055		-0.766	-1.63775	-0.61975	-1.43325	-1.0325	0.56	-0.5905	-1.1765	-0.29475	0.150333
TCGA-E2-A15F-01	-1.665	-0.46775	-1.21386	-0.2575	1.6098	0.1656		1.25612	1.9995	-1.73788	-0.253125	0.298833	-1.88167	-1.02963		-1.206	-0.659		-0.986	-1.259	-0.65225	-1.13975	-0.882	-0.41025	-0.23825	-0.463667	-0.05475	-0.657833
TCGA-E2-A15G-01	-0.26075	-1.25442	-0.675	-0.445667	0.3896	-0.4086		-0.202625	2.4895	-0.825875	-2.04062	-1.3265	-3.26667	-1.41931		-0.15375	-1.82375		-0.5755	-0.9655	-1.02075	-0.69925	-0.5105	1.11725	-0.86675	-1.74633	-0.35975	-0.160167
TCGA-E2-A15H-01	0.11425	-0.655917	-0.380643	0.986167	2.5429	-0.507		0.463125	-0.5875	-0.166687	-2.43843	-0.763667	-4.43533	-0.489938		1.019	-0.770625		0.111	1.14325	-2.299	-0.46675	-0.582	1.45325	-0.4535	-1.96333	-0.57125	-0.057
TCGA-E2-A15I-01	-1.6615	-1.78808	-1.86214	-1.3235	-0.0162	-1.0648		0.9715	-0.44675	-1.27831	-2.10537	-1.428	-2.86533	-1.73206		-0.22575	-1.36662		-0.629	-1.0445	-0.77675	-1.42125	-0.9505	0.837	-0.377125	-1.69467	-0.38075	0.211667
TCGA-E2-A15J-01	-1.34475	-1.66808	-1.66021	-0.885	-0.0173	-0.9614		0.294375	3.33575	-1.061	-2.217	-1.89	-4.04225	-1.259		-0.634	-1.85638		-1.0465	-1.65075	-0.38075	-0.6875	-0.5125	1.12475	-0.787125	-1.20667	-0.264	0.318
TCGA-E2-A15O-01	-0.1035	-0.478833	-0.397857	-0.731667	0.5123	-0.765		0.23425	1.77475	-0.842812	-1.80425	-1.41283	-1.61283	-1.48619		-0.02175	-1.476		-0.295	-1.25725	-0.61725	-0.23925	-0.169	0.469	-1.05825	-1.01433	0.0685	-0.227333
TCGA-E2-A15P-01	-0.878	-1.06275	-0.845214	-1.03933	-0.5361	-0.5869		0.890625	-1.353	-1.15956	-2.42862	0.443	-2.33917	-1.47494		-0.54375	-0.764375		-0.524	-1.22625	-0.467	-1.24425	-1.081	-0.27075	-0.858625	-0.7755	-0.24175	-0.854333
TCGA-E2-A15R-01	-0.8165	-0.530917	-1.01786	-0.282833	0.7671	0.2193		0.694	-2.37	-0.830313	0.035375	-0.513833	-2.16617	-1.00937		-0.37275	-1.48463		-0.4645	-1.64475	-1.4185	-0.37325	-0.0855	0.07575	-1.07975	-0.3795	-0.57225	0.1925
TCGA-E2-A1B1-01	0.628	-1.01308	-0.323571	0.380333	-0.6825	-0.1174		1.12912	-0.45	-0.0785	-2.26788	0.046	-4.17267	-0.458688		0.7805	-0.29425		0.0555	-0.0605	-0.9875	0.713	0.7225	1.763	-0.8705	-1.81767	0.25525	-0.300167
TCGA-E2-A1B4-01	-2.43525	-1.67458	-2.20986	-2.11033	-0.7608	-1.6187		0.45125	0.6625	-1.78719	-1.30587	-1.027	-3.777	-2.04994		-1.1395	-1.53825		-0.9365	-1.20375	-0.9445	-1.75775	-1.031	-0.088	-0.764	-1.45733	-0.52425	0.399333
TCGA-E2-A1B6-01	-1.52475	-1.46417	-1.60571	-0.742167	-0.1836	-0.5843		1.5305	1.4235	-1.39594	-1.44717	-1.08467	-1.84067	-1.77344		-0.73075	-1.21425		-1.045	0.358	-1.14875	-1.75975	-1.6715	0.51825	-0.370625	-1.76383	0.2065	0.387333
TCGA-E2-A1BC-01	-1.00825	-1.35675	-1.16429	-0.960333	-1.1404	-0.5272		0.59275	-2.457	-0.60475	-1.39171	-0.657667	-3.83117	-1.26463		0.10125	-0.26875		-0.2795	-1.33975	-1.15775	-0.46	-0.4805	0.9775	-0.983125	-1.53017	-0.57275	0.405833
TCGA-E2-A1BD-01	-0.50775	-0.91925	-1.29286	-0.7255	0.9399	-1.0859		-0.168625	2.9455	-0.60575	-1.64175	-2.38767	-4.2782	-1.5		0.1725	-1.4595		-0.859	-1.48875	-0.89475	-0.63075	-0.308	0.88925	-0.66125	-2.27833	-0.5895	-0.891833
TCGA-AO-A0J5-01	-0.6215	-0.620333	-0.981429	-0.638333	-0.753	-0.4149		0.910125	0.88875	-0.826187	-0.92325	0.289667	-2.37217	-0.8395		-0.16475	-0.553125		-0.525	0.4795	-1.45125	-1.788	-1.3995	1.09025	-0.877875	-0.935167	-0.1315	0.194833
TCGA-D8-A146-01	-0.73425	-1.19125	-0.957143	-0.405833	1.4986	-0.6652		0.496125	0.9765	-0.9525	-1.46957	0.302167	-2.929	-1.17962		-0.1615	-0.654125		-0.172	-1.41425	-0.80125	-1.51975	-1.186	0.39275	-0.850375	-1.5315	-0.3745	0.137667

## Sheet: Table S32
Table S32. mRNA expression values (microarray) of the tubulin genes in the luminal b BC tumors from the TCG, Cell 2015 and TCG, Nature 2012 studies.
Sample ID	TUBA1A	TUBA1B	TUBA1C	TUBA3C	TUBA3D	TUBA4A	TUBA4B	TUBA8	TUBAL3	TUBB	TUBB1	TUBB2A	TUBB2B	TUBB3	TUBB4A	TUBB4B	TUBB6	TUBB7P	TUBB8	TUBD1	TUBE1	TUBG1	TUBG2	TUBGCP2	TUBGCP3	TUBGCP4	TUBGCP5	TUBGCP6
TCGA-A2-A04R-01	-0.7755	0.156	-0.7005	0.293833	2.3335	-1.5929		0.672625	-0.1205	-0.73994	-1.85425	-1.2555	-2.40567	-1.484	-0.9805	-0.5005	-1.11525		-0.693	-0.12675	-2.629	-0.67175	-0.4905	0.5165	-0.65038	-0.43167	-0.3375	-0.5875
TCGA-A2-A0CW-01	-1.41175	-0.385	-0.58407	-1.5275	0.0473	-1.4796		0.134375	-0.38425	-0.98531	-1.44313	0.4515	-1.4505	-0.50694	-0.3906	-0.03625	-0.93875		0.06	-0.20925	-1.8235	-1.1965	-1.091	-0.35075	-0.63525	-1.3385	-0.67175	-0.57517
TCGA-A2-A0D4-01	-0.44575	0.297583	-0.3175	-0.71633	0.0865	-0.9765		0.217	2.0395	-0.50106	-1.01713	-1.37467	-3.33767	-1.62425	-1.0233	0.5805	-1.26863		0.0285	0.129	-1.52075	-0.11225	0.096	0.23575	-0.69463	-1.706	-1.58675	-0.11383
TCGA-A2-A0EY-01	-1.34025	-0.81692	-1.20971	-0.981	1.0244	-1.2572		1.404	-1.148	-0.31681	-1.014	1.24433	-0.60633	-0.56963	-0.6823	0.05	-1.31288		0.401	-0.41575	-0.62525	-0.926	-0.8585	0.30825	-0.35238	-1.26067	-1.70025	-0.42483
TCGA-A2-A0SV-01	-0.31875	-0.21983	-0.30093	0.000667	-0.2721	0.4296		0.585625	-0.9045	-0.9005	2.73725	-0.3605	-3.05917	-1.22131	-0.5808	0.03875	-0.65025		-0.5735	-1.443	-1.239	-0.22725	-0.1405	0.21175	-1.2145	-0.81533	-0.43	-0.25417
TCGA-A2-A0SW-01	-0.65	-0.27325	-0.46121	-0.10417	-0.0463	0.4439		0.831875	2.4475	-0.74588	-1.77271	0.139333	-3.4685	-1.4845	-0.6737	-0.0295	-1.12075		-0.3915	-1.02175	-0.714	-1.342	-1.261	0.558	-1.08625	-1.86317	-0.19875	-0.05967
TCGA-A2-A0YG-01	-0.61125	-0.521	-0.59	-0.925	-0.4002	-0.7605		0.48325	0.166	-0.28931	-1.98925	-0.1465	-2.83133	-0.10981	-0.2067	-0.00725	-1.37625		-0.0005	1.0055	-0.7955	-1.32575	-1.197	0.10975	-0.65838	-1.18567	-0.2755	-0.672
TCGA-A2-A0YH-01	0.03575	-0.35275	-0.06521	-0.284	0.4978	-0.7914		0.0655	2.1235	-0.7625	-1.82863	-1.47833	-3.64517	-1.86394	-0.881	-0.58475	-1.094		-0.982	-1.044	-0.353	-0.36225	-0.2165	0.77375	-0.28375	-0.75933	0.0875	-0.87583
TCGA-A2-A0YT-01	-0.27675	-0.01675	0.076857	0.114167	0.4598	0.4223		0.99075	1.9675	-0.67656	-0.95288	-1.84217	-2.60267	-1.16656	-0.8681	-0.45825	-1.11363		-0.887	-0.33075	-1.7285	-0.21425	-0.119	0.54775	-1.9285	-0.36683	0.1915	-0.25867
TCGA-A7-A0CJ-01	-1.151	-0.79342	-1.08479	0.457833	2.1192	-0.3206		0.265	-1.356	-0.84994	-1.12788	-1.48233	0.941167	-1.469	-1.005	-0.86675	-1.43725		-0.866	-0.33075	-1.70475	-1.16375	-0.975	-0.5638	-1.09888	-1.28183	-1.18	-0.36017
TCGA-A8-A06N-01	-1.142	-0.96842	-1.41421	-1.25233	-0.9981	-0.722		0.668625	1.8715	-1.68194	-1.60313	-0.8325	-2.80333	-2.38506	-1.5222	-0.785	-2.39063		-1.25	-0.7775	-0.3455	-0.2565	-0.0195	0.162	-0.91338	-1.43933	-0.40225	-0.11333
TCGA-A8-A06O-01	-0.4755	-0.43842	-0.62743	-0.4655	0.0617	-0.4806		0.962875	2.404	-0.37556	-0.711	-2.12017	-2.9042	-1.73175	-0.7757	-0.74325	-1.22675		-0.929	-0.98425	-0.92975	0.06075	0.071	1.5745	-1.16213	-0.902	-0.00625	1.04317
TCGA-A8-A06Q-01	-0.9455	-0.63667	-0.68257	-0.58183	0.4801	-0.4535		0.122125	1.54025	-0.35119	0.23525	-1.5935	-2.5355	-0.80556	-0.6432	-0.39025	-2.48038		-0.741	-1.904	-0.7505	-1.02575	-0.95	0.34575	-0.7025	-1.31233	0.31525	-0.0205
TCGA-A8-A06R-01	-0.734	-0.3815	-0.60629	-0.7345	0.7026	-0.7043		0.559	1.15525	0.226438	-1.88057	-0.9515	-0.6985	-0.28425	-0.0449	0.23575	-0.08388		0.2375	-1.40175	-1.195	-1.01825	-0.8485	0.712	-0.82138	-2.105	-0.182	-0.27233
TCGA-A8-A06Z-01	-1.13625	-0.456	-0.83786	-0.173	0.5149	0.3963		0.9315	0.2815	-1.39544	-1.51163	-1.234	-3.1705	-1.91731	-1.1303	-0.5665	-2.18238		-0.977	-0.71775	-1.27625	0.20975	0.21	0.56775	-0.97425	-1.84667	-1.11925	-0.11167
TCGA-A8-A075-01	-0.639	-0.4075	-0.60571	-0.38617	0.4336	-0.164		0.45675	-2.079	-0.63938	-0.76075	-0.22967	-2.46333	-0.64469	-0.3375	0.1265	-0.53388		-0.2615	-1.273	-1.1045	-1.22575	-0.987	0.93375	-1.219	-0.71567	-0.3815	-0.57233
TCGA-A8-A076-01	-0.691	-0.40017	-0.64429	-0.98533	0.4092	-1.5617		0.039375	-2.611	-0.49944	-0.65271	0.643667	-3.778	-1.07556	-0.5327	0.036	-0.73013		-0.0605	0.26325	-1.32275	-1.28075	-1.2545	0.60275	-1.38775	-1.23917	-0.7965	-0.62917
TCGA-A8-A079-01	0.19575	0.375417	-0.00393	0.297333	0.9089	0.3556		0.942125	1.83325	-0.556	-1.18	-1.02517	-3.43425	-1.2645	-0.6216	0.92725	-1.06463		0.0945	-1.20525	-1.42025	-0.655	-0.4295	1.23625	-1.01363	-0.69583	-1.97625	0.491833
TCGA-A8-A07W-01	-0.052	-0.14958	-0.16957	0.8495	1.6788	-0.6185		1.33675	0.53725	-0.55669	-1.25225	-0.34583	-2.69483	-0.5045	-0.4025	-0.00725	-0.92175		-0.5265	-0.96975	-1.412	0.173	0.266	1.0155	-0.78813	-1.10417	-0.81075	-0.67867
TCGA-A8-A081-01	-0.186	-0.071	-0.57386	-0.18633	0.6452	-0.4838		0.32975	1.257	-0.84825	-0.3775	-2.13867	-2.8284	-1.67156	-0.9839	0.53075	-1.63488		-0.414	-0.82825	-1.71475	0.38225	0.4135	1.1895	-1.0365	-1.26633	-0.305	0.289833
TCGA-A8-A08G-01	0.40875	-0.83017	-0.04293	0.8475	2.2589	0.1125		0.882	3.3305	-0.73738	-1.38738	-1.481	-3.15783	-0.992	-0.3508	0.60225	-1.51075		-0.16	-0.24675	-0.07675	0.019	-0.024	0.73125	0.166625	-0.853	0.0355	-0.2795
TCGA-A8-A08I-01	-0.44975	-0.13075	-0.67071	-0.07033	1.1999	-0.0851		0.246625	-0.91	-0.56981	-1.756	-2.24867	-0.4675	-1.17894	-0.7196	-0.54975	-1.456		-0.634	-1.04025	-1.853	-0.76575	-0.8075	-0.0255	0.41675	-1.407	-0.52575	-0.36867
TCGA-A8-A08S-01	-0.59	-0.45667	-0.61679	-0.78233	0.5586	-1.328		0.046875	0.88475	-0.85063	-1.86275	-1.057	-2.772	-1.69044	-0.9187	-0.213	-1.25075		-0.7095	-1.278	-1.1325	-0.6825	-0.555	0.9815	-1.35238	-0.63983	-0.43025	-0.3665
TCGA-A8-A092-01	-0.16525	-0.32683	-0.17557	-0.66183	-0.0355	-0.985		0.315875	0.3415	0.122875	-0.37263	-0.7475	-2.6545	-0.48856	-0.2783	-0.1715	-1.26675		-0.242	-0.0505	-0.9705	0.10575	0.186	1.239	-1.03413	-1.06983	-0.62275	-0.17417
TCGA-A8-A095-01	-0.0915	-0.27958	-0.50079	-0.19367	1.3214	-0.6297		-0.10938	-0.0545	-0.44738	-1.64888	-0.27767	-2.54325	-0.8655	-0.5435	0.19825	-1.04588		-0.2925	-1.5265	-0.83375	-0.572	-0.474	0.61825	0.0335	-0.89483	-0.2955	-0.25933
TCGA-A8-A096-01	-0.92775	-0.7235	-1.0545	-0.9155	-0.7296	-0.8201		0.007125	-0.4255	-1.01088	-1.30538	-1.94883	-2.81583	-1.17038	-0.7878	-0.45175	-1.02588		-0.868	-1.463	-0.365	-1.3365	-0.989	0.689	-0.79663	-1.178	-0.46825	-0.154
TCGA-A8-A09I-01	-0.0405	0.054083	-0.04821	-0.73867	-0.5756	-0.835		0.426625	-3.25925	-0.46806	-1.32171	1.1435	-2.908	-0.39738	-0.1936	0.20425	-0.88113		0.0155	1.66625	-1.0425	-1.1235	-0.969	0.84025	-1.254	-0.67533	0.16825	-0.297
TCGA-A8-A09N-01	-0.064	-0.39342	-0.1085	-0.1855	0.0062	-0.0964		0.680875	0.504	-0.36769	-1.64525	-1.14333	-2.38067	-1.54475	-0.9108	0.328	-1.474		-0.1805	-1.06925	-0.13525	-1.257	-0.972	1.4445	-0.477	-2.16217	-0.66825	-0.22717
TCGA-A8-A09Q-01	-1.01575	-1.02967	-1.51043	-0.943	-0.5143	-0.9551		0.3675	0.926	-0.36738	1.1155	-0.4305	-2.4704	-1.64925	-0.8962	-0.9605	-1.59188		-0.962	-0.62425	-1.072	-0.99525	-0.8905	1.132	-1.53163	-0.4225	-0.728	0.3895
TCGA-AN-A0AJ-01	-0.1765	0.042667	-0.26693	-0.07867	1.0621	-0.2858		0.740875	-1.0245	0.008	-1.22425	0.672	-2.29017	-0.57306	-0.3495	0.50325	-0.9665		0.1875	-0.13075	-0.9485	-0.3245	-0.2415	0.38425	-0.7415	-0.89817	-0.46025	-0.69583
TCGA-AN-A0AK-01	0.20475	-0.46192	-0.06107	-0.53517	-0.03	-1.0844		0.7965	-0.158	-0.03638	-1.4795	-0.6815	-3.59567	-0.96056	-0.249	0.86275	-0.83313		-0.04	-1.57825	1.06225	0.23	0.1425	1.07175	0.65525	-1.32967	0.5005	-0.37167
TCGA-AN-A0AM-01	-1.11875	-0.62283	-0.85793	-0.01867	0.3402	0.727		2.02513	-1.284	-0.92575	-0.70288	-0.72933	-2.72117	-1.17744	-0.5744	-0.5095	-0.40363		-0.7335	-0.272	-1.27425	-1.31825	-1.0985	0.46875	-0.41663	-1.86833	-0.02275	-0.0715
TCGA-AN-A0FF-01	-1.29475	-0.72575	-1.10607	-0.60967	1.1738	-0.8503		1.10862	-0.49275	-1.02031	-1.532	-0.72417	-2.42	-1.52644	-1.0167	-0.23975	-1.01		-0.9435	-1.23525	-1.353	-1.152	-0.806	0.41375	-0.41825	-0.97017	0.077	-0.49283
TCGA-AN-A0FY-01	-0.44025	0.097333	-0.3955	-0.43667	0.3684	-0.0728		0.804	0.16375	-0.472	-0.22888	-0.57817	-2.10133	-0.46075	-0.6101	-0.37925	-0.74938		-0.5205	-0.95975	-0.65325	-1.56325	-1.3425	0.2235	0.408375	-2.06033	-1.43325	-0.4215
TCGA-AR-A0TY-01	-1.1865	-0.33767	-0.89493	-1.38883	-0.9486	-1.5898		0.839125	0.7765	-0.76456	-0.93988	-0.74183	-2.495	-1.21675	-0.6828	-1.005	-1.55563		-0.8865	1.292	-0.6365	-1.078	-0.8575	-0.278	0.232875	0.005333	-0.05775	-0.993
TCGA-AR-A0U2-01	0.03475	0.1355	0.248429	-0.1995	0.5781	-0.0947		0.403375	2.8145	-0.258	-0.84175	-1.29167	-2.25517	-0.46675	-0.4216	0.19025	-0.93525		-0.147	-0.77325	-0.29725	-0.456	-0.4475	0.4065	-0.21963	0.062833	0.79575	0.0125
TCGA-B6-A0IB-01	-1.1805	-0.70183	-1.01114	-0.89267	0.3559	-0.3632		0.3945	2.60275	-0.838	-1.278	0.369333	-2.516	-0.51081	-0.6819	-0.4575	-1.17038		-0.4005	-1.23025	-0.99325	-1.14	-0.7535	0.326	0.05525	-1.55133	-1.28625	-0.3615
TCGA-B6-A0WV-01	-0.32025	-0.09092	-0.43307	0.074667	0.4018	0.692		1.1365	-0.04425	-0.92556	-1.22613	-1.17883	-2.8816	-0.59813	-0.4221	0.436	-1.34625		-0.258	-0.89725	-0.81825	-0.186	-0.091	0.8655	-1.12538	-1.00633	-0.38175	0.221667
TCGA-B6-A0WW-01	-1.25775	-0.83183	-1.1655	-1.16633	0.2142	-1.0505		0.52275	2.391	-0.79306	-0.923	-0.51683	-2.42917	-1.515	-0.8841	-0.2235	-1.39163		-0.702	-0.9005	-1.33775	-0.6545	-0.538	0.909	-1.29525	-0.16117	-0.41175	-1.14067
TCGA-B6-A0X5-01	-0.349	0.121917	-0.23579	-0.69033	0.2702	-1.7944		0.732875	1.58575	-0.47006	-0.4515	-0.61733	-2.44533	-0.32325	-0.2501	0.5015	-0.63588		0.0265	-0.595	-0.5935	-0.8065	-0.656	0.8095	-1.5535	-0.74833	0.3775	0.039833
TCGA-BH-A0AU-01	-0.728	-0.40267	-0.72886	-0.306	1.2456	-0.0879		1.30537	-0.25875	-1.45713	0.674	-1.23167	-3.0615	-1.61906	-0.8203	-0.40225	-0.93175		-0.978	-0.9935	-1.07575	-0.4655	-0.3365	0.686	-0.81725	-1.44367	-0.99975	-0.40083
TCGA-BH-A0BD-01	-0.0985	-0.13225	-0.1775	0.0025	-0.1642	0.3824		0.846875	3.34	-0.58763	-1.69763	-0.81067	-3.0925	-0.3295	-0.2597	0.2835	-0.62438		-0.251	-1.719	-1.51375	-0.5395	-0.3305	0.98275	-0.48313	-0.59767	-0.20925	-0.26283
TCGA-BH-A0BF-01	0.38175	-1.27308	-0.53364	0.2675	0.4078	-0.0576		0.410125	-1.90275	-0.19206	-0.789	-1.3015	-4.45067	-0.607	0.2184	0.46775	-0.40988		-0.273	-1.011	-0.76025	-0.4435	-0.4255	1.5115	-0.72375	-1.553	-0.1475	0.202
TCGA-BH-A0C0-01	-0.13225	-0.37375	-0.15957	-0.066	-0.1557	0.1683		1.02537	-1.236	-0.62725	-1.328	-0.19733	-2.921	-1.46644	-0.6863	1.28425	-1.20525		0.1085	-0.45975	-1.641	0.28225	0.5415	0.8415	-1.302	-1.29267	-0.66625	-0.16117
TCGA-BH-A0C7-01	-0.5035	-0.69733	-0.58821	-0.93667	0.3557	-1.194		0.222875	0.64475	-0.26463	-1.98475	0.408833	-2.5255	-1.02944	-0.639	0.11275	-0.90763		-0.206	-0.4115	-0.2655	0.39125	0.441	0.789	1.51438	-0.63683	0.194	-0.59917
TCGA-BH-A0DD-01	-0.892	0.0085	-0.65393	-0.78117	1.3996	-1.6233		0.29775	0.7415	-0.95963	-1.36888	-0.9475	-3.3265	-1.12131	-0.9578	-0.437	-1.32713		-0.7355	-0.125	0.113	-1.29175	-0.9975	-0.42425	-1.362	-0.524	0.23375	-1.10317
TCGA-BH-A0H0-01	-0.3695	-0.15633	-0.60421	-0.53517	0.3396	-0.4621		0.21425	-0.883	-0.54738	-1.39888	-0.6405	-2.52067	-1.45156	-0.8693	0.7345	-1.04575		-0.1175	-1.259	-1.356	-0.32325	-0.2685	0.7915	-0.99475	-0.96317	0.407	0.43
TCGA-BH-A0HU-01	-0.98275	-0.18517	-1.01	-1.20367	1.0329	-1.3802		0.03625	0.283	-0.56013	-1.2445	0.156667	-1.908	-1.40788	-0.8256	0.15925	-0.56513		-0.2935	-0.76475	-0.42825	-0.9525	-0.5305	0.15625	-0.1855	-1.59267	-1.1655	-0.53383
TCGA-BH-A0HY-01	-0.546	-0.56117	-0.80321	-0.6505	-0.4232	-0.8101		0.89375	-2.784	-0.0235	-1.69529	-0.57233	-1.72233	-0.80044	-0.3524	0.40525	-0.8055		-0.166	-1.53675	-1.65975	-1.231	-1.012	0.23525	-0.65063	-1.61933	-0.91725	0.471333
TCGA-BH-A0W3-01	-0.703	-0.27458	-0.83207	-0.8705	0.4604	-1.3236		0.507125	0.3325	-0.8915	-1.56138	-2.1375	-2.838	-1.89006	-1.2497	0.00975	-1.97438		-0.5635	-1.125	-1.621	-0.194	0.0015	0.7185	-1.07075	-0.21417	0.30425	-0.07733
TCGA-BH-A18U-01	-0.65125	-0.4875	-0.77014	-0.37817	-0.1878	-0.2012		0.667375	-1.43125	-0.32094	-1.11363	-1.53767	-5.27675	-0.71894	-0.2835	0.766	-0.77975		0.053	-1.0835	0.78475	-0.05425	0.114	0.3975	-0.6155	-1.20517	-0.3565	-0.33983
TCGA-C8-A12M-01	-1.402	-1.60075	-1.84493	-1.6765	-1.0127	-1.8807		-0.46475	-1.526	-0.91675	-1.10586	-0.6715	-3.9955	-0.99025	-0.5701	-0.52325	-1.838		-0.792	2.6615	-1.2515	-0.778	-0.386	0.192	-0.26988	-0.9685	-0.255	-0.49517
TCGA-C8-A12U-01	-0.54825	-0.32325	-0.26536	-0.21817	1.6627	-0.4226		0.021	-0.50525	-0.30738	-1.292	-1.399	-3.42833	0.696	0.3891	0.598	-1.41463		0.653	0.39775	-0.7095	-0.753	-0.6285	0.0515	-0.47975	-0.57333	-0.47025	-0.47183
TCGA-C8-A1HG-01	-1.56375	-0.85333	-1.20957	-0.627	0.2481	-0.1651		1.0175	0.41925	-0.65325	-0.886	-1.803	-2.998	-0.40663	-0.4319	-0.7405	-1.14188		-0.616	-1.3765	-0.6615	-0.65925	-0.5755	-0.0713	-0.3595	-0.47517	-0.593	0.344167
TCGA-C8-A1HM-01	-0.74025	-0.04567	-0.23414	-0.459	0.2697	-0.1765		0.758	-0.6655	-0.45238	-1.5975	-1.84317	-3.74033	-1.19163	-0.7951	0.13975	-1.05325		-0.1365	0.46125	-0.2145	-0.82125	-0.637	-0.4748	-0.37338	-0.998	0.1455	-0.19417
TCGA-C8-A1HN-01	-1.079	-0.23167	-0.75714	-0.65667	0.2289	-0.2183		0.3785	1.4645	-0.80256	-0.36588	-0.92733	-4.04017	-0.46888	-0.5101	-0.737	-0.94538		-0.6135	-0.4535	-0.6465	-0.757	-0.6	0.10425	-0.4875	-0.95317	-0.2025	-0.1555
TCGA-D8-A13Y-01	-0.562	0.7745	-0.11457	0.201667	-0.1655	1.3926		1.39938	-0.55025	-0.63919	-0.75757	-1.639	-3.73067	-0.97256	-0.8744	-0.34575	-0.50613		-0.1195	-0.613	-1.0565	-1.027	-0.7345	-0.8588	-0.71988	0.374167	0.8435	-1.02333
TCGA-E2-A109-01	-0.19275	-0.16867	-0.34714	-0.70033	0.2118	-1.0704		0.74675	0.6595	-0.66069	-1.31588	0.047167	-0.8975	0.033188	-0.0872	0.03	-0.66388		-0.1995	-2.09925	-1.67175	-0.15125	-0.0575	0.7835	-0.34913	-0.51117	-0.28925	0.0005
TCGA-E2-A10C-01	-1.3485	-0.45025	-1.07214	-0.7955	1.1267	-0.8349		0.97225	0.664	-0.25944	-1.407	-0.878	0.857833	-0.85406	-0.7389	-0.873	-1.36575		-0.3355	-1.2945	-1.5555	-0.85225	-0.6745	-0.298	-0.68938	-2.39717	-0.929	0.293167
TCGA-E2-A14O-01	-1.27775	-0.37925	-1.20221	-0.382	-0.4602	0.0821		0.633625	1.5795	-0.7725	-1.18175	-0.64567	-2.439	-1.076	-0.5872	-0.18975	-1.38313		-0.521	-1.23775	-1.28	-0.13425	0.124	0.82625	-0.91775	-1.56667	-0.75575	0.213333
TCGA-E2-A14S-01	-1.04175	-0.58917	-1.01636	-1.32017	-0.893	-1.2868		0.389875	-0.5075	-0.51438	-0.26475	-1.28483	-3.4106	-1.81906	-1.1503	-0.07175	-1.54813		-0.4485	-1.8725	-0.60475	-0.94875	-0.702	0.5645	-0.33588	-1.09	-1.5605	0.703833
TCGA-E2-A14W-01	-1.84325	-0.16542	-1.07036	0.2485	2.2924	0.4954		1.74812	0.25625	-1.02338	-1.5135	-1.402	-2.2252	-1.47038	-1.0429	-1.15725	-1.15813		-0.87	-0.92	-1.68525	-0.87425	-0.6305	-0.2833	-0.40288	-1.36033	-0.49475	-0.63667
TCGA-E2-A15K-01	-0.929	-0.49367	-0.89921	-0.71933	0.1892	-0.0752		1.32012	-0.15075	-0.90344	-1.7835	-0.56583	-3.06367	-1.29788	-0.7905	-0.106	-1.23238		-0.27	-1.09475	-0.508	-0.9865	-0.905	0.35725	-0.30775	-1.00433	-0.01825	-0.2305
TCGA-A2-A0SV-01	-0.31875	-0.219833	-0.300929	0.000666667	-0.2721	0.4296		0.585625	-0.9045	-0.9005	2.73725	-0.3605	-3.05917	-1.22131		0.03875	-0.65025		-0.5735	-1.443	-1.239	-0.22725	-0.1405	0.21175	-1.2145	-0.815333	-0.43	-0.254167
TCGA-AO-A03O-01	-0.66875	-0.880083	-0.793429	-0.0346667	1.5185	-0.1738		0.719625	0.7225	-0.465562	-0.3735	-0.272167	0.169333	-1.32238		-0.5375	-1.20588		-0.6985	-1.3745	-1.28675	-0.40175	-0.411	0.77925	-1.28363	-0.9195	-0.23425	0.0611667
TCGA-A2-A0SW-01	-0.65	-0.27325	-0.461214	-0.104167	-0.0463	0.4439		0.831875	2.4475	-0.745875	-1.77271	0.139333	-3.4685	-1.4845		-0.0295	-1.12075		-0.3915	-1.02175	-0.714	-1.342	-1.261	0.558	-1.08625	-1.86317	-0.19875	-0.0596667
TCGA-B6-A0WW-01	-1.25775	-0.831833	-1.1655	-1.16633	0.2142	-1.0505		0.52275	2.391	-0.793063	-0.923	-0.516833	-2.42917	-1.515		-0.2235	-1.39162		-0.702	-0.9005	-1.33775	-0.6545	-0.538	0.909	-1.29525	-0.161167	-0.41175	-1.14067
TCGA-BH-A18J-01	-0.566	-0.61675	-0.544357	-0.6595	0.4099	-0.6831		0.059125	0.357	-0.466187	-1.6445	-0.286333	-1.70433	-0.3755		-0.362	-0.471875		-0.298	-1.0035	-0.91325	-1.367	-1.241	1.4975	-0.4735	-1.92283	-1.321	-0.994
TCGA-BH-A18L-01	-1.5015	-0.424833	-0.872714	-1.45067	-0.8059	-1.0295		0.084625	1.83425	-0.979875	-2.17071	-1.90767	-3.20983	-1.64013		-0.901	-2.01512		-1.034	-0.53525	-0.20375	-0.46875	-0.33	0.36325	0.163375	-0.415167	-0.42	-0.87
TCGA-A8-A06X-01	0.88525	-0.550083	0.376	0.348167	1.2092	0.0944		0.59475	3.71425	0.397875	-1.38437	-0.695833	-3.20017	0.046875		0.39975	-1.07838		0.2575	-0.34475	0.3185	-0.7745	-0.6795	0.5965	-0.8255	-0.814833	-0.2655	-0.958333
TCGA-B6-A0IC-01	-1.738	-1.48325	-1.71257	-1.14883	-1.1214	-0.6573		0.713625	-1.8745	-1.43281	-0.193143	-2.70333	-3.27517	-2.15525		-0.8475	-2.28063		-0.838	-1.30425	-0.18625	-1.02625	-0.5715	0.6505	-0.663625	-0.8295	-0.43975	0.593167
TCGA-BH-A18U-01	-0.65125	-0.4875	-0.770143	-0.378167	-0.1878	-0.2012		0.667375	-1.43125	-0.320937	-1.11363	-1.53767	-5.27675	-0.718938		0.766	-0.77975		0.053	-1.0835	0.78475	-0.05425	0.114	0.3975	-0.6155	-1.20517	-0.3565	-0.339833
TCGA-BH-A1EW-01	-0.335	-0.226333	-0.550143	-0.275	1.0895	-0.4763		0.807125	1.1655	-0.994	-1.04388	-0.0976667	-1.58783	-0.009875		-0.22275	-0.42025		-0.4775	-0.3835	0.00375	-0.12675	-0.0095	0.54	-0.767625	-1.3955	-0.09	-0.193167
TCGA-AR-A0TY-01	-1.1865	-0.337667	-0.894929	-1.38883	-0.9486	-1.5898		0.839125	0.7765	-0.764563	-0.939875	-0.741833	-2.495	-1.21675		-1.005	-1.55563		-0.8865	1.292	-0.6365	-1.078	-0.8575	-0.278	0.232875	0.00533333	-0.05775	-0.993
TCGA-B6-A0X5-01	-0.349	0.121917	-0.235786	-0.690333	0.2702	-1.7944		0.732875	1.58575	-0.470062	-0.4515	-0.617333	-2.44533	-0.32325		0.5015	-0.635875		0.0265	-0.595	-0.5935	-0.8065	-0.656	0.8095	-1.5535	-0.748333	0.3775	0.0398333
TCGA-B6-A0WV-01	-0.32025	-0.0909167	-0.433071	0.0746667	0.4018	0.692		1.1365	-0.04425	-0.925562	-1.22612	-1.17883	-2.8816	-0.598125		0.436	-1.34625		-0.258	-0.89725	-0.81825	-0.186	-0.091	0.8655	-1.12538	-1.00633	-0.38175	0.221667
TCGA-B6-A0RL-01	-0.34475	0.0106667	-0.3775	-1.086	-0.459	-1.1211		-0.127625	1.296	-0.452875	-1.15625	0.058	-2.27117	-1.66375		0.571	-2.73338		0.186	-0.912	-0.45975	-0.84625	-0.642	-0.2395	-0.446375	-0.779667	0.404	-0.788333
TCGA-AR-A0U2-01	0.03475	0.1355	0.248429	-0.1995	0.5781	-0.0947		0.403375	2.8145	-0.258	-0.84175	-1.29167	-2.25517	-0.46675		0.19025	-0.93525		-0.147	-0.77325	-0.29725	-0.456	-0.4475	0.4065	-0.219625	0.0628333	0.79575	0.0125
TCGA-B6-A0IB-01	-1.1805	-0.701833	-1.01114	-0.892667	0.3559	-0.3632		0.3945	2.60275	-0.838	-1.278	0.369333	-2.516	-0.510813		-0.4575	-1.17037		-0.4005	-1.23025	-0.99325	-1.14	-0.7535	0.326	0.05525	-1.55133	-1.28625	-0.3615
TCGA-AO-A0J7-01	-0.884	-0.369417	-1.03	0.098	1.6651	0.0271		0.829125	-1.60875	-0.991187	-0.567875	-0.953333	-2.97283	-0.466938		0.70025	-0.955875		-0.4315	-0.50425	-1.748	-0.51975	-0.493	0.727	-0.2135	-1.17467	-0.4645	-0.134833
TCGA-AO-A0J3-01	-1.063	-0.9305	-1.07607	-1.711	-0.2873	-2.0012		0.080625	2.26525	-0.2815	-1.6605	1.6475	1.81567	0.259062		0.1305	-1.7295		0.404	0.05025	-1.42175	-1.09675	-0.884	0.7755	-0.4695	-1.00067	0.221	-0.166333
TCGA-D8-A13Y-01	-0.562	0.7745	-0.114571	0.201667	-0.1655	1.3926		1.39938	-0.55025	-0.639188	-0.757571	-1.639	-3.73067	-0.972562		-0.34575	-0.506125		-0.1195	-0.613	-1.0565	-1.027	-0.7345	-0.85875	-0.719875	0.374167	0.8435	-1.02333
TCGA-A7-A13F-01	0.84125	-0.71325	-0.213143	0.997167	1.0718	0.5938		0.684625	-0.6655	1.17381	-0.826125	-1.64	-4.94933	-0.827937		1.30225	-1.23		0.424	-1.234	-1.98	1.88175	1.78	1.7035	-1.07325	-0.707667	0.249	0.4535
TCGA-BH-A0HU-01	-0.98275	-0.185167	-1.01	-1.20367	1.0329	-1.3802		0.03625	0.283	-0.560125	-1.2445	0.156667	-1.908	-1.40787		0.15925	-0.565125		-0.2935	-0.76475	-0.42825	-0.9525	-0.5305	0.15625	-0.1855	-1.59267	-1.1655	-0.533833
TCGA-D8-A140-01	-1.26825	-1.132	-1.09907	-1.3825	-0.3538	-1.0348		0.48775	0.7595	-1.44581	-1.17287	-1.18967	-2.5925	-1.65538		-0.557	-1.503		-0.682	0.7215	-0.9435	-1.21575	-1.0295	-0.08025	-0.630875	-0.425167	0.111	-0.552167
TCGA-A7-A0CJ-01	-1.151	-0.793417	-1.08479	0.457833	2.1192	-0.3206		0.265	-1.356	-0.849938	-1.12787	-1.48233	0.941167	-1.469		-0.86675	-1.43725		-0.866	-0.33075	-1.70475	-1.16375	-0.975	-0.56375	-1.09888	-1.28183	-1.18	-0.360167
TCGA-AQ-A04H-01	0.27525	-0.213833	0.249571	-0.510333	0.6831	-0.757		0.199	-0.417	-0.271437	-1.37563	-0.1255	-2.92517	-0.0950625		0.64875	-0.649375		0.1315	-1.00625	-0.47775	-0.238	-0.261	0.46425	-0.51175	-1.16317	-0.051	0.188333
TCGA-BH-A0H0-01	-0.3695	-0.156333	-0.604214	-0.535167	0.3396	-0.4621		0.21425	-0.883	-0.547375	-1.39888	-0.6405	-2.52067	-1.45156		0.7345	-1.04575		-0.1175	-1.259	-1.356	-0.32325	-0.2685	0.7915	-0.99475	-0.963167	0.407	0.43
TCGA-BH-A0BD-01	-0.0985	-0.13225	-0.1775	0.0025	-0.1642	0.3824		0.846875	3.34	-0.587625	-1.69762	-0.810667	-3.0925	-0.3295		0.2835	-0.624375		-0.251	-1.719	-1.51375	-0.5395	-0.3305	0.98275	-0.483125	-0.597667	-0.20925	-0.262833
TCGA-A2-A0T3-01	-0.179	0.01025	-0.354071	-0.1365	1.6065	-0.5051		1.10438	0.97975	-0.665312	-1.12575	-0.733667	-2.628	-1.11925		0.8335	-0.68875		0.355	-0.1685	-0.905	-0.8735	-0.7165	-0.3	-0.296625	-0.52	-0.4245	0.0586667
TCGA-A2-A0T4-01	-0.33	-0.373667	-0.548	-0.626333	0.6732	-0.8055		0.6515	0.57425	-1.19613	-1.39025	-0.193167	-2.6955	-1.01162		0.4	-0.567		-0.1835	-1.3045	-0.42875	-0.92575	-0.8685	0.6735	-0.201125	-0.48	0.062	-0.792
TCGA-A2-A0YH-01	0.03575	-0.35275	-0.0652143	-0.284	0.4978	-0.7914		0.0655	2.1235	-0.7625	-1.82862	-1.47833	-3.64517	-1.86394		-0.58475	-1.094		-0.982	-1.044	-0.353	-0.36225	-0.2165	0.77375	-0.28375	-0.759333	0.0875	-0.875833
TCGA-A2-A0YG-01	-0.61125	-0.521	-0.59	-0.925	-0.4002	-0.7605		0.48325	0.166	-0.289312	-1.98925	-0.1465	-2.83133	-0.109812		-0.00725	-1.37625		-0.0005	1.0055	-0.7955	-1.32575	-1.197	0.10975	-0.658375	-1.18567	-0.2755	-0.672
TCGA-A2-A0EY-01	-1.34025	-0.816917	-1.20971	-0.981	1.0244	-1.2572		1.404	-1.148	-0.316812	-1.014	1.24433	-0.606333	-0.569625		0.05	-1.31288		0.401	-0.41575	-0.62525	-0.926	-0.8585	0.30825	-0.352375	-1.26067	-1.70025	-0.424833
TCGA-A2-A0D4-01	-0.44575	0.297583	-0.3175	-0.716333	0.0865	-0.9765		0.217	2.0395	-0.501062	-1.01713	-1.37467	-3.33767	-1.62425		0.5805	-1.26862		0.0285	0.129	-1.52075	-0.11225	0.096	0.23575	-0.694625	-1.706	-1.58675	-0.113833
TCGA-BH-A0AY-01	-0.2955	-0.63725	-0.441857	-0.262167	0.2425	-0.2983		0.64625	-1.588	-0.422187	-1.0015	0.117667	-2.6628	-0.592125		-0.22125	-0.335625		-0.2555	-1.70725	-0.66175	-1.5185	-1.2775	0.9265	-0.861625	-1.8895	-0.508	-0.519333
TCGA-E2-A107-01	-0.1995	0.15375	-0.255857	-0.0695	1.3517	-0.2228		0.6265	0.2785	-0.863688	-1.68788	-1.32733	-2.62717	-1.78713		0.7945	-1.21263		0.029	-1.066	-1.32125	0.12475	0.1735	0.73025	-0.392625	-0.743333	0.1185	-0.868667
TCGA-AO-A0JI-01	-1.8095	-0.750167	-2.03771	-1.92317	-0.1616	-1.7475		0.091	1.3615	-1.44581	-0.39825	0.193333	-1.6725	-1.5875		-1.3635	-1.74225		-1.4585	-1.34875	-0.3905	-1.7235	-1.093	-0.3805	-1.0885	-0.222	-0.272	-0.8565
TCGA-E2-A10C-01	-1.3485	-0.45025	-1.07214	-0.7955	1.1267	-0.8349		0.97225	0.664	-0.259437	-1.407	-0.878	0.857833	-0.854062		-0.873	-1.36575		-0.3355	-1.2945	-1.5555	-0.85225	-0.6745	-0.298	-0.689375	-2.39717	-0.929	0.293167
TCGA-E2-A10A-01	-0.91625	-0.696417	-0.930143	-1.13083	-0.5481	-0.8613		0.3935	2.15375	-1.16194	-0.964875	0.819833	-5.2215	-1.75794		-1.07275	-0.945875		-0.693	-1.45125	-0.6575	-0.45925	-0.184	0.1775	-0.36125	-0.524833	0.23475	-0.945333
TCGA-BH-A0C0-01	-0.13225	-0.37375	-0.159571	-0.066	-0.1557	0.1683		1.02537	-1.236	-0.62725	-1.328	-0.197333	-2.921	-1.46644		1.28425	-1.20525		0.1085	-0.45975	-1.641	0.28225	0.5415	0.8415	-1.302	-1.29267	-0.66625	-0.161167
TCGA-E2-A109-01	-0.19275	-0.168667	-0.347143	-0.700333	0.2118	-1.0704		0.74675	0.6595	-0.660687	-1.31587	0.0471667	-0.8975	0.0331875		0.03	-0.663875		-0.1995	-2.09925	-1.67175	-0.15125	-0.0575	0.7835	-0.349125	-0.511167	-0.28925	0.0005
TCGA-AO-A0JC-01	-1.85775	-1.29258	-1.95279	-0.891333	-0.84	-0.0446		1.15825	-1.65625	-1.15281	-1.60725	-1.66833	-2.17667	-1.95594		-1.2865	-1.26687		-1.5425	-1.06025	-0.64275	-2.07075	-1.6025	0.20275	-0.38275	-1.89433	-0.6355	1.262
TCGA-BH-A0HW-01	-1.7555	-1.24942	-1.79893	-2.004	-0.7315	-2.1387		0.0275	0.91625	-1.526	-1.21113	-0.8015	-2.7908	-1.84206		-0.57725	-1.72313		-1.1205	-0.5605	-0.68325	-0.67375	-0.503	0.39475	-0.2305	-0.688667	-0.05275	0.441667
TCGA-AO-A0JD-01	0.161	0.273917	0.0345	0.656833	1.1452	0.9263		1.33213	-1.6675	0.029625	-1.874	-1.942	-2.23583	-1.60544		0.2125	-1.13288		-0.323	-1.881	-0.68475	-0.2115	-0.06	0.201	-0.038875	-0.5025	-1.23075	-1.00617
TCGA-AO-A0JM-01	-0.8565	-0.791167	-0.769643	-1.2435	-0.1619	-1.3185		0.749375	-1.902	-0.360875	-1.98487	0.814	-3.10517	-0.745625		0.54725	-0.1905		-0.1195	0.149	-1.91975	-1.28475	-0.927	0.50075	-1.13837	-0.697667	0.42525	-0.475167
TCGA-A2-A0CW-01	-1.41175	-0.385	-0.584071	-1.5275	0.0473	-1.4796		0.134375	-0.38425	-0.985313	-1.44312	0.4515	-1.4505	-0.506938		-0.03625	-0.93875		0.06	-0.20925	-1.8235	-1.1965	-1.091	-0.35075	-0.63525	-1.3385	-0.67175	-0.575167
TCGA-A2-A0ER-01	-0.92375	-0.585333	-1.03336	-0.988667	0.2637	-0.7395		0.241	2.66225	-0.909062	-1.22425	-0.936667	-3.10183	-1.28594		0.01125	-1.50588		-0.6415	-1.02075	-1.18425	-0.62575	-0.5145	0.5625	-0.260125	-0.494333	0.0625	-0.243
TCGA-A2-A0CT-01	-0.87225	-0.694333	-0.882429	-0.962167	-0.5867	-0.9477		0.700375	0.26825	-0.556063	-2.3605	-2.0555	-3.44717	-1.74406		-0.68475	-1.10462		-0.8975	-0.925	-0.99225	-0.17175	0.07	0.34325	-1.16125	-1.63117	-1.41475	-0.512
TCGA-AO-A12B-01	-2.04	-1.42867	-1.89914	1.50333	3.3045	-0.651		0.169875	-0.32875	-1.18856	-0.801875	-3.00867	-2.60583	-2.13825		-1.0405	-1.02563		-1.3935	-1.01725	-0.09175	-0.9305	-0.593	0.318	-0.00625	-1.55183	-0.16375	0.138833
TCGA-A2-A04R-01	-0.7755	0.156	-0.7005	0.293833	2.3335	-1.5929		0.672625	-0.1205	-0.739938	-1.85425	-1.2555	-2.40567	-1.484		-0.5005	-1.11525		-0.693	-0.12675	-2.629	-0.67175	-0.4905	0.5165	-0.650375	-0.431667	-0.3375	-0.5875
TCGA-B6-A0IM-01	-0.60675	-0.515333	-0.826571	-0.537667	0.9683	-0.8058		0.387625	0.775	-0.730875	-1.60712	-0.612667	-2.26783	-0.545188		-0.444	-0.74775		-0.8115	-1.49525	-1.344	-1.06875	-0.983	0.7185	-0.800375	-0.374167	-0.01225	-0.017
TCGA-AO-A03P-01	-0.855	-0.933333	-1.00657	0.131	1.7932	-0.5723		0.393125	-0.769	-0.382188	-1.724	-1.69	-1.9465	-1.27969		0.21	-1.146		-0.2555	-0.481	-1.0785	-0.59775	-0.504	2.82525	-0.822	0.91	-0.73025	-0.41
TCGA-A1-A0SM-01	-0.25175	-0.87475	-0.517857	-0.230333	0.7911	-0.3449		0.386875	-0.87225	-0.727062	-1.12125	0.813667	-2.75633	0.239625		-0.442	-0.503		-0.169	-1.10975	-0.62075	-1.3245	-1.0955	0.7405	-0.324125	-1.12617	-0.37875	-0.8005
TCGA-A8-A06N-01	-1.142	-0.968417	-1.41421	-1.25233	-0.9981	-0.722		0.668625	1.8715	-1.68194	-1.60312	-0.8325	-2.80333	-2.38506		-0.785	-2.39062		-1.25	-0.7775	-0.3455	-0.2565	-0.0195	0.162	-0.913375	-1.43933	-0.40225	-0.113333
TCGA-A8-A06O-01	-0.4755	-0.438417	-0.627429	-0.4655	0.0617	-0.4806		0.962875	2.404	-0.375563	-0.711	-2.12017	-2.9042	-1.73175		-0.74325	-1.22675		-0.929	-0.98425	-0.92975	0.06075	0.071	1.5745	-1.16213	-0.902	-0.00625	1.04317
TCGA-A8-A06Q-01	-0.9455	-0.636667	-0.682571	-0.581833	0.4801	-0.4535		0.122125	1.54025	-0.351187	0.23525	-1.5935	-2.5355	-0.805562		-0.39025	-2.48037		-0.741	-1.904	-0.7505	-1.02575	-0.95	0.34575	-0.7025	-1.31233	0.31525	-0.0205
TCGA-A8-A06R-01	-0.734	-0.3815	-0.606286	-0.7345	0.7026	-0.7043		0.559	1.15525	0.226438	-1.88057	-0.9515	-0.6985	-0.28425		0.23575	-0.083875		0.2375	-1.40175	-1.195	-1.01825	-0.8485	0.712	-0.821375	-2.105	-0.182	-0.272333
TCGA-A8-A06Z-01	-1.13625	-0.456	-0.837857	-0.173	0.5149	0.3963		0.9315	0.2815	-1.39544	-1.51162	-1.234	-3.1705	-1.91731		-0.5665	-2.18237		-0.977	-0.71775	-1.27625	0.20975	0.21	0.56775	-0.97425	-1.84667	-1.11925	-0.111667
TCGA-A8-A079-01	0.19575	0.375417	-0.00392857	0.297333	0.9089	0.3556		0.942125	1.83325	-0.556	-1.18	-1.02517	-3.43425	-1.2645		0.92725	-1.06462		0.0945	-1.20525	-1.42025	-0.655	-0.4295	1.23625	-1.01362	-0.695833	-1.97625	0.491833
TCGA-A8-A07L-01	-0.4985	-0.178	-0.557286	-0.987167	0.0751	-1.5474		0.948375	2.3385	-0.308625	-1.8605	-0.2335	-0.176167	-1.21138		0.553	-0.664		0.079	-1.07925	-1.814	-0.292	-0.2255	0.60525	-0.641875	-1.0865	-0.955	0.0751667
TCGA-A8-A07S-01	-1.10875	-0.816917	-0.830357	-0.760333	0.6547	-0.9734		-0.280875	0.84975	-0.775062	-1.38013	-1.92567	-2.95683	-1.14969		-0.36325	-1.21125		-0.7045	-1.64525	-1.5765	-0.90175	-0.6745	0.30275	-0.469625	-0.951	0.166	-0.284333
TCGA-A8-A07W-01	-0.052	-0.149583	-0.169571	0.8495	1.6788	-0.6185		1.33675	0.53725	-0.556688	-1.25225	-0.345833	-2.69483	-0.5045		-0.00725	-0.92175		-0.5265	-0.96975	-1.412	0.173	0.266	1.0155	-0.788125	-1.10417	-0.81075	-0.678667
TCGA-A8-A07Z-01	-0.114	-0.129167	-0.350286	0.673333	2.3603	-0.435		0.120375	1.1965	-0.660438	0.893625	-0.7945	-1.662	-1.13456		0.54725	-1.154		-0.167	-1.33475	-1.119	-0.4185	-0.0245	1.07325	-1.05025	-0.978167	-0.22875	-0.0095
TCGA-A8-A082-01	-0.42075	-0.370833	-0.869929	-0.346167	0.8299	-0.096		0.499125	3.048	-0.77325	0.99375	-1.68933	-2.77283	-0.133375		0.08625	-0.640375		-0.44	-1.64675	-1.60125	-0.42475	-0.1065	0.747	-0.473	-1.01133	0.21075	0.216667
TCGA-A8-A084-01	-0.946	-0.644583	-0.785143	-0.508833	0.4403	0.1442		1.19413	0.87525	-0.669875	-0.96025	0.026	-2.90433	-0.825562		0.47525	-0.755625		0.089	-2.11875	-1.339	-1.427	-1.228	0.4065	-0.35725	-1.5055	-0.16825	0.193667
TCGA-A8-A085-01	-0.128	-0.382083	-0.395429	-0.431167	0.6168	-1.364		0.40675	0.353	-0.496688	-1.03114	-0.403833	-2.84233	-1.38112		0.28825	-0.52675		-0.4005	-0.158	-1.572	0.02975	0.15	1.087	-1.26988	-0.512667	0.17475	-0.289167
TCGA-A8-A08F-01	-0.12075	0.05575	-0.343571	0.0351667	0.4579	0.4647		0.559375	0.73375	-0.312188	-0.507857	-1.60967	-3.04133	-1.41488		-0.50775	-0.793125		-0.6885	-0.33175	-1.3225	-0.28775	-0.095	0.3995	-1.45525	-0.775	0.20075	-0.2155
TCGA-A8-A08G-01	0.40875	-0.830167	-0.0429286	0.8475	2.2589	0.1125		0.882	3.3305	-0.737375	-1.38738	-1.481	-3.15783	-0.992		0.60225	-1.51075		-0.16	-0.24675	-0.07675	0.019	-0.024	0.73125	0.166625	-0.853	0.0355	-0.2795
TCGA-A8-A08I-01	-0.44975	-0.13075	-0.670714	-0.0703333	1.1999	-0.0851		0.246625	-0.91	-0.569813	-1.756	-2.24867	-0.4675	-1.17894		-0.54975	-1.456		-0.634	-1.04025	-1.853	-0.76575	-0.8075	-0.0255	0.41675	-1.407	-0.52575	-0.368667
TCGA-A8-A08P-01	-0.27625	-0.180167	-0.0582857	-0.369	-0.4197	-0.1354		0.347625	1.38175	-0.309625	-1.40962	-0.907	-3.221	0.0044375		-0.3815	-0.764625		-0.37	-1.04925	-1.123	-0.30475	-0.1895	0.4425	-0.774375	-0.902	-0.17275	0.0528333
TCGA-A8-A095-01	-0.0915	-0.279583	-0.500786	-0.193667	1.3214	-0.6297		-0.109375	-0.0545	-0.447375	-1.64888	-0.277667	-2.54325	-0.8655		0.19825	-1.04588		-0.2925	-1.5265	-0.83375	-0.572	-0.474	0.61825	0.0335	-0.894833	-0.2955	-0.259333
TCGA-A8-A096-01	-0.92775	-0.7235	-1.0545	-0.9155	-0.7296	-0.8201		0.007125	-0.4255	-1.01087	-1.30537	-1.94883	-2.81583	-1.17037		-0.45175	-1.02588		-0.868	-1.463	-0.365	-1.3365	-0.989	0.689	-0.796625	-1.178	-0.46825	-0.154
TCGA-A8-A097-01	-0.64475	-0.616167	-0.598143	-0.483167	-0.3284	-0.0016		0.435375	0.11175	-0.5005	-1.82638	-1.47517	-2.37667	-1.23675		-0.607	-0.5865		-0.778	-0.05225	-0.972	-0.23075	-0.137	0.241	-0.127625	-0.629333	-0.18075	-0.2745
TCGA-A8-A09C-01	-1.58575	-1.28408	-1.57307	-1.71317	-0.6024	-1.2719		0.38025	-2.59575	-1.36387	-0.47125	-1.21617	-3.4498	-1.92088		-0.3485	-1.65112		-1.0775	-1.097	-0.933	-1.718	-1.4535	0.70475	-0.389375	-1.43833	-0.36025	0.122833
TCGA-A8-A09D-01	-0.7145	-0.625417	-0.842286	-0.868167	-0.5316	-0.8415		0.697	-1.23475	-0.964125	-0.055	-0.702833	-3.16867	-0.739625		0.4685	-0.36325		-0.2185	-0.345	-0.95775	-1.5545	-1.3485	0.43925	-0.504375	-0.866167	-0.57675	-0.6735
TCGA-A8-A09I-01	-0.0405	0.0540833	-0.0482143	-0.738667	-0.5756	-0.835		0.426625	-3.25925	-0.468062	-1.32171	1.1435	-2.908	-0.397375		0.20425	-0.881125		0.0155	1.66625	-1.0425	-1.1235	-0.969	0.84025	-1.254	-0.675333	0.16825	-0.297
TCGA-A8-A09M-01	-1.24025	-0.670583	-1.1265	-0.698667	-0.1127	-0.1229		0.854	2.1755	-0.941312	-0.688	-1.24517	-1.954	-1.69619		-0.5935	-1.34363		-0.892	-0.52875	-1.482	-0.548	-0.394	1.01	-0.582875	-1.4165	-0.39275	0.00716667
TCGA-A8-A09N-01	-0.064	-0.393417	-0.1085	-0.1855	0.0062	-0.0964		0.680875	0.504	-0.367688	-1.64525	-1.14333	-2.38067	-1.54475		0.328	-1.474		-0.1805	-1.06925	-0.13525	-1.257	-0.972	1.4445	-0.477	-2.16217	-0.66825	-0.227167
TCGA-A8-A09Q-01	-1.01575	-1.02967	-1.51043	-0.943	-0.5143	-0.9551		0.3675	0.926	-0.367375	1.1155	-0.4305	-2.4704	-1.64925		-0.9605	-1.59187		-0.962	-0.62425	-1.072	-0.99525	-0.8905	1.132	-1.53163	-0.4225	-0.728	0.3895
TCGA-A8-A09R-01	-0.5095	-0.607667	-0.627286	-0.282833	0.1399	-0.0447		0.573625	0.0425	-0.9235	-1.63437	0.135	-2.99083	0.42275		-0.1505	-0.5125		-0.2515	-1.27475	-0.8745	-0.11375	0.106	0.86325	-0.640875	-0.742	-0.30075	-0.105667
TCGA-A8-A09W-01	-0.22575	-0.35825	-0.478143	-0.277167	-0.4865	-0.5704		0.59975	0.20125	-0.281687	-1.30725	-0.551	-2.533	-1.115		0.95925	-0.66325		0.023	-0.2035	-1.91625	0.139	0.191	1.8295	-0.739625	-1.38367	-0.1055	-0.583167
TCGA-A8-A09Z-01	-1.0285	-1.71233	-1.38121	-1.33817	-1.1547	-1.7989		-0.052125	0.53625	-1.0195	-1.16086	-1.2915	-2.85517	-1.88556		-0.5095	-2.22912		-1.0315	-0.9065	-0.4115	-0.74575	-0.193	1.4455	-1.12213	-0.988833	0.09675	0.181667
TCGA-A8-A0A9-01	-0.602	-0.78175	-0.778143	-0.433167	1.3051	-0.8906		0.476	-0.67375	-0.862375	-1.35729	0.333667	-2.0715	-0.413875		0.051	-0.736875		-0.312	-1.049	-0.68	-0.93875	-0.879	1.04075	-0.717375	-1.26667	-0.537	0.532667
TCGA-A8-A0AB-01	-0.948	-0.661333	-0.968571	-0.833667	-0.456	-0.4206		0.25725	-1.801	-0.98425	-1.45675	-0.798	-2.72483	-1.67631		-0.675	-1.62488		-0.952	-1.33175	0.08925	-1.07775	-0.8855	0.097	-0.441625	-0.767167	-0.59025	-0.309
TCGA-AN-A03Y-01	0.26225	-0.347083	-0.19	-0.528333	-0.6225	-0.8198		0.01475	-0.637	-0.608313	0.794125	-2.158	-3.30183	-1.85112		0.13425	-1.857		-0.778	-1.90125	1.2135	-0.7665	-0.6295	1.0045	0.818125	-0.61	-0.07525	0.076
TCGA-AN-A041-01	-0.63275	-1.078	-0.750071	-1.18183	0.2673	-1.9065		-0.048375	0.457	-0.488563	-1.70725	-1.43333	-3.39667	-0.911375		-0.51575	-0.548		-0.4675	-0.4345	-1.664	-0.50175	-0.3145	0.847	0.565	-0.753833	-0.1615	0.116167
TCGA-AN-A049-01	-0.61	-0.448167	-0.765571	-0.7585	-0.0354	-0.6061		0.293375	-1.481	-0.980313	-1.94287	-0.5505	-2.71333	-1.33544		-1.0005	-0.87925		-1.0265	-0.51475	-0.64675	-0.49325	-0.392	0.91375	-0.340375	-0.878167	-0.68825	-0.4325
TCGA-AN-A0AJ-01	-0.1765	0.0426667	-0.266929	-0.0786667	1.0621	-0.2858		0.740875	-1.0245	0.008	-1.22425	0.672	-2.29017	-0.573063		0.50325	-0.9665		0.1875	-0.13075	-0.9485	-0.3245	-0.2415	0.38425	-0.7415	-0.898167	-0.46025	-0.695833
TCGA-AN-A0AK-01	0.20475	-0.461917	-0.0610714	-0.535167	-0.03	-1.0844		0.7965	-0.158	-0.036375	-1.4795	-0.6815	-3.59567	-0.960562		0.86275	-0.833125		-0.04	-1.57825	1.06225	0.23	0.1425	1.07175	0.65525	-1.32967	0.5005	-0.371667
TCGA-AN-A0AM-01	-1.11875	-0.622833	-0.857929	-0.0186667	0.3402	0.727		2.02513	-1.284	-0.92575	-0.702875	-0.729333	-2.72117	-1.17744		-0.5095	-0.403625		-0.7335	-0.272	-1.27425	-1.31825	-1.0985	0.46875	-0.416625	-1.86833	-0.02275	-0.0715
TCGA-AN-A0AS-01	-1.17275	-1.515	-1.29586	-0.967667	-0.3519	-1.0745		0.77175	-1.613	-1.051	-1.32225	0.011	-2.44217	0.0745		-0.033	-0.641		-0.3745	-2.046	-1.5515	-1.61225	-1.344	1.461	-0.619	-1.53267	-0.71975	-0.0471667
TCGA-AN-A0FF-01	-1.29475	-0.72575	-1.10607	-0.609667	1.1738	-0.8503		1.10862	-0.49275	-1.02031	-1.532	-0.724167	-2.42	-1.52644		-0.23975	-1.01		-0.9435	-1.23525	-1.353	-1.152	-0.806	0.41375	-0.41825	-0.970167	0.077	-0.492833
TCGA-AN-A0FK-01	-1.6775	-0.833833	-1.46393	-0.852	1.075	-1.165		0.3225	1.242	-1.55869	-2.22388	0.546	-2.31533	-1.37613		-0.3345	-1.32212		-0.6125	-0.527	-1.1215	-0.854	-0.8145	0.3165	-0.45925	-1.52417	-1.09	-0.7645
TCGA-AN-A0FY-01	-0.44025	0.0973333	-0.3955	-0.436667	0.3684	-0.0728		0.804	0.16375	-0.472	-0.228875	-0.578167	-2.10133	-0.46075		-0.37925	-0.749375		-0.5205	-0.95975	-0.65325	-1.56325	-1.3425	0.2235	0.408375	-2.06033	-1.43325	-0.4215
TCGA-AN-A0XR-01	-1.01225	-0.173583	-0.884857	-1.135	0.0387	-0.989		-0.1195	-1.22625	-0.56875	-1.445	-1.23383	-2.244	-1.196		0.83675	-0.997625		0.1955	0.49875	-1.02425	-1.453	-1.3	0.52025	-0.481875	-0.808833	-0.081	-0.660667
TCGA-AN-A0XW-01	-0.52275	-0.427917	-0.377071	-0.538667	0.5225	-0.2201		0.5435	1.72075	-0.33925	-1.54175	-1.42267	-2.44167	0.256812		-0.162	-0.57025		-0.3235	0.963	-0.9535	-1.25175	-1.1515	-0.15975	-0.480625	-0.542	0.02	-0.0463333
TCGA-AR-A0TQ-01	-0.392	-0.174417	-0.342429	-0.688	-0.0423	-0.6506		0.771875	-1.10175	-0.4645	-0.849875	-1.1625	-2.28633	-1.28719		0.12475	-0.921125		-0.2655	0.847	-0.813	-0.90175	-0.7865	0.61475	-0.42025	-0.187333	0.0965	0.00683333
TCGA-AR-A0TT-01	-0.40025	-0.611167	-0.605286	-0.4315	0.3454	-0.1502		0.595875	-0.2295	-0.847313	-1.18538	-1.16883	-1.62733	-0.784875		-0.7845	-0.946375		-0.8345	-0.02	1.59475	-1.1775	-1.0955	1.36325	0.21125	-1.189	-0.21575	-0.502667
TCGA-AR-A0TV-01	-0.51125	-0.382083	-0.556286	-0.712833	-0.133	-0.6702		0.0405	-0.13125	-0.439188	0.220625	-3.179	-3.33067	-2.02925		-0.35775	-0.67475		-0.648	-1.12	-0.03375	-0.33575	-0.2855	0.33375	-1.38725	-0.0891667	0.1345	0.18
TCGA-AR-A0TZ-01	0.38675	-0.492417	0.0416429	0.307333	1.5995	-0.8877		0.627	0.105	0.369625	-1.414	0.163333	-3.049	-0.77		0.508	-0.276375		0.1485	-1.667	-0.61375	-0.072	-0.0335	1.2575	-0.680375	-0.6945	0.4135	-0.557167
TCGA-AR-A0U3-01	-0.64075	-0.436	-0.592143	-0.521167	1.0277	-0.8722		0.32175	1.579	-0.890062	-1.36437	-1.58683	-2.23017	-1.37781		-0.327	-1.685		-0.8155	-1.2065	-0.24575	-1.064	-0.9385	1.159	0.085875	-0.372833	-0.038	-0.274167
TCGA-AR-A1AV-01	-0.9805	-0.714833	-1.05657	-0.647333	0.3575	-0.0086		1.0685	-0.7345	-0.871625	-1.91587	-0.706333	-1.39317	-1.40281		-1.1265	-1.2465		-0.889	-0.82125	-0.12625	-1.1445	-0.7935	0.6995	-0.35175	-1.30533	-0.6235	0.317667
TCGA-BH-A0AU-01	-0.728	-0.402667	-0.728857	-0.306	1.2456	-0.0879		1.30537	-0.25875	-1.45713	0.674	-1.23167	-3.0615	-1.61906		-0.40225	-0.93175		-0.978	-0.9935	-1.07575	-0.4655	-0.3365	0.686	-0.81725	-1.44367	-0.99975	-0.400833
TCGA-BH-A0B5-01	0.338	0.0119167	-0.245929	-0.335167	-0.2043	-0.9492		0.39075	-0.78925	-0.407813	-1.87462	-1.85317	-2.85	-0.879188		0.57025	-0.640875		-0.2695	-1.65475	-0.7385	-0.767	-0.6645	1.117	-0.297375	-1.21483	-0.4125	-0.295
TCGA-BH-A0BF-01	0.38175	-1.27308	-0.533643	0.2675	0.4078	-0.0576		0.410125	-1.90275	-0.192062	-0.789	-1.3015	-4.45067	-0.607		0.46775	-0.409875		-0.273	-1.011	-0.76025	-0.4435	-0.4255	1.5115	-0.72375	-1.553	-0.1475	0.202
TCGA-BH-A0BZ-01	0.317	-0.159	-0.086	-0.202167	-0.3858	-0.8272		0.437875	-1.09375	0.268437	-0.995625	-1.4855	-5.3982	-0.83775		0.7635	-0.681625		-0.0205	-1.6505	-1.44175	1.28625	1.1765	1.15	-0.709875	-1.6405	-0.954	-0.108667
TCGA-BH-A0C3-01	-0.45525	-1.10217	-0.656786	-0.135167	1.2864	-0.6177		0.817625	-1.82775	-0.479875	-2.32175	-1.5595	-4.40217	-1.48019		-0.42975	-0.32925		-0.702	-1.2145	-0.6355	0.51475	0.342	1.04	-0.72925	-0.353167	-0.445	-0.462833
TCGA-BH-A0C7-01	-0.5035	-0.697333	-0.588214	-0.936667	0.3557	-1.194		0.222875	0.64475	-0.264625	-1.98475	0.408833	-2.5255	-1.02944		0.11275	-0.907625		-0.206	-0.4115	-0.2655	0.39125	0.441	0.789	1.51438	-0.636833	0.194	-0.599167
TCGA-BH-A0DD-01	-0.892	0.0085	-0.653929	-0.781167	1.3996	-1.6233		0.29775	0.7415	-0.959625	-1.36888	-0.9475	-3.3265	-1.12131		-0.437	-1.32713		-0.7355	-0.125	0.113	-1.29175	-0.9975	-0.42425	-1.362	-0.524	0.23375	-1.10317
TCGA-BH-A0W3-01	-0.703	-0.274583	-0.832071	-0.8705	0.4604	-1.3236		0.507125	0.3325	-0.8915	-1.56137	-2.1375	-2.838	-1.89006		0.00975	-1.97437		-0.5635	-1.125	-1.621	-0.194	0.0015	0.7185	-1.07075	-0.214167	0.30425	-0.0773333
TCGA-BH-A18F-01	-0.629	-0.231917	-0.533286	-0.285833	0.9414	0.0382		1.27262	-0.44875	-0.608875	-0.981	-0.0723333	-0.563667	-0.823		0.0265	-0.38525		-0.363	-2.04	-0.81775	-1.19425	-0.962	0.37575	-0.331	-1.7075	-0.82375	-0.653667
TCGA-C8-A12M-01	-1.402	-1.60075	-1.84493	-1.6765	-1.0127	-1.8807		-0.46475	-1.526	-0.91675	-1.10586	-0.6715	-3.9955	-0.99025		-0.52325	-1.838		-0.792	2.6615	-1.2515	-0.778	-0.386	0.192	-0.269875	-0.9685	-0.255	-0.495167
TCGA-C8-A12U-01	-0.54825	-0.32325	-0.265357	-0.218167	1.6627	-0.4226		0.021	-0.50525	-0.307375	-1.292	-1.399	-3.42833	0.696		0.598	-1.41463		0.653	0.39775	-0.7095	-0.753	-0.6285	0.0515	-0.47975	-0.573333	-0.47025	-0.471833
TCGA-C8-A12W-01	-0.84725	-0.261667	-0.768929	-1.108	-0.4592	-1.2225		0.681875	2.53275	-0.633813	0.172125	-1.76467	-3.974	-0.542813		-0.66925	-1.029		-0.533	-0.53375	-1.668	0.13475	0.1015	0.288	-1.222	-0.3495	-0.79125	0.0443333
TCGA-C8-A12X-01	-0.69175	-0.747833	-0.869429	-0.2745	1.5481	-0.6506		0.88125	3.04175	-0.752875	-1.1635	-0.0116667	-0.0605	-0.670188		-0.60725	-0.78025		-0.2375	-1.01125	-1.0095	-0.21175	-0.046	1.1355	-0.585375	-1.21183	-0.6255	0.159167
TCGA-C8-A1HG-01	-1.56375	-0.853333	-1.20957	-0.627	0.2481	-0.1651		1.0175	0.41925	-0.65325	-0.886	-1.803	-2.998	-0.406625		-0.7405	-1.14187		-0.616	-1.3765	-0.6615	-0.65925	-0.5755	-0.07125	-0.3595	-0.475167	-0.593	0.344167
TCGA-C8-A1HL-01	-0.22275	-0.0160833	-0.384929	-0.281	1.4568	-0.9084		0.04925	-0.799	-0.165813	-2.02212	0.2805	-2.70717	0.202875		1.53825	-0.557875		0.849	0.263	-1.86675	-0.37675	-0.4705	0.8875	-0.156375	-1.0535	0.2715	-0.333667
TCGA-C8-A1HM-01	-0.74025	-0.0456667	-0.234143	-0.459	0.2697	-0.1765		0.758	-0.6655	-0.452375	-1.5975	-1.84317	-3.74033	-1.19162		0.13975	-1.05325		-0.1365	0.46125	-0.2145	-0.82125	-0.637	-0.47475	-0.373375	-0.998	0.1455	-0.194167
TCGA-C8-A1HN-01	-1.079	-0.231667	-0.757143	-0.656667	0.2289	-0.2183		0.3785	1.4645	-0.802562	-0.365875	-0.927333	-4.04017	-0.468875		-0.737	-0.945375		-0.6135	-0.4535	-0.6465	-0.757	-0.6	0.10425	-0.4875	-0.953167	-0.2025	-0.1555
TCGA-E2-A14O-01	-1.27775	-0.37925	-1.20221	-0.382	-0.4602	0.0821		0.633625	1.5795	-0.7725	-1.18175	-0.645667	-2.439	-1.076		-0.18975	-1.38312		-0.521	-1.23775	-1.28	-0.13425	0.124	0.82625	-0.91775	-1.56667	-0.75575	0.213333
TCGA-E2-A14S-01	-1.04175	-0.589167	-1.01636	-1.32017	-0.893	-1.2868		0.389875	-0.5075	-0.514375	-0.26475	-1.28483	-3.4106	-1.81906		-0.07175	-1.54812		-0.4485	-1.8725	-0.60475	-0.94875	-0.702	0.5645	-0.335875	-1.09	-1.5605	0.703833
TCGA-E2-A14W-01	-1.84325	-0.165417	-1.07036	0.2485	2.2924	0.4954		1.74812	0.25625	-1.02337	-1.5135	-1.402	-2.2252	-1.47037		-1.15725	-1.15813		-0.87	-0.92	-1.68525	-0.87425	-0.6305	-0.28325	-0.402875	-1.36033	-0.49475	-0.636667
TCGA-E2-A155-01	0.226	0.124	-0.0244286	0.512667	0.098	0.7432		0.995375	2.4755	-0.921063	-0.574625	-1.0775	-3.11217	-0.559312		1.1745	-1.84888		0.0905	-0.352	0.86925	-0.80925	-0.641	0.9925	-0.834	-0.500833	0.12225	-0.118167
TCGA-E2-A15L-01	-0.87375	-0.89325	-1.09707	-0.9215	-0.1254	-1.0222		0.16875	-0.62325	-0.75475	-1.27971	-2.29333	-2.50583	-1.69969		-0.656	-0.98175		-0.962	-1.3315	-0.50525	-1.028	-0.7875	0.4995	-0.73275	-0.369	-0.7615	0.101667
TCGA-E2-A15M-01	-0.151	-0.212917	-0.433857	-0.217167	0.6473	-0.3927		1.16825	-1.3795	-0.510062	-1.113	-0.657333	-2.084	-1.20269		-0.3915	-0.72125		-0.631	-1.32975	-0.6125	-1.5065	-1.3395	0.75475	-0.643625	-1.503	-0.3255	-0.457833
TCGA-E2-A15S-01	-0.65225	0.098	-0.392286	-0.838	0.0533	-0.2635		0.243375	1.218	-0.145875	-1.10763	-1.18233	-2.70017	-1.25588		0.05475	-0.949375		-0.031	-0.21925	0.00475	-0.126	0.132	-0.531	-0.7885	-0.8135	-0.1645	0.124167
TCGA-E2-A15T-01	0.02525	-1.04308	-0.3465	-0.544333	0.278	-0.7437		0.098625	3.972	-0.100312	-1.505	-1.49933	-2.13083	-1.70463		0.711	-0.9745		0.082	-0.1535	-0.09625	0.70025	0.8435	0.945	-0.260625	-0.136833	0.72625	-1.0045
TCGA-A2-A0YT-01	-0.27675	-0.01675	0.0768571	0.114167	0.4598	0.4223		0.99075	1.9675	-0.676562	-0.952875	-1.84217	-2.60267	-1.16656		-0.45825	-1.11363		-0.887	-0.33075	-1.7285	-0.21425	-0.119	0.54775	-1.9285	-0.366833	0.1915	-0.258667
TCGA-A8-A08S-01	-0.59	-0.456667	-0.616786	-0.782333	0.5586	-1.328		0.046875	0.88475	-0.850625	-1.86275	-1.057	-2.772	-1.69044		-0.213	-1.25075		-0.7095	-1.278	-1.1325	-0.6825	-0.555	0.9815	-1.35238	-0.639833	-0.43025	-0.3665
TCGA-A8-A09E-01	-0.87675	-0.846083	-0.997071	-0.604833	-0.4388	-0.3432		0.669375	0.32425	-0.645875	-1.30675	-0.267667	-3.0762	-1.52913		0.26575	-1.65512		-0.3825	-0.678	-0.95575	-0.1795	-0.1005	0.478	-0.304125	0.1555	-0.05925	-0.119
TCGA-A8-A09K-01	-0.7485	-0.99	-1.07721	0.0931667	0.9739	0.7803		1.32662	0.312	-1.50212	-0.603143	-0.655667	-0.635	-1.66263		0.16825	-2.1615		-0.461	-0.076	-0.824	-0.95525	-0.8855	0.38125	-0.891125	-0.584667	-0.98625	0.914167

## Sheet: Table S33
Table S33. mRNA expression values (microarray) of the tubulin genes in the HER2-enriched BC tumors from the TCG, Cell 2015 and TCG, Nature 2012 studies.
Sample ID	TUBA1A	TUBA1B	TUBA1C	TUBA3C	TUBA3D	TUBA4A	TUBA4B	TUBA8	TUBAL3	TUBB	TUBB1	TUBB2A	TUBB2B	TUBB3	TUBB4A	TUBB4B	TUBB6	TUBB7P	TUBB8	TUBD1	TUBE1	TUBG1	TUBG2	TUBGCP2	TUBGCP3	TUBGCP4	TUBGCP5	TUBGCP6
TCGA-A2-A0EQ-01	-0.67625	0.110667	-0.66871	-0.60083	-0.4905	-0.2531		0.954625	-1.27675	-0.39181	-1.43713	-1.47167	-2.6588	-0.52219	-0.458	0.21175	-1.24		-0.339	-0.5155	-1.19625	-1.354	-1.35	0.78825	-0.19288	-1.10717	-0.7135	0.245
TCGA-A2-A0T1-01	-0.28175	-0.1075	-0.35729	-0.41533	-0.2647	-0.0863		1.0425	-1.35525	-0.39913	-1.002	-0.16367	-2.42767	0.200938	0.0232	-0.28975	-0.4605		-0.353	-1.43275	-1.16575	-1.24525	-1.0825	0.412	-0.86125	-1.49	-0.62475	-0.38867
TCGA-A8-A07I-01	-0.20375	-0.54892	-0.44471	0.0985	-0.1758	0.4613		1.23588	-1.93825	0.021875	-0.93914	0.391833	-2.9518	-0.42856	-0.1776	0.466	-0.70638		0.0575	0.19475	-1.04325	-1.12825	-1.0355	0.472	0.066875	-0.79067	-0.13775	-0.736
TCGA-A8-A08B-01	-0.734	-0.65183	-0.76593	-0.0925	0.9839	0.2197		1.09563	0.65825	0.191563	-0.9155	0.172333	-2.28667	0.514	0.2685	-0.0895	-0.90325		0.0245	-1.51725	-0.58925	-1.122	-0.921	0.704	-0.80163	-0.7035	-0.667	-0.03333
TCGA-A8-A08J-01	-0.44775	-0.182	-0.52707	-0.6975	-0.3508	-0.5553		0.624875	-0.5655	-0.995	-1.36763	-0.901	-3.737	-0.07644	-0.0906	0.313	-0.88		-0.245	0.99125	-1.95375	-1.036	-0.8945	0.97175	-0.63413	-0.96767	-0.15875	-0.50533
TCGA-A8-A08L-01	0.07075	0.368917	-0.28164	-0.3345	0.2713	-0.2223		0.960875	2.08225	-0.02694	-0.54638	-0.34267	-1.14217	0.269688	0.0028	0.17575	-0.76913		0.2125	-0.412	-0.12725	-0.80875	-0.747	0.13825	0.90975	-1.40083	-0.9965	-0.0195
TCGA-A8-A08X-01	-0.6775	-0.8175	-0.68407	-0.27267	-0.5583	0.1527		2.09163	-0.952	-0.77925	-2.0255	-0.774	-3.28967	-0.74294	-0.0831	1.09725	-0.33138		0.044	-0.79725	-0.99025	-1.282	-1.0795	0.3355	-1.22088	-1.108	-0.26375	-0.14733
TCGA-A8-A094-01	-0.3465	-0.25392	-0.19514	-0.38867	-0.0627	-0.2871		0.805	1.17675	-0.48756	-1.84863	-0.77683	-3.24083	-1.30906	-0.4688	0.064	-0.80413		-0.4715	-1.94775	-0.8255	-0.55	-0.4715	0.93175	-0.89138	-0.653	-0.57225	0.294667
TCGA-AN-A0FV-01	-0.765	-0.78625	-0.80043	-0.94133	-0.666	-0.9753		0.31025	-0.35075	-1.13413	-2.03225	-0.87867	-2.416	0.019313	0.1057	0.17775	-0.73888		-0.3235	-0.844	-1.688	-0.866	-0.8155	0.5755	-0.16713	-1.2785	-0.5575	-0.19433
TCGA-B6-A0I9-01	-1.85425	-0.89417	-1.56121	-1.5145	-1.201	-0.7255		1.30888	0.818	-1.4295	0.176625	0.834	-2.78517	-1.49925	-1.1578	-0.0785	-1.4035		-0.222	-0.486	0.78975	-1.88025	-1.8155	0.05075	-0.04325	-1.07183	0.07075	-0.20917
TCGA-B6-A0IK-01	-0.39975	-0.17892	-0.40557	-0.22667	0.1781	-0.0206		0.8595	-1.97225	-0.07444	-1.50463	-0.0955	-1.52117	0.896	0.4452	0.716	-0.64575		0.2625	1.58975	-0.8735	-1.44275	-1.156	0.772	-0.74775	-0.54583	0.103	-0.02517
TCGA-B6-A0RH-01	-1.25825	-1.42533	-1.30579	-0.31733	1.4971	-0.9454		0.405375	-1.18225	0.4285	-1.34975	-0.94867	-2.84433	0.65975	0.6871	0.6835	-0.582		0.31	-0.99475	-2.123	-0.81275	-0.5815	0.636	-0.51775	-1.45517	-0.23675	-0.3375
TCGA-BH-A0B7-01	-0.57	-0.93767	-0.68693	-0.57417	0.2433	-0.2528		1.028	0.4975	-0.74988	-1.26614	0.343833	-3.847	0.062375	0.241	-0.63775	-0.46775		-0.3115	-1.38675	-0.984	-1.35525	-1.2015	0.1635	-1.01788	-1.26967	-0.31825	-1.06167
TCGA-BH-A18R-01	-0.0055	-0.00192	-0.21036	-0.55633	-0.4142	-0.8855		0.6575	-0.6425	-0.0105	-0.3615	-2.3665	-2.575	-1.49513	-0.7324	0.95325	-1.07475		-0.074	2.564	-0.36275	-1.0775	-0.986	1.09725	-0.14438	-1.07617	-0.11275	-0.253
TCGA-BH-A1EV-01	-0.6385	-0.96583	-0.99536	-0.62967	0.6991	-0.8996		0.409375	-0.644	-0.73831	0.33625	-0.03333	-2.68867	-0.82431	-0.3235	-0.0735	-0.86825		-0.318	-2.07225	0.035	-1.4115	-1.262	0.9345	-0.53525	-1.4085	-0.6715	0.134667
TCGA-C8-A12L-01	-0.81225	-0.1525	-0.07636	-0.44033	-0.8332	0.1473		1.07262	-2.407	-1.10094	-1.23088	0.297	-2.65517	-0.18675	-0.3066	-0.29975	-0.4045		-0.3125	0.08675	0.20875	-1.257	-0.9445	-0.605	-0.05675	-0.24317	-0.58825	-0.8125
TCGA-C8-A12P-01	-0.816	-0.20375	-0.29364	0.234167	-0.3354	0.8767		2.2235	-2.1475	-0.69625	-2.4675	-0.54533	-3.30317	-1.01425	-0.5345	-0.33225	-0.80488		-0.347	0.45975	-0.3505	-0.948	-0.792	0.693	-0.26538	-0.90367	-0.058	-0.34283
TCGA-C8-A12Q-01	-0.85175	-0.72892	-0.49443	-0.56883	-0.7177	0.0802		1.07438	0.81025	-0.35219	-1.83425	0.237167	-2.8075	0.48675	0.1087	-0.706	-0.7705		-0.219	0.142	0.6305	-1.471	-1.286	0.61375	-0.47875	-1.77717	-0.16	-0.43067
TCGA-C8-A12T-01	0.32375	-0.36692	-0.14964	-0.10617	1.2466	-1.1041		0.37775	-1.5835	0.209125	-0.60225	-0.966	-3.08383	-0.51894	0.0051	0.396	-0.197		-0.088	-1.18425	-0.63	-1.02375	-0.8535	1.288	-0.48938	-1.4215	-0.89775	-1.04517
TCGA-C8-A135-01	-0.8955	-0.63033	-0.50643	-0.545	-0.5249	-0.3447		1.07975	-1.5025	-0.33744	-1.69375	-1.32167	-2.76617	-1.41688	-0.7307	-0.094	-1.17288		-0.4505	-0.17175	-1.466	-1.4645	-1.283	0.76425	-1.14038	-1.84717	-1.05975	-0.60533
TCGA-C8-A138-01	-0.90025	-0.35158	-1.06421	-0.93917	-0.1557	-0.798		0.721625	-0.8615	-0.55719	-1.26188	-0.74917	-4.33133	-0.88031	-0.2568	1.08775	-0.44825		0.4215	-1.223	-1.68075	-1.03775	-0.894	0.55925	-0.42238	-1.97717	-0.61675	-0.24367
TCGA-C8-A1HF-01	-0.86575	0.16225	-0.66486	-0.76433	-0.3618	-0.4188		1.1775	-1.43575	-0.2325	-1.453	-1.344	-3.07083	-0.39406	-0.102	-0.2235	-0.16538		-0.231	-0.39575	-0.0335	-1.11075	-1.0865	0.0695	-0.01263	-1.3815	-0.892	0.047667
TCGA-D8-A13Z-01	-0.4265	-0.12	0.0285	-0.064	-0.7243	0.4789		0.828875	0.11675	0.236188	-1.69488	0.607833	0.850333	0.75325	0.2801	0.03675	-0.12963		0.392	-1.22725	-0.35675	-0.642	-0.5135	1.10225	-0.23838	0.184667	-0.107	-1.01483
TCGA-E2-A14P-01	0.60975	-0.49592	0.025286	-0.07067	-0.45	-0.5344		0.844	0.076	0.720875	-1.29338	0.248	-4.15067	1.838	1.4431	1.86275	0.112875		1.269	1.08225	-3.2055	0.05075	-0.0915	1.8825	-0.04475	-1.16733	0.18175	-0.1765
TCGA-E2-A14V-01	-1.06325	-0.36033	-0.76686	-1.0475	0.2149	-0.9857		0.579625	-1.92975	-0.52306	-1.51514	-0.14133	-2.99983	-0.25638	-0.345	0.158	-1.11625		-0.131	2.51625	1.51125	-1.06075	-0.9825	0.6545	-0.21888	-0.97	-0.65975	-0.48317
TCGA-E2-A152-01	-0.28025	0.0395	-0.36907	-0.60783	-0.4562	-0.2505		0.60125	2.016	-0.38531	-0.92683	0.026833	-3.00083	0.873438	0.5306	-0.154	-0.18013		0.0595	-1.55075	-1.164	-0.6945	-0.4245	1.0075	-1.87738	-1.79617	-1.044	0.2765
TCGA-E2-A1B0-01	-1.1715	-0.67533	-0.88	0.142667	-0.3783	0.9424		2.49763	-0.63875	-0.137	-0.258	-0.79233	-3.677	0.146313	-0.0732	-0.47725	-0.61175		-0.5665	-0.8695	-0.78	-1.13325	-1.0065	0.99525	-0.506	-0.55567	-0.27875	0.308
TCGA-A8-A08L-01	0.07075	0.368917	-0.281643	-0.3345	0.2713	-0.2223		0.960875	2.08225	-0.0269375	-0.546375	-0.342667	-1.14217	0.269688		0.17575	-0.769125		0.2125	-0.412	-0.12725	-0.80875	-0.747	0.13825	0.90975	-1.40083	-0.9965	-0.0195
TCGA-BH-A1EV-01	-0.6385	-0.965833	-0.995357	-0.629667	0.6991	-0.8996		0.409375	-0.644	-0.738313	0.33625	-0.0333333	-2.68867	-0.824313		-0.0735	-0.86825		-0.318	-2.07225	0.035	-1.4115	-1.262	0.9345	-0.53525	-1.4085	-0.6715	0.134667
TCGA-B6-A0I9-01	-1.85425	-0.894167	-1.56121	-1.5145	-1.201	-0.7255		1.30888	0.818	-1.4295	0.176625	0.834	-2.78517	-1.49925		-0.0785	-1.4035		-0.222	-0.486	0.78975	-1.88025	-1.8155	0.05075	-0.04325	-1.07183	0.07075	-0.209167
TCGA-A8-A09X-01	-0.2315	0.00691667	-0.346429	-0.5955	-0.4577	-0.6961		0.22025	-1.31475	-0.722688	-2.3485	-1.32	-3.17583	-1.72625		-0.0735	-1.45362		-0.581	-0.49725	-1.0355	-0.90375	-1.0065	0.8115	-0.854125	-0.57	-0.00125	-0.0343333
TCGA-B6-A0IK-01	-0.39975	-0.178917	-0.405571	-0.226667	0.1781	-0.0206		0.8595	-1.97225	-0.0744375	-1.50463	-0.0955	-1.52117	0.896		0.716	-0.64575		0.2625	1.58975	-0.8735	-1.44275	-1.156	0.772	-0.74775	-0.545833	0.103	-0.0251667
TCGA-BH-A18P-01	-0.574	-0.436833	-0.580214	-1.08783	-0.1483	-1.0419		-0.002125	1.56625	-0.373563	-1.544	-1.21967	-2.96233	-1.06812		-0.06525	-0.90875		-0.441	-1.22375	-0.9765	-0.2505	-0.0805	0.5745	-0.920375	-0.555	-0.26475	0.189167
TCGA-A8-A08J-01	-0.44775	-0.182	-0.527071	-0.6975	-0.3508	-0.5553		0.624875	-0.5655	-0.995	-1.36763	-0.901	-3.737	-0.0764375		0.313	-0.88		-0.245	0.99125	-1.95375	-1.036	-0.8945	0.97175	-0.634125	-0.967667	-0.15875	-0.505333
TCGA-BH-A18R-01	-0.0055	-0.00191667	-0.210357	-0.556333	-0.4142	-0.8855		0.6575	-0.6425	-0.0105	-0.3615	-2.3665	-2.575	-1.49513		0.95325	-1.07475		-0.074	2.564	-0.36275	-1.0775	-0.986	1.09725	-0.144375	-1.07617	-0.11275	-0.253
TCGA-AR-A1AT-01	-0.5855	-0.755167	-0.908286	-0.539333	0.0708	-1.0636		0.23075	-0.68375	-0.099875	-2.1695	-1.0905	-3.34617	-0.786875		0.21675	-0.729		-0.36	-1.78925	-1.226	-0.45075	-0.4355	1.36175	-0.86675	-1.0435	-0.1635	-0.0208333
TCGA-B6-A0RS-01	-0.55	-0.989833	-0.783143	-0.7875	-0.7307	-0.5797		1.3655	0.3225	-0.089875	-1.36725	-0.0796667	-2.75633	-1.37094		-0.053	-0.937125		-0.2035	-0.865	-0.0475	-0.6245	-0.5125	0.6945	-0.772625	-0.907	-0.53225	-0.8745
TCGA-BH-A0DZ-01	-0.3575	-0.453917	-0.705857	-0.600167	-0.646	-0.711		0.656875	1.09725	-0.233937	-1.234	-0.150167	-2.3295	-0.0855625		0.1425	-0.539875		-0.306	0.00925	-0.3735	-1.30575	-1.254	1.18125	-0.77	-1.708	-0.452	-0.309833
TCGA-A2-A0T1-01	-0.28175	-0.1075	-0.357286	-0.415333	-0.2647	-0.0863		1.0425	-1.35525	-0.399125	-1.002	-0.163667	-2.42767	0.200937		-0.28975	-0.4605		-0.353	-1.43275	-1.16575	-1.24525	-1.0825	0.412	-0.86125	-1.49	-0.62475	-0.388667
TCGA-AO-A0J2-01	-0.37875	0.452833	-0.216857	-0.507667	-0.3787	-0.2085		0.637125	-2.08625	-0.406625	-0.882875	-0.078	-2.13717	0.122188		-0.06275	-0.71		-0.325	-0.8445	-1.86375	-1.26025	-1.15	0.5325	-0.439	-1.423	0.388	0.621167
TCGA-BH-A0AW-01	-1.052	-0.126	-1.01579	-0.741833	-0.3157	-0.6501		1.17687	-1.737	0.647312	-1.7745	-0.0213333	-3.022	-0.44125		0.04825	-0.731625		0.042	-0.26625	-1.82125	-1.3885	-1.205	0.18525	-0.907	-1.83617	-1.0425	-0.637833
TCGA-BH-A0EE-01	-1.724	-0.414167	-1.27593	-1.347	-0.7678	-0.4624		0.900625	0.545	-0.536937	-0.647	-0.546	-3.15117	-0.7255		-0.089	-1.64538		-0.333	-1.871	-2.1685	-1.7515	-1.61	-0.149	-0.517375	-0.803167	0.58225	-0.827
TCGA-A2-A0D1-01	-1.728	-0.97375	-2.20714	-1.04667	-1.1443	-0.5183		0.942375	0.58125	0.515062	-1.02262	0.8855	-2.388	-0.228875		-0.8305	-1.04425		0.0065	-1.2525	-1.39525	-1.3345	-1.161	0.924	-1.90125	-1.21767	-0.76	0.375667
TCGA-AO-A03N-01	-1.87775	0.331417	-1.45414	-1.69383	0.2135	-0.7308		0.4045	-0.72575	-0.91475	-0.7385	0.189	-1.75	-0.524875		-0.28875	-0.209875		-0.0715	-1.2075	-2.0835	-2.14775	-1.702	-1.508	-0.740625	-1.913	-1.379	-0.659667
TCGA-A2-A0CY-01	-0.9905	-0.505083	-0.789214	-0.7845	-0.4843	-0.5724		1.46788	2.955	-0.194125	-1.73012	0.109667	2.172	1.1635		-0.33175	-1.40475		0.027	-0.967	-0.748	-1.46575	-1.2285	0.52575	-0.89025	-1.67367	-1.90275	0.547667
TCGA-A2-A04X-01	-1.731	-0.914583	-1.20179	-1.21817	-0.644	-0.4951		0.212875	0.026	0.0174375	-1.51129	0.5695	-2.88617	-1.1635		-0.2435	-1.02175		-0.1255	-0.0895	-1.81875	-1.54125	-1.377	0.423	-1.34363	-1.23783	-0.05475	0.213333
TCGA-A2-A0CX-01	-1.02125	-0.41475	-0.514	-0.837667	-0.1942	-0.4469		0.4495	-3.1195	-0.6215	-1.22175	-0.860667	-2.45	-0.713625		-0.6325	-0.876875		-0.462	0.844	-0.99725	-1.369	-1.139	0.01425	-0.839	-1.49767	-0.67425	-0.317333
TCGA-A2-A04W-01	-0.6685	-0.600167	-0.505643	-0.436167	-0.4853	0.0519		0.9435	-2.1805	-0.84425	-1.259	0.743333	-0.275833	0.53875		-0.09725	-0.2445		0.0495	-1.787	-1.443	-1.76175	-1.5795	0.17425	-0.4185	-2.374	-0.4825	-0.2325
TCGA-AO-A12D-01	-0.6615	-0.568	-0.688643	-0.487667	-0.6912	-0.0459		0.464125	-1.68075	-0.435312	-0.851375	-1.7635	-3.22367	-0.905312		-0.9005	-0.93925		-0.618	-1.839	0.272	-1.7025	-1.67	0.13175	-0.335	-2.03767	-0.5165	-0.388333
TCGA-A2-A0CL-01	-0.81	-0.731917	-0.501857	-0.506667	-0.0584	0.1809		1.48962	-0.161	-0.73475	-1.44325	-0.0753333	-2.68633	-1.59587		-0.8135	-0.68175		-0.327	-0.70975	-0.411	-0.8545	-0.725	0.28125	-0.771625	-1.338	-0.34675	-0.114667
TCGA-AO-A0JE-01	-1.08775	-0.6295	-1.01107	-0.7195	-0.7649	-0.2106		0.82025	-0.2765	-0.642188	-1.72788	-0.612667	-2.40683	-1.31394		-0.90275	-0.8155		-0.855	-1.31725	-0.48625	-1.2905	-1.031	0.49375	-1.00925	-0.918	-0.427	-0.134667
TCGA-A2-A0EQ-01	-0.67625	0.110667	-0.668714	-0.600833	-0.4905	-0.2531		0.954625	-1.27675	-0.391813	-1.43712	-1.47167	-2.6588	-0.522188		0.21175	-1.24		-0.339	-0.5155	-1.19625	-1.354	-1.35	0.78825	-0.192875	-1.10717	-0.7135	0.245
TCGA-AO-A03L-01	-0.42075	-0.438667	-0.686571	-0.7905	-0.2197	-1.0398		1.385	0.70925	0.084375	-1.16825	-0.277	-2.1205	-1.005		0.28925	-0.901125		-0.098	-0.83325	-1.455	-0.86825	-0.768	1.0845	-0.7255	-1.02817	-0.881	-0.3985
TCGA-B6-A0RH-01	-1.25825	-1.42533	-1.30579	-0.317333	1.4971	-0.9454		0.405375	-1.18225	0.4285	-1.34975	-0.948667	-2.84433	0.65975		0.6835	-0.582		0.31	-0.99475	-2.123	-0.81275	-0.5815	0.636	-0.51775	-1.45517	-0.23675	-0.3375
TCGA-A8-A075-01	-0.639	-0.4075	-0.605714	-0.386167	0.4336	-0.164		0.45675	-2.079	-0.639375	-0.76075	-0.229667	-2.46333	-0.644687		0.1265	-0.533875		-0.2615	-1.273	-1.1045	-1.22575	-0.987	0.93375	-1.219	-0.715667	-0.3815	-0.572333
TCGA-A8-A076-01	-0.691	-0.400167	-0.644286	-0.985333	0.4092	-1.5617		0.039375	-2.611	-0.499437	-0.652714	0.643667	-3.778	-1.07556		0.036	-0.730125		-0.0605	0.26325	-1.32275	-1.28075	-1.2545	0.60275	-1.38775	-1.23917	-0.7965	-0.629167
TCGA-A8-A07B-01	-0.17925	-0.0625833	-0.291	-0.254833	-0.3476	-0.285		0.2095	0.68825	-0.375063	-1.06225	0.045	-2.3304	-0.421375		0.10875	-0.9485		-0.2605	-0.987	-1.171	-1.27875	-1.326	0.74725	-1.25337	-1.1475	-1.017	-0.8145
TCGA-A8-A07I-01	-0.20375	-0.548917	-0.444714	0.0985	-0.1758	0.4613		1.23588	-1.93825	0.021875	-0.939143	0.391833	-2.9518	-0.428563		0.466	-0.706375		0.0575	0.19475	-1.04325	-1.12825	-1.0355	0.472	0.066875	-0.790667	-0.13775	-0.736
TCGA-A8-A081-01	-0.186	-0.071	-0.573857	-0.186333	0.6452	-0.4838		0.32975	1.257	-0.84825	-0.3775	-2.13867	-2.8284	-1.67156		0.53075	-1.63488		-0.414	-0.82825	-1.71475	0.38225	0.4135	1.1895	-1.0365	-1.26633	-0.305	0.289833
TCGA-A8-A08B-01	-0.734	-0.651833	-0.765929	-0.0925	0.9839	0.2197		1.09563	0.65825	0.191562	-0.9155	0.172333	-2.28667	0.514		-0.0895	-0.90325		0.0245	-1.51725	-0.58925	-1.122	-0.921	0.704	-0.801625	-0.7035	-0.667	-0.0333333
TCGA-A8-A08X-01	-0.6775	-0.8175	-0.684071	-0.272667	-0.5583	0.1527		2.09163	-0.952	-0.77925	-2.0255	-0.774	-3.28967	-0.742938		1.09725	-0.331375		0.044	-0.79725	-0.99025	-1.282	-1.0795	0.3355	-1.22087	-1.108	-0.26375	-0.147333
TCGA-A8-A092-01	-0.16525	-0.326833	-0.175571	-0.661833	-0.0355	-0.985		0.315875	0.3415	0.122875	-0.372625	-0.7475	-2.6545	-0.488563		-0.1715	-1.26675		-0.242	-0.0505	-0.9705	0.10575	0.186	1.239	-1.03412	-1.06983	-0.62275	-0.174167
TCGA-A8-A094-01	-0.3465	-0.253917	-0.195143	-0.388667	-0.0627	-0.2871		0.805	1.17675	-0.487563	-1.84862	-0.776833	-3.24083	-1.30906		0.064	-0.804125		-0.4715	-1.94775	-0.8255	-0.55	-0.4715	0.93175	-0.891375	-0.653	-0.57225	0.294667
TCGA-A8-A09G-01	-0.6395	-0.616083	-0.555429	-0.313333	-0.4667	-0.0767		0.588875	-1.5075	-0.224812	-2.08663	-0.299667	-3.106	-1.3075		0.613	-1.15688		0.14	1.885	-1.187	0.71875	0.7465	1.15125	-1.62175	-1.2825	0.222	0.3735
TCGA-A8-A0A7-01	-0.778	-0.340917	-0.566	-0.253333	-0.6525	0.0254		1.1235	-0.65725	-0.851313	-1.14912	-0.587	-2.571	-1.31831		-0.61125	-0.819		-0.8695	-0.5375	-1.64075	-1.2095	-0.9525	0.24325	-0.815875	-2.1205	-1.36225	-0.404
TCGA-AN-A04C-01	-1.2875	-0.805667	-1.1605	-0.277667	0.029	0.2777		1.34963	2.51975	0.0070625	-1.11613	-1.08167	-3.088	-0.64025		-0.2935	-1.51988		-0.4545	-0.037	-1.2415	-0.50075	-0.4095	0.2145	-0.55425	-1.0605	-0.34825	0.108833
TCGA-AN-A0FV-01	-0.765	-0.78625	-0.800429	-0.941333	-0.666	-0.9753		0.31025	-0.35075	-1.13413	-2.03225	-0.878667	-2.416	0.0193125		0.17775	-0.738875		-0.3235	-0.844	-1.688	-0.866	-0.8155	0.5755	-0.167125	-1.2785	-0.5575	-0.194333
TCGA-AR-A0TX-01	-0.09975	-0.590083	-0.105357	-0.0868333	-0.1262	0.2423		1.03475	-2.52575	-0.3	-2.13857	0.4465	-3.49417	-0.826187		0.12	-0.79775		-0.1925	-2.22575	-0.3275	-1.08	-0.992	0.73875	-1.2425	-1.84283	-0.65275	0.218333
TCGA-BH-A0B7-01	-0.57	-0.937667	-0.686929	-0.574167	0.2433	-0.2528		1.028	0.4975	-0.749875	-1.26614	0.343833	-3.847	0.062375		-0.63775	-0.46775		-0.3115	-1.38675	-0.984	-1.35525	-1.2015	0.1635	-1.01788	-1.26967	-0.31825	-1.06167
TCGA-BH-A0HY-01	-0.546	-0.561167	-0.803214	-0.6505	-0.4232	-0.8101		0.89375	-2.784	-0.0235	-1.69529	-0.572333	-1.72233	-0.800438		0.40525	-0.8055		-0.166	-1.53675	-1.65975	-1.231	-1.012	0.23525	-0.650625	-1.61933	-0.91725	0.471333
TCGA-C8-A12L-01	-0.81225	-0.1525	-0.0763571	-0.440333	-0.8332	0.1473		1.07262	-2.407	-1.10094	-1.23087	0.297	-2.65517	-0.18675		-0.29975	-0.4045		-0.3125	0.08675	0.20875	-1.257	-0.9445	-0.605	-0.05675	-0.243167	-0.58825	-0.8125
TCGA-C8-A12P-01	-0.816	-0.20375	-0.293643	0.234167	-0.3354	0.8767		2.2235	-2.1475	-0.69625	-2.4675	-0.545333	-3.30317	-1.01425		-0.33225	-0.804875		-0.347	0.45975	-0.3505	-0.948	-0.792	0.693	-0.265375	-0.903667	-0.058	-0.342833
TCGA-C8-A12Q-01	-0.85175	-0.728917	-0.494429	-0.568833	-0.7177	0.0802		1.07438	0.81025	-0.352187	-1.83425	0.237167	-2.8075	0.48675		-0.706	-0.7705		-0.219	0.142	0.6305	-1.471	-1.286	0.61375	-0.47875	-1.77717	-0.16	-0.430667
TCGA-C8-A12T-01	0.32375	-0.366917	-0.149643	-0.106167	1.2466	-1.1041		0.37775	-1.5835	0.209125	-0.60225	-0.966	-3.08383	-0.518938		0.396	-0.197		-0.088	-1.18425	-0.63	-1.02375	-0.8535	1.288	-0.489375	-1.4215	-0.89775	-1.04517
TCGA-C8-A12Z-01	-1.75	-1.37558	-1.48314	-1.09683	-0.0262	-0.6098		1.41187	-1.5065	-1.36219	-1.59462	-1.23267	-3.159	-0.8575		-0.22225	-1.22		-0.8655	-0.99675	-0.597	-1.3545	-1.191	0.45825	-0.0645	-0.867333	-0.5785	-0.482
TCGA-C8-A130-01	-0.93475	-0.0344167	-0.573643	-0.575667	1.2135	-0.3611		1.072	-1.17175	-0.122125	-1.96962	-0.286667	-0.363167	0.223562		-0.38475	-0.3765		0.1835	-0.69775	-1.4685	-0.55875	-0.431	0.85275	-0.525375	-1.39	-1.3295	0.402333
TCGA-C8-A135-01	-0.8955	-0.630333	-0.506429	-0.545	-0.5249	-0.3447		1.07975	-1.5025	-0.337438	-1.69375	-1.32167	-2.76617	-1.41688		-0.094	-1.17287		-0.4505	-0.17175	-1.466	-1.4645	-1.283	0.76425	-1.14037	-1.84717	-1.05975	-0.605333
TCGA-C8-A137-01	-1.06625	-1.05408	-0.852714	0.2965	-0.1708	0.8111		0.9285	-2.027	-0.372312	-1.29271	-2.356	-4.32017	-0.942625		0.357	-1.16475		-0.2185	-1.50925	0.47675	-0.90075	-0.6435	0.6155	-0.181625	-0.478333	-0.2115	-0.7235
TCGA-C8-A138-01	-0.90025	-0.351583	-1.06421	-0.939167	-0.1557	-0.798		0.721625	-0.8615	-0.557187	-1.26188	-0.749167	-4.33133	-0.880313		1.08775	-0.44825		0.4215	-1.223	-1.68075	-1.03775	-0.894	0.55925	-0.422375	-1.97717	-0.61675	-0.243667
TCGA-C8-A1HF-01	-0.86575	0.16225	-0.664857	-0.764333	-0.3618	-0.4188		1.1775	-1.43575	-0.2325	-1.453	-1.344	-3.07083	-0.394062		-0.2235	-0.165375		-0.231	-0.39575	-0.0335	-1.11075	-1.0865	0.0695	-0.012625	-1.3815	-0.892	0.0476667
TCGA-D8-A13Z-01	-0.4265	-0.12	0.0285	-0.064	-0.7243	0.4789		0.828875	0.11675	0.236187	-1.69487	0.607833	0.850333	0.75325		0.03675	-0.129625		0.392	-1.22725	-0.35675	-0.642	-0.5135	1.10225	-0.238375	0.184667	-0.107	-1.01483
TCGA-E2-A14P-01	0.60975	-0.495917	0.0252857	-0.0706667	-0.45	-0.5344		0.844	0.076	0.720875	-1.29337	0.248	-4.15067	1.838		1.86275	0.112875		1.269	1.08225	-3.2055	0.05075	-0.0915	1.8825	-0.04475	-1.16733	0.18175	-0.1765
TCGA-E2-A14V-01	-1.06325	-0.360333	-0.766857	-1.0475	0.2149	-0.9857		0.579625	-1.92975	-0.523062	-1.51514	-0.141333	-2.99983	-0.256375		0.158	-1.11625		-0.131	2.51625	1.51125	-1.06075	-0.9825	0.6545	-0.218875	-0.97	-0.65975	-0.483167
TCGA-E2-A152-01	-0.28025	0.0395	-0.369071	-0.607833	-0.4562	-0.2505		0.60125	2.016	-0.385313	-0.926833	0.0268333	-3.00083	0.873437		-0.154	-0.180125		0.0595	-1.55075	-1.164	-0.6945	-0.4245	1.0075	-1.87738	-1.79617	-1.044	0.2765
TCGA-E2-A1B0-01	-1.1715	-0.675333	-0.88	0.142667	-0.3783	0.9424		2.49763	-0.63875	-0.137	-0.258	-0.792333	-3.677	0.146313		-0.47725	-0.61175		-0.5665	-0.8695	-0.78	-1.13325	-1.0065	0.99525	-0.506	-0.555667	-0.27875	0.308

## Sheet: Table S34
Table S34. mRNA expression values (microarray) of the tubulin genes in the basal-like BC tumors from the TCG, Cell 2015 and TCG, Nature 2012 studies.
Sample ID	TUBA1A	TUBA1B	TUBA1C	TUBA3C	TUBA3D	TUBA4A	TUBA4B	TUBA8	TUBAL3	TUBB	TUBB1	TUBB2A	TUBB2B	TUBB3	TUBB4A	TUBB4B	TUBB6	TUBB7P	TUBB8	TUBD1	TUBE1	TUBG1	TUBG2	TUBGCP2	TUBGCP3	TUBGCP4	TUBGCP5	TUBGCP6
TCGA-A1-A0SP-01	-0.1795	-0.04675	-0.41414	-0.33567	-0.2186	-0.1901		0.762625	0.515	-0.48038	-1.06463	-0.90967	1.765	0.638188	0.3514	0.103	-0.29763		0.1115	-1.25525	0.3515	-1.08025	-0.9965	0.232	-0.19138	-1.038	-0.04	-0.83633
TCGA-A2-A04P-01	-2.378	-1.05867	-1.67486	-1.225	-0.9392	-0.066		1.4475	0.91425	0.216	-1.753	-2.216	-3.06683	-1.016	-0.5961	-1.2995	-0.5905		-0.5475	-1.23375	-2.5165	-1.84625	-1.5875	-1.557	-1.09713	-1.50633	-1.87575	0.278333
TCGA-A2-A04Q-01	-1.102	-0.80558	-0.83479	-1.02767	-0.9675	-0.2422		0.85825	-0.838	-0.33625	-1.6715	-2.47167	-2.154	-1.15513	-0.8008	-0.83675	-1.1295		-0.9475	-0.81925	-1.5225	-1.817	-1.5985	0.735	-0.97988	-1.74617	-0.89175	-0.208
TCGA-A2-A04T-01	-0.91975	-0.56917	-0.912	-0.46817	-0.8565	-0.171		1.13987	2.437	0.079813	-0.86588	-2.0385	-2.17867	-0.98281	-0.3625	-0.20375	-0.345		-0.433	-1.2855	-1.24075	-1.20025	-1.1085	-0.617	1.14888	-1.171	-0.1045	0.100667
TCGA-A2-A04U-01	-1.46075	-0.41692	-1.07971	-0.5955	-0.6658	0.2013		1.156	-0.226	-0.47163	-0.27413	-1.28683	-2.3235	-1.16394	-0.299	-0.36675	-0.09238		-0.3495	0.08075	-2.0355	0.16325	0.2385	0.07475	-0.86825	-1.12	-0.38525	-0.31683
TCGA-A2-A0CM-01	-0.302	-0.19742	-0.03836	-0.516	-0.733	-0.2312		0.38625	-0.508	-0.09844	-1.22788	0.143	-2.8435	-1.024	-0.2298	-0.3615	0.562125		-0.102	-1.372	-0.06075	-1.35275	-1.2265	0.653	-0.30925	-0.78567	-0.4095	-0.868
TCGA-A2-A0D0-01	-0.1845	-0.09892	-0.13229	0.246333	-0.3965	0.5722		1.30612	-1.91575	0.304625	-0.88713	-1.49817	-3.13367	-0.01606	0.3075	1.20325	-0.23963		0.3785	-1.74175	-0.65325	-0.88475	-0.8355	0.74725	-0.09113	-1.10583	-0.436	-0.623
TCGA-A2-A0D2-01	-0.873	-0.304	-0.54771	-0.46017	-0.5773	-0.1213		0.792875	-0.409	0.055938	-0.65588	-0.01433	-2.45067	0.912	0.2843	-0.59675	0.047375		-0.0715	-0.75875	-0.00375	-0.98975	-0.8045	0.48175	0.566625	-1.2085	0.437	-0.79083
TCGA-A2-A0ST-01	-0.9715	-0.83717	-1.02386	-0.85817	-0.753	-0.2475		0.832125	0.291	-0.48613	-1.22588	-0.62217	-1.303	-0.851	-0.4943	-1.168	-1.05238		-0.9605	-0.99475	-0.22425	-1.63625	-1.5365	0.243	0.211375	-1.675	-0.8635	-0.32217
TCGA-A2-A0SX-01	0.56375	-0.42867	0.244143	0.5045	-0.2802	0.6596		1.04087	0.93275	0.211188	-1.25038	-0.21067	1.46717	-0.26725	-0.084	-0.32425	-0.15875		0.054	-1.146	-0.225	-1.0345	-0.947	0.7995	0.349	-0.81933	-1.10375	-0.63483
TCGA-A2-A0T0-01	-0.61475	-0.18742	-0.4965	-0.6205	-0.4072	-0.3502		0.57425	0.48975	-0.19419	-1.4305	-1.1615	-2.37383	-0.47969	-0.3175	-1.244	-0.44713		-0.818	-0.517	-0.451	-1.06275	-0.899	-0.5898	-0.11513	-0.85083	-0.347	-0.3035
TCGA-A2-A0T2-01	-1.53325	-0.73225	-1.19679	-0.96183	-0.6796	-0.3351		1.06337	-0.2075	0.114063	-1.539	0.345333	-1.979	0.653438	0.1651	-0.95175	-0.25925		-0.1855	-1.23375	-1.0525	-1.32625	-1.167	0.36925	-0.92713	-1.831	-1.16575	-1.081
TCGA-A2-A0YM-01	-0.03275	0.309667	0.101714	-0.0925	-0.0785	0.0244		0.685875	2.3125	-0.07063	-1.36463	-0.74167	1.03633	0.536813	0.378	-0.13425	1.12363		0.01	0.309	-0.424	-0.6105	-0.5075	0.637	-0.03838	-0.61283	-0.87825	-0.6405
TCGA-A7-A0CE-01	-0.2325	-0.17217	-0.33679	-0.29583	-0.3701	-0.086		0.829875	-0.014	-0.14206	-0.10125	0.453333	1.41883	0.492875	0.3363	-0.2905	0.318625		0.211	-1.315	-0.31975	-0.79875	-0.793	0.53725	0.042375	-0.4955	-1.96875	-0.89367
TCGA-A7-A0DA-01	-0.00425	-0.82958	-0.124	-0.59567	-0.6364	-0.3458		0.49575	2.29925	0.14	-0.43138	-0.42183	-3.2295	-0.807	0.1371	-0.3115	0.615625		-0.0555	-0.515	0.289	-1.38775	-1.0045	-0.6143	0.784125	-1.02167	-0.62025	-0.46
TCGA-A7-A13D-01	-0.46175	0.013	-0.4465	0.429667	-0.2523	0.5783		1.38437	-1.894	-0.66794	-0.24925	0.308167	-4.0095	0.497375	0.0096	-0.6575	-0.02513		-0.5505	-1.28025	-1.6095	0.39675	0.5065	1.05375	-0.94463	-0.95167	-1.29125	-0.54783
TCGA-A7-A13E-01	-1.02525	-1.397	-1.128	-0.767	-0.4496	-0.2276		0.7335	2.2655	-0.96881	-2.43375	-0.9385	-2.37667	-0.19081	-0.1534	0.1525	-0.17775		-0.27	-0.37325	0.2735	-1.16075	-0.925	-0.0765	-0.55013	-0.797	-0.5945	-0.40217
TCGA-A8-A07O-01	-0.449	-0.34992	-0.23243	0.033667	-0.1218	0.1453		1.40987	0.136	-0.63856	-1.50338	-1.86267	-2.793	0.170813	0.194	0.1685	0.0345		-0.4185	-0.362	-0.01633	-0.57275	-0.5135	0.67575	-0.6675	-1.078	-0.26225	-0.237
TCGA-A8-A07R-01	-0.47325	0.107667	-0.12	-0.0155	-0.2486	0.5955		1.5545	1.019	0.1915	-1.3135	-0.479	-1.67667	0.039125	0.0605	-0.09075	0.3285		-0.1755	0.0125	-0.9415	-0.28975	-0.1985	-0.26575	0.990125	-0.1105	-1.41725	-0.69333
TCGA-A8-A07U-01	-0.83375	-0.93967	-0.53829	-0.90767	-0.5498	-0.5887		0.793625	-0.75375	-0.19506	-1.15238	-0.6285	-2.251	-1.06638	-0.2513	-0.83125	-0.235		-0.4575	-1.46075	-1.27825	-1.02425	-0.899	0.69	-0.59563	-0.08233	-1.23825	-0.214
TCGA-A8-A08R-01	0.33375	0.4275	0.3645	0.1635	0.0375	0.5438		0.9525	-0.402	-0.37356	-0.96663	0.6305	1.52633	0.018188	0.0901	-0.4385	0.453875		0.054	-0.4385	-0.36525	-0.21875	-0.1505	-0.0945	-0.37113	-0.171	-0.50725	-0.0745
TCGA-AN-A04D-01	0.2	1.03633	0.307571	0.0795	0.0064	0.6301		1.3105	3.145	0.293625	-1.95038	-0.81817	-3.64633	-0.20813	-0.0282	-0.8645	-0.33588		-0.266	0.09675	-0.6305	-0.531	-0.3675	-0.90675	1.511	-1.82017	-0.452	0.018167
TCGA-AN-A0AL-01	-0.6045	-0.05075	-0.60943	-0.2355	-0.3722	0.5454		1.02563	-2.75125	-0.3825	-1.2765	-0.7105	-2.66417	-0.8095	-0.3728	0.11375	-0.50938		-0.0975	-0.549	-1.73425	-1.1825	-1.0285	0.197	1.00513	-1.35083	-0.65575	-0.876
TCGA-AN-A0AT-01	-0.599	-0.25067	-0.48121	0.277167	-0.3503	1.0254		1.81937	0.1575	0.564313	-1.41913	0.024	-0.301	0.421688	0.2686	0.47225	0.49575		0.4225	-0.695	-0.62825	-0.87075	-0.661	0.316	-0.4985	-0.5965	-1.53175	-1.0295
TCGA-AN-A0FJ-01	0.7595	0.1365	0.515357	0.585667	0.0821	0.9314		1.43962	1.072	0.497938	-0.60843	-1.56133	-1.049	0.957938	0.5103	-0.6035	-0.59163		0.2655	-1.31025	0.02025	-0.28675	-0.337	0.77725	0.685875	-0.661	-0.92675	-0.44833
TCGA-AN-A0FX-01	-1.46525	-0.74258	-1.45514	-0.53667	-0.8883	0.2488		1.5075	-0.20125	-0.99013	-0.65825	-1.12017	-1.30083	-0.92481	-0.605	-1.34125	-0.15863		-1.2995	-1.182	-0.539	-1.62925	-1.431	0.175	0.59175	-0.82083	-1.01275	-0.32767
TCGA-AN-A0XU-01	-0.1235	-0.08883	0.059857	0.587333	0.0036	1.2845		1.3695	-1.546	-0.28025	-1.38438	-1.06667	0.662167	0.195563	-0.1334	-0.73	-0.46925		-0.413	-0.63475	0.08225	-1.502	-1.086	0.003	0.0565	-0.5215	0.161	-0.5045
TCGA-AQ-A04J-01	-0.83025	-0.74542	-0.88021	-0.30783	-0.3736	0.1425		1.20125	1.189	0.100563	-2.06763	-1.04117	-2.46483	-0.90038	-0.2619	-0.654	0.047		-0.3255	-0.2815	-0.796	-1.51175	-1.2915	0.51025	0.3885	-1.4445	-0.8805	-0.10733
TCGA-AR-A0TS-01	-0.36075	-0.03333	-0.266	-0.25883	-0.7773	0.013		1.11963	0.39575	0.252313	-1.7975	-0.62233	-0.01667	0.836625	0.3582	-0.6885	0.673125		0.03	-0.99075	-0.48325	-0.54275	-0.4465	-0.1958	-0.20663	-1.763	-0.58475	0.004667
TCGA-AR-A1AH-01	-0.8005	-0.31292	-0.79614	0.162833	-0.2054	0.7415		1.22237	-2.39125	0.295563	-1.0345	-0.24217	-3.15333	0.155	0.0183	-0.90275	-0.14475		-0.0785	-1.8665	0.182	-1.771	-1.591	-0.3798	-1.11775	-0.8605	-0.91125	-0.55033
TCGA-AR-A1AJ-01	-0.0125	-0.043	0.021714	0.126333	-0.4133	0.3498		0.88325	-1.062	-0.14888	-1.60363	-0.17617	-2.60433	0.253875	0.227	0.24125	0.362875		0.0765	-1.35375	-0.72875	-0.96275	-0.8035	0.97225	-0.48638	-1.47367	-0.257	-0.34133
TCGA-AR-A1AQ-01	-0.3865	-0.50025	-0.5395	0.4595	-0.2047	1.0333		1.197	-0.523	-0.49263	-1.29938	-1.28983	-4.4615	-0.05369	0.2226	-0.838	-0.48513		-0.353	-1.5285	0.40025	-0.95475	-0.9665	0.232	0.00925	-1.2305	-1.25575	-0.51767
TCGA-AR-A1AY-01	1.599	1.0045	0.941071	1.20783	0.158	0.745		1.63563	-0.649	0.7625	-1.174	-2.39767	-4.90067	0.488563	0.0382	-0.45475	-0.24188		-0.7485	-0.896	0.62425	-0.4115	-0.666	0.591	-0.29963	-1.233	-0.39425	-0.68083
TCGA-B6-A0I2-01	-2.2105	-1.39733	-1.99093	-1.29033	-0.8741	-0.4033		1.17237	-3.35275	-0.59644	-1.63525	-0.85317	-3.80433	-1.54169	-0.8591	-1.27225	-1.01588		-0.706	-2.22375	-0.3685	-1.742	-1.6115	-0.471	-0.48163	-1.39367	-1.39625	0.3485
TCGA-B6-A0IJ-01	-1.40925	-0.42508	-1.20807	-1.2875	-0.5628	-0.8279		0.925125	0.64175	-0.66913	-1.43363	-1.34483	-1.58767	-0.73856	-0.5717	-0.371	-0.34375		-0.8355	-1.40575	-1.50025	-1.48525	-1.3575	0.76475	-0.28388	-0.71067	-0.941	-0.776
TCGA-B6-A0IQ-01	-0.73075	-0.2795	-0.88864	-0.24183	-0.3943	0.3123		1.37425	0.9635	-0.02469	-0.72838	-0.961	-0.69417	0.613625	0.216	-0.1535	0.19625		-0.25	-0.943	-0.95575	-1.43225	-1.2305	0.1435	-0.59988	-0.77567	-0.19825	-0.057
TCGA-B6-A0RE-01	-0.384	-0.69425	-0.28793	0.177167	-0.3418	0.7361		1.82763	-0.28175	-0.15938	-2.33588	0.045	-1.595	0.394125	0.3697	-0.80125	0.292375		-0.2905	-0.942	-0.9435	-0.78925	-0.4535	0.5605	0.07625	-0.98033	-0.451	-0.40267
TCGA-BH-A0AV-01	-0.667	-0.79292	-0.656	-0.22317	-0.5516	0.2165		1.05225	1.36725	0.367063	-2.3095	-1.53733	-2.81333	0.074625	0.1964	-0.29125	0.0775		-0.1325	0.56175	-0.57475	-1.2445	-1.0975	0.464	0.2145	-1.14567	-0.774	-0.5155
TCGA-BH-A0B3-01	-0.2035	0.037167	0.042286	0.183167	-0.1597	0.6713		1.42762	0.0165	0.092563	-1.94375	0.316	-2.49317	0.5185	0.208	-0.2445	0.276		0.0485	-0.97625	-1.3125	-0.998	-0.7545	0.52125	0.04675	-0.8315	-0.61125	-0.63917
TCGA-BH-A0B9-01	-0.396	-0.14458	-0.62164	-0.1785	-0.3979	-0.0941		0.855375	0.236	-0.24175	-1.74238	-2.50283	-2.63683	-0.94363	-0.4192	-1.0515	-1.122		-1.107	-0.595	-0.63775	-1.50625	-1.345	0.878	0.84225	-1.44783	-1.03475	-0.75633
TCGA-BH-A0BG-01	-1.04825	-1.07292	-1.05879	-1.172	-1.0658	-0.8556		0.776125	1.02725	-0.52706	-1.85625	-0.32017	0.641333	-0.47588	-0.0439	-1.252	0.370875		-0.4525	-1.029	-0.86475	-1.3125	-1.2375	0.2935	-0.45675	-1.62733	-0.587	-0.5855
TCGA-BH-A0BL-01	-0.4355	-0.1825	-0.24607	-0.26033	-0.6889	0.439		1.36425	-0.07075	-0.5815	-2.26288	1.13967	0.2215	0.761438	0.4132	-0.66075	0.99275		0.3025	-1.303	-0.974	-1.026	-0.9355	0.52575	-0.21688	-0.80483	-0.3375	-0.519
TCGA-BH-A0BW-01	-0.74075	-0.68992	-0.45221	-0.76167	-0.597	-0.7072		0.823375	-0.568	-0.2615	-2.67263	-0.43933	-1.9065	0.01475	0.0248	-0.40625	-0.21113		0.046	-1.0675	-0.49725	0.1785	0.2615	0.019	-0.35413	-1.22167	-0.16725	-0.151
TCGA-BH-A0E0-01	-1.134	-0.81492	-1.05871	-0.54983	-0.5602	-0.3818		2.52775	0.408	-0.0865	-0.83314	-1.01883	-2.02767	0.3145	0.233	-0.37725	0.243125		-0.2825	-1.91125	-1.16925	-1.29975	-1.018	1.022	0.77675	-0.89033	-1.0025	-0.12383
TCGA-BH-A0E6-01	-1.231	-0.28758	-0.91371	-0.23583	-0.1627	0.9053		1.21637	-0.415	-0.1585	-2.23929	0.868167	3.53783	1.06012	0.3242	-1.08525	0.17		0.64	-0.6275	-1.99375	-1.28275	-1.018	0.27525	-0.50025	-1.22433	-1.713	-0.82683
TCGA-BH-A18G-01	-1.23525	-0.22242	-0.94629	-1.23833	-0.6088	-0.7834		0.374375	-0.1305	-0.19869	-2.13788	-0.45067	-1.61333	-0.48369	-0.1091	-0.38675	-0.1395		-0.2705	-0.39875	-2.013	-1.38475	-1.185	0.26225	-0.52038	-1.03717	-0.8115	0.006167
TCGA-BH-A18Q-01	-0.0575	-0.51192	-0.55886	-0.54367	-0.9125	-0.5568		0.5415	0.58525	0.282375	-1.608	-1.8425	-2.863	-1.35906	-0.219	-0.3415	-0.114		-0.2555	-0.03125	-0.19275	-1.008	-0.9965	0.16425	0.016	-1.4595	-0.89775	0.7465
TCGA-BH-A18T-01	-1.5885	-0.3525	-1.29436	-1.07417	0.9317	-1.3364		0.854875	-1.48625	-0.8955	-1.76388	0.3695	-2.23767	-1.00763	-0.7762	-0.93575	-0.70063		-0.5935	-1.772	-1.78725	-1.32	-1.2665	0.2865	-1.02225	-1.7115	-1.2095	-0.35
TCGA-BH-A18V-01	-1.13	-0.52892	-0.54907	-0.349	-0.5612	0.4438		0.9815	-0.16975	-0.35838	-2.26588	-1.60267	-3.27517	-0.30219	-0.3603	-0.3705	-0.402		-0.4485	-1.61525	1.15175	-1.1945	-1.026	0.565	0.81375	0.121	0.0415	-0.309
TCGA-BH-A1F0-01	-0.6635	-0.73108	-0.6035	-0.60617	-0.6559	-0.3863		0.952	0.6985	-0.8185	-1.71386	-0.49617	-2.1675	-0.49344	-0.0819	-0.3395	0.0925		-0.387	-1.45975	-1.1925	-0.1815	-0.238	0.4445	-0.74813	-1.3785	-0.5705	-0.20433
TCGA-C8-A12K-01	-1.614	-0.99417	-1.16414	-0.85867	-1.0655	-0.3649		0.60525	0.769	-0.54194	-0.35513	-2.4495	-2.88167	-1.49125	-0.9588	-1.89125	-0.62988		-1.268	-0.7375	-0.229	-1.77425	-1.5625	-1.01	0.89475	-1.19033	-0.8095	-0.86017
TCGA-C8-A12V-01	-1.3715	-0.73917	-0.76943	-0.9085	-0.8907	-0.2403		0.8455	-1.95875	-0.61788	-1.56838	-1.8445	-1.88517	-0.57888	-0.4545	-1.63	-0.773		-0.8915	-1.10825	-0.16825	-1.99375	-1.7185	-0.23975	-0.059	-1.00417	-0.66675	-0.22783
TCGA-C8-A131-01	-1.28825	-0.29475	-0.88121	-0.08483	-0.35	0.8469		1.24625	1.02875	-0.12325	-1.86175	-0.62333	-2.4248	0.155375	-0.2242	-0.56475	-0.69963		-0.161	-1.2025	-1.86975	-1.0035	-0.7705	-0.00075	0.27925	-1.27317	-1.326	-0.23383
TCGA-C8-A134-01	-0.04125	0.498083	0.385286	0.0265	-0.4783	0.6873		0.752	-0.88675	-0.00975	-0.96663	0.101667	-1.986	-0.57613	-0.3689	-1.05575	-0.10513		-0.305	-0.8865	-0.478	-0.41425	-0.3355	-0.34425	1.1515	-1.284	-0.72625	-0.08783
TCGA-D8-A142-01	0.01375	-0.17283	-0.02164	0.019833	-0.5457	0.4296		1.20612	2.634	0.460563	-1.3515	2.38633	3.122	1.04456	0.7633	-0.33325	0.3565		1.522	-0.76525	-0.627	-0.41925	-0.3815	0.055	-0.88438	-1.23367	-1.3645	-0.365
TCGA-D8-A147-01	-0.39125	-0.48308	-0.30221	-0.25	-0.4159	0.1845		1.27238	-1.11225	-0.2845	-1.50625	-0.7205	1.78283	0.515688	0.1527	-0.92175	-0.118		-0.2395	-1.609	-0.56825	-0.3515	-0.358	0.71	-0.18763	-0.435	0.177	-0.16433
TCGA-E2-A14N-01	-0.53425	-0.26125	-0.36679	0.085833	-0.4213	0.4422		1.88312	-1.0285	-0.54519	-1.19886	-1.01833	-2.06083	0.421125	0.144	-0.6505	-0.75925		-0.4705	-1.14375	-1.06225	-1.2	-1.029	0.9815	-0.21113	-1.03117	-0.651	-0.3575
TCGA-E2-A14R-01	-1.4785	-0.41625	-1.11957	-1.0915	-1.2311	-0.4529		0.659375	2.39375	-0.69163	-1.87375	-1.43417	-2.3075	-1.18444	-0.5369	-1.24675	-0.15313		-0.8525	-0.4295	0.1215	-1.21875	-1.0955	-0.78375	1.4195	-0.54617	-0.209	0.014167
TCGA-E2-A14X-01	-0.2915	-0.80775	-0.4185	-0.5625	-0.8894	-0.6065		1.43775	3.11075	-0.06456	-0.973	-1.74	-3.90967	-1.40444	-0.1719	-0.75625	0.10475		-0.6175	-1.777	-0.05975	-1.21375	-1.1805	0.397	0.14175	-0.95117	-0.099	0.212167
TCGA-E2-A14Y-01	-1.07025	-0.08675	-0.35179	0.662167	0.3789	1.3195		1.85525	-1.058	-0.03906	-1.76038	-0.3715	-2.66383	0.422	0.3284	0.1595	0.494875		-0.068	-0.63625	-1.24225	-0.96275	-0.869	0.66125	-0.3105	-0.59383	-0.56425	0.181667
TCGA-E2-A158-01	-1.34075	-0.53933	-1.36979	-0.69567	-0.5614	-0.3916		1.91712	2.732	-1.25213	-2.06388	-1.83133	-3.32083	-0.96356	-0.6391	-0.7995	-1.63838		-1.166	-1.76375	0.14875	-2.01475	-1.8655	-0.0705	-0.196	-1.09233	-0.11625	-0.48283
TCGA-E2-A159-01	-0.37825	-0.28817	-0.00814	-0.47817	-0.3354	0.0115		1.13125	-0.6335	0.322563	-2.27288	0.029333	-3.90333	0.207313	0.1263	-0.77675	0.306125		0.232	-1.005	-0.87075	-0.21	0.019	0.05275	-0.21363	-0.6585	-0.2865	-0.73433
TCGA-E2-A1AZ-01	-0.323	-0.11808	-0.09486	0.0765	-0.531	0.5149		1.40775	-2.6515	-0.482	-1.51938	0.118667	0.745667	0.684	0.3389	-0.40975	-0.305		0.0665	-1.2045	-0.50425	-0.99925	-0.8345	0.72925	0.083375	-1.40117	0.218	-0.58433
TCGA-E2-A1B6-01	-1.52475	-1.46417	-1.60571	-0.74217	-0.1836	-0.5843		1.5305	1.4235	-1.39594	-1.44717	-1.08467	-1.84067	-1.77344	-0.8057	-0.73075	-1.21425		-1.045	0.358	-1.14875	-1.75975	-1.6715	0.51825	-0.37063	-1.76383	0.2065	0.387333
TCGA-A2-A0T2-01	-1.53325	-0.73225	-1.19679	-0.961833	-0.6796	-0.3351		1.06337	-0.2075	0.114062	-1.539	0.345333	-1.979	0.653438		-0.95175	-0.25925		-0.1855	-1.23375	-1.0525	-1.32625	-1.167	0.36925	-0.927125	-1.831	-1.16575	-1.081
TCGA-A2-A04P-01	-2.378	-1.05867	-1.67486	-1.225	-0.9392	-0.066		1.4475	0.91425	0.216	-1.753	-2.216	-3.06683	-1.016		-1.2995	-0.5905		-0.5475	-1.23375	-2.5165	-1.84625	-1.5875	-1.557	-1.09712	-1.50633	-1.87575	0.278333
TCGA-A1-A0SK-01	1.27025	0.6755	0.387571	0.726167	0.1398	0.4349		1.62825	1.46875	0.357625	-0.452875	-1.484	1.97233	0.603187		0.422	-0.94875		0.5255	-0.78625	0.621	-0.128	-0.1515	0.631	1.20175	-0.752333	-0.1805	-1.31717
TCGA-A2-A0CM-01	-0.302	-0.197417	-0.0383571	-0.516	-0.733	-0.2312		0.38625	-0.508	-0.0984375	-1.22788	0.143	-2.8435	-1.024		-0.3615	0.562125		-0.102	-1.372	-0.06075	-1.35275	-1.2265	0.653	-0.30925	-0.785667	-0.4095	-0.868
TCGA-AR-A1AR-01	-0.641	-0.481	-0.608786	-0.112167	-0.6472	0.0553		1.2015	-2.2305	-0.35025	-1.90225	-0.9245	-3.985	-0.55025		-0.17825	0.305125		-0.378	-1.924	-0.676	-1.07525	-0.8435	0.56525	-0.796375	-0.814333	0.10825	-0.351667
TCGA-B6-A0WX-01	-1.0115	-0.699917	-0.877714	-0.793	-0.6895	-0.0406		1.04075	-0.26125	-0.477563	-1.17188	-0.3275	0.047	-0.101938		-1.38675	-0.1995		-0.571	-0.665	-0.85725	-1.41125	-1.094	-0.3325	-0.975875	-1.32067	-0.10625	-0.194167
TCGA-BH-A1F0-01	-0.6635	-0.731083	-0.6035	-0.606167	-0.6559	-0.3863		0.952	0.6985	-0.8185	-1.71386	-0.496167	-2.1675	-0.493437		-0.3395	0.0925		-0.387	-1.45975	-1.1925	-0.1815	-0.238	0.4445	-0.748125	-1.3785	-0.5705	-0.204333
TCGA-BH-A18V-01	-1.13	-0.528917	-0.549071	-0.349	-0.5612	0.4438		0.9815	-0.16975	-0.358375	-2.26587	-1.60267	-3.27517	-0.302187		-0.3705	-0.402		-0.4485	-1.61525	1.15175	-1.1945	-1.026	0.565	0.81375	0.121	0.0415	-0.309
TCGA-BH-A18Q-01	-0.0575	-0.511917	-0.558857	-0.543667	-0.9125	-0.5568		0.5415	0.58525	0.282375	-1.608	-1.8425	-2.863	-1.35906		-0.3415	-0.114		-0.2555	-0.03125	-0.19275	-1.008	-0.9965	0.16425	0.016	-1.4595	-0.89775	0.7465
TCGA-BH-A18K-01	-0.455	-0.0926667	0.0856429	-0.122333	-0.316	0.655		1.46575	-0.78025	-0.390125	-1.32137	-1.45967	-3.39833	-1.47012		-1.036	-1.47037		-1.0115	-1.33825	-0.06675	-1.0485	-0.941	-0.21675	-0.024125	-0.612167	0.51475	-1.112
TCGA-BH-A0E0-01	-1.134	-0.814917	-1.05871	-0.549833	-0.5602	-0.3818		2.52775	0.408	-0.0865	-0.833143	-1.01883	-2.02767	0.3145		-0.37725	0.243125		-0.2825	-1.91125	-1.16925	-1.29975	-1.018	1.022	0.77675	-0.890333	-1.0025	-0.123833
TCGA-BH-A0RX-01	-1.02725	-0.565167	-0.872143	-0.528	-0.3596	-0.0231		1.41675	-1.9315	0.103563	-1.07038	-0.2575	-1.916	0.307875		-0.73275	-0.123375		-0.3705	-0.98825	-1.63525	-0.816	-0.7575	-0.23475	-0.7105	-1.7465	-1.1525	-0.840667
TCGA-A7-A13D-01	-0.46175	0.013	-0.4465	0.429667	-0.2523	0.5783		1.38437	-1.894	-0.667937	-0.24925	0.308167	-4.0095	0.497375		-0.6575	-0.025125		-0.5505	-1.28025	-1.6095	0.39675	0.5065	1.05375	-0.944625	-0.951667	-1.29125	-0.547833
TCGA-BH-A0E6-01	-1.231	-0.287583	-0.913714	-0.235833	-0.1627	0.9053		1.21637	-0.415	-0.1585	-2.23929	0.868167	3.53783	1.06012		-1.08525	0.17		0.64	-0.6275	-1.99375	-1.28275	-1.018	0.27525	-0.50025	-1.22433	-1.713	-0.826833
TCGA-AO-A0J4-01	-0.86625	-0.811333	-0.793214	-0.106333	-0.579	0.3267		1.2315	1.35825	-0.642125	-1.48687	0.3005	2.532	0.500563		-0.17025	0.164625		-0.044	-0.2635	-0.7535	-1.4355	-1.3225	0.41625	-0.69775	-0.439	-0.196	0.008
TCGA-A7-A0CE-01	-0.2325	-0.172167	-0.336786	-0.295833	-0.3701	-0.086		0.829875	-0.014	-0.142063	-0.10125	0.453333	1.41883	0.492875		-0.2905	0.318625		0.211	-1.315	-0.31975	-0.79875	-0.793	0.53725	0.042375	-0.4955	-1.96875	-0.893667
TCGA-A7-A0DA-01	-0.00425	-0.829583	-0.124	-0.595667	-0.6364	-0.3458		0.49575	2.29925	0.14	-0.431375	-0.421833	-3.2295	-0.807		-0.3115	0.615625		-0.0555	-0.515	0.289	-1.38775	-1.0045	-0.61425	0.784125	-1.02167	-0.62025	-0.46
TCGA-D8-A142-01	0.01375	-0.172833	-0.0216429	0.0198333	-0.5457	0.4296		1.20612	2.634	0.460562	-1.3515	2.38633	3.122	1.04456		-0.33325	0.3565		1.522	-0.76525	-0.627	-0.41925	-0.3815	0.055	-0.884375	-1.23367	-1.3645	-0.365
TCGA-AQ-A04J-01	-0.83025	-0.745417	-0.880214	-0.307833	-0.3736	0.1425		1.20125	1.189	0.100562	-2.06763	-1.04117	-2.46483	-0.900375		-0.654	0.047		-0.3255	-0.2815	-0.796	-1.51175	-1.2915	0.51025	0.3885	-1.4445	-0.8805	-0.107333
TCGA-A2-A0T0-01	-0.61475	-0.187417	-0.4965	-0.6205	-0.4072	-0.3502		0.57425	0.48975	-0.194188	-1.4305	-1.1615	-2.37383	-0.479687		-1.244	-0.447125		-0.818	-0.517	-0.451	-1.06275	-0.899	-0.58975	-0.115125	-0.850833	-0.347	-0.3035
TCGA-A2-A0D0-01	-0.1845	-0.0989167	-0.132286	0.246333	-0.3965	0.5722		1.30612	-1.91575	0.304625	-0.887125	-1.49817	-3.13367	-0.0160625		1.20325	-0.239625		0.3785	-1.74175	-0.65325	-0.88475	-0.8355	0.74725	-0.091125	-1.10583	-0.436	-0.623
TCGA-AO-A0J6-01	-0.568	-0.35625	-0.627929	-0.742667	-0.7788	-0.2985		0.41025	-0.724	-0.565625	-1.328	-0.864167	-2.84617	-0.73725		-0.468	-0.1575		-0.854	-0.76875	-0.94175	-0.4945	-0.367	0.84525	-0.649375	-0.83	-0.698	0.104167
TCGA-A2-A0YM-01	-0.03275	0.309667	0.101714	-0.0925	-0.0785	0.0244		0.685875	2.3125	-0.070625	-1.36462	-0.741667	1.03633	0.536813		-0.13425	1.12363		0.01	0.309	-0.424	-0.6105	-0.5075	0.637	-0.038375	-0.612833	-0.87825	-0.6405
TCGA-A2-A0D2-01	-0.873	-0.304	-0.547714	-0.460167	-0.5773	-0.1213		0.792875	-0.409	0.0559375	-0.655875	-0.0143333	-2.45067	0.912		-0.59675	0.047375		-0.0715	-0.75875	-0.00375	-0.98975	-0.8045	0.48175	0.566625	-1.2085	0.437	-0.790833
TCGA-BH-A0B3-01	-0.2035	0.0371667	0.0422857	0.183167	-0.1597	0.6713		1.42762	0.0165	0.0925625	-1.94375	0.316	-2.49317	0.5185		-0.2445	0.276		0.0485	-0.97625	-1.3125	-0.998	-0.7545	0.52125	0.04675	-0.8315	-0.61125	-0.639167
TCGA-A2-A04Q-01	-1.102	-0.805583	-0.834786	-1.02767	-0.9675	-0.2422		0.85825	-0.838	-0.33625	-1.6715	-2.47167	-2.154	-1.15512		-0.83675	-1.1295		-0.9475	-0.81925	-1.5225	-1.817	-1.5985	0.735	-0.979875	-1.74617	-0.89175	-0.208
TCGA-A2-A0SX-01	0.56375	-0.428667	0.244143	0.5045	-0.2802	0.6596		1.04087	0.93275	0.211188	-1.25038	-0.210667	1.46717	-0.26725		-0.32425	-0.15875		0.054	-1.146	-0.225	-1.0345	-0.947	0.7995	0.349	-0.819333	-1.10375	-0.634833
TCGA-AO-A0JL-01	-2.0385	-0.54425	-1.60114	-1.8225	-0.9158	-0.9182		0.9605	-2.4095	-0.0169375	-1.52075	0.648667	-1.30983	0.512437		-0.49525	0.444		0.096	-1.6495	-1.6945	-1.81125	-1.4575	-0.767	-1.46125	-1.80817	-1.42825	0.864833
TCGA-AO-A12F-01	-1.3285	-0.33325	-1.15664	-0.767	-0.9733	0.0355		1.1065	-2.15575	0.0938125	-1.3885	-0.603333	-2.45133	0.107938		-0.47975	0.22875		0.066	-1.26025	-0.84175	-0.82675	-0.733	-0.7735	-0.8655	-1.4415	-0.9625	-0.350833
TCGA-BH-A0B9-01	-0.396	-0.144583	-0.621643	-0.1785	-0.3979	-0.0941		0.855375	0.236	-0.24175	-1.74238	-2.50283	-2.63683	-0.943625		-1.0515	-1.122		-1.107	-0.595	-0.63775	-1.50625	-1.345	0.878	0.84225	-1.44783	-1.03475	-0.756333
TCGA-B6-A0RT-01	-0.78775	-1.01108	-0.717357	-0.435667	-0.7566	0.0417		1.53412	-0.907	-0.315375	-1.25825	-1.5115	-2.469	-1.66325		-0.81525	-0.5205		-0.731	-0.91825	0.27825	-1.70975	-1.53	0.15525	0.299625	-1.0505	-0.65625	0.430833
TCGA-AO-A129-01	-1.41225	-0.532167	-1.00243	-0.407833	-0.5956	0.3913		1.30175	2.89325	-0.314	-1.09537	-1.06583	-2.20067	-0.40025		-0.10375	-0.0195		-0.2455	-0.93325	-0.98525	-0.98275	-0.8815	0.50525	-0.21825	-1.54883	-0.91925	0.00266667
TCGA-AO-A124-01	-0.07425	-0.356	-0.18	-0.0536667	-0.4627	0.0133		0.722125	1.58375	0.954937	-0.873	-1.35283	-1.04567	0.0895		-0.71375	0.23675		0.0875	0.0915	1.705	-0.1245	-0.1015	0.35025	-0.0315	-1.5955	-0.9085	-1.5545
TCGA-B6-A0RU-01	-0.371	-0.07625	-0.616357	-0.0786667	-0.342	0.2985		1.01612	-1.15275	0.0693125	-0.77725	-0.585167	-1.23067	-0.614938		-0.089	-0.2185		-0.256	-1.16425	-0.9865	-1.17425	-1.1545	0.194	-0.389375	-1.31617	-0.91775	-0.571
TCGA-B6-A0IQ-01	-0.73075	-0.2795	-0.888643	-0.241833	-0.3943	0.3123		1.37425	0.9635	-0.0246875	-0.728375	-0.961	-0.694167	0.613625		-0.1535	0.19625		-0.25	-0.943	-0.95575	-1.43225	-1.2305	0.1435	-0.599875	-0.775667	-0.19825	-0.057
TCGA-B6-A0I2-01	-2.2105	-1.39733	-1.99093	-1.29033	-0.8741	-0.4033		1.17237	-3.35275	-0.596437	-1.63525	-0.853167	-3.80433	-1.54169		-1.27225	-1.01588		-0.706	-2.22375	-0.3685	-1.742	-1.6115	-0.471	-0.481625	-1.39367	-1.39625	0.3485
TCGA-B6-A0IJ-01	-1.40925	-0.425083	-1.20807	-1.2875	-0.5628	-0.8279		0.925125	0.64175	-0.669125	-1.43362	-1.34483	-1.58767	-0.738563		-0.371	-0.34375		-0.8355	-1.40575	-1.50025	-1.48525	-1.3575	0.76475	-0.283875	-0.710667	-0.941	-0.776
TCGA-B6-A0RE-01	-0.384	-0.69425	-0.287929	0.177167	-0.3418	0.7361		1.82763	-0.28175	-0.159375	-2.33588	0.045	-1.595	0.394125		-0.80125	0.292375		-0.2905	-0.942	-0.9435	-0.78925	-0.4535	0.5605	0.07625	-0.980333	-0.451	-0.402667
TCGA-A2-A0ST-01	-0.9715	-0.837167	-1.02386	-0.858167	-0.753	-0.2475		0.832125	0.291	-0.486125	-1.22588	-0.622167	-1.303	-0.851		-1.168	-1.05238		-0.9605	-0.99475	-0.22425	-1.63625	-1.5365	0.243	0.211375	-1.675	-0.8635	-0.322167
TCGA-AR-A0TP-01	-0.68825	-0.86875	-1.09929	-0.372167	-0.726	-0.2033		1.26887	1.19725	-0.0430625	-1.06262	-0.256167	1.57483	-0.901125		-0.91025	-0.53475		-0.191	-1.125	-0.1965	-1.475	-1.207	0.5735	0.59725	-1.26133	-0.468	-0.289167
TCGA-A1-A0SO-01	0.1795	0.63675	-0.151786	-0.712167	-0.4236	-1.1753		0.34325	-0.21925	0.881563	-1.67413	-0.566833	-2.776	0.384375		-0.51425	-1.03137		0.2615	-0.248	-0.2865	-0.2775	-0.2465	0.83325	1.17837	0.247	-0.5445	-0.9005
TCGA-A8-A07C-01	-0.4735	-0.348417	-0.671214	-0.119167	-0.4355	0.4011		0.966	0.073	0.54525	-0.962125	-0.127167	0.0986667	-0.187		0.01025	0.248625		0.25	0.0765	0.84225	-0.55775	-0.4565	-0.2885	0.637125	-1.04583	-1.22925	-0.918167
TCGA-A8-A07O-01	-0.449	-0.349917	-0.232429	0.0336667	-0.1218	0.1453		1.40987	0.136	-0.638563	-1.50337	-1.86267	-2.793	0.170813		0.1685	0.0345		-0.4185	-0.362	-0.0163333	-0.57275	-0.5135	0.67575	-0.6675	-1.078	-0.26225	-0.237
TCGA-A8-A07R-01	-0.47325	0.107667	-0.12	-0.0155	-0.2486	0.5955		1.5545	1.019	0.1915	-1.3135	-0.479	-1.67667	0.039125		-0.09075	0.3285		-0.1755	0.0125	-0.9415	-0.28975	-0.1985	-0.26575	0.990125	-0.1105	-1.41725	-0.693333
TCGA-A8-A07U-01	-0.83375	-0.939667	-0.538286	-0.907667	-0.5498	-0.5887		0.793625	-0.75375	-0.195062	-1.15237	-0.6285	-2.251	-1.06638		-0.83125	-0.235		-0.4575	-1.46075	-1.27825	-1.02425	-0.899	0.69	-0.595625	-0.0823333	-1.23825	-0.214
TCGA-A8-A08H-01	-0.71575	0.213917	-0.636929	-0.5265	-0.29	-0.1854		0.879625	-1.0735	-0.758938	-1.34625	-0.305167	-1.70267	-0.153938		-0.9125	0.19425		-0.5115	-1.02475	-1.22025	-1.04125	-1.048	0.87875	-0.80875	-1.243	-0.8335	-0.398
TCGA-A8-A08R-01	0.33375	0.4275	0.3645	0.1635	0.0375	0.5438		0.9525	-0.402	-0.373563	-0.966625	0.6305	1.52633	0.0181875		-0.4385	0.453875		0.054	-0.4385	-0.36525	-0.21875	-0.1505	-0.0945	-0.371125	-0.171	-0.50725	-0.0745
TCGA-AN-A04D-01	0.2	1.03633	0.307571	0.0795	0.0064	0.6301		1.3105	3.145	0.293625	-1.95037	-0.818167	-3.64633	-0.208125		-0.8645	-0.335875		-0.266	0.09675	-0.6305	-0.531	-0.3675	-0.90675	1.511	-1.82017	-0.452	0.0181667
TCGA-AN-A0AL-01	-0.6045	-0.05075	-0.609429	-0.2355	-0.3722	0.5454		1.02563	-2.75125	-0.3825	-1.2765	-0.7105	-2.66417	-0.8095		0.11375	-0.509375		-0.0975	-0.549	-1.73425	-1.1825	-1.0285	0.197	1.00513	-1.35083	-0.65575	-0.876
TCGA-AN-A0AR-01	-0.4855	-0.617583	-0.876714	-0.4585	-0.4957	-0.2752		0.921625	1.2785	0.630188	-1.27862	-0.0291667	2.96283	0.84825		-0.265	-0.6765		0.7345	-1.4325	-0.11375	-1.33075	-1.13	0.39775	-0.256125	-1.54783	-0.48225	-0.287833
TCGA-AN-A0FJ-01	0.7595	0.1365	0.515357	0.585667	0.0821	0.9314		1.43962	1.072	0.497937	-0.608429	-1.56133	-1.049	0.957937		-0.6035	-0.591625		0.2655	-1.31025	0.02025	-0.28675	-0.337	0.77725	0.685875	-0.661	-0.92675	-0.448333
TCGA-AN-A0FL-01	-2.097	-1.15408	-1.921	-1.037	-0.8743	-0.0413		1.51025	-2.275	-1.06056	-1.30862	-2.34117	-3.83467	-1.74956		-0.317	-1.9035		-0.7595	-1.36225	-1.09525	-1.92225	-1.6045	0.6735	-0.277875	-2.512	-1.16275	-0.1035
TCGA-AN-A0FX-01	-1.46525	-0.742583	-1.45514	-0.536667	-0.8883	0.2488		1.5075	-0.20125	-0.990125	-0.65825	-1.12017	-1.30083	-0.924813		-1.34125	-0.158625		-1.2995	-1.182	-0.539	-1.62925	-1.431	0.175	0.59175	-0.820833	-1.01275	-0.327667
TCGA-AN-A0XU-01	-0.1235	-0.0888333	0.0598571	0.587333	0.0036	1.2845		1.3695	-1.546	-0.28025	-1.38437	-1.06667	0.662167	0.195563		-0.73	-0.46925		-0.413	-0.63475	0.08225	-1.502	-1.086	0.003	0.0565	-0.5215	0.161	-0.5045
TCGA-AR-A0TS-01	-0.36075	-0.0333333	-0.266	-0.258833	-0.7773	0.013		1.11963	0.39575	0.252312	-1.7975	-0.622333	-0.0166667	0.836625		-0.6885	0.673125		0.03	-0.99075	-0.48325	-0.54275	-0.4465	-0.19575	-0.206625	-1.763	-0.58475	0.00466667
TCGA-AR-A0U1-01	-0.755	-0.093	-0.522071	-0.309333	-0.2792	0.1966		1.10712	-0.05825	-0.4605	-1.41771	-1.88567	-2.48633	-0.105563		0.1805	-0.500625		0.0075	-0.8495	-1.245	-0.95075	-0.843	0.65375	-1.02125	-0.8165	-0.909	0.214667
TCGA-AR-A0U4-01	-1.0905	-0.770833	-0.932643	-0.977667	-0.6398	-0.8486		-0.0945	-0.17325	-0.311937	-1.49212	-0.866	-2.07383	-1.47812		-0.989	-0.70975		-0.6765	-0.5495	-1.21925	-1.2335	-1.1705	0.4485	-0.63475	-1.2635	-0.66525	-0.263167
TCGA-AR-A1AH-01	-0.8005	-0.312917	-0.796143	0.162833	-0.2054	0.7415		1.22237	-2.39125	0.295563	-1.0345	-0.242167	-3.15333	0.155		-0.90275	-0.14475		-0.0785	-1.8665	0.182	-1.771	-1.591	-0.37975	-1.11775	-0.8605	-0.91125	-0.550333
TCGA-AR-A1AI-01	-0.531	-0.1395	-0.362429	-0.207667	-0.3305	0.142		1.48362	-0.0005	0.161438	-1.657	-0.0745	-2.5135	-0.165625		-0.96325	-0.47975		-0.289	-0.9095	0.33625	-1.23875	-1.0115	0.8765	-0.35525	-0.926167	-0.643	-0.3015
TCGA-AR-A1AJ-01	-0.0125	-0.043	0.0217143	0.126333	-0.4133	0.3498		0.88325	-1.062	-0.148875	-1.60363	-0.176167	-2.60433	0.253875		0.24125	0.362875		0.0765	-1.35375	-0.72875	-0.96275	-0.8035	0.97225	-0.486375	-1.47367	-0.257	-0.341333
TCGA-AR-A1AQ-01	-0.3865	-0.50025	-0.5395	0.4595	-0.2047	1.0333		1.197	-0.523	-0.492625	-1.29937	-1.28983	-4.4615	-0.0536875		-0.838	-0.485125		-0.353	-1.5285	0.40025	-0.95475	-0.9665	0.232	0.00925	-1.2305	-1.25575	-0.517667
TCGA-AR-A1AY-01	1.599	1.0045	0.941071	1.20783	0.158	0.745		1.63563	-0.649	0.7625	-1.174	-2.39767	-4.90067	0.488563		-0.45475	-0.241875		-0.7485	-0.896	0.62425	-0.4115	-0.666	0.591	-0.299625	-1.233	-0.39425	-0.680833
TCGA-BH-A0AV-01	-0.667	-0.792917	-0.656	-0.223167	-0.5516	0.2165		1.05225	1.36725	0.367063	-2.3095	-1.53733	-2.81333	0.074625		-0.29125	0.0775		-0.1325	0.56175	-0.57475	-1.2445	-1.0975	0.464	0.2145	-1.14567	-0.774	-0.5155
TCGA-BH-A0BG-01	-1.04825	-1.07292	-1.05879	-1.172	-1.0658	-0.8556		0.776125	1.02725	-0.527062	-1.85625	-0.320167	0.641333	-0.475875		-1.252	0.370875		-0.4525	-1.029	-0.86475	-1.3125	-1.2375	0.2935	-0.45675	-1.62733	-0.587	-0.5855
TCGA-BH-A0BL-01	-0.4355	-0.1825	-0.246071	-0.260333	-0.6889	0.439		1.36425	-0.07075	-0.5815	-2.26288	1.13967	0.2215	0.761437		-0.66075	0.99275		0.3025	-1.303	-0.974	-1.026	-0.9355	0.52575	-0.216875	-0.804833	-0.3375	-0.519
TCGA-BH-A0BW-01	-0.74075	-0.689917	-0.452214	-0.761667	-0.597	-0.7072		0.823375	-0.568	-0.2615	-2.67263	-0.439333	-1.9065	0.01475		-0.40625	-0.211125		0.046	-1.0675	-0.49725	0.1785	0.2615	0.019	-0.354125	-1.22167	-0.16725	-0.151
TCGA-BH-A0DL-01	-1.01	-0.284333	-0.275714	0.4345	-0.0986	1.4074		1.23012	-2.2815	-0.252063	-2.29462	-1.10267	-2.6425	-0.627875		-0.32325	0.202875		-0.1115	-0.59775	-1.33625	-0.914	-0.705	0.13925	-0.908875	-0.914833	-0.00075	-0.428
TCGA-BH-A0WA-01	-0.13125	-0.081	-0.203	-0.0155	-0.3836	0.2549		2.105	-0.227	0.545	-1.79625	-0.0318333	-0.654167	0.637813		-0.5375	0.89775		0.265	-0.2445	-1.056	-1.17925	-1.041	0.28325	-0.788625	-1.3835	-1.08375	-0.614333
TCGA-C8-A12K-01	-1.614	-0.994167	-1.16414	-0.858667	-1.0655	-0.3649		0.60525	0.769	-0.541937	-0.355125	-2.4495	-2.88167	-1.49125		-1.89125	-0.629875		-1.268	-0.7375	-0.229	-1.77425	-1.5625	-1.01	0.89475	-1.19033	-0.8095	-0.860167
TCGA-C8-A12V-01	-1.3715	-0.739167	-0.769429	-0.9085	-0.8907	-0.2403		0.8455	-1.95875	-0.617875	-1.56838	-1.8445	-1.88517	-0.578875		-1.63	-0.773		-0.8915	-1.10825	-0.16825	-1.99375	-1.7185	-0.23975	-0.059	-1.00417	-0.66675	-0.227833
TCGA-C8-A131-01	-1.28825	-0.29475	-0.881214	-0.0848333	-0.35	0.8469		1.24625	1.02875	-0.12325	-1.86175	-0.623333	-2.4248	0.155375		-0.56475	-0.699625		-0.161	-1.2025	-1.86975	-1.0035	-0.7705	-0.00075	0.27925	-1.27317	-1.326	-0.233833
TCGA-C8-A134-01	-0.04125	0.498083	0.385286	0.0265	-0.4783	0.6873		0.752	-0.88675	-0.00975	-0.966625	0.101667	-1.986	-0.576125		-1.05575	-0.105125		-0.305	-0.8865	-0.478	-0.41425	-0.3355	-0.34425	1.1515	-1.284	-0.72625	-0.0878333
TCGA-D8-A147-01	-0.39125	-0.483083	-0.302214	-0.25	-0.4159	0.1845		1.27238	-1.11225	-0.2845	-1.50625	-0.7205	1.78283	0.515687		-0.92175	-0.118		-0.2395	-1.609	-0.56825	-0.3515	-0.358	0.71	-0.187625	-0.435	0.177	-0.164333
TCGA-E2-A14N-01	-0.53425	-0.26125	-0.366786	0.0858333	-0.4213	0.4422		1.88312	-1.0285	-0.545188	-1.19886	-1.01833	-2.06083	0.421125		-0.6505	-0.75925		-0.4705	-1.14375	-1.06225	-1.2	-1.029	0.9815	-0.211125	-1.03117	-0.651	-0.3575
TCGA-E2-A14R-01	-1.4785	-0.41625	-1.11957	-1.0915	-1.2311	-0.4529		0.659375	2.39375	-0.691625	-1.87375	-1.43417	-2.3075	-1.18444		-1.24675	-0.153125		-0.8525	-0.4295	0.1215	-1.21875	-1.0955	-0.78375	1.4195	-0.546167	-0.209	0.0141667
TCGA-E2-A14X-01	-0.2915	-0.80775	-0.4185	-0.5625	-0.8894	-0.6065		1.43775	3.11075	-0.0645625	-0.973	-1.74	-3.90967	-1.40444		-0.75625	0.10475		-0.6175	-1.777	-0.05975	-1.21375	-1.1805	0.397	0.14175	-0.951167	-0.099	0.212167
TCGA-E2-A14Y-01	-1.07025	-0.08675	-0.351786	0.662167	0.3789	1.3195		1.85525	-1.058	-0.0390625	-1.76038	-0.3715	-2.66383	0.422		0.1595	0.494875		-0.068	-0.63625	-1.24225	-0.96275	-0.869	0.66125	-0.3105	-0.593833	-0.56425	0.181667
TCGA-E2-A150-01	-0.78425	-0.365417	-0.180071	-0.0648333	-0.313	0.8152		1.284	-0.669	-0.461375	-1.636	-0.981	-2.76367	0.0444375		-1.4915	0.228625		-0.5625	-1.15	0.5455	-1.394	-1.2685	-0.52575	-0.61175	-1.36883	-0.49075	0.164833
TCGA-E2-A158-01	-1.34075	-0.539333	-1.36979	-0.695667	-0.5614	-0.3916		1.91712	2.732	-1.25212	-2.06387	-1.83133	-3.32083	-0.963562		-0.7995	-1.63837		-1.166	-1.76375	0.14875	-2.01475	-1.8655	-0.0705	-0.196	-1.09233	-0.11625	-0.482833
TCGA-E2-A159-01	-0.37825	-0.288167	-0.00814286	-0.478167	-0.3354	0.0115		1.13125	-0.6335	0.322562	-2.27287	0.0293333	-3.90333	0.207313		-0.77675	0.306125		0.232	-1.005	-0.87075	-0.21	0.019	0.05275	-0.213625	-0.6585	-0.2865	-0.734333
TCGA-E2-A1B5-01	-1.86175	-0.974	-1.44879	-0.676333	-0.7454	0.3996		2.75988	1.71575	-0.407938	-1.75925	-1.8465	-2.29933	-1.02731		-0.9255	-0.884875		-0.696	-0.75375	-1.421	-1.7945	-1.456	-0.166	-0.309875	-1.53183	-0.98025	0.983333
