# Supplementary material for: Genetics and Expression Profile of the Tubulin Gene Superfamily in Breast Cancer Subtypes and Its Relation to Taxane Resistance
Source: Cancers (Basel). 2018 Aug 18;10(8):274. doi: 10.3390/cancers10080274 (PMC6116153; doi:10.3390/cancers10080274)
Supplement: Supplementary file 1 [file cancers-10-00274-s001.zip › S35-38_H3K4me3_signal_values.xlsx]

## Sheet: Table S35
Table S35. Normalized H3K4me3 ChIP-seq signal peak values on the promoter regions of the tubulin genes in MCF-7 cell line. Data obtained from GEO dataset GSE81714.
TUBA1A	TUBA1B	TUBA1C	TUBA3C	TUBA3D	TUBA4A	TUBA4B	TUBA8	TUBAL3	TUBB	TUBB1	TUBB2A	TUBB2B	TUBB3	TUBB4A	TUBB4B	TUBB6	TUBB7P	TUBB8	TUBD1	TUBE1	TUBG1	TUBG2	TUBGCP2	TUBGCP3	TUBGCP4	TUBGCP5	TUBGCP6
12.3999	9.64695	5.02184	0	0	9.47391	0	13.4911	0	4.81985	0	8.69847	10.3609	5.59393	15.4265	5.46093	12.1208	0	0	4.52604	15.9466	7.09098	17.6448	9.4795	13.8743	9.43092	10.7083	7.95113
10.9491	8.7245	4.89196	0	0	9.581	0	8.38667	0	4.3816	0	9.69236	10.5858	5.27863	13.4208	5.4117	10.827	0	0	3.69475	12.1065	6.67676	16.6411	9.3806	12.5807	8.45708	11.7714	8.03646
10.8359	8.07764	4.83358	0	0	9.37023	0	9.91332	0	4.15647	0	10.006	10.3841	5.58485	13.0321	5.29464	11.4248	0	0	3.74062	12.4326	6.79557	18.1242	8.76869	12.2844	8.75208	11.716	7.84473
11.9236	10.4542	5.2483	0	0	7.92278	0	7.07028	0	5.1593	0	9.3481	10.0293	5.39036	12.4725	4.62911	11.3399	0	0	3.177	13.9825	7.20412	13.68	9.61806	12.9194	9.00633	12.6782	7.47307
8.83392	7.59829	4.33028	0	0	7.10292	0	6.55676	0	3.65818	0	7.13334	7.10044	4.60228	9.08498	4.06657	8.24302	0	0	2.75579	11.1751	6.83291	12.1062	6.92666	10.0912	7.51871	8.58863	5.92113

## Sheet: Table S36
Table S36. Normalized H3K4me3 ChIP-seq signal peak values on the promoter regions of the tubulin genes in ZR-75-30 cell line. Data obtained from GEO dataset GSE71327.
TUBA1A	TUBA1B	TUBA1C	TUBA3C	TUBA3D	TUBA4A	TUBA4B	TUBA8	TUBAL3	TUBB	TUBB1	TUBB2A	TUBB2B	TUBB3	TUBB4A	TUBB4B	TUBB6	TUBB7P	TUBB8	TUBD1	TUBE1	TUBG1	TUBG2	TUBGCP2	TUBGCP3	TUBGCP4	TUBGCP5	TUBGCP6
11.6333	6.46301	3.88609	0	0	11.3723	0	14.1276	0	2.67437	0	8.39866	5.1167	2.36595	16.3337	3.85523	7.65542	0	5.47452	9.9719	11.9882	6.09457	13.7303	9.24426	10.9239	7.2308	8.0672	5.14482
11.7925	11.2221	9.89717	0	0	9.80092	0	9.67033	0	4.55179	0	6.72704	11.0325	5.62977	13.8818	6.09911	10.8776	0	5.45174	9.19077	13.5246	6.84931	14.7217	7.75862	6.74157	9.02873	9.43026	6.84346
11.242	7.92746	7.52934	0	0	7.88968	0	9.11531	0	3.14259	0	6.71449	8.85609	5.85968	8.22056	4.98008	9.63285	0		8.24796	10.1527	6.78068	14.7534	6.73058	15.1126	7.77951	9.12011	5.87878
12.7095	7.18592	4.47446	0	0	7.54094	0	11.2059	0	3.14396	0	5.17148	5.49422	3.33324	12.4742	3.80414	7.274	0		8.6366	8.80564	6.31988	12.3642	10.2737	6.001	7.08274	9.28375	5.77528

## Sheet: Table S37
Table S37. Normalized H3K4me3 ChIP-seq signal peak values on the promoter regions of the tubulin genes in SKBR-3 cell line. Data obtained from GEO dataset GSE62966.
TUBA1A	TUBA1B	TUBA1C	TUBA3C	TUBA3D	TUBA4A	TUBA4B	TUBA8	TUBAL3	TUBB	TUBB1	TUBB2A	TUBB2B	TUBB3	TUBB4A	TUBB4B	TUBB6	TUBB7P	TUBB8	TUBD1	TUBE1	TUBG1	TUBG2	TUBGCP2	TUBGCP3	TUBGCP4	TUBGCP5	TUBGCP6
5.37155	19.2915	11.9271	0	0	8.24006	0	11.5537	0	11.7658	0	16.7887	11.7087	0	9.91817	15.4697	19.8687	0	0		17.6196	11.4769	9.13298	20.5816	21.1719	12.0318	21.461	14.4418
4.14687	16.9283	9.43647	0	0	9.37188	0	7.06547	0	7.79483	0	14.5773	7.62903	0	10.2233	10.6404	14.8628	0	0	13.6081	20.7559	10.708	13.0974	16.0798	15.6123	12.1065	15.9563	10.4916
	14.0546	4.85075	0	0	10.6665	0		0	5.48632	0	14.9612	4.9514	0	3.8373	9.339	11.3203	0	0	11.0669	13.4874		14.1507	11.5864	11.5518	10.2756	13.2699	8.76398

## Sheet: Table S38
Table S38. Normalized H3K4me3 ChIP-seq signal peak values on the promoter regions of the tubulin genes in MDA-MB-231 cell line. Data obtained from GEO dataset GSE49651.
TUBA1A	TUBA1B	TUBA1C	TUBA3C	TUBA3D	TUBA4A	TUBA4B	TUBA8	TUBAL3	TUBB	TUBB1	TUBB2A	TUBB2B	TUBB3	TUBB4A	TUBB4B	TUBB6	TUBB7P	TUBB8	TUBD1	TUBE1	TUBG1	TUBG2	TUBGCP2	TUBGCP3	TUBGCP4	TUBGCP5	TUBGCP6
13.1963	10.7535	6.78852	0	0	6.0284	0	0	0	4.87994	0	8.5246	14.3337	4.90517	0	6.73947	11.1444	0	0	12.1199	12.055	7.89517	15.0106	0	11.9376	8.71934	12.6822	8.43431
15.9678	12.2378	7.57576	0	0	6.7713	0	0	0	4.78908	0	11.1187	12.2249	5.44396	0	6.8937	11.508	0	0	12.9637	15.7461	9.2543	15.5616	0	11.934	10.9938	13.633	7.37509
11.7011	17.7998	12.5514	0	0	4.508	0	0	0	8.79373	0	8.86166	11.9978	7.84753	0	5.9495	10.303	0	0	14.4289	13.4824	10.9729	10.9455	0	21.4881	9.665	15.2735	10.4842
13.293	18.1257	13.4294	0	0	8.47014	0	0	0	8.96233	0	7.75827	7.21256	6.11189	0	6.60913	12.5793	0	0	9.07771	8.46024	11.7669	14.5518	0	14.553	10.7527	13.6311	9.03614
13.6007	21.3641	10.0229	0	0	6.4927	0	0	0	9.1986	0	12.8699	11.2894	8.53552	0	5.68352	11.3523	0	0	17.0263	14.1926	11.8964	8.53216	0	21.4333	12.7285		17.9693
	17.6104	11.7201	0	0		0	0	0	8.24831	0	9.83675	12.432	6.03255	0			0	0	14.4911	13.4511	11.9633		0	14.0911	9.7844		11.2625
